# Supplementary material for: Introducing a Clustering Step in a Consensus Approach for the Scoring of Protein-Protein Docking Models
Source: PLoS One. 2016 Nov 15;11(11):e0166460. doi: 10.1371/journal.pone.0166460 (PMC5112798; doi:10.1371/journal.pone.0166460)
Supplement: S1 Data — (TGZ) [file pone.0166460.s001.tgz]

Archive with 313 entries (308 files):
- Oliva-Repository-PlosOne
- Oliva-Repository-PlosOne/CONSRANK
- Oliva-Repository-PlosOne/CONSRANK/T29.out
- Oliva-Repository-PlosOne/CONSRANK/T30.out
- Oliva-Repository-PlosOne/CONSRANK/T32.out
- Oliva-Repository-PlosOne/CONSRANK/T35.out
- Oliva-Repository-PlosOne/CONSRANK/T37.out
- Oliva-Repository-PlosOne/CONSRANK/T39.out
- Oliva-Repository-PlosOne/CONSRANK/T40.out
- Oliva-Repository-PlosOne/CONSRANK/T41.out
- Oliva-Repository-PlosOne/CONSRANK/T46.out
- Oliva-Repository-PlosOne/CONSRANK/T47.out
- Oliva-Repository-PlosOne/CONSRANK/T50.out
- Oliva-Repository-PlosOne/CONSRANK/T53.out
- Oliva-Repository-PlosOne/CONSRANK/T54.out
- Oliva-Repository-PlosOne/CONSRANK/T72.out
- Oliva-Repository-PlosOne/CONSRANK/T79.out
- Oliva-Repository-PlosOne/CONSRANK/T86.out
- Oliva-Repository-PlosOne/CONSRANK/T40_correct-list_CA.txt
- Oliva-Repository-PlosOne/CONSRANK/T40_correct-list_CB.txt
- Oliva-Repository-PlosOne/CONSRANK/T72.1.correct-list.txt
- Oliva-Repository-PlosOne/CONSRANK/T79.1.correct-list.txt
- Oliva-Repository-PlosOne/CONSRANK/T79.2.correct-list.txt
- Oliva-Repository-PlosOne/CONSRANK/T79.3.correct-list.txt
- Oliva-Repository-PlosOne/CONSRANK/T86.1.correct-list.txt
- Oliva-Repository-PlosOne/CONSRANK/T86.2.correct-list.txt
- Oliva-Repository-PlosOne/ClustCONSRANK
- Oliva-Repository-PlosOne/ClustCONSRANK/T79_complete_maxclust_200.txt
- Oliva-Repository-PlosOne/ClustCONSRANK/T79_maxclust_10-top10.out
- Oliva-Repository-PlosOne/ClustCONSRANK/T29_complete_maxclust_200.txt
- Oliva-Repository-PlosOne/ClustCONSRANK/T29_maxclust200-top10.out
- Oliva-Repository-PlosOne/ClustCONSRANK/T29_maxclust_5-top10.out
- Oliva-Repository-PlosOne/ClustCONSRANK/T29_complete_maxclust_416.txt
- Oliva-Repository-PlosOne/ClustCONSRANK/T29_complete_maxclust_208.txt
- Oliva-Repository-PlosOne/ClustCONSRANK/T29_maxclust_10-top10.out
- Oliva-Repository-PlosOne/ClustCONSRANK/T30_maxclust200-top10.out
- Oliva-Repository-PlosOne/ClustCONSRANK/T30_complete_maxclust_200.txt
- Oliva-Repository-PlosOne/ClustCONSRANK/T30_complete_maxclust_268.txt
- Oliva-Repository-PlosOne/ClustCONSRANK/T30_maxclust_5-top10.out
- Oliva-Repository-PlosOne/ClustCONSRANK/T30_maxclust_10-top10.out
- Oliva-Repository-PlosOne/ClustCONSRANK/T30_complete_maxclust_134.txt
- Oliva-Repository-PlosOne/ClustCONSRANK/T32_complete_maxclust_200.txt
- Oliva-Repository-PlosOne/ClustCONSRANK/T32_maxclust200-top10.out
- Oliva-Repository-PlosOne/ClustCONSRANK/T32_complete_maxclust_120.txt
- Oliva-Repository-PlosOne/ClustCONSRANK/T32_maxclust_5-top10.out
- Oliva-Repository-PlosOne/ClustCONSRANK/T32_maxclust_10-top10.out
- Oliva-Repository-PlosOne/ClustCONSRANK/T32_complete_maxclust_59.txt
- Oliva-Repository-PlosOne/ClustCONSRANK/T35_complete_maxclust_200.txt
- Oliva-Repository-PlosOne/ClustCONSRANK/T35_maxclust200-top10.out
- Oliva-Repository-PlosOne/ClustCONSRANK/T35_maxclust_5-top10.out
- Oliva-Repository-PlosOne/ClustCONSRANK/T35_complete_maxclust_100.txt
- Oliva-Repository-PlosOne/ClustCONSRANK/T35_complete_maxclust_50.txt
- Oliva-Repository-PlosOne/ClustCONSRANK/T35_maxclust_10-top10.out
- Oliva-Repository-PlosOne/ClustCONSRANK/T37_maxclust200-top10.out
- Oliva-Repository-PlosOne/ClustCONSRANK/T37_complete_maxclust_200.txt
- Oliva-Repository-PlosOne/ClustCONSRANK/T37_complete_maxclust_300.txt
- Oliva-Repository-PlosOne/ClustCONSRANK/T37_maxclust_5-top10.out
- Oliva-Repository-PlosOne/ClustCONSRANK/T37_maxclust_10-top10.out
- Oliva-Repository-PlosOne/ClustCONSRANK/T37_complete_maxclust_149.txt
- Oliva-Repository-PlosOne/ClustCONSRANK/T39_complete_maxclust_200.txt
- Oliva-Repository-PlosOne/ClustCONSRANK/T39_maxclust200-top10.out
- Oliva-Repository-PlosOne/ClustCONSRANK/T39_maxclust_5-top10.out
- Oliva-Repository-PlosOne/ClustCONSRANK/T39_complete_maxclust_280.txt
- Oliva-Repository-PlosOne/ClustCONSRANK/T39_complete_maxclust_139.txt
- Oliva-Repository-PlosOne/ClustCONSRANK/T39_maxclust_10-top10.out
- Oliva-Repository-PlosOne/ClustCONSRANK/T41_maxclust200-top10.out
- Oliva-Repository-PlosOne/ClustCONSRANK/T41_complete_maxclust_200.txt
- Oliva-Repository-PlosOne/ClustCONSRANK/T41_complete_maxclust_240.txt
- Oliva-Repository-PlosOne/ClustCONSRANK/T41_maxclust_5-top10.out
- Oliva-Repository-PlosOne/ClustCONSRANK/T41_maxclust_10-top10.out
- Oliva-Repository-PlosOne/ClustCONSRANK/T41_complete_maxclust_119.txt
- Oliva-Repository-PlosOne/ClustCONSRANK/T46_complete_maxclust_200.txt
- Oliva-Repository-PlosOne/ClustCONSRANK/T46_maxclust200-top10.out
- Oliva-Repository-PlosOne/ClustCONSRANK/T46_maxclust_5-top10.out
- Oliva-Repository-PlosOne/ClustCONSRANK/T46_complete_maxclust_340.txt
- Oliva-Repository-PlosOne/ClustCONSRANK/T46_complete_maxclust_169.txt
- Oliva-Repository-PlosOne/ClustCONSRANK/T46_maxclust_10-top10.out
- Oliva-Repository-PlosOne/ClustCONSRANK/T47_maxclust200-top10.out
- Oliva-Repository-PlosOne/ClustCONSRANK/T47_complete_maxclust_200.txt
- Oliva-Repository-PlosOne/ClustCONSRANK/T47_complete_maxclust_210.txt
- Oliva-Repository-PlosOne/ClustCONSRANK/T47_maxclust_5-top10.out
- Oliva-Repository-PlosOne/ClustCONSRANK/T47_maxclust_10-top10.out
- Oliva-Repository-PlosOne/ClustCONSRANK/T47_complete_maxclust_105.txt
- Oliva-Repository-PlosOne/ClustCONSRANK/T79_complete_maxclust_99.txt
- Oliva-Repository-PlosOne/ClustCONSRANK/T50_complete_maxclust_200.txt
- Oliva-Repository-PlosOne/ClustCONSRANK/T50_complete_maxclust_290.txt
- Oliva-Repository-PlosOne/ClustCONSRANK/T50_maxclust_5-top10.out
- Oliva-Repository-PlosOne/ClustCONSRANK/T50_maxclust200-top10.out
- Oliva-Repository-PlosOne/ClustCONSRANK/T86_complete_maxclust_200.txt
- Oliva-Repository-PlosOne/ClustCONSRANK/T50_complete_maxclust_144.txt
- Oliva-Repository-PlosOne/ClustCONSRANK/T53_complete_maxclust_200.txt
- Oliva-Repository-PlosOne/ClustCONSRANK/T50_maxclust_10-top10.out
- Oliva-Repository-PlosOne/ClustCONSRANK/T53_maxclust200-top10.out
- Oliva-Repository-PlosOne/ClustCONSRANK/T53_complete_maxclust_280.txt
- Oliva-Repository-PlosOne/ClustCONSRANK/T53_maxclust_5-top10.out
- Oliva-Repository-PlosOne/ClustCONSRANK/T53_maxclust_10-top10.out
- Oliva-Repository-PlosOne/ClustCONSRANK/T53_complete_maxclust_139.txt
- Oliva-Repository-PlosOne/ClustCONSRANK/T54_maxclust200-top10.out
- Oliva-Repository-PlosOne/ClustCONSRANK/T54_complete_maxclust_200.txt
- Oliva-Repository-PlosOne/ClustCONSRANK/T54_complete_maxclust_280.txt
- Oliva-Repository-PlosOne/ClustCONSRANK/T54_maxclust_5-top10.out
- Oliva-Repository-PlosOne/ClustCONSRANK/T54_maxclust_10-top10.out
- Oliva-Repository-PlosOne/ClustCONSRANK/T54_complete_maxclust_140.txt
- Oliva-Repository-PlosOne/ClustCONSRANK/T72_complete_maxclust_200.txt
- Oliva-Repository-PlosOne/ClustCONSRANK/T72_maxclust200-top10.out
- Oliva-Repository-PlosOne/ClustCONSRANK/T72_complete_maxclust_183.txt
- Oliva-Repository-PlosOne/ClustCONSRANK/T72_maxclust_5-top10.out
- Oliva-Repository-PlosOne/ClustCONSRANK/T72_maxclust_10-top10.out
- Oliva-Repository-PlosOne/ClustCONSRANK/T72_complete_maxclust_91.txt
- Oliva-Repository-PlosOne/ClustCONSRANK/T79_maxclust200-top10.out
- Oliva-Repository-PlosOne/ClustCONSRANK/T86_maxclust200-top10.out
- Oliva-Repository-PlosOne/ClustCONSRANK/T86_maxclust_5-top10.out
- Oliva-Repository-PlosOne/ClustCONSRANK/T86_complete_maxclust_202.txt
- Oliva-Repository-PlosOne/ClustCONSRANK/T86_complete_maxclust_101.txt
- Oliva-Repository-PlosOne/ClustCONSRANK/T86_maxclust_10-top10.out
- Oliva-Repository-PlosOne/ClustCONSRANK/T40_maxclust200-top10.out
- Oliva-Repository-PlosOne/ClustCONSRANK/T40_complete_maxclust_200.txt
- Oliva-Repository-PlosOne/ClustCONSRANK/T40_complete_maxclust_436.txt
- Oliva-Repository-PlosOne/ClustCONSRANK/T40_maxclust_5-top10.out
- Oliva-Repository-PlosOne/ClustCONSRANK/T40_maxclust_10-top10.out
- Oliva-Repository-PlosOne/ClustCONSRANK/T40_complete_maxclust_218.txt
- Oliva-Repository-PlosOne/RMSDClustCONSRANK
- Oliva-Repository-PlosOne/RMSDClustCONSRANK/T29_complete_maxclust_200.txt
- Oliva-Repository-PlosOne/RMSDClustCONSRANK/T29_complete_maxclust_208.txt
- Oliva-Repository-PlosOne/RMSDClustCONSRANK/T29_complete_maxclust_416.txt
- Oliva-Repository-PlosOne/RMSDClustCONSRANK/T29-maxclust_10-top10.out
- Oliva-Repository-PlosOne/RMSDClustCONSRANK/T29-maxclust200-top10.out
- Oliva-Repository-PlosOne/RMSDClustCONSRANK/T29-maxclust_5-top10.out
- Oliva-Repository-PlosOne/RMSDClustCONSRANK/T30_complete_maxclust_134.txt
- Oliva-Repository-PlosOne/RMSDClustCONSRANK/T30_complete_maxclust_200.txt
- Oliva-Repository-PlosOne/RMSDClustCONSRANK/T30_complete_maxclust_268.txt
- Oliva-Repository-PlosOne/RMSDClustCONSRANK/T30-maxclust_10-top10.out
- Oliva-Repository-PlosOne/RMSDClustCONSRANK/T30-maxclust200-top10.out
- Oliva-Repository-PlosOne/RMSDClustCONSRANK/T30-maxclust_5-top10.out
- Oliva-Repository-PlosOne/RMSDClustCONSRANK/T32_complete_maxclust_120.txt
- Oliva-Repository-PlosOne/RMSDClustCONSRANK/T32_complete_maxclust_200.txt
- Oliva-Repository-PlosOne/RMSDClustCONSRANK/T32_complete_maxclust_60.txt
- Oliva-Repository-PlosOne/RMSDClustCONSRANK/T32-maxclust_10-top10.out
- Oliva-Repository-PlosOne/RMSDClustCONSRANK/T32-maxclust200-top10.out
- Oliva-Repository-PlosOne/RMSDClustCONSRANK/T32-maxclust_5-top10.out
- Oliva-Repository-PlosOne/RMSDClustCONSRANK/T35_complete_maxclust_100.txt
- Oliva-Repository-PlosOne/RMSDClustCONSRANK/T35_complete_maxclust_200.txt
- Oliva-Repository-PlosOne/RMSDClustCONSRANK/T35_complete_maxclust_50.txt
- Oliva-Repository-PlosOne/RMSDClustCONSRANK/T35-maxclust_10-top10.out
- Oliva-Repository-PlosOne/RMSDClustCONSRANK/T35-maxclust_5-top10.out
- Oliva-Repository-PlosOne/RMSDClustCONSRANK/T37_complete_maxclust_150.txt
- Oliva-Repository-PlosOne/RMSDClustCONSRANK/T37_complete_maxclust_200.txt
- Oliva-Repository-PlosOne/RMSDClustCONSRANK/T37_complete_maxclust_300.txt
- Oliva-Repository-PlosOne/RMSDClustCONSRANK/T37-maxclust_10-top10.out
- Oliva-Repository-PlosOne/RMSDClustCONSRANK/T37-maxclust_5-top10.out
- Oliva-Repository-PlosOne/RMSDClustCONSRANK/T37-maxclust200-top10.out
- Oliva-Repository-PlosOne/RMSDClustCONSRANK/T35-maxclust200-top10.out
- Oliva-Repository-PlosOne/RMSDClustCONSRANK/T39-maxclust200-top10.out
- Oliva-Repository-PlosOne/RMSDClustCONSRANK/T39_complete_maxclust_200.txt
- Oliva-Repository-PlosOne/RMSDClustCONSRANK/T39_complete_maxclust_140.txt
- Oliva-Repository-PlosOne/RMSDClustCONSRANK/T39-maxclust_5-top10.out
- Oliva-Repository-PlosOne/RMSDClustCONSRANK/T39-maxclust_10.out
- Oliva-Repository-PlosOne/RMSDClustCONSRANK/T39_complete_maxclust_280.txt
- Oliva-Repository-PlosOne/RMSDClustCONSRANK/T41_complete_maxclust_200.txt
- Oliva-Repository-PlosOne/RMSDClustCONSRANK/T41-maxclust200-top10.out
- Oliva-Repository-PlosOne/RMSDClustCONSRANK/T41_complete_maxclust_120.txt
- Oliva-Repository-PlosOne/RMSDClustCONSRANK/T41-maxclust_10-top10.out
- Oliva-Repository-PlosOne/RMSDClustCONSRANK/T41-maxclust_5-top10.out
- Oliva-Repository-PlosOne/RMSDClustCONSRANK/T41_complete_maxclust_240.txt
- Oliva-Repository-PlosOne/RMSDClustCONSRANK/T46_complete_maxclust_200.txt
- Oliva-Repository-PlosOne/RMSDClustCONSRANK/T46-maxclust200-top10.out
- Oliva-Repository-PlosOne/RMSDClustCONSRANK/T46_complete_maxclust_170.txt
- Oliva-Repository-PlosOne/RMSDClustCONSRANK/T46-maxclust_10-top10.out
- Oliva-Repository-PlosOne/RMSDClustCONSRANK/T46-maxclust_5-top10.out
- Oliva-Repository-PlosOne/RMSDClustCONSRANK/T46_complete_maxclust_340.txt
- Oliva-Repository-PlosOne/RMSDClustCONSRANK/T47_complete_maxclust_200.txt
- Oliva-Repository-PlosOne/RMSDClustCONSRANK/T47-maxclust200-top10.out
- Oliva-Repository-PlosOne/RMSDClustCONSRANK/T47-maxclust_10-top10.out
- Oliva-Repository-PlosOne/RMSDClustCONSRANK/T47_complete_maxclust_105.txt
- Oliva-Repository-PlosOne/RMSDClustCONSRANK/T47-maxclust_5-top10.out
- Oliva-Repository-PlosOne/RMSDClustCONSRANK/T47_complete_maxclust_210.txt
- Oliva-Repository-PlosOne/RMSDClustCONSRANK/T50_complete_maxclust_200.txt
- Oliva-Repository-PlosOne/RMSDClustCONSRANK/T50-maxclust200-top10.out
- Oliva-Repository-PlosOne/RMSDClustCONSRANK/T50-maxclust_5-top10.out
- Oliva-Repository-PlosOne/RMSDClustCONSRANK/T50_complete_maxclust_290.txt
- Oliva-Repository-PlosOne/RMSDClustCONSRANK/T50_complete_maxclust_145.txt
- Oliva-Repository-PlosOne/RMSDClustCONSRANK/T50-maxclust_10-top10.out
- Oliva-Repository-PlosOne/RMSDClustCONSRANK/T53_complete_maxclust_200.txt
- Oliva-Repository-PlosOne/RMSDClustCONSRANK/T53-maxclust200-top10.out
- Oliva-Repository-PlosOne/RMSDClustCONSRANK/T53-maxclust_5-top10.out
- Oliva-Repository-PlosOne/RMSDClustCONSRANK/T53_complete_maxclust_280.txt
- Oliva-Repository-PlosOne/RMSDClustCONSRANK/T53_complete_maxclust_140.txt
- Oliva-Repository-PlosOne/RMSDClustCONSRANK/T53-maxclust_10-top10.out
- Oliva-Repository-PlosOne/RMSDClustCONSRANK/T54-maxclust200-top10.out
- Oliva-Repository-PlosOne/RMSDClustCONSRANK/T54_complete_maxclust_200.txt
- Oliva-Repository-PlosOne/RMSDClustCONSRANK/T54_complete_maxclust_280.txt
- Oliva-Repository-PlosOne/RMSDClustCONSRANK/T54-maxclust_5-top10.out
- Oliva-Repository-PlosOne/RMSDClustCONSRANK/T54-maxclust_10-top10.out
- Oliva-Repository-PlosOne/RMSDClustCONSRANK/T54_complete_maxclust_140.txt
- Oliva-Repository-PlosOne/RMSDClustCONSRANK/T40-maxclust200-top10.out
- Oliva-Repository-PlosOne/RMSDClustCONSRANK/T40_complete_maxclust_200.txt
- Oliva-Repository-PlosOne/RMSDClustCONSRANK/T40_complete_maxclust_436.txt
- Oliva-Repository-PlosOne/RMSDClustCONSRANK/T40-maxclust_5-top10.out
- Oliva-Repository-PlosOne/RMSDClustCONSRANK/T40-maxclust_10-top10.out
- Oliva-Repository-PlosOne/RMSDClustCONSRANK/T40_complete_maxclust_218.txt
- Oliva-Repository-PlosOne/redundancy-removal
- Oliva-Repository-PlosOne/redundancy-removal/T29-20.out
- Oliva-Repository-PlosOne/redundancy-removal/T29-25.out
- Oliva-Repository-PlosOne/redundancy-removal/T29-30.out
- Oliva-Repository-PlosOne/redundancy-removal/T29-40.out
- Oliva-Repository-PlosOne/redundancy-removal/T29-50.out
- Oliva-Repository-PlosOne/redundancy-removal/T29-60.out
- Oliva-Repository-PlosOne/redundancy-removal/T29-80.out
- Oliva-Repository-PlosOne/redundancy-removal/T30-20.out
- Oliva-Repository-PlosOne/redundancy-removal/T30-25.out
- Oliva-Repository-PlosOne/redundancy-removal/T30-30.out
- Oliva-Repository-PlosOne/redundancy-removal/T30-40.out
- Oliva-Repository-PlosOne/redundancy-removal/T30-50.out
- Oliva-Repository-PlosOne/redundancy-removal/T30-60.out
- Oliva-Repository-PlosOne/redundancy-removal/T30-80.out
- Oliva-Repository-PlosOne/redundancy-removal/T32-20.out
- Oliva-Repository-PlosOne/redundancy-removal/T32-25.out
- Oliva-Repository-PlosOne/redundancy-removal/T32-30.out
- Oliva-Repository-PlosOne/redundancy-removal/T32-40.out
- Oliva-Repository-PlosOne/redundancy-removal/T32-50.out
- Oliva-Repository-PlosOne/redundancy-removal/T32-60.out
- Oliva-Repository-PlosOne/redundancy-removal/T32-80.out
- Oliva-Repository-PlosOne/redundancy-removal/T35-20.out
- Oliva-Repository-PlosOne/redundancy-removal/T35-25.out
- Oliva-Repository-PlosOne/redundancy-removal/T35-30.out
- Oliva-Repository-PlosOne/redundancy-removal/T35-40.out
- Oliva-Repository-PlosOne/redundancy-removal/T35-50.out
- Oliva-Repository-PlosOne/redundancy-removal/T35-60.out
- Oliva-Repository-PlosOne/redundancy-removal/T35-80.out
- Oliva-Repository-PlosOne/redundancy-removal/T37-20.out
- Oliva-Repository-PlosOne/redundancy-removal/T37-25.out
- Oliva-Repository-PlosOne/redundancy-removal/T37-30.out
- Oliva-Repository-PlosOne/redundancy-removal/T37-40.out
- Oliva-Repository-PlosOne/redundancy-removal/T37-50.out
- Oliva-Repository-PlosOne/redundancy-removal/T37-60.out
- Oliva-Repository-PlosOne/redundancy-removal/T37-80.out
- Oliva-Repository-PlosOne/redundancy-removal/T39-20.out
- Oliva-Repository-PlosOne/redundancy-removal/T39-25.out
- Oliva-Repository-PlosOne/redundancy-removal/T39-30.out
- Oliva-Repository-PlosOne/redundancy-removal/T39-40.out
- Oliva-Repository-PlosOne/redundancy-removal/T39-50.out
- Oliva-Repository-PlosOne/redundancy-removal/T39-60.out
- Oliva-Repository-PlosOne/redundancy-removal/T39-80.out
- Oliva-Repository-PlosOne/redundancy-removal/T40-20.out
- Oliva-Repository-PlosOne/redundancy-removal/T40-25.out
- Oliva-Repository-PlosOne/redundancy-removal/T40-30.out
- Oliva-Repository-PlosOne/redundancy-removal/T40-40.out
- Oliva-Repository-PlosOne/redundancy-removal/T40-50.out
- Oliva-Repository-PlosOne/redundancy-removal/T40-60.out
- Oliva-Repository-PlosOne/redundancy-removal/T40-80.out
- Oliva-Repository-PlosOne/redundancy-removal/T41-20.out
- Oliva-Repository-PlosOne/redundancy-removal/T41-25.out
- Oliva-Repository-PlosOne/redundancy-removal/T41-30.out
- Oliva-Repository-PlosOne/redundancy-removal/T41-40.out
- Oliva-Repository-PlosOne/redundancy-removal/T41-50.out
- Oliva-Repository-PlosOne/redundancy-removal/T41-60.out
- Oliva-Repository-PlosOne/redundancy-removal/T41-80.out
- Oliva-Repository-PlosOne/redundancy-removal/T46-20.out
- Oliva-Repository-PlosOne/redundancy-removal/T46-25.out
- Oliva-Repository-PlosOne/redundancy-removal/T46-30.out
- Oliva-Repository-PlosOne/redundancy-removal/T46-40.out
- Oliva-Repository-PlosOne/redundancy-removal/T46-50.out
- Oliva-Repository-PlosOne/redundancy-removal/T46-60.out
- Oliva-Repository-PlosOne/redundancy-removal/T46-80.out
- Oliva-Repository-PlosOne/redundancy-removal/T47-20.out
- Oliva-Repository-PlosOne/redundancy-removal/T47-25.out
- Oliva-Repository-PlosOne/redundancy-removal/T47-30.out
- Oliva-Repository-PlosOne/redundancy-removal/T47-40.out
- Oliva-Repository-PlosOne/redundancy-removal/T47-50.out
- Oliva-Repository-PlosOne/redundancy-removal/T47-60.out
- Oliva-Repository-PlosOne/redundancy-removal/T47-80.out
- Oliva-Repository-PlosOne/redundancy-removal/T50-20.out
- Oliva-Repository-PlosOne/redundancy-removal/T50-25.out
- Oliva-Repository-PlosOne/redundancy-removal/T50-30.out
- Oliva-Repository-PlosOne/redundancy-removal/T50-40.out
- Oliva-Repository-PlosOne/redundancy-removal/T50-50.out
- Oliva-Repository-PlosOne/redundancy-removal/T50-60.out
- Oliva-Repository-PlosOne/redundancy-removal/T50-80.out
- Oliva-Repository-PlosOne/redundancy-removal/T53-20.out
- Oliva-Repository-PlosOne/redundancy-removal/T53-25.out
- Oliva-Repository-PlosOne/redundancy-removal/T53-30.out
- Oliva-Repository-PlosOne/redundancy-removal/T53-40.out
- Oliva-Repository-PlosOne/redundancy-removal/T53-50.out
- Oliva-Repository-PlosOne/redundancy-removal/T53-60.out
- Oliva-Repository-PlosOne/redundancy-removal/T53-80.out
- Oliva-Repository-PlosOne/redundancy-removal/T54-20.out
- Oliva-Repository-PlosOne/redundancy-removal/T54-25.out
- Oliva-Repository-PlosOne/redundancy-removal/T54-30.out
- Oliva-Repository-PlosOne/redundancy-removal/T54-40.out
- Oliva-Repository-PlosOne/redundancy-removal/T54-50.out
- Oliva-Repository-PlosOne/redundancy-removal/T54-60.out
- Oliva-Repository-PlosOne/redundancy-removal/T54-80.out
- Oliva-Repository-PlosOne/redundancy-removal/T72-20.out
- Oliva-Repository-PlosOne/redundancy-removal/T72-25.out
- Oliva-Repository-PlosOne/redundancy-removal/T72-30.out
- Oliva-Repository-PlosOne/redundancy-removal/T72-40.out
- Oliva-Repository-PlosOne/redundancy-removal/T72-50.out
- Oliva-Repository-PlosOne/redundancy-removal/T72-60.out
- Oliva-Repository-PlosOne/redundancy-removal/T72-80.out
- Oliva-Repository-PlosOne/redundancy-removal/T79-20.out
[truncated: 13 more entries]
