# Supplementary material for: Introducing a Clustering Step in a Consensus Approach for the Scoring of Protein-Protein Docking Models
Source: PLoS One. 2016 Nov 15;11(11):e0166460. doi: 10.1371/journal.pone.0166460 (PMC5112798; doi:10.1371/journal.pone.0166460)
Supplement: S1 Data — (TGZ) [file pone.0166460.s001.tgz › Oliva-Repository-PlosOne/CONSRANK/T29.out]

model_760.pdb_M                              0.05726          4.04806
model_1221.pdb_A                             0.05636          3.97352
model_913.pdb_M                              0.05555          3.90577
model_890.pdb_M                              0.05554          3.90454
model_1897.pdb_M                             0.05543          3.89569
model_1731.pdb_M                             0.05534          3.88851
model_768.pdb_M                              0.05518          3.87487
model_316.pdb_M                              0.05495          3.85572
model_182.pdb_M                              0.05466          3.83126
model_56.pdb_M                               0.05443          3.81269
model_1082.pdb_M                             0.05431          3.80262
model_1725.pdb_A                             0.05421          3.79390
model_1273.pdb_M                             0.05417          3.79043
model_2109.pdb_A                             0.05406          3.78130
model_617.pdb_A                              0.05401          3.77729
model_1935.pdb_M                             0.05388          3.76671
model_1476.pdb_A                             0.05384          3.76283
model_1638.pdb_M                             0.05383          3.76188
model_1575.pdb_A                             0.05367          3.74907
model_259.pdb_M                              0.05351          3.73557
model_273.pdb_M                              0.05347          3.73190
model_31.pdb_M                               0.05337          3.72419
model_1249.pdb_M                             0.05331          3.71858
model_1267.pdb_M                             0.05313          3.70415
model_200.pdb_M                              0.05295          3.68912
model_1052.pdb_M                             0.05286          3.68132
model_429.pdb_M                              0.05283          3.67847
model_394.pdb_M                              0.05253          3.65397
model_1985.pdb_A                             0.05240          3.64317
model_810.pdb_M                              0.05229          3.63368
model_911.pdb_M                              0.05217          3.62334
model_1804.pdb_M                             0.05206          3.61480
model_689.pdb_M                              0.05200          3.60987
model_2033.pdb_M                             0.05185          3.59665
model_190.pdb_H                              0.05181          3.59356
model_1813.pdb_M                             0.05170          3.58488
model_440.pdb_A                              0.05161          3.57708
model_2130.pdb_M                             0.05160          3.57595
model_1204.pdb_M                             0.05156          3.57244
model_1145.pdb_M                             0.05134          3.55485
model_102.pdb_A                              0.05132          3.55238
model_1354.pdb_M                             0.05130          3.55085
model_1245.pdb_M                             0.05124          3.54634
model_1120.pdb_M                             0.05124          3.54648
model_237.pdb_M                              0.05123          3.54508
model_1601.pdb_M                             0.05113          3.53690
model_306.pdb_M                              0.05109          3.53336
model_1150.pdb_M                             0.05108          3.53272
model_1581.pdb_M                             0.05097          3.52317
model_605.pdb_M                              0.05096          3.52300
model_1146.pdb_M                             0.05090          3.51747
model_573.pdb_M                              0.05082          3.51144
model_457.pdb_M                              0.05068          3.49961
model_821.pdb_M                              0.05066          3.49783
model_95.pdb_M                               0.05053          3.48688
model_1851.pdb_H                             0.05053          3.48717
model_552.pdb_M                              0.05052          3.48644
model_1651.pdb_A                             0.05042          3.47753
model_1405.pdb_M                             0.05032          3.46897
model_1483.pdb_A                             0.05021          3.46042
model_526.pdb_A                              0.05012          3.45274
model_87.pdb_M                               0.05004          3.44570
model_133.pdb_M                              0.04998          3.44125
model_148.pdb_A                              0.04996          3.43923
model_1743.pdb_A                             0.04970          3.41720
model_344.pdb_A                              0.04956          3.40588
model_1944.pdb_A                             0.04930          3.38387
model_126.pdb_A                              0.04926          3.38073
model_980.pdb_M                              0.04915          3.37155
model_637.pdb_A                              0.04903          3.36192
model_944.pdb_M                              0.04891          3.35153
model_1260.pdb_A                             0.04886          3.34727
model_167.pdb_A                              0.04884          3.34581
model_1365.pdb_A                             0.04869          3.33334
model_481.pdb_A                              0.04859          3.32507
model_1048.pdb_A                             0.04841          3.30980
model_1761.pdb_A                             0.04833          3.30355
model_1099.pdb_A                             0.04830          3.30078
model_1190.pdb_M                             0.04829          3.29989
model_992.pdb_M                              0.04828          3.29907
model_1210.pdb_A                             0.04823          3.29531
model_1593.pdb_M                             0.04817          3.28958
model_1465.pdb_A                             0.04814          3.28734
model_1853.pdb_M                             0.04813          3.28685
model_707.pdb_M                              0.04801          3.27631
model_721.pdb_A                              0.04800          3.27564
model_1923.pdb_A                             0.04799          3.27523
model_894.pdb_A                              0.04792          3.26885
model_1063.pdb_A                             0.04779          3.25855
model_839.pdb_A                              0.04775          3.25448
model_1657.pdb_M                             0.04758          3.24059
model_1542.pdb_A                             0.04740          3.22590
model_173.pdb_M                              0.04732          3.21906
model_875.pdb_M                              0.04729          3.21619
model_1034.pdb_A                             0.04722          3.21071
model_787.pdb_M                              0.04705          3.19607
model_1868.pdb_M                             0.04691          3.18479
model_111.pdb_A                              0.04678          3.17357
model_331.pdb_M                              0.04669          3.16645
model_1959.pdb_M                             0.04664          3.16237
model_468.pdb_M                              0.04645          3.14647
model_18.pdb_M                               0.04636          3.13921
model_470.pdb_M                              0.04614          3.12063
model_608.pdb_A                              0.04573          3.08593
model_1419.pdb_R                             0.04567          3.08118
model_2186.pdb_A                             0.04566          3.08008
model_1505.pdb_A                             0.04548          3.06526
model_2018.pdb_M                             0.04545          3.06275
model_963.pdb_M                              0.04497          3.02281
model_1595.pdb_R                             0.04492          3.01878
model_789.pdb_A                              0.04491          3.01754
model_72.pdb_A                               0.04488          3.01579
model_1255.pdb_A                             0.04482          3.01009
model_184.pdb_A                              0.04478          3.00716
model_1909.pdb_A                             0.04424          2.96190
model_794.pdb_A                              0.04422          2.96004
model_1047.pdb_M                             0.04409          2.94966
model_508.pdb_A                              0.04403          2.94453
model_2089.pdb_A                             0.04401          2.94241
model_1729.pdb_R                             0.04396          2.93904
model_302.pdb_A                              0.04385          2.92913
model_682.pdb_A                              0.04371          2.91760
model_319.pdb_A                              0.04355          2.90442
model_195.pdb_M                              0.04301          2.85945
model_876.pdb_A                              0.04292          2.85214
model_1818.pdb_M                             0.04282          2.84354
model_509.pdb_A                              0.04268          2.83172
model_1620.pdb_R                             0.04266          2.82979
model_2005.pdb_A                             0.04238          2.80711
model_3.pdb_R                                0.04231          2.80060
model_836.pdb_R                              0.04190          2.76680
model_1286.pdb_A                             0.04162          2.74357
model_380.pdb_A                              0.04161          2.74226
model_1342.pdb_M                             0.04068          2.66466
model_1700.pdb_R                             0.04064          2.66186
model_1864.pdb_A                             0.04049          2.64880
model_260.pdb_A                              0.04003          2.61057
model_1305.pdb_A                             0.03999          2.60723
model_744.pdb_R                              0.03917          2.53921
model_814.pdb_A                              0.03900          2.52439
model_1771.pdb_I                             0.03895          2.52039
model_1852.pdb_R                             0.03836          2.47110
model_361.pdb_A                              0.03833          2.46885
model_1329.pdb_A                             0.03794          2.43665
model_242.pdb_A                              0.03753          2.40177
model_423.pdb_A                              0.03738          2.38990
model_1649.pdb_R                             0.03653          2.31865
model_416.pdb_A                              0.03412          2.11717
model_1285.pdb_I                             0.03308          2.03052
model_1961.pdb_A                             0.03199          1.93990
model_642.pdb_I                              0.03163          1.90991
model_2135.pdb_A                             0.03024          1.79385
model_1067.pdb_I                             0.03011          1.78320
model_1713.pdb_I                             0.02960          1.74009
model_978.pdb_R                              0.02924          1.70993
model_169.pdb_R                              0.02873          1.66800
model_528.pdb_I                              0.02871          1.66613
model_1304.pdb_A                             0.02846          1.64510
model_163.pdb_A                              0.02838          1.63872
model_701.pdb_I                              0.02826          1.62875
model_825.pdb_R                              0.02794          1.60219
model_737.pdb_R                              0.02793          1.60114
model_845.pdb_R                              0.02745          1.56070
model_79.pdb_R                               0.02738          1.55492
model_1446.pdb_I                             0.02728          1.54691
model_238.pdb_I                              0.02691          1.51561
model_860.pdb_I                              0.02636          1.47005
model_422.pdb_R                              0.02630          1.46533
model_431.pdb_I                              0.02627          1.46215
model_947.pdb_R                              0.02615          1.45237
model_1459.pdb_R                             0.02556          1.40364
model_439.pdb_I                              0.02542          1.39169
model_1268.pdb_R                             0.02536          1.38644
model_1378.pdb_A                             0.02535          1.38578
model_244.pdb_R                              0.02512          1.36624
model_1799.pdb_I                             0.02509          1.36367
model_497.pdb_I                              0.02505          1.36086
model_462.pdb_I                              0.02440          1.30663
model_1042.pdb_I                             0.02437          1.30420
model_1829.pdb_I                             0.02400          1.27346
model_1038.pdb_I                             0.02388          1.26328
model_932.pdb_R                              0.02387          1.26209
model_2098.pdb_R                             0.02378          1.25482
model_1010.pdb_I                             0.02343          1.22590
model_1617.pdb_I                             0.02330          1.21505
model_1005.pdb_I                             0.02326          1.21139
model_1347.pdb_R                             0.02319          1.20521
model_1663.pdb_I                             0.02311          1.19877
model_1168.pdb_I                             0.02307          1.19585
model_1712.pdb_I                             0.02253          1.15079
model_352.pdb_I                              0.02223          1.12571
model_574.pdb_I                              0.02207          1.11170
model_1319.pdb_I                             0.02199          1.10576
model_104.pdb_A                              0.02196          1.10251
model_1288.pdb_I                             0.02172          1.08297
model_674.pdb_I                              0.02156          1.06926
model_516.pdb_I                              0.02156          1.06907
model_1614.pdb_I                             0.02133          1.05026
model_1258.pdb_I                             0.02125          1.04352
model_626.pdb_I                              0.02115          1.03538
model_1079.pdb_I                             0.02112          1.03311
model_2172.pdb_R                             0.02108          1.02907
model_1250.pdb_I                             0.02106          1.02735
model_82.pdb_I                               0.02091          1.01514
model_427.pdb_I                              0.02086          1.01119
model_2152.pdb_I                             0.02084          1.00954
model_1637.pdb_I                             0.02074          1.00138
model_1900.pdb_R                             0.02070          0.99799
model_1028.pdb_I                             0.02068          0.99622
model_547.pdb_I                              0.02064          0.99236
model_1092.pdb_R                             0.02062          0.99070
model_933.pdb_I                              0.02053          0.98357
model_1158.pdb_I                             0.02051          0.98194
model_542.pdb_I                              0.02044          0.97578
model_822.pdb_R                              0.02035          0.96836
model_158.pdb_R                              0.02035          0.96877
model_1481.pdb_I                             0.02030          0.96437
model_891.pdb_I                              0.02025          0.96020
model_575.pdb_I                              0.02017          0.95374
model_28.pdb_I                               0.01994          0.93437
model_1981.pdb_R                             0.01940          0.88929
model_2067.pdb_I                             0.01939          0.88835
model_1352.pdb_I                             0.01933          0.88326
model_1113.pdb_I                             0.01925          0.87679
model_1833.pdb_I                             0.01919          0.87191
model_1394.pdb_I                             0.01917          0.86994
model_24.pdb_R                               0.01910          0.86415
model_1846.pdb_I                             0.01901          0.85677
model_1585.pdb_I                             0.01883          0.84134
model_1143.pdb_I                             0.01873          0.83350
model_1351.pdb_I                             0.01872          0.83281
model_1197.pdb_I                             0.01867          0.82867
model_1905.pdb_I                             0.01846          0.81043
model_2124.pdb_I                             0.01832          0.79932
model_1963.pdb_I                             0.01829          0.79629
model_999.pdb_R                              0.01823          0.79156
model_1170.pdb_I                             0.01810          0.78116
model_2103.pdb_I                             0.01798          0.77103
model_1195.pdb_I                             0.01793          0.76671
model_2096.pdb_I                             0.01789          0.76293
model_234.pdb_I                              0.01785          0.75951
model_1611.pdb_I                             0.01783          0.75790
model_127.pdb_I                              0.01779          0.75449
model_1445.pdb_I                             0.01778          0.75420
model_290.pdb_R                              0.01772          0.74905
model_1037.pdb_R                             0.01771          0.74812
model_1441.pdb_R                             0.01770          0.74769
model_1105.pdb_I                             0.01749          0.72955
model_1669.pdb_I                             0.01740          0.72217
model_1997.pdb_I                             0.01737          0.71950
model_1857.pdb_R                             0.01717          0.70315
model_1631.pdb_A                             0.01709          0.69657
model_1499.pdb_I                             0.01708          0.69567
model_80.pdb_I                               0.01694          0.68412
model_645.pdb_R                              0.01688          0.67908
model_2081.pdb_I                             0.01683          0.67514
model_1400.pdb_R                             0.01648          0.64544
model_1357.pdb_I                             0.01642          0.64067
model_926.pdb_I                              0.01632          0.63196
model_672.pdb_I                              0.01630          0.63070
model_1232.pdb_I                             0.01626          0.62738
model_1968.pdb_I                             0.01592          0.59920
model_2025.pdb_R                             0.01584          0.59237
model_559.pdb_R                              0.01577          0.58635
model_1467.pdb_I                             0.01554          0.56732
model_1792.pdb_I                             0.01537          0.55295
model_356.pdb_I                              0.01532          0.54919
model_1385.pdb_I                             0.01530          0.54709
model_1735.pdb_I                             0.01529          0.54627
model_1559.pdb_I                             0.01526          0.54390
model_770.pdb_I                              0.01508          0.52836
model_1722.pdb_R                             0.01508          0.52857
model_1770.pdb_R                             0.01491          0.51491
model_815.pdb_I                              0.01481          0.50609
model_1639.pdb_I                             0.01477          0.50285
model_461.pdb_I                              0.01471          0.49760
model_2063.pdb_I                             0.01470          0.49684
model_1381.pdb_I                             0.01458          0.48724
model_1132.pdb_I                             0.01445          0.47613
model_1668.pdb_I                             0.01438          0.47061
model_905.pdb_I                              0.01435          0.46768
model_1321.pdb_I                             0.01434          0.46690
model_939.pdb_I                              0.01426          0.46014
model_444.pdb_I                              0.01419          0.45483
model_695.pdb_I                              0.01416          0.45227
model_763.pdb_I                              0.01406          0.44345
model_830.pdb_I                              0.01404          0.44221
model_1061.pdb_I                             0.01385          0.42584
model_1179.pdb_I                             0.01376          0.41877
model_1782.pdb_R                             0.01349          0.39607
model_1330.pdb_I                             0.01345          0.39264
model_2079.pdb_I                             0.01327          0.37750
model_1336.pdb_I                             0.01312          0.36503
model_1519.pdb_R                             0.01310          0.36392
model_604.pdb_I                              0.01309          0.36237
model_63.pdb_I                               0.01304          0.35893
model_1718.pdb_I                             0.01301          0.35629
model_1971.pdb_I                             0.01300          0.35506
model_1207.pdb_I                             0.01295          0.35069
model_657.pdb_I                              0.01292          0.34874
model_1915.pdb_I                             0.01290          0.34714
model_228.pdb_I                              0.01275          0.33474
model_835.pdb_I                              0.01263          0.32450
model_258.pdb_I                              0.01262          0.32317
model_1779.pdb_I                             0.01262          0.32311
model_1460.pdb_I                             0.01258          0.32034
model_2151.pdb_I                             0.01253          0.31624
model_1229.pdb_I                             0.01251          0.31399
model_2014.pdb_I                             0.01240          0.30479
model_1529.pdb_I                             0.01232          0.29861
model_22.pdb_I                               0.01230          0.29645
model_1626.pdb_I                             0.01230          0.29689
model_91.pdb_I                               0.01220          0.28843
model_373.pdb_I                              0.01218          0.28712
model_2070.pdb_I                             0.01207          0.27755
model_769.pdb_I                              0.01201          0.27240
model_1762.pdb_I                             0.01191          0.26438
model_391.pdb_I                              0.01186          0.25980
model_219.pdb_I                              0.01183          0.25751
model_1109.pdb_I                             0.01183          0.25737
model_647.pdb_R                              0.01171          0.24723
model_1333.pdb_I                             0.01170          0.24650
model_495.pdb_I                              0.01157          0.23549
model_328.pdb_I                              0.01145          0.22564
model_1926.pdb_I                             0.01142          0.22350
model_2020.pdb_I                             0.01141          0.22274
model_1828.pdb_I                             0.01135          0.21775
model_728.pdb_I                              0.01133          0.21610
model_1395.pdb_I                             0.01129          0.21228
model_1757.pdb_I                             0.01115          0.20083
model_989.pdb_I                              0.01114          0.19992
model_711.pdb_I                              0.01108          0.19483
model_1490.pdb_I                             0.01096          0.18496
model_513.pdb_I                              0.01095          0.18423
model_560.pdb_I                              0.01077          0.16934
model_1376.pdb_I                             0.01070          0.16322
model_1211.pdb_I                             0.01069          0.16240
model_69.pdb_R                               0.01066          0.15975
model_1225.pdb_I                             0.01064          0.15789
model_1136.pdb_I                             0.01060          0.15513
model_43.pdb_I                               0.01057          0.15216
model_1463.pdb_I                             0.01053          0.14875
model_514.pdb_I                              0.01051          0.14731
model_512.pdb_I                              0.01047          0.14429
model_1060.pdb_I                             0.01045          0.14214
model_1328.pdb_I                             0.01035          0.13435
model_1174.pdb_I                             0.01035          0.13367
model_1023.pdb_I                             0.01034          0.13304
model_598.pdb_I                              0.01031          0.13052
model_296.pdb_I                              0.01030          0.13012
model_1730.pdb_I                             0.01030          0.12954
model_538.pdb_I                              0.01028          0.12795
model_1413.pdb_I                             0.01026          0.12651
model_471.pdb_I                              0.01022          0.12339
model_2112.pdb_I                             0.01021          0.12210
model_137.pdb_I                              0.01021          0.12272
model_1688.pdb_I                             0.01019          0.12099
model_1500.pdb_I                             0.01019          0.12052
model_1128.pdb_I                             0.01018          0.12010
model_1443.pdb_I                             0.01012          0.11490
model_1884.pdb_I                             0.01005          0.10915
model_1545.pdb_I                             0.01004          0.10787
model_1051.pdb_I                             0.01003          0.10733
model_2008.pdb_I                             0.01000          0.10509
model_2035.pdb_I                             0.00999          0.10420
model_94.pdb_I                               0.00997          0.10265
model_2022.pdb_I                             0.00996          0.10190
model_1877.pdb_I                             0.00996          0.10190
model_425.pdb_I                              0.00994          0.09956
model_1406.pdb_I                             0.00990          0.09620
model_132.pdb_I                              0.00989          0.09534
model_1185.pdb_I                             0.00989          0.09576
model_1518.pdb_I                             0.00983          0.09104
model_715.pdb_I                              0.00981          0.08901
model_27.pdb_I                               0.00980          0.08783
model_2137.pdb_I                             0.00979          0.08756
model_1590.pdb_I                             0.00978          0.08680
model_261.pdb_I                              0.00977          0.08569
model_1479.pdb_I                             0.00975          0.08425
model_1665.pdb_I                             0.00973          0.08215
model_1890.pdb_I                             0.00971          0.08098
model_1340.pdb_I                             0.00970          0.07980
model_122.pdb_I                              0.00967          0.07764
model_8.pdb_I                                0.00965          0.07601
model_1564.pdb_I                             0.00965          0.07554
model_1277.pdb_I                             0.00965          0.07565
model_702.pdb_I                              0.00963          0.07401
model_826.pdb_I                              0.00962          0.07312
model_669.pdb_I                              0.00960          0.07110
model_32.pdb_I                               0.00956          0.06828
model_1802.pdb_I                             0.00955          0.06691
model_13.pdb_I                               0.00955          0.06692
model_971.pdb_I                              0.00954          0.06620
model_1814.pdb_I                             0.00952          0.06504
model_652.pdb_I                              0.00950          0.06342
model_515.pdb_I                              0.00950          0.06303
model_726.pdb_I                              0.00947          0.06040
model_1871.pdb_I                             0.00941          0.05535
model_403.pdb_I                              0.00940          0.05508
model_334.pdb_I                              0.00940          0.05492
model_378.pdb_I                              0.00939          0.05432
model_740.pdb_I                              0.00934          0.04954
model_803.pdb_I                              0.00933          0.04910
model_1078.pdb_I                             0.00933          0.04910
model_1183.pdb_I                             0.00932          0.04784
model_1572.pdb_I                             0.00930          0.04669
model_1634.pdb_I                             0.00927          0.04420
model_1742.pdb_I                             0.00926          0.04338
model_1163.pdb_I                             0.00926          0.04286
model_1320.pdb_I                             0.00925          0.04247
model_1341.pdb_I                             0.00924          0.04155
model_856.pdb_I                              0.00922          0.04015
model_577.pdb_I                              0.00922          0.03959
model_1863.pdb_I                             0.00922          0.04009
model_1343.pdb_I                             0.00919          0.03704
model_1697.pdb_I                             0.00915          0.03401
model_1144.pdb_I                             0.00914          0.03295
model_858.pdb_I                              0.00913          0.03193
model_800.pdb_I                              0.00913          0.03193
model_1160.pdb_I                             0.00911          0.03063
model_609.pdb_I                              0.00910          0.02982
model_489.pdb_I                              0.00909          0.02934
model_2076.pdb_I                             0.00908          0.02775
model_1148.pdb_I                             0.00908          0.02820
model_524.pdb_I                              0.00906          0.02628
model_644.pdb_I                              0.00904          0.02506
model_181.pdb_I                              0.00902          0.02302
model_62.pdb_I                               0.00901          0.02205
model_1741.pdb_I                             0.00900          0.02114
model_827.pdb_I                              0.00899          0.02058
model_589.pdb_I                              0.00898          0.01935
model_1920.pdb_I                             0.00897          0.01904
model_1307.pdb_I                             0.00896          0.01820
model_2.pdb_I                                0.00895          0.01700
model_1531.pdb_I                             0.00895          0.01720
model_923.pdb_I                              0.00892          0.01505
model_1296.pdb_I                             0.00892          0.01464
model_1980.pdb_I                             0.00891          0.01392
model_2120.pdb_I                             0.00890          0.01326
model_262.pdb_I                              0.00889          0.01222
model_436.pdb_I                              0.00885          0.00922
model_253.pdb_I                              0.00885          0.00872
model_1764.pdb_I                             0.00885          0.00868
model_1716.pdb_I                             0.00883          0.00688
model_305.pdb_I                              0.00881          0.00569
model_1647.pdb_I                             0.00881          0.00551
model_1750.pdb_I                             0.00878          0.00337
model_1780.pdb_I                             0.00876          0.00162
model_1095.pdb_I                             0.00875          0.00044
model_1062.pdb_I                             0.00875          0.00068
model_1427.pdb_I                             0.00874         _0.00014
model_556.pdb_I                              0.00871         _0.00314
model_1820.pdb_I                             0.00870         _0.00378
model_611.pdb_I                              0.00869         _0.00451
model_145.pdb_I                              0.00869         _0.00451
model_1825.pdb_I                             0.00867         _0.00604
model_1030.pdb_I                             0.00867         _0.00615
model_1125.pdb_I                             0.00865         _0.00815
model_226.pdb_I                              0.00861         _0.01088
model_1152.pdb_I                             0.00861         _0.01123
model_1072.pdb_I                             0.00861         _0.01112
model_966.pdb_I                              0.00860         _0.01209
model_185.pdb_I                              0.00857         _0.01456
model_1714.pdb_I                             0.00857         _0.01406
model_1045.pdb_I                             0.00857         _0.01471
model_193.pdb_I                              0.00856         _0.01531
model_1076.pdb_I                             0.00855         _0.01644
model_2117.pdb_I                             0.00854         _0.01726
model_985.pdb_I                              0.00852         _0.01894
model_861.pdb_I                              0.00852         _0.01870
model_1687.pdb_I                             0.00851         _0.01908
model_1929.pdb_I                             0.00850         _0.02048
model_1623.pdb_I                             0.00850         _0.02062
model_751.pdb_I                              0.00849         _0.02122
model_511.pdb_I                              0.00849         _0.02103
model_1346.pdb_I                             0.00849         _0.02103
model_2114.pdb_I                             0.00848         _0.02218
model_1751.pdb_I                             0.00843         _0.02630
model_1666.pdb_I                             0.00843         _0.02630
model_634.pdb_I                              0.00842         _0.02728
model_1025.pdb_I                             0.00840         _0.02896
model_483.pdb_I                              0.00839         _0.02959
model_222.pdb_I                              0.00838         _0.03063
model_213.pdb_I                              0.00838         _0.03042
model_1414.pdb_I                             0.00838         _0.03042
model_1056.pdb_R                             0.00838         _0.02997
model_1721.pdb_I                             0.00835         _0.03311
model_568.pdb_I                              0.00832         _0.03551
model_385.pdb_I                              0.00829         _0.03803
model_1281.pdb_I                             0.00829         _0.03821
model_816.pdb_I                              0.00828         _0.03853
model_48.pdb_I                               0.00828         _0.03898
model_1271.pdb_I                             0.00828         _0.03898
model_68.pdb_I                               0.00826         _0.04041
model_1057.pdb_I                             0.00826         _0.04050
model_205.pdb_I                              0.00825         _0.04104
model_727.pdb_I                              0.00824         _0.04229
model_232.pdb_I                              0.00823         _0.04300
model_654.pdb_I                              0.00822         _0.04394
model_1987.pdb_I                             0.00820         _0.04515
model_230.pdb_I                              0.00819         _0.04632
model_2099.pdb_I                             0.00818         _0.04680
model_886.pdb_I                              0.00814         _0.05046
model_1938.pdb_I                             0.00813         _0.05157
model_2100.pdb_I                             0.00812         _0.05177
model_1176.pdb_I                             0.00812         _0.05216
model_2144.pdb_R                             0.00811         _0.05296
model_2091.pdb_I                             0.00809         _0.05475
model_2075.pdb_I                             0.00807         _0.05648
model_1266.pdb_I                             0.00805         _0.05825
model_852.pdb_I                              0.00803         _0.05968
model_1073.pdb_R                             0.00803         _0.05955
model_762.pdb_I                              0.00802         _0.06046
model_2169.pdb_I                             0.00802         _0.06040
model_948.pdb_I                              0.00800         _0.06177
model_936.pdb_I                              0.00794         _0.06673
model_1781.pdb_I                             0.00794         _0.06718
model_496.pdb_I                              0.00793         _0.06747
model_1810.pdb_I                             0.00793         _0.06773
model_1583.pdb_I                             0.00793         _0.06827
model_2133.pdb_I                             0.00789         _0.07153
model_2027.pdb_I                             0.00787         _0.07289
model_651.pdb_I                              0.00785         _0.07440
model_1239.pdb_I                             0.00784         _0.07528
model_1911.pdb_I                             0.00783         _0.07656
model_1966.pdb_I                             0.00782         _0.07745
model_1416.pdb_I                             0.00781         _0.07762
model_1007.pdb_I                             0.00780         _0.07853
model_1147.pdb_I                             0.00778         _0.08047
model_1919.pdb_I                             0.00777         _0.08095
model_1358.pdb_I                             0.00777         _0.08137
model_564.pdb_R                              0.00774         _0.08355
model_341.pdb_I                              0.00772         _0.08575
model_1882.pdb_I                             0.00772         _0.08564
model_964.pdb_I                              0.00771         _0.08662
model_1175.pdb_I                             0.00766         _0.09005
model_287.pdb_I                              0.00763         _0.09320
model_2041.pdb_I                             0.00762         _0.09384
model_1133.pdb_I                             0.00758         _0.09697
model_1248.pdb_I                             0.00757         _0.09791
model_1004.pdb_I                             0.00756         _0.09856
model_1635.pdb_I                             0.00754         _0.10064
model_900.pdb_I                              0.00753         _0.10088
model_2095.pdb_I                             0.00753         _0.10146
model_603.pdb_I                              0.00752         _0.10242
model_346.pdb_I                              0.00752         _0.10213
model_1956.pdb_I                             0.00751         _0.10297
model_1228.pdb_I                             0.00751         _0.10288
model_796.pdb_I                              0.00750         _0.10390
model_957.pdb_R                              0.00749         _0.10434
model_313.pdb_I                              0.00749         _0.10459
model_946.pdb_I                              0.00746         _0.10729
model_197.pdb_I                              0.00746         _0.10729
model_2119.pdb_I                             0.00745         _0.10790
model_1557.pdb_I                             0.00745         _0.10761
model_1098.pdb_I                             0.00744         _0.10835
model_1584.pdb_I                             0.00743         _0.10989
model_2182.pdb_I                             0.00741         _0.11111
model_1988.pdb_I                             0.00741         _0.11104
model_257.pdb_I                              0.00740         _0.11214
model_1209.pdb_I                             0.00740         _0.11214
model_1039.pdb_I                             0.00739         _0.11325
model_1989.pdb_I                             0.00738         _0.11396
model_1901.pdb_I                             0.00736         _0.11503
model_758.pdb_I                              0.00735         _0.11645
model_1993.pdb_I                             0.00735         _0.11592
model_873.pdb_I                              0.00734         _0.11708
model_186.pdb_I                              0.00734         _0.11717
model_1440.pdb_I                             0.00733         _0.11793
model_829.pdb_I                              0.00732         _0.11891
model_1775.pdb_I                             0.00732         _0.11837
model_21.pdb_I                               0.00731         _0.11928
model_1423.pdb_I                             0.00729         _0.12145
model_2055.pdb_I                             0.00728         _0.12222
model_177.pdb_I                              0.00728         _0.12213
model_138.pdb_I                              0.00728         _0.12192
model_1382.pdb_I                             0.00728         _0.12201
model_1274.pdb_I                             0.00728         _0.12238
model_1050.pdb_I                             0.00728         _0.12242
model_981.pdb_I                              0.00725         _0.12474
model_75.pdb_I                               0.00725         _0.12438
model_1327.pdb_I                             0.00725         _0.12474
model_51.pdb_I                               0.00722         _0.12750
model_147.pdb_I                              0.00722         _0.12750
model_1191.pdb_I                             0.00722         _0.12672
model_264.pdb_I                              0.00721         _0.12778
model_1516.pdb_I                             0.00721         _0.12771
model_625.pdb_I                              0.00718         _0.13057
model_1841.pdb_R                             0.00716         _0.13186
model_1022.pdb_R                             0.00716         _0.13186
model_949.pdb_I                              0.00715         _0.13316
model_120.pdb_R                              0.00715         _0.13305
model_326.pdb_I                              0.00714         _0.13385
model_924.pdb_I                              0.00713         _0.13474
model_1999.pdb_I                             0.00713         _0.13474
model_1760.pdb_I                             0.00713         _0.13476
model_2015.pdb_I                             0.00711         _0.13640
model_635.pdb_I                              0.00709         _0.13801
model_863.pdb_R                              0.00706         _0.14022
model_820.pdb_I                              0.00705         _0.14139
model_2118.pdb_I                             0.00705         _0.14121
model_885.pdb_I                              0.00704         _0.14221
model_475.pdb_R                              0.00704         _0.14187
model_1994.pdb_R                             0.00704         _0.14242
model_236.pdb_I                              0.00702         _0.14366
model_2159.pdb_R                             0.00699         _0.14602
model_1598.pdb_I                             0.00699         _0.14592
model_267.pdb_I                              0.00698         _0.14737
model_1587.pdb_I                             0.00698         _0.14713
model_123.pdb_I                              0.00698         _0.14713
model_893.pdb_I                              0.00696         _0.14892
model_2058.pdb_I                             0.00696         _0.14843
model_1226.pdb_I                             0.00696         _0.14843
model_614.pdb_I                              0.00695         _0.14991
model_1794.pdb_I                             0.00693         _0.15151
model_685.pdb_I                              0.00691         _0.15312
model_2062.pdb_R                             0.00691         _0.15259
model_960.pdb_R                              0.00689         _0.15499
model_576.pdb_I                              0.00688         _0.15558
model_520.pdb_I                              0.00687         _0.15671
model_412.pdb_I                              0.00687         _0.15620
model_162.pdb_R                              0.00687         _0.15653
model_1287.pdb_I                             0.00687         _0.15657
model_11.pdb_I                               0.00687         _0.15613
model_1403.pdb_I                             0.00686         _0.15714
model_83.pdb_I                               0.00685         _0.15778
model_925.pdb_I                              0.00684         _0.15915
model_1618.pdb_R                             0.00684         _0.15896
model_1409.pdb_I                             0.00683         _0.15956
model_2034.pdb_I                             0.00680         _0.16188
model_766.pdb_I                              0.00678         _0.16401
model_1366.pdb_I                             0.00678         _0.16393
model_1996.pdb_I                             0.00677         _0.16507
model_1008.pdb_I                             0.00677         _0.16482
model_713.pdb_I                              0.00671         _0.17007
model_1610.pdb_I                             0.00670         _0.17082
model_722.pdb_I                              0.00669         _0.17137
model_2154.pdb_I                             0.00669         _0.17137
model_1208.pdb_I                             0.00669         _0.17118
model_1589.pdb_I                             0.00668         _0.17211
model_325.pdb_I                              0.00667         _0.17280
model_1801.pdb_I                             0.00667         _0.17318
model_7.pdb_I                                0.00665         _0.17499
model_298.pdb_I                              0.00664         _0.17515
model_1070.pdb_I                             0.00663         _0.17629
model_402.pdb_I                              0.00661         _0.17814
model_2093.pdb_I                             0.00659         _0.17940
model_134.pdb_I                              0.00659         _0.17927
model_1856.pdb_I                             0.00658         _0.18031
model_1032.pdb_I                             0.00657         _0.18129
model_1046.pdb_I                             0.00656         _0.18221
model_1654.pdb_I                             0.00654         _0.18350
model_994.pdb_R                              0.00653         _0.18458
model_101.pdb_I                              0.00652         _0.18523
model_1103.pdb_I                             0.00649         _0.18824
model_1009.pdb_I                             0.00649         _0.18824
model_2158.pdb_I                             0.00647         _0.18964
model_2102.pdb_I                             0.00647         _0.18984
model_2090.pdb_I                             0.00647         _0.18984
model_1091.pdb_I                             0.00647         _0.18971
model_1065.pdb_I                             0.00647         _0.18979
model_2163.pdb_I                             0.00646         _0.19091
model_1891.pdb_R                             0.00645         _0.19122
model_1840.pdb_I                             0.00644         _0.19204
model_1685.pdb_I                             0.00644         _0.19251
model_1151.pdb_R                             0.00643         _0.19304
model_879.pdb_I                              0.00642         _0.19370
model_782.pdb_I                              0.00642         _0.19352
model_1702.pdb_R                             0.00641         _0.19489
model_767.pdb_I                              0.00639         _0.19658
model_650.pdb_I                              0.00639         _0.19647
model_2060.pdb_I                             0.00639         _0.19647
model_1457.pdb_I                             0.00639         _0.19658
model_865.pdb_I                              0.00638         _0.19720
model_393.pdb_I                              0.00638         _0.19689
model_307.pdb_I                              0.00638         _0.19709
model_730.pdb_I                              0.00637         _0.19796
model_2181.pdb_I                             0.00637         _0.19794
model_1931.pdb_I                             0.00637         _0.19812
model_1415.pdb_I                             0.00637         _0.19805
model_899.pdb_R                              0.00633         _0.20159
model_817.pdb_I                              0.00633         _0.20175
model_414.pdb_I                              0.00633         _0.20161
model_23.pdb_I                               0.00633         _0.20167
model_864.pdb_R                              0.00632         _0.20201
model_1454.pdb_I                             0.00632         _0.20253
model_1199.pdb_I                             0.00631         _0.20313
model_1470.pdb_I                             0.00628         _0.20558
model_1246.pdb_I                             0.00627         _0.20672
model_566.pdb_I                              0.00626         _0.20759
model_1694.pdb_I                             0.00625         _0.20779
model_6.pdb_I                                0.00624         _0.20855
model_1094.pdb_R                             0.00624         _0.20886
model_983.pdb_I                              0.00623         _0.20950
model_463.pdb_I                              0.00621         _0.21136
model_335.pdb_I                              0.00620         _0.21198
model_1161.pdb_I                             0.00618         _0.21427
model_799.pdb_I                              0.00617         _0.21458
model_354.pdb_I                              0.00617         _0.21451
model_1990.pdb_I                             0.00617         _0.21483
model_1793.pdb_I                             0.00617         _0.21451
model_1335.pdb_R                             0.00617         _0.21433
model_1303.pdb_I                             0.00617         _0.21458
model_1180.pdb_I                             0.00617         _0.21487
model_500.pdb_I                              0.00616         _0.21534
model_2173.pdb_I                             0.00616         _0.21535
model_1503.pdb_I                             0.00616         _0.21533
model_12.pdb_I                               0.00616         _0.21534
model_791.pdb_I                              0.00615         _0.21666
model_1475.pdb_I                             0.00615         _0.21666
model_1220.pdb_R                             0.00614         _0.21711
model_275.pdb_I                              0.00613         _0.21826
model_1087.pdb_I                             0.00613         _0.21809
model_492.pdb_R                              0.00612         _0.21857
model_979.pdb_R                              0.00609         _0.22120
model_1783.pdb_I                             0.00609         _0.22161
model_868.pdb_I                              0.00608         _0.22221
model_348.pdb_I                              0.00608         _0.22261
model_1233.pdb_I                             0.00606         _0.22378
model_1526.pdb_I                             0.00605         _0.22458
model_1749.pdb_R                             0.00604         _0.22538
model_1521.pdb_I                             0.00604         _0.22516
model_1107.pdb_I                             0.00604         _0.22538
model_1040.pdb_I                             0.00603         _0.22636
model_802.pdb_I                              0.00601         _0.22771
model_859.pdb_R                              0.00597         _0.23182
model_1164.pdb_I                             0.00597         _0.23164
model_1259.pdb_I                             0.00596         _0.23223
model_1928.pdb_I                             0.00595         _0.23298
model_1645.pdb_I                             0.00594         _0.23400
model_616.pdb_R                              0.00593         _0.23473
model_832.pdb_I                              0.00592         _0.23574
model_455.pdb_I                              0.00592         _0.23526
model_207.pdb_I                              0.00592         _0.23550
model_1921.pdb_I                             0.00591         _0.23621
model_691.pdb_I                              0.00590         _0.23705
model_93.pdb_I                               0.00589         _0.23783
model_206.pdb_I                              0.00589         _0.23783
model_1496.pdb_I                             0.00589         _0.23802
model_1309.pdb_I                             0.00589         _0.23777
model_1875.pdb_I                             0.00588         _0.23877
model_1569.pdb_R                             0.00587         _0.23950
model_112.pdb_I                              0.00587         _0.23972
model_322.pdb_I                              0.00586         _0.24048
model_217.pdb_I                              0.00586         _0.24035
model_188.pdb_I                              0.00586         _0.24019
model_128.pdb_I                              0.00586         _0.24089
model_1122.pdb_R                             0.00584         _0.24261
model_2053.pdb_I                             0.00583         _0.24328
model_1984.pdb_I                             0.00583         _0.24307
model_1393.pdb_I                             0.00581         _0.24509
model_780.pdb_I                              0.00579         _0.24607
model_221.pdb_I                              0.00579         _0.24607
model_1311.pdb_I                             0.00579         _0.24627
model_2039.pdb_I                             0.00578         _0.24719
model_199.pdb_I                              0.00578         _0.24760
model_1704.pdb_I                             0.00578         _0.24702
model_1508.pdb_I                             0.00578         _0.24702
model_724.pdb_I                              0.00576         _0.24862
model_417.pdb_I                              0.00576         _0.24862
model_1809.pdb_I                             0.00575         _0.24935
model_1196.pdb_I                             0.00575         _0.24941
model_170.pdb_R                              0.00574         _0.25033
model_1129.pdb_R                             0.00574         _0.25053
model_703.pdb_I                              0.00572         _0.25196
model_1101.pdb_R                             0.00572         _0.25266
model_570.pdb_R                              0.00571         _0.25274
model_2013.pdb_I                             0.00571         _0.25308
model_1822.pdb_I                             0.00571         _0.25292
model_1758.pdb_I                             0.00571         _0.25301
model_1310.pdb_I                             0.00571         _0.25289
model_2104.pdb_I                             0.00570         _0.25393
model_1734.pdb_I                             0.00570         _0.25417
model_1845.pdb_I                             0.00568         _0.25530
model_498.pdb_I                              0.00566         _0.25753
model_1739.pdb_I                             0.00564         _0.25903
model_136.pdb_I                              0.00564         _0.25903
model_1139.pdb_I                             0.00564         _0.25890
model_1808.pdb_I                             0.00562         _0.26020
model_1776.pdb_I                             0.00562         _0.26077
model_1024.pdb_I                             0.00562         _0.26096
model_970.pdb_I                              0.00558         _0.26428
model_781.pdb_I                              0.00558         _0.26424
model_70.pdb_I                               0.00558         _0.26389
model_1495.pdb_I                             0.00557         _0.26439
model_975.pdb_I                              0.00556         _0.26540
model_761.pdb_I                              0.00556         _0.26580
model_320.pdb_I                              0.00555         _0.26655
model_599.pdb_I                              0.00554         _0.26738
model_2113.pdb_I                             0.00554         _0.26702
model_35.pdb_I                               0.00552         _0.26866
model_2157.pdb_I                             0.00552         _0.26866
model_783.pdb_I                              0.00551         _0.27000
model_1969.pdb_I                             0.00551         _0.27021
model_2043.pdb_I                             0.00549         _0.27111
model_2006.pdb_I                             0.00549         _0.27176
model_1422.pdb_I                             0.00549         _0.27160
model_908.pdb_I                              0.00547         _0.27280
model_441.pdb_I                              0.00547         _0.27286
model_2084.pdb_R                             0.00547         _0.27339
model_546.pdb_I                              0.00546         _0.27389
model_2160.pdb_I                             0.00546         _0.27413
model_2122.pdb_I                             0.00546         _0.27397
model_2024.pdb_I                             0.00546         _0.27377
model_121.pdb_I                              0.00546         _0.27427
model_548.pdb_I                              0.00544         _0.27534
model_1066.pdb_I                             0.00544         _0.27588
model_42.pdb_I                               0.00543         _0.27660
model_1727.pdb_I                             0.00543         _0.27659
model_2177.pdb_I                             0.00542         _0.27738
model_2040.pdb_I                             0.00542         _0.27701
model_1914.pdb_I                             0.00541         _0.27802
model_1537.pdb_I                             0.00541         _0.27795
model_1439.pdb_I                             0.00541         _0.27850
model_2011.pdb_I                             0.00540         _0.27895
model_172.pdb_I                              0.00540         _0.27868
model_505.pdb_I                              0.00539         _0.27941
model_2149.pdb_I                             0.00539         _0.27941
model_2078.pdb_I                             0.00539         _0.27989
model_1477.pdb_I                             0.00538         _0.28093
model_2174.pdb_I                             0.00537         _0.28157
model_1924.pdb_I                             0.00537         _0.28142
model_1178.pdb_I                             0.00537         _0.28142
model_464.pdb_I                              0.00536         _0.28254
model_1215.pdb_I                             0.00535         _0.28287
model_527.pdb_I                              0.00534         _0.28425
model_521.pdb_R                              0.00533         _0.28503
model_203.pdb_I                              0.00533         _0.28469
model_1903.pdb_I                             0.00533         _0.28470
model_1625.pdb_I                             0.00533         _0.28506
model_1471.pdb_I                             0.00533         _0.28470
model_1188.pdb_I                             0.00533         _0.28506
model_310.pdb_I                              0.00531         _0.28670
model_252.pdb_I                              0.00531         _0.28627
model_1972.pdb_I                             0.00531         _0.28672
model_1930.pdb_I                             0.00531         _0.28648
model_1787.pdb_I                             0.00531         _0.28672
model_1380.pdb_I                             0.00531         _0.28612
model_477.pdb_I                              0.00530         _0.28765
model_1708.pdb_I                             0.00530         _0.28716
model_1507.pdb_I                             0.00530         _0.28727
model_1472.pdb_I                             0.00530         _0.28716
model_175.pdb_I                              0.00529         _0.28830
model_2156.pdb_R                             0.00528         _0.28915
model_192.pdb_I                              0.00527         _0.28988
model_1449.pdb_I                             0.00527         _0.28988
model_389.pdb_I                              0.00525         _0.29129
model_10.pdb_R                               0.00525         _0.29139
model_680.pdb_I                              0.00523         _0.29333
model_1627.pdb_I                             0.00523         _0.29292
model_1896.pdb_I                             0.00522         _0.29359
model_90.pdb_I                               0.00521         _0.29464
model_544.pdb_I                              0.00521         _0.29443
model_2057.pdb_I                             0.00521         _0.29443
model_2042.pdb_I                             0.00521         _0.29471
model_931.pdb_R                              0.00520         _0.29592
model_486.pdb_I                              0.00520         _0.29588
model_1951.pdb_I                             0.00520         _0.29529
model_166.pdb_I                              0.00520         _0.29567
model_661.pdb_R                              0.00519         _0.29672
model_159.pdb_I                              0.00519         _0.29672
model_2145.pdb_R                             0.00518         _0.29772
model_676.pdb_I                              0.00517         _0.29825
model_2184.pdb_I                             0.00517         _0.29825
model_1407.pdb_R                             0.00517         _0.29843
model_909.pdb_R                              0.00516         _0.29896
model_995.pdb_R                              0.00515         _0.29984
model_1097.pdb_R                             0.00515         _0.29992
model_653.pdb_I                              0.00514         _0.30062
model_303.pdb_I                              0.00514         _0.30058
model_1397.pdb_I                             0.00514         _0.30090
model_1181.pdb_I                             0.00514         _0.30090
model_565.pdb_I                              0.00512         _0.30206
model_658.pdb_I                              0.00511         _0.30340
model_583.pdb_R                              0.00511         _0.30277
model_806.pdb_I                              0.00510         _0.30397
model_209.pdb_I                              0.00510         _0.30403
model_753.pdb_I                              0.00509         _0.30473
model_615.pdb_I                              0.00508         _0.30555
model_418.pdb_I                              0.00508         _0.30555
model_1648.pdb_R                             0.00508         _0.30551
model_1520.pdb_R                             0.00508         _0.30573
model_853.pdb_I                              0.00507         _0.30636
model_1978.pdb_I                             0.00507         _0.30636
model_1839.pdb_I                             0.00507         _0.30610
model_1369.pdb_I                             0.00507         _0.30617
model_759.pdb_I                              0.00506         _0.30774
model_1510.pdb_I                             0.00506         _0.30763
model_561.pdb_I                              0.00504         _0.30911
model_1918.pdb_I                             0.00504         _0.30928
model_785.pdb_I                              0.00503         _0.30961
model_318.pdb_I                              0.00503         _0.30943
model_818.pdb_I                              0.00502         _0.31066
model_550.pdb_I                              0.00502         _0.31046
model_1696.pdb_R                             0.00502         _0.31031
model_1182.pdb_I                             0.00502         _0.31066
model_157.pdb_I                              0.00501         _0.31148
model_1116.pdb_I                             0.00501         _0.31131
model_1621.pdb_I                             0.00500         _0.31228
model_141.pdb_I                              0.00499         _0.31348
model_537.pdb_I                              0.00498         _0.31421
model_315.pdb_I                              0.00497         _0.31507
model_2132.pdb_R                             0.00497         _0.31480
model_2125.pdb_I                             0.00497         _0.31515
model_2032.pdb_I                             0.00497         _0.31452
model_1707.pdb_I                             0.00497         _0.31526
model_996.pdb_I                              0.00496         _0.31578
model_286.pdb_I                              0.00496         _0.31573
model_61.pdb_I                               0.00494         _0.31744
model_59.pdb_I                               0.00494         _0.31744
model_29.pdb_I                               0.00494         _0.31765
model_1976.pdb_R                             0.00493         _0.31823
model_17.pdb_I                               0.00493         _0.31834
model_168.pdb_I                              0.00493         _0.31785
model_755.pdb_R                              0.00492         _0.31904
model_309.pdb_I                              0.00492         _0.31916
model_539.pdb_I                              0.00491         _0.31946
model_2088.pdb_I                             0.00491         _0.32001
model_1936.pdb_I                             0.00491         _0.31988
model_1085.pdb_I                             0.00491         _0.31973
model_793.pdb_I                              0.00490         _0.32094
model_67.pdb_I                               0.00490         _0.32107
model_1680.pdb_R                             0.00490         _0.32083
model_73.pdb_R                               0.00489         _0.32141
model_1862.pdb_I                             0.00489         _0.32140
model_1709.pdb_I                             0.00489         _0.32133
model_1682.pdb_I                             0.00489         _0.32164
model_323.pdb_I                              0.00488         _0.32245
model_1111.pdb_I                             0.00486         _0.32407
model_834.pdb_I                              0.00485         _0.32452
model_592.pdb_I                              0.00485         _0.32477
model_562.pdb_R                              0.00485         _0.32492
model_484.pdb_I                              0.00484         _0.32592
model_292.pdb_I                              0.00484         _0.32592
model_272.pdb_I                              0.00484         _0.32553
model_1012.pdb_I                             0.00484         _0.32553
model_365.pdb_I                              0.00483         _0.32620
model_1390.pdb_I                             0.00483         _0.32632
model_968.pdb_I                              0.00482         _0.32718
model_887.pdb_I                              0.00482         _0.32749
model_878.pdb_I                              0.00482         _0.32704
model_1424.pdb_I                             0.00480         _0.32926
model_610.pdb_I                              0.00479         _0.33003
model_390.pdb_I                              0.00479         _0.33000
model_368.pdb_R                              0.00479         _0.33024
model_105.pdb_R                              0.00479         _0.33024
model_666.pdb_I                              0.00478         _0.33072
model_571.pdb_I                              0.00478         _0.33082
model_534.pdb_I                              0.00478         _0.33035
model_108.pdb_I                              0.00478         _0.33098
model_779.pdb_I                              0.00477         _0.33193
model_149.pdb_I                              0.00477         _0.33158
model_1995.pdb_I                             0.00476         _0.33243
model_1547.pdb_I                             0.00476         _0.33199
model_1527.pdb_I                             0.00475         _0.33323
model_850.pdb_I                              0.00474         _0.33431
model_706.pdb_I                              0.00474         _0.33364
model_255.pdb_I                              0.00474         _0.33367
model_1979.pdb_I                             0.00474         _0.33420
model_1138.pdb_I                             0.00474         _0.33370
model_2121.pdb_I                             0.00473         _0.33461
model_118.pdb_I                              0.00473         _0.33495
model_1302.pdb_I                             0.00472         _0.33607
model_1659.pdb_I                             0.00471         _0.33680
model_151.pdb_I                              0.00471         _0.33624
model_1223.pdb_I                             0.00471         _0.33680
model_224.pdb_R                              0.00468         _0.33941
model_2136.pdb_I                             0.00468         _0.33897
model_476.pdb_I                              0.00467         _0.34018
model_473.pdb_I                              0.00467         _0.34023
model_201.pdb_I                              0.00467         _0.33971
model_902.pdb_I                              0.00466         _0.34098
model_1142.pdb_I                             0.00466         _0.34081
model_98.pdb_I                               0.00465         _0.34166
model_929.pdb_I                              0.00464         _0.34214
model_732.pdb_I                              0.00464         _0.34260
model_540.pdb_I                              0.00464         _0.34214
model_1551.pdb_I                             0.00464         _0.34239
model_1484.pdb_I                             0.00464         _0.34243
model_1715.pdb_I                             0.00462         _0.34430
model_144.pdb_I                              0.00462         _0.34381
model_1360.pdb_I                             0.00462         _0.34403
model_631.pdb_R                              0.00461         _0.34505
model_212.pdb_R                              0.00461         _0.34481
model_871.pdb_I                              0.00460         _0.34584
model_2029.pdb_I                             0.00459         _0.34659
model_671.pdb_I                              0.00457         _0.34805
model_1876.pdb_I                             0.00457         _0.34839
model_1291.pdb_I                             0.00457         _0.34839
model_1844.pdb_I                             0.00456         _0.34931
model_1632.pdb_R                             0.00456         _0.34924
model_601.pdb_I                              0.00455         _0.35020
model_1756.pdb_I                             0.00455         _0.35020
model_914.pdb_I                              0.00454         _0.35110
model_379.pdb_I                              0.00454         _0.35083
model_2161.pdb_I                             0.00454         _0.35052
model_1748.pdb_I                             0.00454         _0.35110
model_1374.pdb_I                             0.00454         _0.35036
model_1338.pdb_R                             0.00454         _0.35087
model_2108.pdb_I                             0.00453         _0.35168
model_1237.pdb_I                             0.00453         _0.35139
model_1119.pdb_I                             0.00453         _0.35168
model_478.pdb_I                              0.00452         _0.35246
model_1866.pdb_I                             0.00452         _0.35246
model_1737.pdb_R                             0.00452         _0.35203
model_1561.pdb_I                             0.00452         _0.35208
model_1549.pdb_I                             0.00452         _0.35267
model_1084.pdb_I                             0.00452         _0.35271
model_506.pdb_I                              0.00451         _0.35333
model_2068.pdb_I                             0.00451         _0.35283
model_453.pdb_R                              0.00450         _0.35404
model_227.pdb_R                              0.00450         _0.35436
model_180.pdb_I                              0.00450         _0.35383
model_408.pdb_I                              0.00449         _0.35496
model_950.pdb_I                              0.00448         _0.35550
model_39.pdb_I                               0.00448         _0.35550
model_1177.pdb_I                             0.00448         _0.35550
model_1485.pdb_I                             0.00446         _0.35779
model_1235.pdb_I                             0.00446         _0.35741
model_2170.pdb_R                             0.00445         _0.35796
model_210.pdb_R                              0.00445         _0.35796
model_1950.pdb_R                             0.00445         _0.35847
model_327.pdb_I                              0.00444         _0.35903
model_813.pdb_R                              0.00443         _0.35991
model_510.pdb_I                              0.00443         _0.35966
model_465.pdb_R                              0.00443         _0.36015
model_314.pdb_R                              0.00443         _0.35964
model_308.pdb_R                              0.00443         _0.35964
model_2016.pdb_I                             0.00443         _0.36004
model_1965.pdb_I                             0.00443         _0.35966
model_1203.pdb_R                             0.00443         _0.35991
model_74.pdb_R                               0.00442         _0.36099
model_386.pdb_R                              0.00442         _0.36046
model_223.pdb_I                              0.00441         _0.36195
model_1656.pdb_I                             0.00441         _0.36174
model_1253.pdb_I                             0.00441         _0.36189
model_833.pdb_I                              0.00440         _0.36269
model_563.pdb_I                              0.00440         _0.36232
model_336.pdb_I                              0.00440         _0.36232
model_1957.pdb_I                             0.00440         _0.36229
model_124.pdb_I                              0.00440         _0.36205
model_694.pdb_R                              0.00439         _0.36295
model_593.pdb_I                              0.00439         _0.36302
model_1257.pdb_I                             0.00439         _0.36367
model_2176.pdb_I                             0.00438         _0.36441
model_1898.pdb_I                             0.00438         _0.36385
model_1059.pdb_I                             0.00438         _0.36411
model_720.pdb_I                              0.00437         _0.36496
model_1363.pdb_I                             0.00437         _0.36477
model_1054.pdb_I                             0.00437         _0.36453
model_606.pdb_R                              0.00436         _0.36586
model_1576.pdb_I                             0.00436         _0.36614
model_898.pdb_I                              0.00435         _0.36678
model_413.pdb_I                              0.00435         _0.36678
model_1616.pdb_I                             0.00435         _0.36625
model_92.pdb_I                               0.00434         _0.36716
model_1318.pdb_I                             0.00434         _0.36704
model_750.pdb_I                              0.00433         _0.36819
model_1361.pdb_I                             0.00433         _0.36807
model_1140.pdb_I                             0.00433         _0.36799
model_1187.pdb_I                             0.00432         _0.36938
model_977.pdb_R                              0.00431         _0.37008
model_877.pdb_I                              0.00431         _0.37032
model_748.pdb_I                              0.00431         _0.37006
model_370.pdb_R                              0.00431         _0.36956
model_19.pdb_I                               0.00431         _0.37021
model_1942.pdb_I                             0.00431         _0.37006
model_1786.pdb_R                             0.00431         _0.37032
model_1218.pdb_I                             0.00431         _0.36999
model_1723.pdb_I                             0.00430         _0.37105
model_1562.pdb_I                             0.00430         _0.37038
model_1201.pdb_I                             0.00430         _0.37077
model_771.pdb_R                              0.00429         _0.37178
model_1800.pdb_R                             0.00429         _0.37178
model_1686.pdb_I                             0.00429         _0.37153
model_1474.pdb_I                             0.00429         _0.37166
model_1035.pdb_I                             0.00429         _0.37166
model_4.pdb_I                                0.00428         _0.37213
model_895.pdb_I                              0.00427         _0.37315
model_2072.pdb_I                             0.00427         _0.37287
model_1478.pdb_I                             0.00427         _0.37355
model_1104.pdb_I                             0.00427         _0.37341
model_1055.pdb_I                             0.00427         _0.37301
model_269.pdb_I                              0.00426         _0.37398
model_2050.pdb_I                             0.00426         _0.37409
model_595.pdb_I                              0.00425         _0.37496
model_1646.pdb_I                             0.00425         _0.37524
model_1952.pdb_I                             0.00424         _0.37540
model_1100.pdb_R                             0.00424         _0.37546
model_976.pdb_I                              0.00423         _0.37634
model_613.pdb_I                              0.00423         _0.37659
model_523.pdb_I                              0.00423         _0.37698
model_44.pdb_I                               0.00423         _0.37659
model_233.pdb_I                              0.00423         _0.37698
model_1353.pdb_I                             0.00423         _0.37634
model_34.pdb_I                               0.00422         _0.37745
model_1904.pdb_I                             0.00422         _0.37777
model_1766.pdb_I                             0.00422         _0.37754
model_1294.pdb_I                             0.00422         _0.37715
model_772.pdb_I                              0.00421         _0.37797
model_519.pdb_I                              0.00421         _0.37806
model_485.pdb_I                              0.00420         _0.37906
model_339.pdb_I                              0.00420         _0.37928
model_1945.pdb_I                             0.00420         _0.37888
model_1425.pdb_I                             0.00420         _0.37936
model_1954.pdb_I                             0.00419         _0.37995
model_404.pdb_R                              0.00418         _0.38092
model_337.pdb_I                              0.00418         _0.38088
model_15.pdb_I                               0.00418         _0.38088
model_214.pdb_R                              0.00417         _0.38178
model_194.pdb_R                              0.00417         _0.38154
model_1887.pdb_R                             0.00417         _0.38165
model_1269.pdb_I                             0.00417         _0.38158
model_841.pdb_R                              0.00416         _0.38233
model_915.pdb_I                              0.00415         _0.38325
model_851.pdb_I                              0.00415         _0.38368
model_1450.pdb_I                             0.00415         _0.38336
model_1049.pdb_I                             0.00415         _0.38368
model_1020.pdb_I                             0.00415         _0.38325
model_1017.pdb_I                             0.00415         _0.38317
model_1910.pdb_R                             0.00414         _0.38421
model_1202.pdb_I                             0.00414         _0.38428
model_823.pdb_R                              0.00413         _0.38481
model_2028.pdb_R                             0.00413         _0.38489
model_1867.pdb_I                             0.00413         _0.38499
model_1674.pdb_I                             0.00413         _0.38526
model_152.pdb_I                              0.00413         _0.38526
model_986.pdb_I                              0.00412         _0.38582
model_934.pdb_I                              0.00412         _0.38560
model_1934.pdb_I                             0.00412         _0.38582
model_1528.pdb_I                             0.00412         _0.38560
model_897.pdb_I                              0.00411         _0.38662
model_202.pdb_I                              0.00411         _0.38650
model_973.pdb_I                              0.00410         _0.38723
model_630.pdb_I                              0.00410         _0.38759
model_2139.pdb_R                             0.00410         _0.38786
model_1444.pdb_I                             0.00410         _0.38759
model_1171.pdb_I                             0.00410         _0.38756
model_848.pdb_I                              0.00409         _0.38821
model_2110.pdb_I                             0.00409         _0.38842
model_1015.pdb_I                             0.00409         _0.38803
model_741.pdb_I                              0.00408         _0.38890
model_632.pdb_I                              0.00408         _0.38890
model_1962.pdb_I                             0.00408         _0.38947
model_2094.pdb_I                             0.00407         _0.39001
model_1964.pdb_I                             0.00407         _0.39014
model_1436.pdb_I                             0.00407         _0.39024
model_916.pdb_I                              0.00406         _0.39057
model_901.pdb_I                              0.00406         _0.39072
model_738.pdb_I                              0.00406         _0.39113
model_590.pdb_I                              0.00406         _0.39072
model_458.pdb_I                              0.00406         _0.39103
model_1603.pdb_R                             0.00406         _0.39118
model_1316.pdb_R                             0.00406         _0.39118
model_130.pdb_I                              0.00406         _0.39103
model_1149.pdb_I                             0.00406         _0.39057
model_855.pdb_I                              0.00405         _0.39198
model_266.pdb_I                              0.00405         _0.39198
model_1848.pdb_I                             0.00405         _0.39188
model_49.pdb_I                               0.00404         _0.39206
model_1843.pdb_I                             0.00404         _0.39249
model_1597.pdb_I                             0.00404         _0.39272
model_1522.pdb_I                             0.00404         _0.39249
model_776.pdb_I                              0.00403         _0.39322
model_499.pdb_I                              0.00403         _0.39335
model_345.pdb_I                              0.00403         _0.39356
model_1690.pdb_I                             0.00403         _0.39330
model_1356.pdb_I                             0.00403         _0.39330
model_602.pdb_I                              0.00402         _0.39437
model_1701.pdb_I                             0.00402         _0.39410
model_1231.pdb_I                             0.00402         _0.39451
model_778.pdb_I                              0.00401         _0.39479
model_405.pdb_I                              0.00401         _0.39507
model_640.pdb_I                              0.00400         _0.39603
model_443.pdb_R                              0.00400         _0.39558
model_399.pdb_I                              0.00400         _0.39603
model_1906.pdb_I                             0.00400         _0.39593
model_1672.pdb_I                             0.00400         _0.39593
model_1644.pdb_I                             0.00400         _0.39616
model_1628.pdb_R                             0.00400         _0.39558
model_1541.pdb_I                             0.00400         _0.39603
model_437.pdb_I                              0.00399         _0.39692
model_278.pdb_I                              0.00399         _0.39692
model_211.pdb_I                              0.00399         _0.39661
model_1879.pdb_I                             0.00399         _0.39674
model_1684.pdb_I                             0.00399         _0.39661
model_907.pdb_I                              0.00398         _0.39761
model_686.pdb_I                              0.00398         _0.39721
model_1262.pdb_I                             0.00398         _0.39715
model_1123.pdb_I                             0.00398         _0.39761
model_179.pdb_I                              0.00396         _0.39872
model_154.pdb_I                              0.00396         _0.39903
model_1154.pdb_R                             0.00396         _0.39953
model_587.pdb_I                              0.00393         _0.40135
model_355.pdb_I                              0.00393         _0.40160
model_2086.pdb_I                             0.00393         _0.40135
model_1970.pdb_I                             0.00393         _0.40160
model_1907.pdb_I                             0.00392         _0.40261
model_867.pdb_I                              0.00391         _0.40314
model_551.pdb_I                              0.00391         _0.40314
model_1189.pdb_I                             0.00391         _0.40300
model_406.pdb_R                              0.00389         _0.40496
model_363.pdb_R                              0.00389         _0.40496
model_1917.pdb_I                             0.00389         _0.40501
model_1937.pdb_R                             0.00388         _0.40599
model_904.pdb_R                              0.00387         _0.40635
model_191.pdb_I                              0.00387         _0.40631
model_1606.pdb_R                             0.00387         _0.40635
model_591.pdb_I                              0.00385         _0.40822
model_928.pdb_I                              0.00384         _0.40894
model_705.pdb_I                              0.00384         _0.40952
model_2175.pdb_I                             0.00384         _0.40936
model_2036.pdb_I                             0.00384         _0.40936
model_1469.pdb_I                             0.00384         _0.40952
model_1194.pdb_I                             0.00384         _0.40894
model_96.pdb_I                               0.00383         _0.41026
model_675.pdb_I                              0.00383         _0.41037
model_1683.pdb_R                             0.00383         _0.40977
model_1451.pdb_I                             0.00383         _0.41026
model_254.pdb_I                              0.00382         _0.41040
model_938.pdb_I                              0.00380         _0.41282
model_248.pdb_I                              0.00380         _0.41283
model_243.pdb_I                              0.00380         _0.41228
model_1692.pdb_I                             0.00380         _0.41228
model_1289.pdb_I                             0.00380         _0.41258
model_998.pdb_I                              0.00378         _0.41380
model_1916.pdb_I                             0.00378         _0.41395
model_920.pdb_I                              0.00377         _0.41538
model_1975.pdb_I                             0.00377         _0.41488
model_1819.pdb_I                             0.00377         _0.41476
model_1230.pdb_I                             0.00377         _0.41511
model_330.pdb_I                              0.00376         _0.41548
model_1556.pdb_I                             0.00376         _0.41548
model_1535.pdb_I                             0.00376         _0.41585
model_1044.pdb_R                             0.00376         _0.41599
model_448.pdb_I                              0.00375         _0.41645
model_1788.pdb_R                             0.00374         _0.41769
model_660.pdb_I                              0.00373         _0.41843
model_507.pdb_I                              0.00373         _0.41845
model_1458.pdb_I                             0.00373         _0.41827
model_1206.pdb_I                             0.00373         _0.41797
model_831.pdb_I                              0.00372         _0.41875
model_467.pdb_R                              0.00372         _0.41904
model_1826.pdb_R                             0.00372         _0.41941
model_1270.pdb_I                             0.00372         _0.41896
model_749.pdb_I                              0.00370         _0.42119
model_420.pdb_I                              0.00370         _0.42085
model_2180.pdb_I                             0.00370         _0.42124
model_2061.pdb_I                             0.00370         _0.42124
model_1290.pdb_I                             0.00370         _0.42096
model_340.pdb_I                              0.00369         _0.42165
model_2012.pdb_R                             0.00369         _0.42165
model_1326.pdb_I                             0.00369         _0.42206
model_1396.pdb_I                             0.00368         _0.42230
model_77.pdb_I                               0.00367         _0.42363
model_71.pdb_R                               0.00367         _0.42332
model_2077.pdb_I                             0.00367         _0.42312
model_2054.pdb_I                             0.00367         _0.42312
model_962.pdb_I                              0.00366         _0.42426
model_874.pdb_I                              0.00365         _0.42516
model_1940.pdb_I                             0.00365         _0.42497
model_1679.pdb_I                             0.00365         _0.42480
model_987.pdb_I                              0.00364         _0.42584
model_972.pdb_I                              0.00364         _0.42585
model_1982.pdb_I                             0.00364         _0.42603
model_1558.pdb_I                             0.00364         _0.42584
model_619.pdb_I                              0.00362         _0.42731
model_2056.pdb_I                             0.00362         _0.42721
model_1429.pdb_I                             0.00362         _0.42721
model_1689.pdb_I                             0.00361         _0.42798
model_1498.pdb_I                             0.00361         _0.42814
model_1869.pdb_I                             0.00360         _0.42949
model_1428.pdb_I                             0.00360         _0.42898
model_300.pdb_I                              0.00359         _0.42965
model_1738.pdb_I                             0.00359         _0.43009
model_1299.pdb_I                             0.00359         _0.43003
model_1157.pdb_I                             0.00359         _0.43035
model_857.pdb_R                              0.00358         _0.43110
model_401.pdb_I                              0.00358         _0.43052
model_2021.pdb_R                             0.00358         _0.43080
model_1719.pdb_I                             0.00358         _0.43056
model_870.pdb_I                              0.00357         _0.43146
model_38.pdb_R                               0.00357         _0.43169
model_367.pdb_I                              0.00357         _0.43206
model_360.pdb_I                              0.00357         _0.43184
model_1402.pdb_I                             0.00357         _0.43196
model_1298.pdb_I                             0.00357         _0.43146
model_1077.pdb_I                             0.00357         _0.43138
model_656.pdb_R                              0.00356         _0.43242
model_1165.pdb_I                             0.00356         _0.43252
model_742.pdb_I                              0.00355         _0.43348
model_693.pdb_I                              0.00355         _0.43343
model_2044.pdb_I                             0.00354         _0.43432
model_1399.pdb_R                             0.00354         _0.43406
model_643.pdb_I                              0.00353         _0.43487
model_196.pdb_R                              0.00353         _0.43534
model_1515.pdb_R                             0.00353         _0.43480
model_910.pdb_I                              0.00352         _0.43566
model_1842.pdb_I                             0.00352         _0.43543
model_1332.pdb_I                             0.00352         _0.43566
model_1193.pdb_I                             0.00352         _0.43601
model_5.pdb_R                                0.00351         _0.43705
model_1885.pdb_I                             0.00351         _0.43699
model_1002.pdb_I                             0.00351         _0.43699
model_1824.pdb_I                             0.00350         _0.43719
model_1514.pdb_I                             0.00350         _0.43738
model_786.pdb_I                              0.00349         _0.43838
model_504.pdb_I                              0.00348         _0.43930
model_426.pdb_I                              0.00348         _0.43951
model_229.pdb_I                              0.00348         _0.43943
model_1509.pdb_I                             0.00348         _0.43900
model_1308.pdb_I                             0.00348         _0.43959
model_1121.pdb_I                             0.00348         _0.43959
model_456.pdb_I                              0.00347         _0.43988
model_215.pdb_R                              0.00347         _0.44024
model_2085.pdb_I                             0.00346         _0.44100
model_1284.pdb_R                             0.00346         _0.44115
model_1016.pdb_R                             0.00346         _0.44115
model_961.pdb_I                              0.00345         _0.44179
model_89.pdb_R                               0.00345         _0.44205
model_844.pdb_I                              0.00345         _0.44205
model_842.pdb_I                              0.00344         _0.44259
model_723.pdb_I                              0.00344         _0.44234
model_350.pdb_I                              0.00344         _0.44264
model_2178.pdb_I                             0.00344         _0.44280
model_1612.pdb_I                             0.00344         _0.44269
model_46.pdb_I                               0.00343         _0.44329
model_1768.pdb_I                             0.00343         _0.44329
model_1453.pdb_I                             0.00343         _0.44374
model_1418.pdb_I                             0.00343         _0.44329
model_784.pdb_I                              0.00342         _0.44426
model_349.pdb_I                              0.00342         _0.44430
model_1983.pdb_I                             0.00342         _0.44425
model_621.pdb_R                              0.00341         _0.44537
model_293.pdb_I                              0.00341         _0.44472
model_1726.pdb_I                             0.00340         _0.44616
model_1263.pdb_I                             0.00340         _0.44596
model_1000.pdb_I                             0.00340         _0.44596
model_812.pdb_I                              0.00339         _0.44671
model_664.pdb_I                              0.00338         _0.44773
model_1563.pdb_I                             0.00338         _0.44720
model_1426.pdb_I                             0.00338         _0.44751
model_1114.pdb_I                             0.00337         _0.44826
model_991.pdb_I                              0.00336         _0.44902
model_906.pdb_I                              0.00336         _0.44902
model_1461.pdb_I                             0.00336         _0.44953
model_1238.pdb_I                             0.00336         _0.44953
model_364.pdb_R                              0.00335         _0.44984
model_1622.pdb_R                             0.00335         _0.45006
model_1027.pdb_R                             0.00335         _0.44980
model_549.pdb_I                              0.00334         _0.45056
model_535.pdb_I                              0.00334         _0.45107
model_594.pdb_I                              0.00333         _0.45169
model_2153.pdb_I                             0.00333         _0.45145
model_2143.pdb_I                             0.00333         _0.45152
model_1227.pdb_I                             0.00333         _0.45138
model_1075.pdb_I                             0.00333         _0.45158
model_805.pdb_I                              0.00332         _0.45284
model_872.pdb_I                              0.00331         _0.45373
model_668.pdb_I                              0.00331         _0.45335
model_584.pdb_I                              0.00331         _0.45335
model_1785.pdb_I                             0.00331         _0.45347
model_953.pdb_R                              0.00330         _0.45446
model_921.pdb_I                              0.00330         _0.45383
model_670.pdb_I                              0.00330         _0.45429
model_407.pdb_I                              0.00330         _0.45397
model_216.pdb_I                              0.00330         _0.45414
model_2049.pdb_I                             0.00330         _0.45397
model_1345.pdb_I                             0.00330         _0.45416
model_1710.pdb_I                             0.00329         _0.45503
model_918.pdb_I                              0.00328         _0.45570
model_1753.pdb_I                             0.00328         _0.45570
model_1313.pdb_I                             0.00327         _0.45647
model_1256.pdb_R                             0.00327         _0.45643
model_1080.pdb_I                             0.00326         _0.45782
model_990.pdb_I                              0.00325         _0.45827
model_788.pdb_I                              0.00325         _0.45807
model_381.pdb_I                              0.00325         _0.45804
model_1720.pdb_I                             0.00325         _0.45818
model_454.pdb_I                              0.00323         _0.46036
model_1224.pdb_I                             0.00323         _0.45971
model_620.pdb_I                              0.00322         _0.46116
model_2074.pdb_I                             0.00322         _0.46129
model_1652.pdb_I                             0.00322         _0.46047
model_1169.pdb_I                             0.00322         _0.46075
model_1001.pdb_I                             0.00322         _0.46081
model_317.pdb_I                              0.00321         _0.46135
model_281.pdb_I                              0.00321         _0.46177
model_276.pdb_R                              0.00321         _0.46187
model_2131.pdb_I                             0.00320         _0.46266
model_1894.pdb_I                             0.00320         _0.46287
model_398.pdb_I                              0.00319         _0.46349
model_792.pdb_R                              0.00318         _0.46382
model_697.pdb_I                              0.00318         _0.46414
model_518.pdb_I                              0.00318         _0.46422
model_1974.pdb_I                             0.00318         _0.46397
model_1377.pdb_R                             0.00318         _0.46462
model_99.pdb_I                               0.00317         _0.46497
model_2129.pdb_I                             0.00317         _0.46541
model_2107.pdb_I                             0.00317         _0.46543
model_1888.pdb_I                             0.00317         _0.46464
model_1865.pdb_I                             0.00317         _0.46481
model_358.pdb_R                              0.00316         _0.46591
model_2155.pdb_I                             0.00316         _0.46602
model_88.pdb_I                               0.00315         _0.46688
model_1517.pdb_I                             0.00315         _0.46689
model_1388.pdb_I                             0.00315         _0.46689
model_1447.pdb_I                             0.00314         _0.46718
model_109.pdb_R                              0.00314         _0.46737
model_1538.pdb_I                             0.00313         _0.46842
model_1216.pdb_I                             0.00313         _0.46842
model_274.pdb_I                              0.00312         _0.46884
model_178.pdb_I                              0.00312         _0.46883
model_155.pdb_R                              0.00312         _0.46893
model_811.pdb_I                              0.00311         _0.47033
model_66.pdb_I                               0.00311         _0.47039
model_659.pdb_I                              0.00311         _0.47034
model_600.pdb_R                              0.00311         _0.46983
model_1254.pdb_I                             0.00311         _0.47026
model_840.pdb_I                              0.00310         _0.47119
model_662.pdb_I                              0.00310         _0.47122
model_501.pdb_I                              0.00310         _0.47078
model_1703.pdb_I                             0.00310         _0.47049
model_1497.pdb_I                             0.00310         _0.47049
model_854.pdb_I                              0.00309         _0.47179
model_53.pdb_I                               0.00309         _0.47192
model_479.pdb_I                              0.00309         _0.47169
model_2059.pdb_I                             0.00309         _0.47192
model_1834.pdb_I                             0.00309         _0.47211
model_235.pdb_I                              0.00308         _0.47240
model_442.pdb_I                              0.00307         _0.47368
model_113.pdb_I                              0.00307         _0.47320
model_1137.pdb_I                             0.00307         _0.47368
model_888.pdb_I                              0.00306         _0.47440
model_2045.pdb_I                             0.00306         _0.47456
model_1219.pdb_I                             0.00306         _0.47397
model_332.pdb_I                              0.00305         _0.47471
model_2017.pdb_I                             0.00305         _0.47471
model_1849.pdb_I                             0.00305         _0.47471
model_1767.pdb_I                             0.00305         _0.47478
model_359.pdb_I                              0.00304         _0.47601
model_1555.pdb_I                             0.00304         _0.47549
model_1552.pdb_R                             0.00304         _0.47594
model_930.pdb_I                              0.00303         _0.47685
model_220.pdb_I                              0.00303         _0.47685
model_945.pdb_I                              0.00302         _0.47790
model_588.pdb_I                              0.00301         _0.47872
model_377.pdb_I                              0.00301         _0.47841
model_1816.pdb_I                             0.00301         _0.47879
model_1881.pdb_I                             0.00300         _0.47908
model_1955.pdb_I                             0.00299         _0.48035
model_1386.pdb_I                             0.00298         _0.48097
model_446.pdb_I                              0.00297         _0.48146
model_14.pdb_I                               0.00297         _0.48151
model_139.pdb_I                              0.00297         _0.48213
model_1071.pdb_I                             0.00297         _0.48194
model_649.pdb_R                              0.00296         _0.48260
model_1379.pdb_I                             0.00296         _0.48277
model_1172.pdb_I                             0.00296         _0.48242
model_1130.pdb_R                             0.00296         _0.48265
model_1106.pdb_I                             0.00296         _0.48242
model_76.pdb_I                               0.00295         _0.48302
model_487.pdb_R                              0.00295         _0.48366
model_452.pdb_I                              0.00295         _0.48350
model_1815.pdb_I                             0.00295         _0.48363
model_1711.pdb_I                             0.00295         _0.48300
model_1093.pdb_I                             0.00295         _0.48300
model_684.pdb_I                              0.00294         _0.48424
model_493.pdb_I                              0.00294         _0.48454
model_1740.pdb_R                             0.00293         _0.48523
model_1464.pdb_I                             0.00293         _0.48480
model_819.pdb_R                              0.00292         _0.48552
model_1861.pdb_R                             0.00292         _0.48613
model_1043.pdb_I                             0.00292         _0.48576
model_633.pdb_I                              0.00291         _0.48659
model_1899.pdb_I                             0.00291         _0.48713
model_1525.pdb_I                             0.00291         _0.48684
model_1691.pdb_R                             0.00290         _0.48734
model_1643.pdb_I                             0.00290         _0.48743
model_1591.pdb_I                             0.00290         _0.48723
model_1373.pdb_I                             0.00290         _0.48786
model_881.pdb_I                              0.00289         _0.48849
model_687.pdb_I                              0.00289         _0.48843
model_37.pdb_I                               0.00289         _0.48838
model_1372.pdb_R                             0.00289         _0.48867
model_1086.pdb_I                             0.00289         _0.48856
model_801.pdb_I                              0.00288         _0.48910
model_572.pdb_I                              0.00288         _0.48910
model_1912.pdb_I                             0.00288         _0.48910
model_1695.pdb_I                             0.00288         _0.48910
model_1442.pdb_R                             0.00288         _0.48954
model_204.pdb_I                              0.00287         _0.49046
model_1895.pdb_I                             0.00287         _0.49005
model_1283.pdb_I                             0.00287         _0.49026
model_1184.pdb_I                             0.00287         _0.49021
model_882.pdb_R                              0.00286         _0.49124
model_533.pdb_R                              0.00286         _0.49098
model_321.pdb_I                              0.00286         _0.49096
model_1488.pdb_I                             0.00286         _0.49077
model_545.pdb_I                              0.00285         _0.49192
model_329.pdb_I                              0.00285         _0.49139
model_2069.pdb_I                             0.00285         _0.49186
model_1836.pdb_I                             0.00285         _0.49155
model_1777.pdb_R                             0.00285         _0.49208
model_1609.pdb_I                             0.00285         _0.49192
model_774.pdb_I                              0.00284         _0.49244
model_1827.pdb_I                             0.00284         _0.49274
model_1642.pdb_I                             0.00284         _0.49258
model_1629.pdb_I                             0.00284         _0.49268
model_935.pdb_I                              0.00283         _0.49310
model_459.pdb_R                              0.00283         _0.49330
model_1300.pdb_I                             0.00283         _0.49377
model_100.pdb_R                              0.00283         _0.49343
model_704.pdb_I                              0.00282         _0.49411
model_494.pdb_R                              0.00282         _0.49420
model_2001.pdb_I                             0.00282         _0.49465
model_1960.pdb_I                             0.00282         _0.49427
model_1946.pdb_I                             0.00282         _0.49400
model_171.pdb_I                              0.00282         _0.49449
model_1568.pdb_I                             0.00282         _0.49406
model_1162.pdb_I                             0.00282         _0.49465
model_1089.pdb_I                             0.00282         _0.49452
model_1596.pdb_R                             0.00281         _0.49520
model_1755.pdb_I                             0.00280         _0.49607
model_679.pdb_I                              0.00279         _0.49687
model_249.pdb_I                              0.00279         _0.49687
model_2168.pdb_I                             0.00279         _0.49638
model_1452.pdb_I                             0.00279         _0.49638
model_988.pdb_I                              0.00278         _0.49800
model_2071.pdb_I                             0.00278         _0.49769
model_1359.pdb_I                             0.00278         _0.49773
model_1118.pdb_I                             0.00278         _0.49762
model_1011.pdb_I                             0.00278         _0.49745
model_648.pdb_I                              0.00277         _0.49864
model_490.pdb_I                              0.00277         _0.49830
model_482.pdb_I                              0.00277         _0.49837
model_280.pdb_I                              0.00277         _0.49849
model_1384.pdb_I                             0.00277         _0.49881
model_58.pdb_I                               0.00276         _0.49912
model_557.pdb_I                              0.00276         _0.49964
model_1791.pdb_I                             0.00276         _0.49964
model_1790.pdb_I                             0.00276         _0.49912
model_1736.pdb_I                             0.00276         _0.49898
model_1493.pdb_I                             0.00276         _0.49940
model_1247.pdb_I                             0.00276         _0.49898
model_752.pdb_I                              0.00275         _0.50015
model_57.pdb_R                               0.00275         _0.49977
model_502.pdb_I                              0.00275         _0.49994
model_374.pdb_I                              0.00275         _0.49996
model_1650.pdb_R                             0.00275         _0.50011
model_1548.pdb_I                             0.00275         _0.50020
model_1482.pdb_I                             0.00275         _0.50037
model_1456.pdb_R                             0.00275         _0.49969
model_959.pdb_I                              0.00274         _0.50126
model_397.pdb_I                              0.00274         _0.50083
model_2148.pdb_I                             0.00274         _0.50073
model_142.pdb_I                              0.00274         _0.50083
model_641.pdb_I                              0.00273         _0.50179
model_1252.pdb_I                             0.00273         _0.50141
model_809.pdb_I                              0.00272         _0.50246
model_1524.pdb_I                             0.00272         _0.50292
model_36.pdb_I                               0.00271         _0.50341
model_324.pdb_I                              0.00271         _0.50367
model_270.pdb_I                              0.00271         _0.50308
model_1588.pdb_I                             0.00271         _0.50319
model_736.pdb_I                              0.00270         _0.50445
model_294.pdb_I                              0.00270         _0.50419
model_291.pdb_I                              0.00270         _0.50413
model_2185.pdb_I                             0.00270         _0.50403
model_103.pdb_I                              0.00270         _0.50445
model_790.pdb_I                              0.00269         _0.50472
model_743.pdb_I                              0.00269         _0.50472
model_52.pdb_I                               0.00269         _0.50513
model_371.pdb_I                              0.00269         _0.50527
model_1633.pdb_R                             0.00269         _0.50513
model_1582.pdb_R                             0.00269         _0.50474
model_1112.pdb_R                             0.00269         _0.50522
model_940.pdb_I                              0.00268         _0.50565
model_690.pdb_I                              0.00268         _0.50557
model_646.pdb_I                              0.00268         _0.50615
model_517.pdb_I                              0.00268         _0.50597
model_282.pdb_I                              0.00268         _0.50622
model_1830.pdb_I                             0.00268         _0.50605
model_1615.pdb_I                             0.00268         _0.50572
model_1236.pdb_I                             0.00268         _0.50627
model_1026.pdb_I                             0.00268         _0.50627
model_263.pdb_R                              0.00267         _0.50716
model_2023.pdb_I                             0.00267         _0.50663
model_2004.pdb_I                             0.00267         _0.50643
model_115.pdb_I                              0.00267         _0.50716
model_387.pdb_R                              0.00266         _0.50785
model_384.pdb_R                              0.00266         _0.50749
model_382.pdb_I                              0.00266         _0.50780
model_362.pdb_I                              0.00266         _0.50720
model_2141.pdb_I                             0.00266         _0.50755
model_2065.pdb_R                             0.00266         _0.50720
model_1812.pdb_I                             0.00266         _0.50720
model_1014.pdb_R                             0.00266         _0.50802
model_708.pdb_I                              0.00265         _0.50818
model_2037.pdb_I                             0.00265         _0.50821
model_1948.pdb_I                             0.00265         _0.50830
model_699.pdb_R                              0.00264         _0.50892
model_342.pdb_I                              0.00264         _0.50968
model_1661.pdb_I                             0.00264         _0.50961
model_1640.pdb_R                             0.00264         _0.50934
model_1392.pdb_I                             0.00264         _0.50914
model_503.pdb_I                              0.00263         _0.51019
model_460.pdb_R                              0.00263         _0.51050
model_1539.pdb_R                             0.00263         _0.51001
model_869.pdb_I                              0.00262         _0.51096
model_807.pdb_I                              0.00262         _0.51112
model_717.pdb_I                              0.00262         _0.51112
model_1389.pdb_I                             0.00262         _0.51074
model_1186.pdb_R                             0.00262         _0.51073
model_1053.pdb_I                             0.00262         _0.51065
model_256.pdb_I                              0.00261         _0.51144
model_1604.pdb_I                             0.00261         _0.51149
model_912.pdb_I                              0.00260         _0.51230
model_1817.pdb_R                             0.00260         _0.51244
model_1752.pdb_I                             0.00260         _0.51271
model_1577.pdb_I                             0.00260         _0.51300
model_567.pdb_I                              0.00259         _0.51343
model_2082.pdb_I                             0.00259         _0.51314
model_1368.pdb_I                             0.00259         _0.51356
model_1306.pdb_I                             0.00259         _0.51369
model_1031.pdb_I                             0.00259         _0.51359
model_663.pdb_I                              0.00258         _0.51399
model_369.pdb_I                              0.00258         _0.51460
model_1883.pdb_I                             0.00257         _0.51515
model_1797.pdb_I                             0.00257         _0.51540
model_1432.pdb_I                             0.00257         _0.51553
model_1431.pdb_R                             0.00257         _0.51537
model_1173.pdb_I                             0.00257         _0.51515
model_54.pdb_I                               0.00256         _0.51601
model_480.pdb_I                              0.00256         _0.51582
model_1967.pdb_I                             0.00256         _0.51582
model_165.pdb_I                              0.00256         _0.51605
model_1608.pdb_I                             0.00256         _0.51618
model_1448.pdb_I                             0.00256         _0.51601
model_529.pdb_I                              0.00255         _0.51647
model_1462.pdb_I                             0.00255         _0.51652
model_1279.pdb_I                             0.00255         _0.51691
model_866.pdb_I                              0.00254         _0.51790
model_218.pdb_I                              0.00254         _0.51749
model_1678.pdb_I                             0.00254         _0.51724
model_597.pdb_I                              0.00253         _0.51834
model_522.pdb_I                              0.00253         _0.51853
model_299.pdb_I                              0.00253         _0.51863
model_2146.pdb_I                             0.00253         _0.51825
model_1550.pdb_I                             0.00253         _0.51878
model_447.pdb_I                              0.00252         _0.51963
model_1745.pdb_I                             0.00252         _0.51896
model_1546.pdb_R                             0.00252         _0.51916
model_1115.pdb_R                             0.00252         _0.51954
model_718.pdb_I                              0.00251         _0.52020
model_1811.pdb_I                             0.00251         _0.52041
model_1681.pdb_I                             0.00251         _0.51999
model_160.pdb_R                              0.00251         _0.52011
model_1586.pdb_I                             0.00251         _0.52033
model_1064.pdb_I                             0.00251         _0.51993
model_984.pdb_R                              0.00250         _0.52056
model_725.pdb_I                              0.00250         _0.52070
model_271.pdb_I                              0.00250         _0.52109
model_2047.pdb_I                             0.00250         _0.52059
model_1803.pdb_I                             0.00250         _0.52116
model_1117.pdb_R                             0.00250         _0.52087
model_450.pdb_I                              0.00249         _0.52173
model_239.pdb_I                              0.00249         _0.52179
model_1430.pdb_I                             0.00249         _0.52150
model_474.pdb_I                              0.00248         _0.52231
model_1925.pdb_I                             0.00248         _0.52250
model_1893.pdb_I                             0.00248         _0.52227
model_1544.pdb_I                             0.00248         _0.52301
model_1272.pdb_I                             0.00248         _0.52266
model_958.pdb_R                              0.00247         _0.52388
model_862.pdb_R                              0.00247         _0.52331
model_696.pdb_I                              0.00247         _0.52345
model_2052.pdb_I                             0.00247         _0.52345
model_156.pdb_I                              0.00247         _0.52313
model_1858.pdb_I                             0.00246         _0.52437
model_1667.pdb_I                             0.00246         _0.52440
model_1367.pdb_I                             0.00246         _0.52437
model_135.pdb_I                              0.00246         _0.52452
model_1315.pdb_R                             0.00246         _0.52465
model_1278.pdb_I                             0.00246         _0.52388
model_922.pdb_I                              0.00245         _0.52542
model_411.pdb_I                              0.00245         _0.52507
model_1676.pdb_I                             0.00245         _0.52496
model_1411.pdb_R                             0.00245         _0.52488
model_1364.pdb_R                             0.00245         _0.52507
model_838.pdb_I                              0.00244         _0.52631
model_2166.pdb_I                             0.00244         _0.52590
model_1323.pdb_I                             0.00244         _0.52589
model_739.pdb_I                              0.00243         _0.52653
model_430.pdb_I                              0.00243         _0.52659
model_107.pdb_I                              0.00243         _0.52691
model_941.pdb_R                              0.00242         _0.52784
model_2030.pdb_I                             0.00242         _0.52725
model_1602.pdb_I                             0.00242         _0.52759
model_1571.pdb_I                             0.00242         _0.52730
model_1383.pdb_I                             0.00242         _0.52769
model_1344.pdb_I                             0.00242         _0.52759
model_434.pdb_I                              0.00241         _0.52856
model_2134.pdb_I                             0.00241         _0.52845
model_301.pdb_I                              0.00240         _0.52918
model_2128.pdb_I                             0.00240         _0.52918
model_1892.pdb_I                             0.00240         _0.52918
model_1580.pdb_I                             0.00240         _0.52918
model_1244.pdb_I                             0.00240         _0.52918
model_1074.pdb_I                             0.00240         _0.52918
model_372.pdb_R                              0.00239         _0.53047
model_2002.pdb_I                             0.00239         _0.52990
model_1798.pdb_I                             0.00239         _0.53019
model_1292.pdb_R                             0.00239         _0.53043
model_1159.pdb_I                             0.00239         _0.53043
model_1141.pdb_I                             0.00239         _0.52987
model_775.pdb_I                              0.00238         _0.53072
model_1699.pdb_I                             0.00238         _0.53078
model_1282.pdb_I                             0.00238         _0.53056
model_9.pdb_I                                0.00237         _0.53149
model_942.pdb_I                              0.00237         _0.53144
model_578.pdb_I                              0.00237         _0.53160
model_1362.pdb_I                             0.00237         _0.53168
model_131.pdb_I                              0.00237         _0.53185
model_1131.pdb_I                             0.00237         _0.53211
model_410.pdb_I                              0.00236         _0.53226
model_1653.pdb_R                             0.00236         _0.53231
model_889.pdb_I                              0.00235         _0.53329
model_469.pdb_I                              0.00235         _0.53357
model_251.pdb_I                              0.00235         _0.53385
model_2092.pdb_R                             0.00235         _0.53348
model_1949.pdb_R                             0.00235         _0.53307
model_1789.pdb_I                             0.00235         _0.53357
model_161.pdb_I                              0.00235         _0.53380
model_1153.pdb_I                             0.00235         _0.53353
model_843.pdb_I                              0.00234         _0.53419
model_777.pdb_I                              0.00234         _0.53401
model_731.pdb_I                              0.00234         _0.53452
model_153.pdb_I                              0.00234         _0.53461
model_1261.pdb_I                             0.00234         _0.53419
model_969.pdb_I                              0.00233         _0.53507
model_1772.pdb_I                             0.00233         _0.53504
model_1371.pdb_I                             0.00233         _0.53504
model_1217.pdb_I                             0.00233         _0.53550
model_754.pdb_I                              0.00232         _0.53598
model_225.pdb_I                              0.00232         _0.53586
model_1355.pdb_R                             0.00232         _0.53586
model_1240.pdb_I                             0.00232         _0.53559
model_1083.pdb_R                             0.00232         _0.53563
model_20.pdb_I                               0.00231         _0.53660
model_451.pdb_I                              0.00230         _0.53750
model_25.pdb_R                               0.00230         _0.53803
model_1410.pdb_I                             0.00230         _0.53745
model_84.pdb_I                               0.00229         _0.53842
model_757.pdb_I                              0.00229         _0.53817
model_618.pdb_I                              0.00229         _0.53847
model_2165.pdb_I                             0.00229         _0.53872
model_1728.pdb_I                             0.00229         _0.53869
model_917.pdb_I                              0.00228         _0.53920
model_1222.pdb_I                             0.00228         _0.53972
model_1019.pdb_I                             0.00228         _0.53952
model_86.pdb_I                               0.00227         _0.54020
model_343.pdb_I                              0.00227         _0.54054
model_2019.pdb_I                             0.00227         _0.54004
model_1847.pdb_I                             0.00227         _0.54011
model_1486.pdb_R                             0.00227         _0.54017
model_1420.pdb_I                             0.00227         _0.54011
model_927.pdb_I                              0.00226         _0.54090
model_421.pdb_I                              0.00226         _0.54063
model_150.pdb_I                              0.00226         _0.54090
model_712.pdb_I                              0.00225         _0.54203
model_312.pdb_I                              0.00225         _0.54222
model_1554.pdb_I                             0.00225         _0.54161
model_295.pdb_I                              0.00224         _0.54302
model_1619.pdb_I                             0.00224         _0.54290
model_1110.pdb_I                             0.00224         _0.54302
model_582.pdb_R                              0.00223         _0.54343
model_543.pdb_I                              0.00223         _0.54326
model_357.pdb_I                              0.00223         _0.54308
model_1732.pdb_R                             0.00223         _0.54320
model_1417.pdb_I                             0.00223         _0.54384
model_1350.pdb_I                             0.00223         _0.54343
model_1658.pdb_I                             0.00222         _0.54421
model_1536.pdb_I                             0.00222         _0.54466
model_1807.pdb_I                             0.00221         _0.54546
model_1468.pdb_I                             0.00221         _0.54540
model_1349.pdb_I                             0.00221         _0.54501
model_967.pdb_I                              0.00220         _0.54562
model_55.pdb_I                               0.00220         _0.54588
model_1655.pdb_I                             0.00220         _0.54568
model_880.pdb_I                              0.00219         _0.54706
model_2080.pdb_I                             0.00219         _0.54699
model_1455.pdb_R                             0.00219         _0.54721
model_655.pdb_I                              0.00218         _0.54804
model_2126.pdb_I                             0.00218         _0.54800
model_896.pdb_R                              0.00217         _0.54861
model_409.pdb_R                              0.00217         _0.54879
model_119.pdb_I                              0.00217         _0.54886
model_569.pdb_R                              0.00216         _0.54922
model_1880.pdb_I                             0.00216         _0.54973
model_114.pdb_I                              0.00216         _0.54922
model_2007.pdb_I                             0.00215         _0.54976
model_1297.pdb_R                             0.00215         _0.55009
model_125.pdb_I                              0.00215         _0.54988
model_1134.pdb_I                             0.00215         _0.55017
model_110.pdb_R                              0.00215         _0.55002
model_607.pdb_R                              0.00214         _0.55079
model_1873.pdb_I                             0.00214         _0.55093
model_1006.pdb_I                             0.00214         _0.55076
model_400.pdb_I                              0.00213         _0.55208
model_1763.pdb_I                             0.00213         _0.55224
model_1698.pdb_I                             0.00213         _0.55172
model_1523.pdb_I                             0.00213         _0.55198
model_1155.pdb_I                             0.00213         _0.55189
model_710.pdb_I                              0.00212         _0.55255
model_395.pdb_R                              0.00212         _0.55279
model_1754.pdb_I                             0.00212         _0.55303
model_1102.pdb_I                             0.00212         _0.55249
model_106.pdb_I                              0.00212         _0.55300
model_2010.pdb_I                             0.00211         _0.55387
model_1860.pdb_I                             0.00211         _0.55347
model_1677.pdb_I                             0.00211         _0.55347
model_1513.pdb_I                             0.00211         _0.55340
model_1511.pdb_I                             0.00211         _0.55354
model_1088.pdb_R                             0.00211         _0.55390
model_1033.pdb_R                             0.00211         _0.55392
model_81.pdb_I                               0.00210         _0.55472
model_797.pdb_I                              0.00210         _0.55468
model_622.pdb_I                              0.00210         _0.55402
model_187.pdb_I                              0.00210         _0.55414
model_1874.pdb_I                             0.00210         _0.55395
model_1693.pdb_I                             0.00210         _0.55434
model_1673.pdb_I                             0.00210         _0.55474
model_1574.pdb_I                             0.00210         _0.55472
model_1433.pdb_R                             0.00210         _0.55447
model_1322.pdb_I                             0.00210         _0.55474
model_1192.pdb_I                             0.00210         _0.55409
model_85.pdb_I                               0.00209         _0.55511
model_837.pdb_I                              0.00209         _0.55527
model_773.pdb_I                              0.00209         _0.55556
model_2171.pdb_R                             0.00209         _0.55497
model_1947.pdb_R                             0.00209         _0.55484
model_1805.pdb_I                             0.00209         _0.55506
model_1243.pdb_R                             0.00209         _0.55523
model_846.pdb_I                              0.00208         _0.55570
model_709.pdb_R                              0.00208         _0.55627
model_585.pdb_I                              0.00207         _0.55683
model_1242.pdb_I                             0.00207         _0.55652
model_97.pdb_R                               0.00206         _0.55807
model_808.pdb_I                              0.00206         _0.55732
model_2046.pdb_I                             0.00206         _0.55807
model_1958.pdb_I                             0.00206         _0.55793
model_1837.pdb_I                             0.00206         _0.55762
model_1795.pdb_R                             0.00206         _0.55745
model_1494.pdb_R                             0.00206         _0.55786
model_1438.pdb_I                             0.00206         _0.55747
model_795.pdb_I                              0.00205         _0.55880
model_734.pdb_I                              0.00205         _0.55880
model_681.pdb_I                              0.00205         _0.55871
model_2105.pdb_I                             0.00205         _0.55832
model_2003.pdb_R                             0.00205         _0.55812
model_1214.pdb_I                             0.00205         _0.55832
model_798.pdb_I                              0.00204         _0.55956
model_673.pdb_I                              0.00204         _0.55958
model_586.pdb_R                              0.00204         _0.55974
model_376.pdb_I                              0.00204         _0.55912
model_1854.pdb_I                             0.00204         _0.55951
model_849.pdb_I                              0.00203         _0.56054
model_531.pdb_I                              0.00203         _0.56022
model_2038.pdb_I                             0.00203         _0.56018
model_2000.pdb_I                             0.00203         _0.55987
model_745.pdb_I                              0.00202         _0.56124
model_64.pdb_I                               0.00202         _0.56069
model_536.pdb_I                              0.00202         _0.56085
model_1838.pdb_I                             0.00202         _0.56134
model_1234.pdb_I                             0.00202         _0.56084
model_532.pdb_I                              0.00201         _0.56180
model_33.pdb_I                               0.00201         _0.56212
model_297.pdb_I                              0.00201         _0.56180
model_2031.pdb_I                             0.00201         _0.56162
model_1998.pdb_I                             0.00201         _0.56174
model_1473.pdb_I                             0.00201         _0.56206
model_1466.pdb_I                             0.00201         _0.56214
model_140.pdb_R                              0.00201         _0.56169
model_1939.pdb_I                             0.00200         _0.56302
model_1796.pdb_I                             0.00200         _0.56228
model_954.pdb_I                              0.00199         _0.56382
model_392.pdb_I                              0.00199         _0.56379
model_1953.pdb_R                             0.00199         _0.56342
model_892.pdb_I                              0.00198         _0.56398
model_304.pdb_I                              0.00198         _0.56408
model_2164.pdb_I                             0.00198         _0.56408
model_1540.pdb_I                             0.00198         _0.56463
model_491.pdb_I                              0.00197         _0.56518
model_424.pdb_I                              0.00197         _0.56544
model_333.pdb_I                              0.00197         _0.56533
model_1671.pdb_I                             0.00197         _0.56480
model_1013.pdb_I                             0.00197         _0.56525
model_756.pdb_I                              0.00196         _0.56617
model_265.pdb_I                              0.00196         _0.56639
model_2097.pdb_I                             0.00196         _0.56610
model_1251.pdb_R                             0.00196         _0.56578
model_284.pdb_I                              0.00195         _0.56715
model_2127.pdb_I                             0.00195         _0.56698
model_2142.pdb_R                             0.00194         _0.56781
model_2064.pdb_R                             0.00194         _0.56754
model_1579.pdb_I                             0.00194         _0.56792
model_1504.pdb_I                             0.00194         _0.56780
model_1003.pdb_I                             0.00194         _0.56804
model_828.pdb_R                              0.00193         _0.56879
model_624.pdb_I                              0.00193         _0.56823
model_612.pdb_I                              0.00193         _0.56861
model_435.pdb_R                              0.00193         _0.56842
model_1324.pdb_I                             0.00193         _0.56823
model_847.pdb_I                              0.00192         _0.56925
model_383.pdb_I                              0.00192         _0.56925
model_1773.pdb_I                             0.00192         _0.56925
model_1706.pdb_I                             0.00192         _0.56925
model_1018.pdb_I                             0.00192         _0.56925
model_554.pdb_R                              0.00191         _0.57032
model_1823.pdb_I                             0.00191         _0.57028
model_1594.pdb_I                             0.00191         _0.57000
model_1331.pdb_R                             0.00191         _0.57021
model_1156.pdb_R                             0.00191         _0.57023
model_1036.pdb_I                             0.00191         _0.57010
model_997.pdb_R                              0.00190         _0.57071
model_1806.pdb_I                             0.00190         _0.57112
model_1705.pdb_I                             0.00190         _0.57089
model_2083.pdb_R                             0.00189         _0.57197
model_1489.pdb_I                             0.00189         _0.57220
model_1747.pdb_I                             0.00188         _0.57253
model_1502.pdb_I                             0.00188         _0.57301
model_678.pdb_R                              0.00187         _0.57322
model_2009.pdb_I                             0.00187         _0.57343
model_1200.pdb_R                             0.00187         _0.57359
model_415.pdb_I                              0.00186         _0.57414
model_351.pdb_I                              0.00185         _0.57498
model_1126.pdb_I                             0.00185         _0.57498
model_628.pdb_I                              0.00184         _0.57608
model_1733.pdb_I                             0.00184         _0.57633
model_1573.pdb_I                             0.00184         _0.57593
model_146.pdb_I                              0.00184         _0.57606
model_698.pdb_R                              0.00183         _0.57668
model_1889.pdb_I                             0.00183         _0.57713
model_1821.pdb_R                             0.00183         _0.57679
model_1592.pdb_I                             0.00183         _0.57713
model_1560.pdb_I                             0.00183         _0.57716
model_285.pdb_I                              0.00182         _0.57778
model_1908.pdb_I                             0.00182         _0.57784
model_729.pdb_I                              0.00181         _0.57830
model_525.pdb_I                              0.00181         _0.57827
model_1530.pdb_I                             0.00181         _0.57842
model_1166.pdb_I                             0.00181         _0.57890
model_2051.pdb_I                             0.00180         _0.57903
model_765.pdb_I                              0.00179         _0.58053
model_623.pdb_I                              0.00179         _0.58054
model_1660.pdb_I                             0.00179         _0.58044
model_2138.pdb_I                             0.00178         _0.58123
model_1992.pdb_I                             0.00178         _0.58113
model_1835.pdb_I                             0.00178         _0.58071
model_1213.pdb_I                             0.00178         _0.58097
model_1348.pdb_I                             0.00177         _0.58196
model_1127.pdb_I                             0.00177         _0.58152
model_1991.pdb_I                             0.00176         _0.58310
model_1927.pdb_I                             0.00176         _0.58307
model_1437.pdb_R                             0.00176         _0.58284
model_432.pdb_I                              0.00175         _0.58377
model_1850.pdb_I                             0.00175         _0.58393
model_1295.pdb_R                             0.00175         _0.58372
model_246.pdb_R                              0.00174         _0.58465
model_1567.pdb_I                             0.00174         _0.58452
model_1029.pdb_I                             0.00174         _0.58446
model_50.pdb_I                               0.00172         _0.58589
model_1334.pdb_R                             0.00172         _0.58598
model_129.pdb_R                              0.00172         _0.58576
model_396.pdb_I                              0.00171         _0.58683
model_245.pdb_I                              0.00171         _0.58694
model_1198.pdb_I                             0.00171         _0.58686
model_579.pdb_I                              0.00170         _0.58791
model_1408.pdb_R                             0.00170         _0.58764
model_1312.pdb_R                             0.00170         _0.58755
model_714.pdb_I                              0.00169         _0.58872
model_1317.pdb_I                             0.00169         _0.58863
model_1717.pdb_I                             0.00168         _0.58958
model_65.pdb_I                               0.00167         _0.59039
model_1932.pdb_I                             0.00167         _0.59025
model_1670.pdb_I                             0.00167         _0.59055
model_1434.pdb_I                             0.00167         _0.59063
model_919.pdb_R                              0.00166         _0.59089
model_629.pdb_I                              0.00166         _0.59092
model_375.pdb_R                              0.00166         _0.59078
model_1769.pdb_R                             0.00166         _0.59108
model_1765.pdb_R                             0.00166         _0.59073
model_764.pdb_R                              0.00165         _0.59156
model_636.pdb_R                              0.00165         _0.59164
model_347.pdb_R                              0.00165         _0.59194
model_247.pdb_I                              0.00165         _0.59216
model_2048.pdb_I                             0.00165         _0.59195
model_1543.pdb_I                             0.00165         _0.59216
model_1986.pdb_I                             0.00164         _0.59257
model_1241.pdb_I                             0.00164         _0.59309
model_638.pdb_I                              0.00163         _0.59369
model_2179.pdb_R                             0.00163         _0.59387
model_1599.pdb_I                             0.00162         _0.59430
model_143.pdb_I                              0.00162         _0.59441
model_41.pdb_I                               0.00161         _0.59529
model_419.pdb_I                              0.00161         _0.59549
model_1831.pdb_I                             0.00161         _0.59502
model_943.pdb_I                              0.00160         _0.59623
model_240.pdb_I                              0.00159         _0.59652
model_2183.pdb_I                             0.00159         _0.59686
model_1902.pdb_I                             0.00159         _0.59654
model_176.pdb_I                              0.00159         _0.59651
model_1325.pdb_I                             0.00159         _0.59651
model_1491.pdb_I                             0.00158         _0.59772
model_883.pdb_I                              0.00157         _0.59845
model_466.pdb_I                              0.00157         _0.59891
model_433.pdb_I                              0.00157         _0.59886
model_30.pdb_I                               0.00157         _0.59828
model_746.pdb_R                              0.00156         _0.59971
model_1275.pdb_I                             0.00156         _0.59959
model_2147.pdb_I                             0.00155         _0.60059
model_1607.pdb_I                             0.00155         _0.60019
model_1090.pdb_R                             0.00155         _0.60034
model_1778.pdb_I                             0.00154         _0.60098
model_164.pdb_R                              0.00154         _0.60077
model_1566.pdb_I                             0.00154         _0.60098
model_1435.pdb_R                             0.00154         _0.60132
model_692.pdb_I                              0.00153         _0.60214
model_1855.pdb_I                             0.00153         _0.60182
model_974.pdb_I                              0.00151         _0.60387
model_1480.pdb_I                             0.00151         _0.60344
model_78.pdb_I                               0.00150         _0.60471
model_388.pdb_I                              0.00149         _0.60555
model_1570.pdb_I                             0.00149         _0.60495
model_2101.pdb_I                             0.00148         _0.60640
model_311.pdb_I                              0.00147         _0.60679
model_208.pdb_I                              0.00147         _0.60694
model_488.pdb_I                              0.00146         _0.60742
model_1943.pdb_I                             0.00146         _0.60738
model_1977.pdb_R                             0.00145         _0.60851
model_1870.pdb_I                             0.00145         _0.60874
model_2150.pdb_R                             0.00142         _0.61148
model_1398.pdb_R                             0.00142         _0.61114
model_956.pdb_R                              0.00141         _0.61184
model_558.pdb_I                              0.00140         _0.61242
model_1832.pdb_I                             0.00140         _0.61267
model_1387.pdb_I                             0.00140         _0.61236
model_951.pdb_R                              0.00139         _0.61396
model_1662.pdb_I                             0.00138         _0.61401
model_1081.pdb_I                             0.00138         _0.61449
model_965.pdb_I                              0.00137         _0.61543
model_1421.pdb_I                             0.00136         _0.61608
model_1068.pdb_I                             0.00136         _0.61646
model_1058.pdb_I                             0.00136         _0.61646
model_1280.pdb_I                             0.00135         _0.61685
model_1973.pdb_I                             0.00134         _0.61771
model_231.pdb_R                              0.00133         _0.61852
model_1293.pdb_I                             0.00133         _0.61830
model_1501.pdb_R                             0.00131         _0.62048
model_1492.pdb_I                             0.00131         _0.62056
model_1096.pdb_I                             0.00131         _0.62056
model_1613.pdb_R                             0.00130         _0.62075
model_47.pdb_R                               0.00129         _0.62204
model_289.pdb_I                              0.00129         _0.62226
model_472.pdb_R                              0.00128         _0.62283
model_683.pdb_I                              0.00127         _0.62376
model_1664.pdb_I                             0.00126         _0.62454
model_1135.pdb_I                             0.00124         _0.62643
model_2066.pdb_R                             0.00122         _0.62812
model_955.pdb_I                              0.00121         _0.62893
model_1391.pdb_I                             0.00121         _0.62842
model_1.pdb_I                                0.00119         _0.63022
model_733.pdb_I                              0.00115         _0.63383
model_667.pdb_R                              0.00114         _0.63478
model_1276.pdb_R                             0.00114         _0.63454
model_1933.pdb_I                             0.00105         _0.64170
model_1069.pdb_R                             0.00105         _0.64224
model_1212.pdb_I                             0.00102         _0.64407
model_2073.pdb_R                             0.00101         _0.64569
model_1533.pdb_I                             0.00101         _0.64496
model_665.pdb_R                              0.00093         _0.65220
