# Supplementary material for: Introducing a Clustering Step in a Consensus Approach for the Scoring of Protein-Protein Docking Models
Source: PLoS One. 2016 Nov 15;11(11):e0166460. doi: 10.1371/journal.pone.0166460 (PMC5112798; doi:10.1371/journal.pone.0166460)
Supplement: S1 Data — (TGZ) [file pone.0166460.s001.tgz › Oliva-Repository-PlosOne/CONSRANK/T30.out]

r_model-184_I.pdb                              0.03919          3.57247
r_model-834_I.pdb                              0.03905          3.55649
r_model-30_I.pdb                               0.03845          3.48668
r_model-252_I.pdb                              0.03844          3.48557
r_model-477_R.pdb                              0.03777          3.40715
r_model-606_I.pdb                              0.03716          3.33689
r_model-1318_I.pdb                             0.03689          3.30441
r_model-125_I.pdb                              0.03674          3.28709
r_model-745_I.pdb                              0.03673          3.28630
r_model-188_I.pdb                              0.03662          3.27348
r_model-107_I.pdb                              0.03661          3.27246
r_model-1228_I.pdb                             0.03633          3.23986
r_model-983_I.pdb                              0.03628          3.23368
r_model-574_I.pdb                              0.03624          3.22920
r_model-167_I.pdb                              0.03620          3.22422
r_model-513_R.pdb                              0.03613          3.21614
r_model-1233_I.pdb                             0.03607          3.20945
r_model-215_I.pdb                              0.03596          3.19652
r_model-460_I.pdb                              0.03589          3.18894
r_model-920_I.pdb                              0.03588          3.18707
r_model-892_I.pdb                              0.03563          3.15836
r_model-654_I.pdb                              0.03548          3.14144
r_model-80_R.pdb                               0.03539          3.13120
r_model-393_I.pdb                              0.03535          3.12569
r_model-1279_I.pdb                             0.03524          3.11369
r_model-1034_I.pdb                             0.03509          3.09607
r_model-709_I.pdb                              0.03473          3.05382
r_model-1180_I.pdb                             0.03472          3.05233
r_model-424_I.pdb                              0.03470          3.05054
r_model-138_R.pdb                              0.03467          3.04730
r_model-1160_I.pdb                             0.03445          3.02128
r_model-441_R.pdb                              0.03437          3.01175
r_model-800_I.pdb                              0.03417          2.98912
r_model-999_I.pdb                              0.03411          2.98205
r_model-220_I.pdb                              0.03406          2.97636
r_model-216_R.pdb                              0.03392          2.95954
r_model-189_R.pdb                              0.03391          2.95864
r_model-1319_I.pdb                             0.03383          2.94933
r_model-497_I.pdb                              0.03363          2.92615
r_model-1168_I.pdb                             0.03345          2.90465
r_model-1195_R.pdb                             0.03333          2.89096
r_model-1097_I.pdb                             0.03327          2.88471
r_model-213_I.pdb                              0.03315          2.87003
r_model-200_I.pdb                              0.03306          2.86012
r_model-325_I.pdb                              0.03301          2.85407
r_model-639_I.pdb                              0.03288          2.83931
r_model-810_I.pdb                              0.03284          2.83427
r_model-863_I.pdb                              0.03264          2.81153
r_model-802_I.pdb                              0.03260          2.80679
r_model-244_I.pdb                              0.03251          2.79543
r_model-161_I.pdb                              0.03248          2.79213
r_model-601_I.pdb                              0.03241          2.78478
r_model-1333_I.pdb                             0.03240          2.78343
r_model-705_I.pdb                              0.03222          2.76216
r_model-488_I.pdb                              0.03222          2.76227
r_model-124_I.pdb                              0.03209          2.74707
r_model-1226_I.pdb                             0.03202          2.73926
r_model-95_I.pdb                               0.03185          2.71949
r_model-154_I.pdb                              0.03147          2.67550
r_model-175_R.pdb                              0.03134          2.66005
r_model-281_R.pdb                              0.03128          2.65257
r_model-607_I.pdb                              0.03120          2.64370
r_model-85_I.pdb                               0.03115          2.63755
r_model-1074_I.pdb                             0.03115          2.63756
r_model-151_R.pdb                              0.03114          2.63664
r_model-868_R.pdb                              0.03089          2.60718
r_model-390_I.pdb                              0.03053          2.56557
r_model-1339_R.pdb                             0.03050          2.56193
r_model-524_R.pdb                              0.03037          2.54754
r_model-1050_I.pdb                             0.03028          2.53646
r_model-943_I.pdb                              0.03017          2.52377
r_model-590_R.pdb                              0.03009          2.51471
r_model-719_I.pdb                              0.02953          2.44944
r_model-571_R.pdb                              0.02899          2.38661
r_model-526_I.pdb                              0.02856          2.33733
r_model-655_R.pdb                              0.02854          2.33482
r_model-43_I.pdb                               0.02848          2.32702
r_model-725_R.pdb                              0.02845          2.32374
r_model-676_I.pdb                              0.02839          2.31734
r_model-1262_I.pdb                             0.02785          2.25381
r_model-1256_I.pdb                             0.02784          2.25268
r_model-1025_R.pdb                             0.02765          2.23130
r_model-900_I.pdb                              0.02754          2.21846
r_model-770_R.pdb                              0.02746          2.20896
r_model-924_I.pdb                              0.02745          2.20771
r_model-1146_R.pdb                             0.02737          2.19866
r_model-572_I.pdb                              0.02732          2.19237
r_model-368_I.pdb                              0.02716          2.17358
r_model-744_R.pdb                              0.02714          2.17214
r_model-1093_R.pdb                             0.02714          2.17122
r_model-1243_I.pdb                             0.02700          2.15510
r_model-798_R.pdb                              0.02689          2.14272
r_model-1295_R.pdb                             0.02684          2.13672
r_model-173_I.pdb                              0.02681          2.13337
r_model-695_R.pdb                              0.02677          2.12879
r_model-609_R.pdb                              0.02676          2.12815
r_model-1204_I.pdb                             0.02674          2.12518
r_model-700_R.pdb                              0.02648          2.09518
r_model-779_I.pdb                              0.02636          2.08171
r_model-1251_I.pdb                             0.02623          2.06624
r_model-1286_I.pdb                             0.02615          2.05731
r_model-472_I.pdb                              0.02611          2.05233
r_model-1014_I.pdb                             0.02608          2.04864
r_model-944_I.pdb                              0.02603          2.04274
r_model-973_I.pdb                              0.02594          2.03261
r_model-98_R.pdb                               0.02591          2.02885
r_model-360_R.pdb                              0.02590          2.02733
r_model-436_I.pdb                              0.02588          2.02567
r_model-1199_I.pdb                             0.02588          2.02577
r_model-379_R.pdb                              0.02568          2.00229
r_model-1184_R.pdb                             0.02565          1.99836
r_model-682_R.pdb                              0.02561          1.99452
r_model-236_I.pdb                              0.02557          1.98960
r_model-503_I.pdb                              0.02547          1.97779
r_model-1300_R.pdb                             0.02542          1.97180
r_model-87_R.pdb                               0.02538          1.96679
r_model-257_I.pdb                              0.02509          1.93389
r_model-1110_R.pdb                             0.02507          1.93077
r_model-1185_R.pdb                             0.02502          1.92545
r_model-532_R.pdb                              0.02496          1.91816
r_model-327_I.pdb                              0.02491          1.91255
r_model-844_R.pdb                              0.02467          1.88519
r_model-678_I.pdb                              0.02464          1.88129
r_model-690_I.pdb                              0.02453          1.86890
r_model-440_R.pdb                              0.02451          1.86607
r_model-630_I.pdb                              0.02446          1.86037
r_model-1149_R.pdb                             0.02444          1.85744
r_model-1006_I.pdb                             0.02429          1.84079
r_model-478_I.pdb                              0.02393          1.79816
r_model-852_R.pdb                              0.02383          1.78655
r_model-972_R.pdb                              0.02378          1.78086
r_model-865_I.pdb                              0.02370          1.77251
r_model-1164_R.pdb                             0.02364          1.76510
r_model-359_R.pdb                              0.02359          1.75914
r_model-490_R.pdb                              0.02345          1.74336
r_model-164_I.pdb                              0.02339          1.73597
r_model-410_I.pdb                              0.02322          1.71620
r_model-1076_R.pdb                             0.02320          1.71343
r_model-1324_I.pdb                             0.02317          1.71010
r_model-127_I.pdb                              0.02287          1.67604
r_model-664_I.pdb                              0.02273          1.65959
r_model-496_I.pdb                              0.02215          1.59173
r_model-295_R.pdb                              0.02200          1.57426
r_model-459_I.pdb                              0.02182          1.55345
r_model-287_I.pdb                              0.02172          1.54139
r_model-461_I.pdb                              0.02165          1.53411
r_model-1200_I.pdb                             0.02165          1.53411
r_model-1188_I.pdb                             0.02153          1.51974
r_model-273_I.pdb                              0.02149          1.51549
r_model-357_I.pdb                              0.02147          1.51278
r_model-573_R.pdb                              0.02146          1.51170
r_model-1124_I.pdb                             0.02130          1.49293
r_model-1237_I.pdb                             0.02119          1.48072
r_model-693_I.pdb                              0.02115          1.47609
r_model-271_I.pdb                              0.02094          1.45066
r_model-1326_I.pdb                             0.02055          1.40530
r_model-643_I.pdb                              0.02035          1.38217
r_model-180_I.pdb                              0.02018          1.36260
r_model-208_I.pdb                              0.02014          1.35815
r_model-990_I.pdb                              0.02003          1.34542
r_model-44_I.pdb                               0.01977          1.31496
r_model-302_I.pdb                              0.01974          1.31120
r_model-1147_I.pdb                             0.01967          1.30385
r_model-318_I.pdb                              0.01933          1.26452
r_model-1083_I.pdb                             0.01932          1.26287
r_model-736_I.pdb                              0.01902          1.22818
r_model-1021_I.pdb                             0.01898          1.22345
r_model-381_I.pdb                              0.01868          1.18837
r_model-1122_I.pdb                             0.01845          1.16230
r_model-1316_I.pdb                             0.01809          1.11948
r_model-553_R.pdb                              0.01800          1.10985
r_model-985_I.pdb                              0.01797          1.10610
r_model-575_I.pdb                              0.01797          1.10653
r_model-1022_I.pdb                             0.01788          1.09600
r_model-99_I.pdb                               0.01781          1.08767
r_model-556_R.pdb                              0.01775          1.08045
r_model-781_I.pdb                              0.01749          1.05042
r_model-953_I.pdb                              0.01716          1.01132
r_model-487_I.pdb                              0.01714          1.00939
r_model-405_I.pdb                              0.01712          1.00699
r_model-520_I.pdb                              0.01702          0.99522
r_model-190_I.pdb                              0.01698          0.99061
r_model-141_R.pdb                              0.01657          0.94293
r_model-1072_I.pdb                             0.01650          0.93538
r_model-265_I.pdb                              0.01624          0.90456
r_model-1244_I.pdb                             0.01624          0.90502
r_model-604_I.pdb                              0.01621          0.90114
r_model-561_I.pdb                              0.01607          0.88567
r_model-23_R.pdb                               0.01583          0.85680
r_model-108_I.pdb                              0.01573          0.84566
r_model-150_I.pdb                              0.01554          0.82355
r_model-335_R.pdb                              0.01553          0.82251
r_model-685_I.pdb                              0.01507          0.76841
r_model-864_I.pdb                              0.01500          0.76040
r_model-1194_I.pdb                             0.01490          0.74958
r_model-508_I.pdb                              0.01481          0.73875
r_model-1255_R.pdb                             0.01481          0.73927
r_model-825_I.pdb                              0.01462          0.71710
r_model-435_I.pdb                              0.01445          0.69650
r_model-391_I.pdb                              0.01431          0.68007
r_model-1136_I.pdb                             0.01419          0.66649
r_model-872_R.pdb                              0.01410          0.65679
r_model-988_I.pdb                              0.01407          0.65293
r_model-842_I.pdb                              0.01395          0.63823
r_model-1259_I.pdb                             0.01391          0.63411
r_model-984_I.pdb                              0.01390          0.63311
r_model-881_I.pdb                              0.01387          0.62918
r_model-46_I.pdb                               0.01383          0.62522
r_model-1107_I.pdb                             0.01382          0.62338
r_model-1169_I.pdb                             0.01363          0.60163
r_model-131_I.pdb                              0.01357          0.59420
r_model-25_I.pdb                               0.01356          0.59369
r_model-1082_I.pdb                             0.01356          0.59369
r_model-1269_I.pdb                             0.01348          0.58390
r_model-901_I.pdb                              0.01341          0.57637
r_model-502_I.pdb                              0.01341          0.57637
r_model-149_I.pdb                              0.01341          0.57637
r_model-717_I.pdb                              0.01329          0.56251
r_model-286_I.pdb                              0.01329          0.56194
r_model-500_I.pdb                              0.01327          0.55966
r_model-233_I.pdb                              0.01313          0.54306
r_model-707_I.pdb                              0.01309          0.53925
r_model-1103_I.pdb                             0.01294          0.52126
r_model-290_I.pdb                              0.01276          0.50106
r_model-362_I.pdb                              0.01275          0.49957
r_model-1041_I.pdb                             0.01274          0.49826
r_model-480_I.pdb                              0.01268          0.49126
r_model-680_I.pdb                              0.01267          0.48977
r_model-1325_R.pdb                             0.01264          0.48600
r_model-559_I.pdb                              0.01254          0.47492
r_model-49_I.pdb                               0.01254          0.47448
r_model-345_I.pdb                              0.01249          0.46870
r_model-495_I.pdb                              0.01244          0.46312
r_model-389_I.pdb                              0.01235          0.45313
r_model-1091_I.pdb                             0.01222          0.43780
r_model-1239_I.pdb                             0.01217          0.43203
r_model-115_I.pdb                              0.01211          0.42481
r_model-519_I.pdb                              0.01205          0.41760
r_model-1246_I.pdb                             0.01204          0.41649
r_model-637_I.pdb                              0.01199          0.41058
r_model-993_I.pdb                              0.01195          0.40579
r_model-234_I.pdb                              0.01192          0.40316
r_model-971_I.pdb                              0.01190          0.40027
r_model-1116_I.pdb                             0.01177          0.38584
r_model-840_I.pdb                              0.01166          0.37285
r_model-285_I.pdb                              0.01166          0.37273
r_model-867_I.pdb                              0.01162          0.36750
r_model-518_I.pdb                              0.01162          0.36798
r_model-416_I.pdb                              0.01162          0.36852
r_model-412_I.pdb                              0.01149          0.35302
r_model-614_I.pdb                              0.01147          0.35067
r_model-113_A.pdb                              0.01139          0.34151
r_model-1198_I.pdb                             0.01130          0.33099
r_model-1267_I.pdb                             0.01128          0.32850
r_model-539_I.pdb                              0.01118          0.31656
r_model-1201_R.pdb                             0.01118          0.31656
r_model-1036_I.pdb                             0.01115          0.31357
r_model-1309_A.pdb                             0.01113          0.31114
r_model-1024_I.pdb                             0.01111          0.30831
r_model-585_I.pdb                              0.01101          0.29657
r_model-731_R.pdb                              0.01096          0.29149
r_model-588_I.pdb                              0.01094          0.28910
r_model-959_I.pdb                              0.01093          0.28769
r_model-1105_I.pdb                             0.01085          0.27867
r_model-549_I.pdb                              0.01081          0.27437
r_model-713_I.pdb                              0.01063          0.25288
r_model-902_I.pdb                              0.01054          0.24232
r_model-240_I.pdb                              0.01053          0.24166
r_model-352_I.pdb                              0.01048          0.23505
r_model-666_I.pdb                              0.01046          0.23305
r_model-970_I.pdb                              0.01043          0.22995
r_model-251_I.pdb                              0.01043          0.22995
r_model-1206_I.pdb                             0.01043          0.22995
r_model-45_I.pdb                               0.01037          0.22274
r_model-231_I.pdb                              0.01036          0.22107
r_model-1314_I.pdb                             0.01032          0.21663
r_model-1075_I.pdb                             0.01032          0.21663
r_model-223_I.pdb                              0.01030          0.21421
r_model-615_I.pdb                              0.01027          0.21139
r_model-324_I.pdb                              0.01027          0.21098
r_model-931_I.pdb                              0.01022          0.20521
r_model-474_I.pdb                              0.01022          0.20539
r_model-378_I.pdb                              0.01013          0.19452
r_model-24_I.pdb                               0.01013          0.19429
r_model-610_I.pdb                              0.01009          0.19059
r_model-813_I.pdb                              0.01006          0.18665
r_model-829_I.pdb                              0.01005          0.18538
r_model-927_R.pdb                              0.01003          0.18356
r_model-363_R.pdb                              0.01002          0.18156
r_model-27_I.pdb                               0.01001          0.18080
r_model-730_I.pdb                              0.00999          0.17878
r_model-1280_I.pdb                             0.00999          0.17799
r_model-712_I.pdb                              0.00998          0.17753
r_model-1151_I.pdb                             0.00995          0.17428
r_model-35_I.pdb                               0.00986          0.16397
r_model-280_I.pdb                              0.00986          0.16333
r_model-934_I.pdb                              0.00985          0.16259
r_model-31_I.pdb                               0.00983          0.16011
r_model-1337_R.pdb                             0.00983          0.15959
r_model-283_I.pdb                              0.00981          0.15778
r_model-320_I.pdb                              0.00976          0.15160
r_model-489_I.pdb                              0.00975          0.15077
r_model-431_I.pdb                              0.00975          0.15057
r_model-209_I.pdb                              0.00975          0.15077
r_model-1247_I.pdb                             0.00973          0.14876
r_model-476_I.pdb                              0.00969          0.14335
r_model-275_I.pdb                              0.00969          0.14335
r_model-1289_I.pdb                             0.00969          0.14335
r_model-1277_I.pdb                             0.00969          0.14335
r_model-1048_I.pdb                             0.00969          0.14335
r_model-599_I.pdb                              0.00966          0.14002
r_model-139_I.pdb                              0.00966          0.13981
r_model-1238_I.pdb                             0.00962          0.13582
r_model-83_I.pdb                               0.00960          0.13304
r_model-248_I.pdb                              0.00957          0.13002
r_model-1266_I.pdb                             0.00955          0.12760
r_model-1190_I.pdb                             0.00951          0.12256
r_model-1017_I.pdb                             0.00950          0.12170
r_model-771_I.pdb                              0.00946          0.11670
r_model-481_I.pdb                              0.00946          0.11737
r_model-1049_I.pdb                             0.00944          0.11448
r_model-214_I.pdb                              0.00943          0.11358
r_model-875_I.pdb                              0.00940          0.10967
r_model-968_I.pdb                              0.00939          0.10871
r_model-913_I.pdb                              0.00937          0.10599
r_model-1079_I.pdb                             0.00934          0.10293
r_model-91_I.pdb                               0.00931          0.10005
r_model-1120_I.pdb                             0.00931          0.10005
r_model-951_I.pdb                              0.00929          0.09672
r_model-755_I.pdb                              0.00929          0.09672
r_model-812_I.pdb                              0.00923          0.09042
r_model-638_I.pdb                              0.00923          0.09005
r_model-117_I.pdb                              0.00921          0.08824
r_model-279_I.pdb                              0.00919          0.08561
r_model-468_R.pdb                              0.00916          0.08181
r_model-509_I.pdb                              0.00914          0.07984
r_model-1334_I.pdb                             0.00914          0.07984
r_model-333_I.pdb                              0.00913          0.07839
r_model-67_I.pdb                               0.00912          0.07781
r_model-1236_I.pdb                             0.00910          0.07479
r_model-328_I.pdb                              0.00909          0.07406
r_model-268_I.pdb                              0.00909          0.07406
r_model-544_R.pdb                              0.00905          0.06887
r_model-803_I.pdb                              0.00904          0.06804
r_model-463_I.pdb                              0.00903          0.06705
r_model-762_I.pdb                              0.00902          0.06637
r_model-1311_I.pdb                             0.00902          0.06540
r_model-176_I.pdb                              0.00899          0.06216
r_model-596_I.pdb                              0.00898          0.06142
r_model-65_I.pdb                               0.00894          0.05674
r_model-473_I.pdb                              0.00894          0.05674
r_model-386_I.pdb                              0.00894          0.05674
r_model-171_I.pdb                              0.00894          0.05674
r_model-1281_I.pdb                             0.00894          0.05674
r_model-1192_I.pdb                             0.00894          0.05674
r_model-1019_I.pdb                             0.00891          0.05354
r_model-687_I.pdb                              0.00890          0.05133
r_model-1126_I.pdb                             0.00890          0.05165
r_model-238_I.pdb                              0.00889          0.05097
r_model-1248_I.pdb                             0.00883          0.04342
r_model-178_I.pdb                              0.00880          0.04051
r_model-766_I.pdb                              0.00879          0.03942
r_model-724_I.pdb                              0.00879          0.03942
r_model-763_I.pdb                              0.00878          0.03837
r_model-1060_I.pdb                             0.00876          0.03509
r_model-859_I.pdb                              0.00873          0.03200
r_model-578_I.pdb                              0.00872          0.03076
r_model-372_I.pdb                              0.00870          0.02903
r_model-1127_I.pdb                             0.00869          0.02788
r_model-569_I.pdb                              0.00864          0.02163
r_model-316_R.pdb                              0.00864          0.02210
r_model-628_I.pdb                              0.00863          0.02066
r_model-708_I.pdb                              0.00862          0.01885
r_model-1134_I.pdb                             0.00860          0.01646
r_model-828_I.pdb                              0.00859          0.01532
r_model-423_I.pdb                              0.00859          0.01580
r_model-909_I.pdb                              0.00858          0.01423
r_model-857_I.pdb                              0.00857          0.01344
r_model-756_I.pdb                              0.00857          0.01344
r_model-1313_I.pdb                             0.00855          0.01138
r_model-554_I.pdb                              0.00854          0.01011
r_model-254_I.pdb                              0.00853          0.00845
r_model-1143_I.pdb                             0.00853          0.00925
r_model-996_I.pdb                              0.00852          0.00803
r_model-203_R.pdb                              0.00852          0.00759
r_model-1264_I.pdb                             0.00849          0.00478
r_model-112_I.pdb                              0.00849          0.00478
r_model-100_I.pdb                              0.00847          0.00221
r_model-584_I.pdb                              0.00845         -0.00099
r_model-514_I.pdb                              0.00845         -0.00099
r_model-1117_I.pdb                             0.00844         -0.00144
r_model-37_I.pdb                               0.00838         -0.00821
r_model-270_R.pdb                              0.00838         -0.00821
r_model-464_I.pdb                              0.00836         -0.01130
r_model-773_I.pdb                              0.00832         -0.01543
r_model-815_I.pdb                              0.00831         -0.01654
r_model-1252_I.pdb                             0.00831         -0.01668
r_model-183_I.pdb                              0.00830         -0.01749
r_model-581_I.pdb                              0.00828         -0.02024
r_model-648_I.pdb                              0.00826         -0.02288
r_model-683_I.pdb                              0.00825         -0.02367
r_model-772_I.pdb                              0.00824         -0.02518
r_model-619_I.pdb                              0.00822         -0.02724
r_model-195_I.pdb                              0.00822         -0.02758
r_model-923_I.pdb                              0.00820         -0.02986
r_model-738_I.pdb                              0.00820         -0.02986
r_model-377_R.pdb                              0.00820         -0.02986
r_model-18_I.pdb                               0.00820         -0.02986
r_model-1327_I.pdb                             0.00820         -0.02986
r_model-1278_R.pdb                             0.00820         -0.02986
r_model-1173_R.pdb                             0.00820         -0.02986
r_model-1051_I.pdb                             0.00820         -0.02986
r_model-1028_R.pdb                             0.00820         -0.02986
r_model-1023_R.pdb                             0.00820         -0.02986
r_model-846_I.pdb                              0.00817         -0.03307
r_model-1282_I.pdb                             0.00817         -0.03241
r_model-1106_I.pdb                             0.00817         -0.03275
r_model-660_I.pdb                              0.00816         -0.03419
r_model-110_I.pdb                              0.00814         -0.03693
r_model-605_I.pdb                              0.00813         -0.03811
r_model-767_I.pdb                              0.00811         -0.03948
r_model-202_I.pdb                              0.00809         -0.04223
r_model-103_R.pdb                              0.00809         -0.04243
r_model-728_I.pdb                              0.00808         -0.04383
r_model-861_I.pdb                              0.00807         -0.04471
r_model-1172_I.pdb                             0.00807         -0.04460
r_model-300_I.pdb                              0.00806         -0.04545
r_model-517_I.pdb                              0.00805         -0.04670
r_model-1283_I.pdb                             0.00805         -0.04652
r_model-218_I.pdb                              0.00804         -0.04778
r_model-941_I.pdb                              0.00801         -0.05151
r_model-1171_I.pdb                             0.00799         -0.05375
r_model-358_I.pdb                              0.00796         -0.05692
r_model-681_I.pdb                              0.00794         -0.05931
r_model-1227_I.pdb                             0.00792         -0.06234
r_model-278_I.pdb                              0.00788         -0.06650
r_model-226_I.pdb                              0.00788         -0.06698
r_model-1230_I.pdb                             0.00788         -0.06698
r_model-456_I.pdb                              0.00787         -0.06775
r_model-135_I.pdb                              0.00786         -0.06868
r_model-88_I.pdb                               0.00782         -0.07316
r_model-650_I.pdb                              0.00782         -0.07316
r_model-63_R.pdb                               0.00782         -0.07316
r_model-400_I.pdb                              0.00782         -0.07316
r_model-1109_I.pdb                             0.00782         -0.07316
r_model-1086_I.pdb                             0.00782         -0.07405
r_model-314_I.pdb                              0.00781         -0.07466
r_model-818_I.pdb                              0.00780         -0.07571
r_model-662_I.pdb                              0.00779         -0.07749
r_model-61_I.pdb                               0.00779         -0.07710
r_model-1101_I.pdb                             0.00779         -0.07764
r_model-870_I.pdb                              0.00778         -0.07826
r_model-533_R.pdb                              0.00777         -0.08000
r_model-512_I.pdb                              0.00776         -0.08104
r_model-1240_I.pdb                             0.00775         -0.08149
r_model-1202_I.pdb                             0.00775         -0.08141
r_model-938_I.pdb                              0.00774         -0.08279
r_model-794_I.pdb                              0.00774         -0.08330
r_model-1287_I.pdb                             0.00773         -0.08465
r_model-991_I.pdb                              0.00771         -0.08689
r_model-919_I.pdb                              0.00770         -0.08760
r_model-70_R.pdb                               0.00770         -0.08791
r_model-699_R.pdb                              0.00770         -0.08760
r_model-597_I.pdb                              0.00770         -0.08760
r_model-805_I.pdb                              0.00764         -0.09481
r_model-408_I.pdb                              0.00764         -0.09481
r_model-535_R.pdb                              0.00762         -0.09702
r_model-331_I.pdb                              0.00762         -0.09678
r_model-1155_I.pdb                             0.00762         -0.09678
r_model-288_I.pdb                              0.00760         -0.09914
r_model-227_I.pdb                              0.00757         -0.10279
r_model-986_I.pdb                              0.00755         -0.10492
r_model-823_I.pdb                              0.00754         -0.10657
r_model-635_I.pdb                              0.00754         -0.10564
r_model-1077_I.pdb                             0.00754         -0.10639
r_model-1016_I.pdb                             0.00753         -0.10710
r_model-499_I.pdb                              0.00752         -0.10859
r_model-715_I.pdb                              0.00751         -0.10954
r_model-264_I.pdb                              0.00751         -0.10980
r_model-686_I.pdb                              0.00745         -0.11647
r_model-457_I.pdb                              0.00745         -0.11647
r_model-1203_I.pdb                             0.00745         -0.11647
r_model-1153_I.pdb                             0.00745         -0.11647
r_model-1087_I.pdb                             0.00745         -0.11647
r_model-1008_R.pdb                             0.00745         -0.11647
r_model-1005_I.pdb                             0.00745         -0.11646
r_model-427_I.pdb                              0.00744         -0.11786
r_model-832_I.pdb                              0.00742         -0.12069
r_model-492_I.pdb                              0.00741         -0.12080
r_model-1046_I.pdb                             0.00740         -0.12265
r_model-1242_R.pdb                             0.00739         -0.12304
r_model-1141_I.pdb                             0.00738         -0.12513
r_model-956_I.pdb                              0.00735         -0.12884
r_model-299_I.pdb                              0.00734         -0.12930
r_model-1161_R.pdb                             0.00734         -0.12934
r_model-33_I.pdb                               0.00733         -0.13090
r_model-696_R.pdb                              0.00732         -0.13180
r_model-1209_I.pdb                             0.00732         -0.13193
r_model-1162_I.pdb                             0.00731         -0.13270
r_model-527_I.pdb                              0.00729         -0.13502
r_model-806_I.pdb                              0.00727         -0.13812
r_model-376_I.pdb                              0.00727         -0.13812
r_model-1044_R.pdb                             0.00727         -0.13708
r_model-853_I.pdb                              0.00724         -0.14121
r_model-62_I.pdb                               0.00724         -0.14089
r_model-1038_I.pdb                             0.00724         -0.14121
r_model-66_I.pdb                               0.00723         -0.14245
r_model-422_I.pdb                              0.00721         -0.14430
r_model-523_I.pdb                              0.00720         -0.14533
r_model-383_I.pdb                              0.00720         -0.14533
r_model-786_I.pdb                              0.00718         -0.14779
r_model-764_I.pdb                              0.00718         -0.14847
r_model-1308_I.pdb                             0.00718         -0.14764
r_model-874_I.pdb                              0.00715         -0.15111
r_model-552_I.pdb                              0.00714         -0.15293
r_model-611_I.pdb                              0.00713         -0.15358
r_model-515_I.pdb                              0.00712         -0.15480
r_model-451_I.pdb                              0.00712         -0.15535
r_model-242_I.pdb                              0.00711         -0.15583
r_model-1154_I.pdb                             0.00711         -0.15583
r_model-293_I.pdb                              0.00710         -0.15749
r_model-1073_I.pdb                             0.00709         -0.15804
r_model-1070_R.pdb                             0.00708         -0.15977
r_model-1045_I.pdb                             0.00708         -0.15977
r_model-439_I.pdb                              0.00707         -0.16108
r_model-296_I.pdb                              0.00707         -0.16137
r_model-1015_I.pdb                             0.00707         -0.16100
r_model-259_I.pdb                              0.00706         -0.16183
r_model-260_I.pdb                              0.00703         -0.16496
r_model-964_I.pdb                              0.00702         -0.16685
r_model-819_R.pdb                              0.00702         -0.16653
r_model-230_I.pdb                              0.00700         -0.16843
r_model-710_I.pdb                              0.00699         -0.17059
r_model-2_I.pdb                                0.00699         -0.17022
r_model-937_I.pdb                              0.00698         -0.17099
r_model-577_I.pdb                              0.00698         -0.17084
r_model-121_I.pdb                              0.00698         -0.17158
r_model-1189_I.pdb                             0.00697         -0.17198
r_model-1152_I.pdb                             0.00696         -0.17374
r_model-642_I.pdb                              0.00695         -0.17473
r_model-446_I.pdb                              0.00695         -0.17420
r_model-269_I.pdb                              0.00695         -0.17513
r_model-791_I.pdb                              0.00694         -0.17572
r_model-563_I.pdb                              0.00694         -0.17642
r_model-395_I.pdb                              0.00692         -0.17853
r_model-1090_I.pdb                             0.00691         -0.17925
r_model-793_I.pdb                              0.00689         -0.18142
r_model-529_I.pdb                              0.00689         -0.18228
r_model-1131_I.pdb                             0.00689         -0.18142
r_model-955_I.pdb                              0.00688         -0.18286
r_model-413_R.pdb                              0.00687         -0.18444
r_model-465_I.pdb                              0.00686         -0.18484
r_model-304_I.pdb                              0.00686         -0.18543
r_model-20_I.pdb                               0.00685         -0.18603
r_model-1003_I.pdb                             0.00685         -0.18668
r_model-579_I.pdb                              0.00683         -0.18822
r_model-309_I.pdb                              0.00683         -0.18828
r_model-997_I.pdb                              0.00681         -0.19112
r_model-831_R.pdb                              0.00681         -0.19070
r_model-752_I.pdb                              0.00680         -0.19189
r_model-409_I.pdb                              0.00680         -0.19197
r_model-583_I.pdb                              0.00679         -0.19379
r_model-347_I.pdb                              0.00679         -0.19288
r_model-297_I.pdb                              0.00679         -0.19345
r_model-86_I.pdb                               0.00677         -0.19520
r_model-506_I.pdb                              0.00677         -0.19554
r_model-946_I.pdb                              0.00676         -0.19665
r_model-769_I.pdb                              0.00676         -0.19688
r_model-551_I.pdb                              0.00675         -0.19748
r_model-516_I.pdb                              0.00675         -0.19766
r_model-354_I.pdb                              0.00674         -0.19913
r_model-746_I.pdb                              0.00671         -0.20307
r_model-528_I.pdb                              0.00671         -0.20307
r_model-303_I.pdb                              0.00671         -0.20307
r_model-1250_I.pdb                             0.00671         -0.20307
r_model-101_I.pdb                              0.00671         -0.20307
r_model-894_I.pdb                              0.00669         -0.20459
r_model-914_I.pdb                              0.00668         -0.20668
r_model-34_I.pdb                               0.00667         -0.20701
r_model-778_I.pdb                              0.00666         -0.20884
r_model-246_I.pdb                              0.00666         -0.20904
r_model-1088_I.pdb                             0.00666         -0.20797
r_model-1026_I.pdb                             0.00666         -0.20848
r_model-887_I.pdb                              0.00665         -0.20937
r_model-450_I.pdb                              0.00663         -0.21228
r_model-822_I.pdb                              0.00662         -0.21326
r_model-462_I.pdb                              0.00662         -0.21269
r_model-540_R.pdb                              0.00660         -0.21488
r_model-498_I.pdb                              0.00659         -0.21693
r_model-992_I.pdb                              0.00657         -0.21882
r_model-915_I.pdb                              0.00657         -0.21835
r_model-201_I.pdb                              0.00657         -0.21902
r_model-1009_R.pdb                             0.00657         -0.21882
r_model-566_I.pdb                              0.00656         -0.22039
r_model-1095_I.pdb                             0.00656         -0.22039
r_model-622_I.pdb                              0.00655         -0.22083
r_model-32_I.pdb                               0.00655         -0.22163
r_model-1305_I.pdb                             0.00655         -0.22150
r_model-411_I.pdb                              0.00654         -0.22292
r_model-1329_I.pdb                             0.00654         -0.22286
r_model-1290_R.pdb                             0.00653         -0.22315
r_model-862_I.pdb                              0.00652         -0.22472
r_model-856_I.pdb                              0.00651         -0.22566
r_model-109_I.pdb                              0.00651         -0.22566
r_model-406_I.pdb                              0.00650         -0.22720
r_model-392_I.pdb                              0.00650         -0.22732
r_model-266_I.pdb                              0.00650         -0.22724
r_model-911_I.pdb                              0.00648         -0.22905
r_model-373_R.pdb                              0.00648         -0.22943
r_model-727_I.pdb                              0.00647         -0.23013
r_model-415_I.pdb                              0.00646         -0.23194
r_model-140_I.pdb                              0.00646         -0.23194
r_model-132_I.pdb                              0.00646         -0.23194
r_model-510_I.pdb                              0.00645         -0.23276
r_model-1039_I.pdb                             0.00645         -0.23293
r_model-483_I.pdb                              0.00644         -0.23456
r_model-998_I.pdb                              0.00643         -0.23524
r_model-977_I.pdb                              0.00643         -0.23555
r_model-166_I.pdb                              0.00642         -0.23638
r_model-448_R.pdb                              0.00641         -0.23794
r_model-105_I.pdb                              0.00641         -0.23771
r_model-668_I.pdb                              0.00638         -0.24156
r_model-317_I.pdb                              0.00638         -0.24118
r_model-232_I.pdb                              0.00638         -0.24122
r_model-675_I.pdb                              0.00636         -0.24304
r_model-458_I.pdb                              0.00636         -0.24375
r_model-677_I.pdb                              0.00633         -0.24637
r_model-661_I.pdb                              0.00633         -0.24637
r_model-631_I.pdb                              0.00633         -0.24637
r_model-541_R.pdb                              0.00633         -0.24637
r_model-241_I.pdb                              0.00633         -0.24637
r_model-723_I.pdb                              0.00632         -0.24761
r_model-1170_I.pdb                             0.00632         -0.24825
r_model-963_R.pdb                              0.00631         -0.24871
r_model-706_I.pdb                              0.00629         -0.25188
r_model-716_I.pdb                              0.00628         -0.25222
r_model-633_R.pdb                              0.00628         -0.25321
r_model-418_I.pdb                              0.00628         -0.25232
r_model-780_I.pdb                              0.00627         -0.25379
r_model-191_I.pdb                              0.00626         -0.25503
r_model-592_I.pdb                              0.00625         -0.25599
r_model-401_I.pdb                              0.00625         -0.25588
r_model-788_I.pdb                              0.00624         -0.25720
r_model-58_I.pdb                               0.00624         -0.25751
r_model-385_I.pdb                              0.00624         -0.25751
r_model-1130_R.pdb                             0.00623         -0.25846
r_model-804_I.pdb                              0.00622         -0.25981
r_model-1241_R.pdb                             0.00622         -0.25976
r_model-1145_I.pdb                             0.00622         -0.25936
r_model-948_R.pdb                              0.00621         -0.26024
r_model-895_I.pdb                              0.00621         -0.26081
r_model-720_I.pdb                              0.00621         -0.26081
r_model-546_I.pdb                              0.00621         -0.26081
r_model-976_R.pdb                              0.00620         -0.26212
r_model-929_I.pdb                              0.00618         -0.26453
r_model-194_I.pdb                              0.00618         -0.26369
r_model-182_I.pdb                              0.00618         -0.26369
r_model-1165_I.pdb                             0.00617         -0.26551
r_model-765_I.pdb                              0.00614         -0.26889
r_model-1157_I.pdb                             0.00614         -0.26877
r_model-356_R.pdb                              0.00613         -0.27007
r_model-839_I.pdb                              0.00612         -0.27135
r_model-211_I.pdb                              0.00611         -0.27235
r_model-657_I.pdb                              0.00610         -0.27356
r_model-1208_I.pdb                             0.00610         -0.27393
r_model-981_I.pdb                              0.00609         -0.27483
r_model-1320_I.pdb                             0.00609         -0.27524
r_model-787_I.pdb                              0.00608         -0.27600
r_model-603_R.pdb                              0.00605         -0.27897
r_model-28_I.pdb                               0.00602         -0.28284
r_model-78_R.pdb                               0.00601         -0.28370
r_model-126_I.pdb                              0.00601         -0.28370
r_model-942_I.pdb                              0.00596         -0.28967
r_model-776_I.pdb                              0.00596         -0.28967
r_model-667_I.pdb                              0.00596         -0.28967
r_model-1304_I.pdb                             0.00596         -0.28967
r_model-1065_R.pdb                             0.00596         -0.28967
r_model-93_I.pdb                               0.00595         -0.29057
r_model-482_I.pdb                              0.00595         -0.29109
r_model-877_I.pdb                              0.00594         -0.29191
r_model-428_I.pdb                              0.00593         -0.29277
r_model-1163_I.pdb                             0.00593         -0.29361
r_model-54_I.pdb                               0.00592         -0.29393
r_model-1221_I.pdb                             0.00592         -0.29462
r_model-437_I.pdb                              0.00591         -0.29509
r_model-38_I.pdb                               0.00591         -0.29597
r_model-249_I.pdb                              0.00591         -0.29558
r_model-243_I.pdb                              0.00590         -0.29651
r_model-1099_I.pdb                             0.00590         -0.29699
r_model-1182_I.pdb                             0.00589         -0.29769
r_model-593_I.pdb                              0.00588         -0.29904
r_model-1272_R.pdb                             0.00588         -0.29967
r_model-721_I.pdb                              0.00587         -0.30085
r_model-245_I.pdb                              0.00587         -0.30033
r_model-394_I.pdb                              0.00585         -0.30300
r_model-170_R.pdb                              0.00583         -0.30507
r_model-989_I.pdb                              0.00582         -0.30610
r_model-41_I.pdb                               0.00582         -0.30563
r_model-926_I.pdb                              0.00581         -0.30699
r_model-1001_I.pdb                             0.00581         -0.30699
r_model-689_I.pdb                              0.00579         -0.30936
r_model-494_I.pdb                              0.00578         -0.31029
r_model-104_I.pdb                              0.00578         -0.31046
r_model-73_I.pdb                               0.00576         -0.31299
r_model-1219_I.pdb                             0.00575         -0.31442
r_model-1007_I.pdb                             0.00575         -0.31442
r_model-896_I.pdb                              0.00574         -0.31493
r_model-60_I.pdb                               0.00574         -0.31542
r_model-1213_I.pdb                             0.00574         -0.31547
r_model-1068_I.pdb                             0.00574         -0.31533
r_model-1062_R.pdb                             0.00574         -0.31523
r_model-399_I.pdb                              0.00571         -0.31854
r_model-922_R.pdb                              0.00570         -0.32024
r_model-1138_I.pdb                             0.00570         -0.32060
r_model-836_I.pdb                              0.00569         -0.32105
r_model-795_I.pdb                              0.00569         -0.32095
r_model-90_I.pdb                               0.00567         -0.32298
r_model-830_I.pdb                              0.00567         -0.32406
r_model-674_I.pdb                              0.00567         -0.32356
r_model-594_R.pdb                              0.00567         -0.32305
r_model-221_I.pdb                              0.00567         -0.32313
r_model-1231_R.pdb                             0.00567         -0.32320
r_model-1121_I.pdb                             0.00567         -0.32298
r_model-757_I.pdb                              0.00566         -0.32432
r_model-6_I.pdb                                0.00566         -0.32517
r_model-1081_I.pdb                             0.00566         -0.32432
r_model-1031_I.pdb                             0.00566         -0.32432
r_model-768_R.pdb                              0.00565         -0.32583
r_model-501_I.pdb                              0.00565         -0.32576
r_model-197_I.pdb                              0.00563         -0.32816
r_model-1336_I.pdb                             0.00563         -0.32816
r_model-899_I.pdb                              0.00562         -0.32946
r_model-835_I.pdb                              0.00562         -0.32921
r_model-784_I.pdb                              0.00562         -0.32885
r_model-1225_I.pdb                             0.00562         -0.32937
r_model-807_I.pdb                              0.00561         -0.33070
r_model-698_I.pdb                              0.00561         -0.33070
r_model-1258_I.pdb                             0.00561         -0.33043
r_model-808_I.pdb                              0.00560         -0.33137
r_model-620_I.pdb                              0.00560         -0.33205
r_model-932_I.pdb                              0.00559         -0.33298
r_model-814_I.pdb                              0.00559         -0.33231
r_model-658_I.pdb                              0.00559         -0.33298
r_model-586_I.pdb                              0.00559         -0.33298
r_model-160_I.pdb                              0.00559         -0.33298
r_model-1119_I.pdb                             0.00559         -0.33298
r_model-52_I.pdb                               0.00557         -0.33552
r_model-338_I.pdb                              0.00557         -0.33486
r_model-158_R.pdb                              0.00557         -0.33538
r_model-796_I.pdb                              0.00554         -0.33875
r_model-145_R.pdb                              0.00554         -0.33916
r_model-1229_I.pdb                             0.00554         -0.33916
r_model-1302_I.pdb                             0.00553         -0.33954
r_model-898_I.pdb                              0.00552         -0.34085
r_model-47_I.pdb                               0.00552         -0.34110
r_model-19_R.pdb                               0.00551         -0.34260
r_model-627_R.pdb                              0.00550         -0.34337
r_model-545_I.pdb                              0.00550         -0.34275
r_model-365_I.pdb                              0.00548         -0.34535
r_model-142_R.pdb                              0.00548         -0.34535
r_model-1092_I.pdb                             0.00547         -0.34623
r_model-962_I.pdb                              0.00546         -0.34741
r_model-843_I.pdb                              0.00546         -0.34741
r_model-749_I.pdb                              0.00546         -0.34741
r_model-336_I.pdb                              0.00546         -0.34791
r_model-301_I.pdb                              0.00546         -0.34741
r_model-75_I.pdb                               0.00545         -0.34963
r_model-557_I.pdb                              0.00545         -0.34936
r_model-866_I.pdb                              0.00544         -0.35010
r_model-1265_I.pdb                             0.00544         -0.34982
r_model-1217_I.pdb                             0.00544         -0.35081
r_model-1064_R.pdb                             0.00541         -0.35426
r_model-1037_I.pdb                             0.00541         -0.35318
r_model-1027_I.pdb                             0.00540         -0.35463
r_model-367_I.pdb                              0.00539         -0.35648
r_model-212_I.pdb                              0.00539         -0.35590
r_model-199_I.pdb                              0.00539         -0.35590
r_model-1148_I.pdb                             0.00537         -0.35896
r_model-353_I.pdb                              0.00536         -0.35978
r_model-850_I.pdb                              0.00535         -0.36029
r_model-903_I.pdb                              0.00534         -0.36184
r_model-1125_I.pdb                             0.00534         -0.36184
r_model-754_I.pdb                              0.00533         -0.36260
r_model-671_I.pdb                              0.00533         -0.36295
r_model-978_R.pdb                              0.00532         -0.36403
r_model-42_I.pdb                               0.00532         -0.36433
r_model-384_I.pdb                              0.00531         -0.36518
r_model-491_I.pdb                              0.00530         -0.36666
r_model-486_I.pdb                              0.00530         -0.36666
r_model-558_I.pdb                              0.00529         -0.36762
r_model-1312_I.pdb                             0.00529         -0.36772
r_model-625_R.pdb                              0.00528         -0.36879
r_model-1274_R.pdb                             0.00528         -0.36871
r_model-452_I.pdb                              0.00526         -0.37118
r_model-40_R.pdb                               0.00526         -0.37100
r_model-185_I.pdb                              0.00525         -0.37246
r_model-16_I.pdb                               0.00525         -0.37222
r_model-797_I.pdb                              0.00524         -0.37400
r_model-634_I.pdb                              0.00524         -0.37361
r_model-732_I.pdb                              0.00523         -0.37411
r_model-587_I.pdb                              0.00523         -0.37490
r_model-9_R.pdb                                0.00522         -0.37628
r_model-907_I.pdb                              0.00522         -0.37628
r_model-884_I.pdb                              0.00522         -0.37628
r_model-838_I.pdb                              0.00522         -0.37628
r_model-734_I.pdb                              0.00522         -0.37628
r_model-726_I.pdb                              0.00522         -0.37628
r_model-644_I.pdb                              0.00522         -0.37628
r_model-253_I.pdb                              0.00522         -0.37628
r_model-1285_I.pdb                             0.00522         -0.37628
r_model-888_I.pdb                              0.00520         -0.37850
r_model-873_I.pdb                              0.00520         -0.37850
r_model-740_I.pdb                              0.00519         -0.37883
r_model-511_I.pdb                              0.00519         -0.37883
r_model-159_I.pdb                              0.00519         -0.37883
r_model-470_I.pdb                              0.00518         -0.38004
r_model-433_I.pdb                              0.00518         -0.38047
r_model-1159_I.pdb                             0.00518         -0.38021
r_model-1114_I.pdb                             0.00518         -0.38040
r_model-1181_I.pdb                             0.00515         -0.38415
r_model-636_I.pdb                              0.00514         -0.38505
r_model-272_I.pdb                              0.00514         -0.38477
r_model-267_I.pdb                              0.00514         -0.38564
r_model-179_I.pdb                              0.00514         -0.38483
r_model-1047_R.pdb                             0.00513         -0.38623
r_model-801_I.pdb                              0.00512         -0.38710
r_model-1089_I.pdb                             0.00511         -0.38817
r_model-890_I.pdb                              0.00510         -0.38960
r_model-851_I.pdb                              0.00509         -0.39140
r_model-1_I.pdb                                0.00509         -0.39071
r_model-1056_I.pdb                             0.00509         -0.39147
r_model-906_R.pdb                              0.00508         -0.39187
r_model-289_I.pdb                              0.00507         -0.39360
r_model-432_I.pdb                              0.00506         -0.39484
r_model-198_I.pdb                              0.00506         -0.39465
r_model-13_I.pdb                               0.00506         -0.39470
r_model-854_I.pdb                              0.00504         -0.39690
r_model-148_I.pdb                              0.00504         -0.39626
r_model-50_I.pdb                               0.00503         -0.39793
r_model-641_I.pdb                              0.00502         -0.39925
r_model-1323_I.pdb                             0.00501         -0.40017
r_model-475_I.pdb                              0.00499         -0.40264
r_model-1235_I.pdb                             0.00499         -0.40270
r_model-1004_I.pdb                             0.00499         -0.40308
r_model-72_I.pdb                               0.00497         -0.40515
r_model-692_I.pdb                              0.00495         -0.40671
r_model-930_I.pdb                              0.00493         -0.40959
r_model-608_I.pdb                              0.00493         -0.40959
r_model-782_I.pdb                              0.00492         -0.41040
r_model-1303_I.pdb                             0.00491         -0.41171
r_model-1212_I.pdb                             0.00490         -0.41287
r_model-479_I.pdb                              0.00489         -0.41449
r_model-330_R.pdb                              0.00489         -0.41411
r_model-961_R.pdb                              0.00488         -0.41564
r_model-51_I.pdb                               0.00487         -0.41649
r_model-193_R.pdb                              0.00487         -0.41625
r_model-187_I.pdb                              0.00487         -0.41625
r_model-703_I.pdb                              0.00486         -0.41717
r_model-967_R.pdb                              0.00485         -0.41909
r_model-380_I.pdb                              0.00485         -0.41844
r_model-118_R.pdb                              0.00485         -0.41885
r_model-921_I.pdb                              0.00484         -0.41958
r_model-344_I.pdb                              0.00484         -0.42034
r_model-162_I.pdb                              0.00484         -0.41958
r_model-1142_I.pdb                             0.00484         -0.42046
r_model-421_R.pdb                              0.00483         -0.42150
r_model-205_I.pdb                              0.00483         -0.42146
r_model-1054_R.pdb                             0.00483         -0.42131
r_model-1158_I.pdb                             0.00481         -0.42352
r_model-312_R.pdb                              0.00480         -0.42511
r_model-217_R.pdb                              0.00480         -0.42472
r_model-987_R.pdb                              0.00479         -0.42595
r_model-82_I.pdb                               0.00479         -0.42624
r_model-403_I.pdb                              0.00479         -0.42577
r_model-346_I.pdb                              0.00478         -0.42709
r_model-917_I.pdb                              0.00477         -0.42824
r_model-880_I.pdb                              0.00477         -0.42760
r_model-111_I.pdb                              0.00477         -0.42846
r_model-939_I.pdb                              0.00476         -0.42942
r_model-562_I.pdb                              0.00476         -0.42957
r_model-311_R.pdb                              0.00475         -0.43041
r_model-174_R.pdb                              0.00475         -0.42989
r_model-751_I.pdb                              0.00474         -0.43186
r_model-1156_I.pdb                             0.00474         -0.43170
r_model-1002_I.pdb                             0.00474         -0.43171
r_model-916_I.pdb                              0.00472         -0.43401
r_model-821_R.pdb                              0.00472         -0.43439
r_model-64_I.pdb                               0.00471         -0.43474
r_model-225_I.pdb                              0.00471         -0.43517
r_model-57_I.pdb                               0.00468         -0.43893
r_model-114_I.pdb                              0.00468         -0.43814
r_model-531_I.pdb                              0.00467         -0.43979
r_model-398_I.pdb                              0.00467         -0.43957
r_model-143_I.pdb                              0.00467         -0.43979
r_model-84_I.pdb                               0.00466         -0.44123
r_model-629_I.pdb                              0.00466         -0.44123
r_model-947_R.pdb                              0.00464         -0.44324
r_model-8_R.pdb                                0.00463         -0.44446
r_model-792_I.pdb                              0.00463         -0.44451
r_model-848_I.pdb                              0.00462         -0.44556
r_model-548_I.pdb                              0.00462         -0.44556
r_model-351_I.pdb                              0.00462         -0.44512
r_model-521_R.pdb                              0.00461         -0.44725
r_model-775_I.pdb                              0.00459         -0.44921
r_model-1321_R.pdb                             0.00459         -0.44866
r_model-119_I.pdb                              0.00459         -0.44956
r_model-1133_I.pdb                             0.00459         -0.44891
r_model-591_R.pdb                              0.00458         -0.45051
r_model-567_I.pdb                              0.00458         -0.45021
r_model-97_I.pdb                               0.00454         -0.45535
r_model-816_I.pdb                              0.00453         -0.45567
r_model-1100_R.pdb                             0.00453         -0.45605
r_model-96_I.pdb                               0.00452         -0.45747
r_model-504_R.pdb                              0.00452         -0.45695
r_model-1245_I.pdb                             0.00452         -0.45670
r_model-350_R.pdb                              0.00451         -0.45786
r_model-665_I.pdb                              0.00450         -0.46000
r_model-1104_I.pdb                             0.00450         -0.46000
r_model-263_R.pdb                              0.00449         -0.46096
r_model-4_I.pdb                                0.00448         -0.46161
r_model-799_I.pdb                              0.00447         -0.46288
r_model-5_I.pdb                                0.00447         -0.46288
r_model-595_I.pdb                              0.00447         -0.46288
r_model-1129_I.pdb                             0.00447         -0.46288
r_model-820_I.pdb                              0.00444         -0.46635
r_model-568_I.pdb                              0.00444         -0.46665
r_model-137_I.pdb                              0.00444         -0.46621
r_model-1115_I.pdb                             0.00444         -0.46682
r_model-507_I.pdb                              0.00442         -0.46922
r_model-1261_R.pdb                             0.00442         -0.46830
r_model-307_I.pdb                              0.00441         -0.46972
r_model-106_I.pdb                              0.00441         -0.46990
r_model-1055_I.pdb                             0.00441         -0.47031
r_model-134_I.pdb                              0.00439         -0.47193
r_model-442_I.pdb                              0.00438         -0.47371
r_model-759_I.pdb                              0.00436         -0.47597
r_model-624_I.pdb                              0.00436         -0.47566
r_model-255_I.pdb                              0.00436         -0.47600
r_model-177_R.pdb                              0.00436         -0.47568
r_model-952_I.pdb                              0.00433         -0.47892
r_model-1297_I.pdb                             0.00433         -0.47954
r_model-102_I.pdb                              0.00433         -0.47884
r_model-1139_R.pdb                             0.00432         -0.48093
r_model-1043_I.pdb                             0.00432         -0.48088
r_model-957_I.pdb                              0.00431         -0.48213
r_model-670_I.pdb                              0.00431         -0.48144
r_model-1298_I.pdb                             0.00431         -0.48152
r_model-342_I.pdb                              0.00430         -0.48326
r_model-1205_I.pdb                             0.00429         -0.48367
r_model-897_I.pdb                              0.00428         -0.48534
r_model-525_R.pdb                              0.00428         -0.48562
r_model-146_I.pdb                              0.00428         -0.48453
r_model-1328_R.pdb                             0.00428         -0.48542
r_model-1220_R.pdb                             0.00428         -0.48540
r_model-945_I.pdb                              0.00427         -0.48637
r_model-1292_I.pdb                             0.00427         -0.48567
r_model-77_I.pdb                               0.00426         -0.48731
r_model-809_I.pdb                              0.00425         -0.48835
r_model-71_I.pdb                               0.00425         -0.48900
r_model-649_I.pdb                              0.00425         -0.48835
r_model-3_I.pdb                                0.00425         -0.48803
r_model-672_R.pdb                              0.00424         -0.49007
r_model-430_I.pdb                              0.00422         -0.49175
r_model-640_I.pdb                              0.00421         -0.49345
r_model-1102_R.pdb                             0.00417         -0.49729
r_model-760_R.pdb                              0.00415         -0.50012
r_model-673_I.pdb                              0.00415         -0.50000
r_model-130_I.pdb                              0.00415         -0.50000
r_model-750_R.pdb                              0.00414         -0.50174
r_model-1216_I.pdb                             0.00413         -0.50247
r_model-455_I.pdb                              0.00411         -0.50445
r_model-397_I.pdb                              0.00411         -0.50445
r_model-845_I.pdb                              0.00410         -0.50618
r_model-777_I.pdb                              0.00410         -0.50618
r_model-59_I.pdb                               0.00408         -0.50807
r_model-388_I.pdb                              0.00408         -0.50825
r_model-274_R.pdb                              0.00407         -0.50913
r_model-537_I.pdb                              0.00405         -0.51150
r_model-315_I.pdb                              0.00404         -0.51340
r_model-876_I.pdb                              0.00403         -0.51420
r_model-1140_R.pdb                             0.00403         -0.51393
r_model-321_I.pdb                              0.00402         -0.51485
r_model-26_I.pdb                               0.00402         -0.51581
r_model-883_I.pdb                              0.00401         -0.51701
r_model-29_I.pdb                               0.00401         -0.51677
r_model-833_I.pdb                              0.00399         -0.51892
r_model-783_I.pdb                              0.00398         -0.52013
r_model-326_I.pdb                              0.00396         -0.52227
r_model-1174_I.pdb                             0.00396         -0.52193
r_model-323_R.pdb                              0.00395         -0.52340
r_model-849_R.pdb                              0.00393         -0.52613
r_model-688_I.pdb                              0.00393         -0.52587
r_model-172_R.pdb                              0.00393         -0.52594
r_model-419_I.pdb                              0.00392         -0.52639
r_model-1012_R.pdb                             0.00392         -0.52639
r_model-425_I.pdb                              0.00391         -0.52864
r_model-739_R.pdb                              0.00389         -0.53066
r_model-15_I.pdb                               0.00389         -0.53071
r_model-306_I.pdb                              0.00388         -0.53149
r_model-291_I.pdb                              0.00388         -0.53157
r_model-886_I.pdb                              0.00387         -0.53310
r_model-348_I.pdb                              0.00387         -0.53217
r_model-1341_I.pdb                             0.00382         -0.53813
r_model-1018_R.pdb                             0.00382         -0.53801
r_model-616_I.pdb                              0.00381         -0.53942
r_model-1335_R.pdb                             0.00381         -0.53923
r_model-1063_I.pdb                             0.00381         -0.53930
r_model-893_I.pdb                              0.00379         -0.54196
r_model-933_I.pdb                              0.00378         -0.54265
r_model-960_I.pdb                              0.00376         -0.54549
r_model-1214_I.pdb                             0.00375         -0.54686
r_model-1032_I.pdb                             0.00375         -0.54616
r_model-543_R.pdb                              0.00374         -0.54811
r_model-206_R.pdb                              0.00374         -0.54727
r_model-536_I.pdb                              0.00373         -0.54949
r_model-168_I.pdb                              0.00373         -0.54949
r_model-1010_R.pdb                             0.00373         -0.54949
r_model-995_I.pdb                              0.00372         -0.55047
r_model-737_I.pdb                              0.00368         -0.55458
r_model-910_I.pdb                              0.00367         -0.55567
r_model-1137_R.pdb                             0.00367         -0.55582
r_model-1112_I.pdb                             0.00366         -0.55670
r_model-1315_I.pdb                             0.00365         -0.55815
r_model-1066_I.pdb                             0.00365         -0.55845
r_model-1211_I.pdb                             0.00360         -0.56372
r_model-313_I.pdb                              0.00359         -0.56573
r_model-669_I.pdb                              0.00358         -0.56681
r_model-1166_I.pdb                             0.00357         -0.56817
r_model-647_I.pdb                              0.00355         -0.57027
r_model-1118_I.pdb                             0.00355         -0.56936
r_model-761_I.pdb                              0.00354         -0.57114
r_model-39_I.pdb                               0.00354         -0.57114
r_model-334_I.pdb                              0.00354         -0.57114
r_model-905_I.pdb                              0.00353         -0.57236
r_model-361_I.pdb                              0.00353         -0.57258
r_model-123_I.pdb                              0.00352         -0.57354
r_model-22_R.pdb                               0.00350         -0.57567
r_model-1111_R.pdb                             0.00349         -0.57732
r_model-1108_I.pdb                             0.00349         -0.57684
r_model-580_I.pdb                              0.00345         -0.58196
r_model-387_I.pdb                              0.00345         -0.58098
r_model-1299_I.pdb                             0.00345         -0.58196
r_model-925_R.pdb                              0.00343         -0.58338
r_model-256_I.pdb                              0.00343         -0.58338
r_model-370_R.pdb                              0.00342         -0.58452
r_model-329_R.pdb                              0.00342         -0.58526
r_model-79_I.pdb                               0.00340         -0.58738
r_model-702_I.pdb                              0.00339         -0.58815
r_model-250_I.pdb                              0.00331         -0.59760
r_model-882_I.pdb                              0.00330         -0.59898
r_model-790_I.pdb                              0.00329         -0.60001
r_model-547_R.pdb                              0.00329         -0.60001
r_model-89_I.pdb                               0.00327         -0.60202
r_model-366_R.pdb                              0.00327         -0.60203
r_model-621_I.pdb                              0.00326         -0.60361
r_model-239_R.pdb                              0.00325         -0.60441
r_model-1176_I.pdb                             0.00325         -0.60460
r_model-598_I.pdb                              0.00323         -0.60722
r_model-229_I.pdb                              0.00323         -0.60722
r_model-827_I.pdb                              0.00322         -0.60795
r_model-824_I.pdb                              0.00321         -0.60995
r_model-623_I.pdb                              0.00320         -0.61062
r_model-904_I.pdb                              0.00315         -0.61648
r_model-76_I.pdb                               0.00312         -0.61933
r_model-153_I.pdb                              0.00310         -0.62186
r_model-1059_I.pdb                             0.00310         -0.62231
r_model-966_I.pdb                              0.00309         -0.62372
r_model-81_I.pdb                               0.00308         -0.62428
r_model-319_I.pdb                              0.00308         -0.62410
r_model-1040_I.pdb                             0.00308         -0.62504
r_model-975_I.pdb                              0.00307         -0.62546
r_model-402_R.pdb                              0.00304         -0.62902
r_model-600_I.pdb                              0.00300         -0.63339
r_model-505_R.pdb                              0.00300         -0.63436
r_model-743_R.pdb                              0.00298         -0.63609
r_model-1268_R.pdb                             0.00297         -0.63699
r_model-1294_I.pdb                             0.00294         -0.64090
r_model-1183_I.pdb                             0.00292         -0.64263
r_model-564_I.pdb                              0.00290         -0.64521
r_model-453_I.pdb                              0.00290         -0.64571
r_model-617_R.pdb                              0.00289         -0.64692
r_model-1123_I.pdb                             0.00289         -0.64613
r_model-841_R.pdb                              0.00288         -0.64764
r_model-1288_R.pdb                             0.00286         -0.65053
r_model-632_R.pdb                              0.00284         -0.65254
r_model-122_R.pdb                              0.00283         -0.65355
r_model-1222_R.pdb                             0.00283         -0.65407
r_model-1197_I.pdb                             0.00283         -0.65341
r_model-396_I.pdb                              0.00282         -0.65534
r_model-136_I.pdb                              0.00278         -0.65919
r_model-1187_I.pdb                             0.00278         -0.65971
r_model-785_I.pdb                              0.00277         -0.66034
r_model-570_R.pdb                              0.00277         -0.66057
r_model-69_R.pdb                               0.00275         -0.66325
r_model-1175_I.pdb                             0.00274         -0.66370
r_model-282_R.pdb                              0.00271         -0.66758
r_model-235_I.pdb                              0.00266         -0.67384
r_model-1210_I.pdb                             0.00266         -0.67387
r_model-369_R.pdb                              0.00259         -0.68200
r_model-974_R.pdb                              0.00247         -0.69589
r_model-1193_I.pdb                             0.00246         -0.69645
r_model-485_I.pdb                              0.00243         -0.69977
r_model-1132_R.pdb                             0.00239         -0.70481
r_model-116_R.pdb                              0.00237         -0.70653
r_model-565_R.pdb                              0.00235         -0.70929
r_model-1270_I.pdb                             0.00230         -0.71567
r_model-447_I.pdb                              0.00228         -0.71717
r_model-355_I.pdb                              0.00228         -0.71728
r_model-322_I.pdb                              0.00227         -0.71885
r_model-1263_I.pdb                             0.00225         -0.72154
r_model-958_I.pdb                              0.00224         -0.72270
r_model-885_I.pdb                              0.00224         -0.72270
r_model-742_I.pdb                              0.00224         -0.72270
r_model-53_I.pdb                               0.00224         -0.72270
r_model-1191_I.pdb                             0.00221         -0.72573
r_model-1306_R.pdb                             0.00220         -0.72634
r_model-1275_I.pdb                             0.00217         -0.73081
r_model-576_I.pdb                              0.00213         -0.73507
r_model-694_R.pdb                              0.00212         -0.73626
r_model-589_I.pdb                              0.00207         -0.74194
r_model-258_I.pdb                              0.00207         -0.74230
r_model-277_R.pdb                              0.00206         -0.74284
r_model-1135_I.pdb                             0.00205         -0.74465
r_model-741_I.pdb                              0.00204         -0.74579
r_model-1223_I.pdb                             0.00203         -0.74632
r_model-1058_R.pdb                             0.00203         -0.74632
r_model-152_I.pdb                              0.00199         -0.75156
r_model-1052_I.pdb                             0.00199         -0.75156
r_model-467_I.pdb                              0.00196         -0.75460
r_model-1196_I.pdb                             0.00193         -0.75827
r_model-14_I.pdb                               0.00190         -0.76167
r_model-718_R.pdb                              0.00185         -0.76752
r_model-339_R.pdb                              0.00178         -0.77592
r_model-860_I.pdb                              0.00168         -0.78678
r_model-343_I.pdb                              0.00163         -0.79326
r_model-147_I.pdb                              0.00158         -0.79847
r_model-1150_I.pdb                             0.00149         -0.80930
r_model-1096_I.pdb                             0.00149         -0.80930
r_model-308_I.pdb                              0.00124         -0.83817
r_model-994_I.pdb                              0.00000         -0.98251
r_model-982_R.pdb                              0.00000         -0.98251
r_model-980_I.pdb                              0.00000         -0.98251
r_model-979_R.pdb                              0.00000         -0.98251
r_model-969_I.pdb                              0.00000         -0.98251
r_model-965_I.pdb                              0.00000         -0.98251
r_model-954_I.pdb                              0.00000         -0.98251
r_model-950_I.pdb                              0.00000         -0.98251
r_model-94_I.pdb                               0.00000         -0.98251
r_model-949_R.pdb                              0.00000         -0.98251
r_model-940_I.pdb                              0.00000         -0.98251
r_model-936_I.pdb                              0.00000         -0.98251
r_model-935_R.pdb                              0.00000         -0.98251
r_model-92_I.pdb                               0.00000         -0.98251
r_model-928_I.pdb                              0.00000         -0.98251
r_model-918_I.pdb                              0.00000         -0.98251
r_model-912_I.pdb                              0.00000         -0.98251
r_model-908_I.pdb                              0.00000         -0.98251
r_model-891_I.pdb                              0.00000         -0.98251
r_model-889_I.pdb                              0.00000         -0.98251
r_model-879_I.pdb                              0.00000         -0.98251
r_model-878_I.pdb                              0.00000         -0.98251
r_model-871_R.pdb                              0.00000         -0.98251
r_model-869_I.pdb                              0.00000         -0.98251
r_model-858_I.pdb                              0.00000         -0.98251
r_model-855_I.pdb                              0.00000         -0.98251
r_model-847_R.pdb                              0.00000         -0.98251
r_model-837_I.pdb                              0.00000         -0.98251
r_model-826_I.pdb                              0.00000         -0.98251
r_model-817_I.pdb                              0.00000         -0.98251
r_model-811_I.pdb                              0.00000         -0.98251
r_model-7_I.pdb                                0.00000         -0.98251
r_model-789_I.pdb                              0.00000         -0.98251
r_model-774_I.pdb                              0.00000         -0.98251
r_model-758_I.pdb                              0.00000         -0.98251
r_model-753_R.pdb                              0.00000         -0.98251
r_model-74_I.pdb                               0.00000         -0.98251
r_model-748_I.pdb                              0.00000         -0.98251
r_model-747_I.pdb                              0.00000         -0.98251
r_model-735_I.pdb                              0.00000         -0.98251
r_model-733_I.pdb                              0.00000         -0.98251
r_model-729_I.pdb                              0.00000         -0.98251
r_model-722_R.pdb                              0.00000         -0.98251
r_model-714_I.pdb                              0.00000         -0.98251
r_model-711_I.pdb                              0.00000         -0.98251
r_model-704_I.pdb                              0.00000         -0.98251
r_model-701_I.pdb                              0.00000         -0.98251
r_model-697_I.pdb                              0.00000         -0.98251
r_model-691_I.pdb                              0.00000         -0.98251
r_model-68_I.pdb                               0.00000         -0.98251
r_model-684_R.pdb                              0.00000         -0.98251
r_model-679_I.pdb                              0.00000         -0.98251
r_model-663_R.pdb                              0.00000         -0.98251
r_model-659_R.pdb                              0.00000         -0.98251
r_model-656_I.pdb                              0.00000         -0.98251
r_model-653_I.pdb                              0.00000         -0.98251
r_model-652_I.pdb                              0.00000         -0.98251
r_model-651_I.pdb                              0.00000         -0.98251
r_model-646_R.pdb                              0.00000         -0.98251
r_model-645_I.pdb                              0.00000         -0.98251
r_model-626_R.pdb                              0.00000         -0.98251
r_model-618_I.pdb                              0.00000         -0.98251
r_model-613_R.pdb                              0.00000         -0.98251
r_model-612_I.pdb                              0.00000         -0.98251
r_model-602_R.pdb                              0.00000         -0.98251
r_model-582_I.pdb                              0.00000         -0.98251
r_model-56_I.pdb                               0.00000         -0.98251
r_model-560_I.pdb                              0.00000         -0.98251
r_model-55_R.pdb                               0.00000         -0.98251
r_model-555_I.pdb                              0.00000         -0.98251
r_model-550_I.pdb                              0.00000         -0.98251
r_model-542_I.pdb                              0.00000         -0.98251
r_model-538_I.pdb                              0.00000         -0.98251
r_model-534_R.pdb                              0.00000         -0.98251
r_model-530_I.pdb                              0.00000         -0.98251
r_model-522_I.pdb                              0.00000         -0.98251
r_model-493_R.pdb                              0.00000         -0.98251
r_model-48_I.pdb                               0.00000         -0.98251
r_model-484_I.pdb                              0.00000         -0.98251
r_model-471_I.pdb                              0.00000         -0.98251
r_model-469_I.pdb                              0.00000         -0.98251
r_model-466_I.pdb                              0.00000         -0.98251
r_model-454_I.pdb                              0.00000         -0.98251
r_model-449_I.pdb                              0.00000         -0.98251
r_model-445_I.pdb                              0.00000         -0.98251
r_model-444_I.pdb                              0.00000         -0.98251
r_model-443_I.pdb                              0.00000         -0.98251
r_model-438_I.pdb                              0.00000         -0.98251
r_model-434_I.pdb                              0.00000         -0.98251
r_model-429_I.pdb                              0.00000         -0.98251
r_model-426_I.pdb                              0.00000         -0.98251
r_model-420_R.pdb                              0.00000         -0.98251
r_model-417_R.pdb                              0.00000         -0.98251
r_model-414_R.pdb                              0.00000         -0.98251
r_model-407_I.pdb                              0.00000         -0.98251
r_model-404_R.pdb                              0.00000         -0.98251
r_model-382_R.pdb                              0.00000         -0.98251
r_model-375_I.pdb                              0.00000         -0.98251
r_model-374_I.pdb                              0.00000         -0.98251
r_model-371_I.pdb                              0.00000         -0.98251
r_model-36_I.pdb                               0.00000         -0.98251
r_model-364_I.pdb                              0.00000         -0.98251
r_model-349_R.pdb                              0.00000         -0.98251
r_model-341_I.pdb                              0.00000         -0.98251
r_model-340_R.pdb                              0.00000         -0.98251
r_model-337_I.pdb                              0.00000         -0.98251
r_model-332_I.pdb                              0.00000         -0.98251
r_model-310_I.pdb                              0.00000         -0.98251
r_model-305_I.pdb                              0.00000         -0.98251
r_model-298_I.pdb                              0.00000         -0.98251
r_model-294_I.pdb                              0.00000         -0.98251
r_model-292_I.pdb                              0.00000         -0.98251
r_model-284_I.pdb                              0.00000         -0.98251
r_model-276_I.pdb                              0.00000         -0.98251
r_model-262_I.pdb                              0.00000         -0.98251
r_model-261_R.pdb                              0.00000         -0.98251
r_model-247_I.pdb                              0.00000         -0.98251
r_model-237_I.pdb                              0.00000         -0.98251
r_model-228_I.pdb                              0.00000         -0.98251
r_model-224_I.pdb                              0.00000         -0.98251
r_model-222_I.pdb                              0.00000         -0.98251
r_model-21_I.pdb                               0.00000         -0.98251
r_model-219_I.pdb                              0.00000         -0.98251
r_model-210_I.pdb                              0.00000         -0.98251
r_model-207_R.pdb                              0.00000         -0.98251
r_model-204_I.pdb                              0.00000         -0.98251
r_model-196_I.pdb                              0.00000         -0.98251
r_model-192_I.pdb                              0.00000         -0.98251
r_model-186_I.pdb                              0.00000         -0.98251
r_model-181_R.pdb                              0.00000         -0.98251
r_model-17_I.pdb                               0.00000         -0.98251
r_model-169_I.pdb                              0.00000         -0.98251
r_model-165_I.pdb                              0.00000         -0.98251
r_model-163_I.pdb                              0.00000         -0.98251
r_model-157_I.pdb                              0.00000         -0.98251
r_model-156_I.pdb                              0.00000         -0.98251
r_model-155_I.pdb                              0.00000         -0.98251
r_model-144_I.pdb                              0.00000         -0.98251
r_model-1342_I.pdb                             0.00000         -0.98251
r_model-1340_I.pdb                             0.00000         -0.98251
r_model-133_I.pdb                              0.00000         -0.98251
r_model-1338_I.pdb                             0.00000         -0.98251
r_model-1332_I.pdb                             0.00000         -0.98251
r_model-1331_I.pdb                             0.00000         -0.98251
r_model-1330_I.pdb                             0.00000         -0.98251
r_model-1322_I.pdb                             0.00000         -0.98251
r_model-1317_I.pdb                             0.00000         -0.98251
r_model-1310_I.pdb                             0.00000         -0.98251
r_model-1307_R.pdb                             0.00000         -0.98251
r_model-1301_R.pdb                             0.00000         -0.98251
r_model-12_I.pdb                               0.00000         -0.98251
r_model-129_I.pdb                              0.00000         -0.98251
r_model-1296_I.pdb                             0.00000         -0.98251
r_model-1293_R.pdb                             0.00000         -0.98251
r_model-1291_I.pdb                             0.00000         -0.98251
r_model-128_I.pdb                              0.00000         -0.98251
r_model-1284_I.pdb                             0.00000         -0.98251
r_model-1276_R.pdb                             0.00000         -0.98251
r_model-1273_I.pdb                             0.00000         -0.98251
r_model-1271_I.pdb                             0.00000         -0.98251
r_model-1260_I.pdb                             0.00000         -0.98251
r_model-1257_I.pdb                             0.00000         -0.98251
r_model-1254_I.pdb                             0.00000         -0.98251
r_model-1253_I.pdb                             0.00000         -0.98251
r_model-1249_R.pdb                             0.00000         -0.98251
r_model-1234_I.pdb                             0.00000         -0.98251
r_model-1232_I.pdb                             0.00000         -0.98251
r_model-1224_I.pdb                             0.00000         -0.98251
r_model-1218_I.pdb                             0.00000         -0.98251
r_model-1215_I.pdb                             0.00000         -0.98251
r_model-120_I.pdb                              0.00000         -0.98251
r_model-1207_I.pdb                             0.00000         -0.98251
r_model-11_I.pdb                               0.00000         -0.98251
r_model-1186_I.pdb                             0.00000         -0.98251
r_model-1179_I.pdb                             0.00000         -0.98251
r_model-1178_I.pdb                             0.00000         -0.98251
r_model-1177_I.pdb                             0.00000         -0.98251
r_model-1167_I.pdb                             0.00000         -0.98251
r_model-1144_I.pdb                             0.00000         -0.98251
r_model-1128_I.pdb                             0.00000         -0.98251
r_model-1113_I.pdb                             0.00000         -0.98251
r_model-10_I.pdb                               0.00000         -0.98251
r_model-1098_I.pdb                             0.00000         -0.98251
r_model-1094_I.pdb                             0.00000         -0.98251
r_model-1085_R.pdb                             0.00000         -0.98251
r_model-1084_I.pdb                             0.00000         -0.98251
r_model-1080_I.pdb                             0.00000         -0.98251
r_model-1078_I.pdb                             0.00000         -0.98251
r_model-1071_I.pdb                             0.00000         -0.98251
r_model-1069_I.pdb                             0.00000         -0.98251
r_model-1067_I.pdb                             0.00000         -0.98251
r_model-1061_I.pdb                             0.00000         -0.98251
r_model-1057_I.pdb                             0.00000         -0.98251
r_model-1053_I.pdb                             0.00000         -0.98251
r_model-1042_I.pdb                             0.00000         -0.98251
r_model-1035_R.pdb                             0.00000         -0.98251
r_model-1033_I.pdb                             0.00000         -0.98251
r_model-1030_R.pdb                             0.00000         -0.98251
r_model-1029_I.pdb                             0.00000         -0.98251
r_model-1020_R.pdb                             0.00000         -0.98251
r_model-1013_I.pdb                             0.00000         -0.98251
r_model-1011_I.pdb                             0.00000         -0.98251
r_model-1000_I.pdb                             0.00000         -0.98251
