# Supplementary material for: Introducing a Clustering Step in a Consensus Approach for the Scoring of Protein-Protein Docking Models
Source: PLoS One. 2016 Nov 15;11(11):e0166460. doi: 10.1371/journal.pone.0166460 (PMC5112798; doi:10.1371/journal.pone.0166460)
Supplement: S1 Data — (TGZ) [file pone.0166460.s001.tgz › Oliva-Repository-PlosOne/CONSRANK/T32.out]

r_model-1160.pdb                               0.19734          1.77711
r_model-1069.pdb                               0.19537          1.74927
r_model-1019.pdb                               0.19499          1.74400
r_model-1127.pdb                               0.19349          1.72282
r_model-1094.pdb                               0.19348          1.72266
r_model-1244.pdb                               0.19066          1.68288
r_model-1087.pdb                               0.18950          1.66652
r_model-1432.pdb                               0.18922          1.66260
r_model-1417.pdb                               0.18907          1.66043
r_model-1161.pdb                               0.18906          1.66029
r_model-1457.pdb                               0.18859          1.65363
r_model-1305.pdb                               0.18806          1.64622
r_model-1193.pdb                               0.18756          1.63908
r_model-1416.pdb                               0.18727          1.63508
r_model-1166.pdb                               0.18692          1.63012
r_model-1526.pdb                               0.18685          1.62910
r_model-1164.pdb                               0.18679          1.62826
r_model-1376.pdb                               0.18675          1.62770
r_model-1152.pdb                               0.18658          1.62527
r_model-1012.pdb                               0.18650          1.62422
r_model-1271.pdb                               0.18565          1.61220
r_model-1596.pdb                               0.18505          1.60374
r_model-1557.pdb                               0.18484          1.60069
r_model-1334.pdb                               0.18481          1.60025
r_model-1182.pdb                               0.18476          1.59959
r_model-1573.pdb                               0.18455          1.59666
r_model-1213.pdb                               0.18449          1.59583
r_model-1566.pdb                               0.18446          1.59531
r_model-1170.pdb                               0.18440          1.59457
r_model-1049.pdb                               0.18422          1.59202
r_model-1534.pdb                               0.18421          1.59189
r_model-1516.pdb                               0.18413          1.59074
r_model-1355.pdb                               0.18403          1.58937
r_model-1106.pdb                               0.18403          1.58927
r_model-1165.pdb                               0.18380          1.58603
r_model-1143.pdb                               0.18322          1.57783
r_model-1247.pdb                               0.18308          1.57593
r_model-1284.pdb                               0.18299          1.57467
r_model-1203.pdb                               0.18295          1.57404
r_model-1036.pdb                               0.18242          1.56658
r_model-1126.pdb                               0.18227          1.56449
r_model-1517.pdb                               0.18219          1.56333
r_model-1027.pdb                               0.18199          1.56049
r_model-1497.pdb                               0.18186          1.55869
r_model-1447.pdb                               0.18183          1.55820
r_model-1272.pdb                               0.18169          1.55630
r_model-1034.pdb                               0.18169          1.55630
r_model-1519.pdb                               0.18119          1.54923
r_model-1181.pdb                               0.18119          1.54917
r_model-1487.pdb                               0.18116          1.54885
r_model-1496.pdb                               0.18047          1.53912
r_model-1320.pdb                               0.18047          1.53912
r_model-1088.pdb                               0.18030          1.53667
r_model-1108.pdb                               0.18010          1.53378
r_model-1141.pdb                               0.17995          1.53175
r_model-1153.pdb                               0.17991          1.53111
r_model-1390.pdb                               0.17977          1.52924
r_model-1291.pdb                               0.17963          1.52714
r_model-1547.pdb                               0.17956          1.52619
r_model-1518.pdb                               0.17956          1.52619
r_model-1335.pdb                               0.17955          1.52606
r_model-1028.pdb                               0.17955          1.52606
r_model-1097.pdb                               0.17923          1.52156
r_model-1539.pdb                               0.17921          1.52125
r_model-1452.pdb                               0.17915          1.52042
r_model-1559.pdb                               0.17899          1.51817
r_model-1571.pdb                               0.17889          1.51675
r_model-1222.pdb                               0.17858          1.51245
r_model-1481.pdb                               0.17821          1.50714
r_model-1004.pdb                               0.17820          1.50700
r_model-1285.pdb                               0.17793          1.50315
r_model-1382.pdb                               0.17787          1.50233
r_model-1128.pdb                               0.17757          1.49813
r_model-1026.pdb                               0.17740          1.49579
r_model-1281.pdb                               0.17723          1.49338
r_model-1117.pdb                               0.17709          1.49132
r_model-1313.pdb                               0.17692          1.48903
r_model-1409.pdb                               0.17690          1.48869
r_model-1590.pdb                               0.17645          1.48234
r_model-1490.pdb                               0.17639          1.48152
r_model-1137.pdb                               0.17627          1.47981
r_model-1418.pdb                               0.17625          1.47948
r_model-1221.pdb                               0.17615          1.47807
r_model-1336.pdb                               0.17592          1.47491
r_model-1358.pdb                               0.17570          1.47170
r_model-1306.pdb                               0.17569          1.47162
r_model-1439.pdb                               0.17565          1.47100
r_model-1361.pdb                               0.17565          1.47100
r_model-1295.pdb                               0.17561          1.47049
r_model-1274.pdb                               0.17561          1.47049
r_model-1399.pdb                               0.17527          1.46572
r_model-1053.pdb                               0.17515          1.46391
r_model-1090.pdb                               0.17493          1.46092
r_model-1234.pdb                               0.17474          1.45822
r_model-1114.pdb                               0.17474          1.45822
r_model-1585.pdb                               0.17452          1.45509
r_model-1238.pdb                               0.17425          1.45132
r_model-1054.pdb                               0.17327          1.43741
r_model-1232.pdb                               0.17260          1.42796
r_model-1437.pdb                               0.17192          1.41837
r_model-1337.pdb                               0.17182          1.41692
r_model-1322.pdb                               0.17168          1.41506
r_model-1179.pdb                               0.17160          1.41392
r_model-1111.pdb                               0.17149          1.41239
r_model-1419.pdb                               0.17125          1.40897
r_model-1514.pdb                               0.17094          1.40463
r_model-1249.pdb                               0.17046          1.39783
r_model-1446.pdb                               0.16986          1.38929
r_model-1380.pdb                               0.16984          1.38898
r_model-1134.pdb                               0.16978          1.38816
r_model-1010.pdb                               0.16977          1.38804
r_model-1330.pdb                               0.16975          1.38774
r_model-1469.pdb                               0.16962          1.38588
r_model-1477.pdb                               0.16926          1.38082
r_model-1430.pdb                               0.16926          1.38082
r_model-1499.pdb                               0.16871          1.37306
r_model-1100.pdb                               0.16807          1.36399
r_model-1124.pdb                               0.16797          1.36264
r_model-1061.pdb                               0.16797          1.36264
r_model-1422.pdb                               0.16789          1.36151
r_model-1402.pdb                               0.16785          1.36090
r_model-1029.pdb                               0.16706          1.34977
r_model-1427.pdb                               0.16675          1.34538
r_model-1212.pdb                               0.16675          1.34545
r_model-1174.pdb                               0.16670          1.34468
r_model-1448.pdb                               0.16569          1.33051
r_model-1360.pdb                               0.16555          1.32850
r_model-1347.pdb                               0.16543          1.32676
r_model-1592.pdb                               0.16507          1.32167
r_model-1393.pdb                               0.16376          1.30326
r_model-1144.pdb                               0.16344          1.29865
r_model-1123.pdb                               0.16277          1.28928
r_model-1192.pdb                               0.16273          1.28866
r_model-1035.pdb                               0.16060          1.25865
r_model-1018.pdb                               0.16060          1.25865
r_model-1316.pdb                               0.16023          1.25340
r_model-1438.pdb                               0.15940          1.24171
r_model-1597.pdb                               0.15938          1.24137
r_model-1415.pdb                               0.15855          1.22964
r_model-1062.pdb                               0.15811          1.22345
r_model-1351.pdb                               0.15725          1.21130
r_model-1524.pdb                               0.15684          1.20558
r_model-1001.pdb                               0.15654          1.20136
r_model-1118.pdb                               0.15638          1.19905
r_model-1352.pdb                               0.15588          1.19202
r_model-1195.pdb                               0.15588          1.19202
r_model-1570.pdb                               0.15551          1.18686
r_model-1243.pdb                               0.15313          1.15327
r_model-1298.pdb                               0.15294          1.15046
r_model-1423.pdb                               0.15163          1.13199
r_model-1509.pdb                               0.15127          1.12703
r_model-1392.pdb                               0.15127          1.12703
r_model-1220.pdb                               0.15083          1.12069
r_model-1308.pdb                               0.15076          1.11970
r_model-1341.pdb                               0.14898          1.09460
r_model-1215.pdb                               0.14841          1.08653
r_model-1528.pdb                               0.14779          1.07784
r_model-1208.pdb                               0.14485          1.03631
r_model-1287.pdb                               0.14463          1.03322
r_model-1527.pdb                               0.14317          1.01270
r_model-1338.pdb                               0.14296          1.00973
r_model-1279.pdb                               0.14248          1.00287
r_model-1167.pdb                               0.14208          0.99731
r_model-1032.pdb                               0.14111          0.98360
r_model-1265.pdb                               0.14056          0.97578
r_model-1101.pdb                               0.13997          0.96742
r_model-1451.pdb                               0.13841          0.94547
r_model-1303.pdb                               0.13741          0.93134
r_model-1074.pdb                               0.13738          0.93096
r_model-1236.pdb                               0.13585          0.90936
r_model-1460.pdb                               0.13583          0.90911
r_model-1260.pdb                               0.13361          0.87775
r_model-1462.pdb                               0.13341          0.87488
r_model-1572.pdb                               0.13206          0.85588
r_model-1544.pdb                               0.13119          0.84359
r_model-1401.pdb                               0.12986          0.82476
r_model-1218.pdb                               0.12759          0.79276
r_model-1008.pdb                               0.12695          0.78375
r_model-1309.pdb                               0.12611          0.77192
r_model-1307.pdb                               0.12501          0.75636
r_model-1205.pdb                               0.12244          0.72002
r_model-1155.pdb                               0.12191          0.71262
r_model-1115.pdb                               0.12189          0.71234
r_model-1113.pdb                               0.12189          0.71234
r_model-1504.pdb                               0.12182          0.71136
r_model-1293.pdb                               0.11964          0.68063
r_model-1317.pdb                               0.11639          0.63470
r_model-1562.pdb                               0.11575          0.62565
r_model-1369.pdb                               0.11547          0.62178
r_model-1017.pdb                               0.11474          0.61145
r_model-1549.pdb                               0.11298          0.58665
r_model-1185.pdb                               0.11290          0.58547
r_model-1009.pdb                               0.11261          0.58133
r_model-1066.pdb                               0.11188          0.57105
r_model-1199.pdb                               0.11160          0.56708
r_model-1002.pdb                               0.11142          0.56453
r_model-1254.pdb                               0.11127          0.56241
r_model-1239.pdb                               0.10970          0.54026
r_model-1464.pdb                               0.10871          0.52638
r_model-1388.pdb                               0.10769          0.51194
r_model-1079.pdb                               0.10592          0.48701
r_model-1148.pdb                               0.10555          0.48174
r_model-1173.pdb                               0.10449          0.46682
r_model-1383.pdb                               0.10444          0.46600
r_model-1327.pdb                               0.10056          0.41135
r_model-1242.pdb                               0.10056          0.41123
r_model-1237.pdb                               0.09983          0.40096
r_model-1022.pdb                               0.09983          0.40104
r_model-1093.pdb                               0.09865          0.38437
r_model-1515.pdb                               0.09844          0.38138
r_model-1364.pdb                               0.09825          0.37870
r_model-1047.pdb                               0.09779          0.37216
r_model-1425.pdb                               0.09632          0.35142
r_model-1262.pdb                               0.09520          0.33564
r_model-1434.pdb                               0.09461          0.32735
r_model-1582.pdb                               0.09370          0.31445
r_model-1037.pdb                               0.09296          0.30409
r_model-1520.pdb                               0.09256          0.29842
r_model-1450.pdb                               0.09126          0.28009
r_model-1508.pdb                               0.09107          0.27739
r_model-1014.pdb                               0.09054          0.26996
r_model-1569.pdb                               0.09040          0.26797
r_model-1315.pdb                               0.09007          0.26319
r_model-1546.pdb                               0.08926          0.25176
r_model-1078.pdb                               0.08811          0.23563
r_model-1342.pdb                               0.08784          0.23183
r_model-1207.pdb                               0.08717          0.22228
r_model-1591.pdb                               0.08651          0.21308
r_model-1512.pdb                               0.08330          0.16764
r_model-1226.pdb                               0.08282          0.16090
r_model-1537.pdb                               0.08194          0.14845
r_model-1252.pdb                               0.08190          0.14791
r_model-1302.pdb                               0.07993          0.12021
r_model-1228.pdb                               0.07968          0.11656
r_model-1084.pdb                               0.07860          0.10137
r_model-1339.pdb                               0.07839          0.09836
r_model-1466.pdb                               0.07799          0.09283
r_model-1191.pdb                               0.07741          0.08463
r_model-1523.pdb                               0.07642          0.07066
r_model-1065.pdb                               0.07382          0.03393
r_model-1480.pdb                               0.07332          0.02684
r_model-1292.pdb                               0.07330          0.02664
r_model-1005.pdb                               0.07327          0.02620
r_model-1381.pdb                               0.07316          0.02466
r_model-1197.pdb                               0.07062         -0.01127
r_model-1142.pdb                               0.06920         -0.03126
r_model-1147.pdb                               0.06875         -0.03765
r_model-1583.pdb                               0.06774         -0.05191
r_model-1015.pdb                               0.06605         -0.07577
r_model-1158.pdb                               0.06588         -0.07818
r_model-1594.pdb                               0.06499         -0.09063
r_model-1230.pdb                               0.06254         -0.12527
r_model-1136.pdb                               0.06124         -0.14356
r_model-1156.pdb                               0.06117         -0.14467
r_model-1011.pdb                               0.06104         -0.14641
r_model-1321.pdb                               0.05975         -0.16470
r_model-1288.pdb                               0.05954         -0.16756
r_model-1006.pdb                               0.05830         -0.18505
r_model-1110.pdb                               0.05773         -0.19312
r_model-1532.pdb                               0.05713         -0.20166
r_model-1340.pdb                               0.05683         -0.20585
r_model-1522.pdb                               0.05516         -0.22946
r_model-1449.pdb                               0.05183         -0.27647
r_model-1067.pdb                               0.05178         -0.27720
r_model-1420.pdb                               0.05155         -0.28042
r_model-1394.pdb                               0.05024         -0.29881
r_model-1349.pdb                               0.05002         -0.30194
r_model-1172.pdb                               0.04988         -0.30390
r_model-1441.pdb                               0.04986         -0.30423
r_model-1344.pdb                               0.04980         -0.30513
r_model-1051.pdb                               0.04879         -0.31932
r_model-1442.pdb                               0.04857         -0.32249
r_model-1386.pdb                               0.04701         -0.34449
r_model-1023.pdb                               0.04655         -0.35091
r_model-1558.pdb                               0.04569         -0.36309
r_model-1120.pdb                               0.04528         -0.36887
r_model-1145.pdb                               0.04500         -0.37282
r_model-1194.pdb                               0.04425         -0.38341
r_model-1575.pdb                               0.04397         -0.38730
r_model-1359.pdb                               0.04384         -0.38921
r_model-1535.pdb                               0.04376         -0.39026
r_model-1363.pdb                               0.04307         -0.40003
r_model-1299.pdb                               0.04304         -0.40049
r_model-1323.pdb                               0.04302         -0.40081
r_model-1030.pdb                               0.04265         -0.40602
r_model-1183.pdb                               0.04260         -0.40667
r_model-1253.pdb                               0.04249         -0.40827
r_model-1077.pdb                               0.04112         -0.42761
r_model-1214.pdb                               0.04030         -0.43916
r_model-1045.pdb                               0.03965         -0.44833
r_model-1263.pdb                               0.03938         -0.45217
r_model-1198.pdb                               0.03846         -0.46504
r_model-1105.pdb                               0.03846         -0.46504
r_model-1581.pdb                               0.03794         -0.47248
r_model-1550.pdb                               0.03634         -0.49499
r_model-1478.pdb                               0.03617         -0.49741
r_model-1366.pdb                               0.03608         -0.49870
r_model-1473.pdb                               0.03607         -0.49891
r_model-1378.pdb                               0.03591         -0.50113
r_model-1552.pdb                               0.03546         -0.50745
r_model-1129.pdb                               0.03537         -0.50872
r_model-1150.pdb                               0.03490         -0.51530
r_model-1048.pdb                               0.03485         -0.51609
r_model-1000.pdb                               0.03420         -0.52523
r_model-1561.pdb                               0.03380         -0.53088
r_model-1057.pdb                               0.03336         -0.53713
r_model-1304.pdb                               0.03309         -0.54088
r_model-1098.pdb                               0.03267         -0.54689
r_model-1397.pdb                               0.03262         -0.54759
r_model-1461.pdb                               0.03250         -0.54919
r_model-1540.pdb                               0.03192         -0.55741
r_model-1483.pdb                               0.03179         -0.55921
r_model-1063.pdb                               0.03174         -0.55995
r_model-1210.pdb                               0.03153         -0.56286
r_model-1219.pdb                               0.03137         -0.56516
r_model-1324.pdb                               0.03128         -0.56643
r_model-1273.pdb                               0.03106         -0.56957
r_model-1075.pdb                               0.03055         -0.57677
r_model-1565.pdb                               0.03047         -0.57782
r_model-1588.pdb                               0.03046         -0.57799
r_model-1025.pdb                               0.03035         -0.57960
r_model-1104.pdb                               0.03005         -0.58380
r_model-1089.pdb                               0.02992         -0.58561
r_model-1373.pdb                               0.02970         -0.58869
r_model-1501.pdb                               0.02966         -0.58934
r_model-1471.pdb                               0.02927         -0.59483
r_model-1404.pdb                               0.02894         -0.59951
r_model-1130.pdb                               0.02820         -0.60998
r_model-1095.pdb                               0.02813         -0.61095
r_model-1494.pdb                               0.02799         -0.61285
r_model-1408.pdb                               0.02770         -0.61696
r_model-1256.pdb                               0.02763         -0.61799
r_model-1530.pdb                               0.02745         -0.62048
r_model-1267.pdb                               0.02699         -0.62699
r_model-1348.pdb                               0.02679         -0.62987
r_model-1503.pdb                               0.02678         -0.63000
r_model-1259.pdb                               0.02665         -0.63179
r_model-1375.pdb                               0.02627         -0.63714
r_model-1560.pdb                               0.02616         -0.63865
r_model-1020.pdb                               0.02580         -0.64384
r_model-1463.pdb                               0.02498         -0.65531
r_model-1586.pdb                               0.02472         -0.65909
r_model-1251.pdb                               0.02464         -0.66020
r_model-1083.pdb                               0.02460         -0.66078
r_model-1506.pdb                               0.02436         -0.66405
r_model-1071.pdb                               0.02410         -0.66778
r_model-1013.pdb                               0.02350         -0.67623
r_model-1189.pdb                               0.02282         -0.68582
r_model-1319.pdb                               0.02215         -0.69527
r_model-1551.pdb                               0.02111         -0.71004
r_model-1286.pdb                               0.02109         -0.71031
r_model-1138.pdb                               0.02077         -0.71474
r_model-1436.pdb                               0.02018         -0.72307
r_model-1584.pdb                               0.02012         -0.72390
r_model-1266.pdb                               0.02011         -0.72407
r_model-1329.pdb                               0.01975         -0.72916
r_model-1391.pdb                               0.01973         -0.72947
r_model-1543.pdb                               0.01966         -0.73040
r_model-1445.pdb                               0.01856         -0.74590
r_model-1564.pdb                               0.01791         -0.75518
r_model-1196.pdb                               0.01773         -0.75763
r_model-1587.pdb                               0.01743         -0.76190
r_model-1159.pdb                               0.01728         -0.76400
r_model-1206.pdb                               0.01724         -0.76464
r_model-1578.pdb                               0.01713         -0.76619
r_model-1031.pdb                               0.01636         -0.77700
r_model-1421.pdb                               0.01629         -0.77797
r_model-1229.pdb                               0.01564         -0.78712
r_model-1264.pdb                               0.01431         -0.80589
r_model-1024.pdb                               0.01431         -0.80594
r_model-1332.pdb                               0.01395         -0.81104
r_model-1568.pdb                               0.01351         -0.81730
r_model-1488.pdb                               0.01350         -0.81734
r_model-1476.pdb                               0.01336         -0.81941
r_model-1171.pdb                               0.01336         -0.81941
r_model-1233.pdb                               0.01309         -0.82309
r_model-1318.pdb                               0.01308         -0.82333
r_model-1082.pdb                               0.01302         -0.82412
r_model-1038.pdb                               0.01290         -0.82586
r_model-1301.pdb                               0.01271         -0.82847
r_model-1489.pdb                               0.01269         -0.82876
r_model-1055.pdb                               0.01262         -0.82980
r_model-1003.pdb                               0.01260         -0.83008
r_model-1092.pdb                               0.01249         -0.83166
r_model-1556.pdb                               0.01236         -0.83348
r_model-1510.pdb                               0.01220         -0.83567
r_model-1413.pdb                               0.01199         -0.83871
r_model-1209.pdb                               0.01199         -0.83873
r_model-1443.pdb                               0.01195         -0.83921
r_model-1513.pdb                               0.01161         -0.84408
r_model-1131.pdb                               0.01161         -0.84411
r_model-1184.pdb                               0.01137         -0.84738
r_model-1068.pdb                               0.01134         -0.84782
r_model-1041.pdb                               0.01121         -0.84974
r_model-1283.pdb                               0.01102         -0.85233
r_model-1405.pdb                               0.01100         -0.85258
r_model-1385.pdb                               0.01094         -0.85344
r_model-1201.pdb                               0.01091         -0.85392
r_model-1485.pdb                               0.01083         -0.85512
r_model-1412.pdb                               0.01070         -0.85687
r_model-1579.pdb                               0.01068         -0.85710
r_model-1072.pdb                               0.01067         -0.85737
r_model-1107.pdb                               0.01066         -0.85739
r_model-1119.pdb                               0.01054         -0.85912
r_model-1580.pdb                               0.01002         -0.86653
r_model-1472.pdb                               0.01002         -0.86653
r_model-1475.pdb                               0.00992         -0.86789
r_model-1563.pdb                               0.00986         -0.86875
r_model-1314.pdb                               0.00980         -0.86955
r_model-1444.pdb                               0.00975         -0.87026
r_model-1043.pdb                               0.00973         -0.87052
r_model-1435.pdb                               0.00972         -0.87071
r_model-1280.pdb                               0.00966         -0.87151
r_model-1454.pdb                               0.00965         -0.87164
r_model-1154.pdb                               0.00958         -0.87265
r_model-1424.pdb                               0.00949         -0.87402
r_model-1410.pdb                               0.00949         -0.87401
r_model-1500.pdb                               0.00940         -0.87529
r_model-1574.pdb                               0.00934         -0.87606
r_model-1300.pdb                               0.00922         -0.87778
r_model-1180.pdb                               0.00905         -0.88011
r_model-1542.pdb                               0.00882         -0.88348
r_model-1135.pdb                               0.00872         -0.88477
r_model-1362.pdb                               0.00867         -0.88548
r_model-1377.pdb                               0.00857         -0.88692
r_model-1345.pdb                               0.00850         -0.88795
r_model-1458.pdb                               0.00844         -0.88873
r_model-1414.pdb                               0.00835         -0.89009
r_model-1538.pdb                               0.00833         -0.89036
r_model-1492.pdb                               0.00833         -0.89039
r_model-1371.pdb                               0.00829         -0.89087
r_model-1374.pdb                               0.00826         -0.89138
r_model-1056.pdb                               0.00810         -0.89358
r_model-1482.pdb                               0.00805         -0.89431
r_model-1070.pdb                               0.00804         -0.89448
r_model-1186.pdb                               0.00795         -0.89572
r_model-1406.pdb                               0.00781         -0.89762
r_model-1169.pdb                               0.00777         -0.89819
r_model-1553.pdb                               0.00765         -0.89988
r_model-1176.pdb                               0.00759         -0.90071
r_model-1484.pdb                               0.00754         -0.90153
r_model-1495.pdb                               0.00743         -0.90297
r_model-1312.pdb                               0.00734         -0.90433
r_model-1493.pdb                               0.00719         -0.90645
r_model-1007.pdb                               0.00708         -0.90790
r_model-1545.pdb                               0.00707         -0.90807
r_model-1372.pdb                               0.00705         -0.90841
r_model-1554.pdb                               0.00704         -0.90855
r_model-1059.pdb                               0.00701         -0.90900
r_model-1190.pdb                               0.00699         -0.90927
r_model-1465.pdb                               0.00698         -0.90945
r_model-1387.pdb                               0.00696         -0.90968
r_model-1403.pdb                               0.00693         -0.91013
r_model-1042.pdb                               0.00692         -0.91020
r_model-1163.pdb                               0.00690         -0.91051
r_model-1225.pdb                               0.00677         -0.91229
r_model-1350.pdb                               0.00671         -0.91314
r_model-1296.pdb                               0.00665         -0.91398
r_model-1060.pdb                               0.00661         -0.91457
r_model-1398.pdb                               0.00660         -0.91473
r_model-1125.pdb                               0.00659         -0.91489
r_model-1365.pdb                               0.00644         -0.91694
r_model-1231.pdb                               0.00642         -0.91723
r_model-1467.pdb                               0.00640         -0.91753
r_model-1310.pdb                               0.00634         -0.91842
r_model-1275.pdb                               0.00626         -0.91960
r_model-1343.pdb                               0.00622         -0.92008
r_model-1076.pdb                               0.00615         -0.92107
r_model-1389.pdb                               0.00614         -0.92126
r_model-1290.pdb                               0.00614         -0.92119
r_model-1132.pdb                               0.00609         -0.92191
r_model-1039.pdb                               0.00602         -0.92296
r_model-1511.pdb                               0.00583         -0.92562
r_model-1188.pdb                               0.00575         -0.92677
r_model-1491.pdb                               0.00567         -0.92785
r_model-1064.pdb                               0.00567         -0.92786
r_model-1058.pdb                               0.00566         -0.92807
r_model-1407.pdb                               0.00552         -0.93000
r_model-1455.pdb                               0.00549         -0.93040
r_model-1474.pdb                               0.00548         -0.93056
r_model-1139.pdb                               0.00533         -0.93265
r_model-1486.pdb                               0.00531         -0.93299
r_model-1502.pdb                               0.00529         -0.93328
r_model-1479.pdb                               0.00528         -0.93337
r_model-1257.pdb                               0.00527         -0.93356
r_model-1258.pdb                               0.00525         -0.93380
r_model-1529.pdb                               0.00524         -0.93392
r_model-1328.pdb                               0.00522         -0.93421
r_model-1211.pdb                               0.00508         -0.93620
r_model-1368.pdb                               0.00503         -0.93692
r_model-1593.pdb                               0.00498         -0.93756
r_model-1440.pdb                               0.00498         -0.93765
r_model-1505.pdb                               0.00489         -0.93884
r_model-1268.pdb                               0.00485         -0.93947
r_model-1277.pdb                               0.00482         -0.93986
r_model-1246.pdb                               0.00480         -0.94011
r_model-1533.pdb                               0.00479         -0.94026
r_model-1396.pdb                               0.00479         -0.94030
r_model-1531.pdb                               0.00473         -0.94109
r_model-1429.pdb                               0.00468         -0.94183
r_model-1311.pdb                               0.00464         -0.94248
r_model-1235.pdb                               0.00461         -0.94290
r_model-1426.pdb                               0.00460         -0.94302
r_model-1411.pdb                               0.00460         -0.94298
r_model-1261.pdb                               0.00458         -0.94324
r_model-1577.pdb                               0.00457         -0.94341
r_model-1282.pdb                               0.00451         -0.94418
r_model-1046.pdb                               0.00444         -0.94520
r_model-1122.pdb                               0.00442         -0.94548
r_model-1346.pdb                               0.00439         -0.94595
r_model-1224.pdb                               0.00438         -0.94613
r_model-1589.pdb                               0.00437         -0.94621
r_model-1400.pdb                               0.00437         -0.94619
r_model-1548.pdb                               0.00436         -0.94643
r_model-1433.pdb                               0.00436         -0.94643
r_model-1151.pdb                               0.00435         -0.94652
r_model-1016.pdb                               0.00435         -0.94646
r_model-1187.pdb                               0.00432         -0.94693
r_model-1331.pdb                               0.00429         -0.94736
r_model-1085.pdb                               0.00428         -0.94752
r_model-1102.pdb                               0.00422         -0.94836
r_model-1217.pdb                               0.00413         -0.94966
r_model-1384.pdb                               0.00411         -0.94990
r_model-1248.pdb                               0.00410         -0.94999
r_model-1431.pdb                               0.00406         -0.95053
r_model-1576.pdb                               0.00399         -0.95164
r_model-1227.pdb                               0.00397         -0.95186
r_model-1202.pdb                               0.00396         -0.95197
r_model-1507.pdb                               0.00390         -0.95292
r_model-1033.pdb                               0.00388         -0.95309
r_model-1459.pdb                               0.00385         -0.95356
r_model-1021.pdb                               0.00385         -0.95355
r_model-1091.pdb                               0.00381         -0.95408
r_model-1595.pdb                               0.00377         -0.95465
r_model-1498.pdb                               0.00377         -0.95473
r_model-1149.pdb                               0.00375         -0.95498
r_model-1353.pdb                               0.00373         -0.95530
r_model-1326.pdb                               0.00367         -0.95606
r_model-1278.pdb                               0.00366         -0.95622
r_model-1525.pdb                               0.00364         -0.95645
r_model-1177.pdb                               0.00363         -0.95666
r_model-1521.pdb                               0.00362         -0.95675
r_model-1109.pdb                               0.00360         -0.95705
r_model-1216.pdb                               0.00353         -0.95807
r_model-1040.pdb                               0.00351         -0.95837
r_model-1468.pdb                               0.00344         -0.95930
r_model-1395.pdb                               0.00339         -0.96002
r_model-1536.pdb                               0.00337         -0.96040
r_model-1096.pdb                               0.00334         -0.96077
r_model-1073.pdb                               0.00332         -0.96108
r_model-1428.pdb                               0.00330         -0.96125
r_model-1325.pdb                               0.00329         -0.96148
r_model-1456.pdb                               0.00326         -0.96187
r_model-1289.pdb                               0.00324         -0.96210
r_model-1356.pdb                               0.00318         -0.96307
r_model-1223.pdb                               0.00312         -0.96391
r_model-1044.pdb                               0.00312         -0.96391
r_model-1567.pdb                               0.00310         -0.96414
r_model-1354.pdb                               0.00310         -0.96421
r_model-1200.pdb                               0.00310         -0.96414
r_model-1541.pdb                               0.00306         -0.96473
r_model-1204.pdb                               0.00301         -0.96541
r_model-1357.pdb                               0.00297         -0.96591
r_model-1121.pdb                               0.00291         -0.96686
r_model-1370.pdb                               0.00290         -0.96692
r_model-1250.pdb                               0.00289         -0.96707
r_model-1294.pdb                               0.00288         -0.96729
r_model-1367.pdb                               0.00287         -0.96743
r_model-1241.pdb                               0.00285         -0.96762
r_model-1555.pdb                               0.00283         -0.96796
r_model-1103.pdb                               0.00281         -0.96818
r_model-1168.pdb                               0.00279         -0.96851
r_model-1116.pdb                               0.00272         -0.96953
r_model-1175.pdb                               0.00270         -0.96983
r_model-1270.pdb                               0.00269         -0.96986
r_model-1269.pdb                               0.00269         -0.96997
r_model-1140.pdb                               0.00262         -0.97094
r_model-1080.pdb                               0.00252         -0.97239
r_model-1598.pdb                               0.00247         -0.97299
r_model-1255.pdb                               0.00241         -0.97386
r_model-1081.pdb                               0.00240         -0.97402
r_model-1453.pdb                               0.00236         -0.97460
r_model-1240.pdb                               0.00229         -0.97556
r_model-1379.pdb                               0.00225         -0.97610
r_model-1133.pdb                               0.00225         -0.97621
r_model-1099.pdb                               0.00225         -0.97610
r_model-1470.pdb                               0.00220         -0.97684
r_model-1157.pdb                               0.00220         -0.97679
r_model-1162.pdb                               0.00218         -0.97712
r_model-1052.pdb                               0.00218         -0.97719
r_model-1178.pdb                               0.00217         -0.97726
r_model-1245.pdb                               0.00216         -0.97746
r_model-1333.pdb                               0.00215         -0.97760
r_model-1086.pdb                               0.00213         -0.97779
r_model-1146.pdb                               0.00210         -0.97830
r_model-1112.pdb                               0.00208         -0.97859
r_model-1297.pdb                               0.00207         -0.97868
r_model-1276.pdb                               0.00206         -0.97875
r_model-1050.pdb                               0.00201         -0.97953
