# Supplementary material for: Introducing a Clustering Step in a Consensus Approach for the Scoring of Protein-Protein Docking Models
Source: PLoS One. 2016 Nov 15;11(11):e0166460. doi: 10.1371/journal.pone.0166460 (PMC5112798; doi:10.1371/journal.pone.0166460)
Supplement: S1 Data — (TGZ) [file pone.0166460.s001.tgz › Oliva-Repository-PlosOne/CONSRANK/T35.out]

r_gmodel-36_I.pdb                              0.18371          2.16428
r_gmodel-344_I.pdb                             0.18042          2.10886
r_gmodel-190_I.pdb                             0.17888          2.08293
r_gmodel-255_I.pdb                             0.17706          2.05231
r_gmodel-191_I.pdb                             0.17600          2.03442
r_gmodel-480_I.pdb                             0.17442          2.00789
r_gmodel-414_I.pdb                             0.17352          1.99265
r_gmodel-147_I.pdb                             0.17296          1.98320
r_gmodel-0_I.pdb                               0.17227          1.97158
r_gmodel-489_I.pdb                             0.17177          1.96325
r_gmodel-65_I.pdb                              0.17176          1.96297
r_gmodel-201_I.pdb                             0.17161          1.96046
r_gmodel-32_I.pdb                              0.17158          1.96004
r_gmodel-133_I.pdb                             0.17149          1.95843
r_gmodel-476_I.pdb                             0.17087          1.94812
r_gmodel-46_I.pdb                              0.17083          1.94747
r_gmodel-282_I.pdb                             0.17083          1.94746
r_gmodel-68_I.pdb                              0.17055          1.94273
r_gmodel-93_I.pdb                              0.16989          1.93151
r_gmodel-428_I.pdb                             0.16986          1.93104
r_gmodel-228_I.pdb                             0.16968          1.92804
r_gmodel-17_I.pdb                              0.16946          1.92439
r_gmodel-74_I.pdb                              0.16881          1.91340
r_gmodel-336_I.pdb                             0.16693          1.88175
r_gmodel-212_I.pdb                             0.16683          1.88011
r_gmodel-298_I.pdb                             0.16665          1.87709
r_gmodel-486_I.pdb                             0.16653          1.87505
r_gmodel-468_I.pdb                             0.16566          1.86042
r_gmodel-83_I.pdb                              0.16545          1.85681
r_gmodel-453_I.pdb                             0.16524          1.85331
r_gmodel-205_I.pdb                             0.16484          1.84656
r_gmodel-357_I.pdb                             0.16341          1.82247
r_gmodel-333_I.pdb                             0.16276          1.81145
r_gmodel-153_I.pdb                             0.16267          1.80994
r_gmodel-249_I.pdb                             0.16185          1.79620
r_gmodel-286_I.pdb                             0.16177          1.79480
r_gmodel-142_I.pdb                             0.16163          1.79258
r_gmodel-189_I.pdb                             0.16148          1.78996
r_gmodel-463_I.pdb                             0.16090          1.78016
r_gmodel-323_I.pdb                             0.16057          1.77462
r_gmodel-232_I.pdb                             0.16008          1.76636
r_gmodel-375_I.pdb                             0.16002          1.76539
r_gmodel-259_I.pdb                             0.15975          1.76081
r_gmodel-401_I.pdb                             0.15962          1.75866
r_gmodel-185_I.pdb                             0.15960          1.75840
r_gmodel-302_I.pdb                             0.15941          1.75519
r_gmodel-149_I.pdb                             0.15936          1.75435
r_gmodel-487_I.pdb                             0.15841          1.73834
r_gmodel-10_I.pdb                              0.15825          1.73554
r_gmodel-429_I.pdb                             0.15802          1.73167
r_gmodel-478_I.pdb                             0.15784          1.72870
r_gmodel-88_I.pdb                              0.15774          1.72701
r_gmodel-63_I.pdb                              0.15679          1.71109
r_gmodel-66_I.pdb                              0.15546          1.68858
r_gmodel-335_I.pdb                             0.15502          1.68128
r_gmodel-408_I.pdb                             0.15453          1.67298
r_gmodel-324_I.pdb                             0.15447          1.67201
r_gmodel-161_I.pdb                             0.15433          1.66963
r_gmodel-444_I.pdb                             0.15418          1.66715
r_gmodel-420_I.pdb                             0.15407          1.66522
r_gmodel-115_I.pdb                             0.15395          1.66318
r_gmodel-348_I.pdb                             0.15359          1.65709
r_gmodel-158_I.pdb                             0.15290          1.64554
r_gmodel-292_I.pdb                             0.15188          1.62835
r_gmodel-306_I.pdb                             0.15124          1.61752
r_gmodel-168_I.pdb                             0.15092          1.61211
r_gmodel-240_I.pdb                             0.15086          1.61110
r_gmodel-351_I.pdb                             0.15058          1.60647
r_gmodel-52_I.pdb                              0.15048          1.60478
r_gmodel-82_I.pdb                              0.14995          1.59585
r_gmodel-246_I.pdb                             0.14939          1.58649
r_gmodel-301_I.pdb                             0.14933          1.58542
r_gmodel-165_I.pdb                             0.14849          1.57128
r_gmodel-71_I.pdb                              0.14775          1.55876
r_gmodel-360_I.pdb                             0.14761          1.55638
r_gmodel-262_I.pdb                             0.14755          1.55541
r_gmodel-384_I.pdb                             0.14681          1.54291
r_gmodel-27_I.pdb                              0.14678          1.54242
r_gmodel-41_I.pdb                              0.14607          1.53053
r_gmodel-340_I.pdb                             0.14466          1.50677
r_gmodel-276_I.pdb                             0.14442          1.50274
r_gmodel-84_I.pdb                              0.14427          1.50016
r_gmodel-273_I.pdb                             0.14400          1.49566
r_gmodel-496_I.pdb                             0.14347          1.48680
r_gmodel-39_I.pdb                              0.14311          1.48067
r_gmodel-56_I.pdb                              0.14289          1.47702
r_gmodel-411_I.pdb                             0.14252          1.47076
r_gmodel-432_I.pdb                             0.14156          1.45459
r_gmodel-49_I.pdb                              0.14147          1.45315
r_gmodel-433_I.pdb                             0.14091          1.44371
r_gmodel-45_I.pdb                              0.14083          1.44226
r_gmodel-337_I.pdb                             0.14048          1.43639
r_gmodel-483_I.pdb                             0.13965          1.42242
r_gmodel-40_I.pdb                              0.13778          1.39088
r_gmodel-3_I.pdb                               0.13704          1.37845
r_gmodel-69_I.pdb                              0.13440          1.33403
r_gmodel-145_I.pdb                             0.13315          1.31303
r_gmodel-364_I.pdb                             0.13176          1.28966
r_gmodel-300_I.pdb                             0.13123          1.28074
r_gmodel-91_I.pdb                              0.13105          1.27773
r_gmodel-361_I.pdb                             0.13058          1.26976
r_gmodel-53_I.pdb                              0.13016          1.26267
r_gmodel-210_I.pdb                             0.12944          1.25051
r_gmodel-148_I.pdb                             0.12884          1.24036
r_gmodel-423_I.pdb                             0.12612          1.19470
r_gmodel-59_I.pdb                              0.12595          1.19184
r_gmodel-143_I.pdb                             0.12485          1.17326
r_gmodel-327_I.pdb                             0.12435          1.16485
r_gmodel-144_I.pdb                             0.12291          1.14065
r_gmodel-241_I.pdb                             0.12197          1.12485
r_gmodel-352_I.pdb                             0.12116          1.11106
r_gmodel-456_I.pdb                             0.11806          1.05897
r_gmodel-139_I.pdb                             0.11788          1.05584
r_gmodel-307_I.pdb                             0.11658          1.03400
r_gmodel-383_I.pdb                             0.11613          1.02643
r_gmodel-113_I.pdb                             0.11485          1.00496
r_gmodel-267_I.pdb                             0.11209          0.95836
r_gmodel-230_I.pdb                             0.10923          0.91026
r_gmodel-107_I.pdb                             0.10908          0.90775
r_gmodel-160_I.pdb                             0.10873          0.90190
r_gmodel-203_I.pdb                             0.10850          0.89804
r_gmodel-1_I.pdb                               0.10825          0.89374
r_gmodel-349_I.pdb                             0.10743          0.88000
r_gmodel-135_I.pdb                             0.10452          0.83091
r_gmodel-365_I.pdb                             0.10435          0.82807
r_gmodel-248_I.pdb                             0.10387          0.82002
r_gmodel-172_I.pdb                             0.10330          0.81044
r_gmodel-193_I.pdb                             0.10298          0.80504
r_gmodel-393_I.pdb                             0.10122          0.77539
r_gmodel-99_I.pdb                              0.10029          0.75980
r_gmodel-460_I.pdb                             0.09946          0.74583
r_gmodel-464_I.pdb                             0.09936          0.74416
r_gmodel-181_I.pdb                             0.09790          0.71946
r_gmodel-494_I.pdb                             0.09435          0.65979
r_gmodel-183_I.pdb                             0.09171          0.61530
r_gmodel-445_I.pdb                             0.09142          0.61036
r_gmodel-187_I.pdb                             0.09084          0.60066
r_gmodel-457_I.pdb                             0.08881          0.56648
r_gmodel-314_I.pdb                             0.08580          0.51581
r_gmodel-119_I.pdb                             0.08571          0.51433
r_gmodel-163_I.pdb                             0.08406          0.48647
r_gmodel-33_I.pdb                              0.08282          0.46565
r_gmodel-103_I.pdb                             0.08147          0.44293
r_gmodel-146_R.pdb                             0.08099          0.43483
r_gmodel-222_R.pdb                             0.07915          0.40381
r_gmodel-124_I.pdb                             0.07876          0.39731
r_gmodel-121_I.pdb                             0.07840          0.39117
r_gmodel-217_R.pdb                             0.07814          0.38686
r_gmodel-400_I.pdb                             0.07800          0.38448
r_gmodel-321_I.pdb                             0.07698          0.36738
r_gmodel-86_I.pdb                              0.07678          0.36393
r_gmodel-287_I.pdb                             0.07425          0.32133
r_gmodel-171_I.pdb                             0.07422          0.32087
r_gmodel-450_I.pdb                             0.07238          0.28991
r_gmodel-446_I.pdb                             0.07174          0.27909
r_gmodel-442_I.pdb                             0.07141          0.27354
r_gmodel-416_I.pdb                             0.06678          0.19551
r_gmodel-209_I.pdb                             0.06498          0.16522
r_gmodel-437_I.pdb                             0.06385          0.14631
r_gmodel-481_I.pdb                             0.06284          0.12923
r_gmodel-397_I.pdb                             0.06255          0.12435
r_gmodel-15_I.pdb                              0.06251          0.12376
r_gmodel-215_I.pdb                             0.06153          0.10723
r_gmodel-315_I.pdb                             0.06085          0.09574
r_gmodel-157_I.pdb                             0.06009          0.08292
r_gmodel-475_I.pdb                             0.05989          0.07964
r_gmodel-462_I.pdb                             0.05925          0.06887
r_gmodel-182_I.pdb                             0.05891          0.06313
r_gmodel-70_I.pdb                              0.05866          0.05893
r_gmodel-370_I.pdb                             0.05797          0.04726
r_gmodel-438_I.pdb                             0.05754          0.04009
r_gmodel-38_I.pdb                              0.05754          0.04002
r_gmodel-208_I.pdb                             0.05682          0.02798
r_gmodel-482_I.pdb                             0.05614          0.01653
r_gmodel-382_I.pdb                             0.05546          0.00502
r_gmodel-105_I.pdb                             0.05529          0.00223
r_gmodel-452_I.pdb                             0.05509         -0.00129
r_gmodel-409_I.pdb                             0.05459         -0.00964
r_gmodel-369_I.pdb                             0.05408         -0.01818
r_gmodel-162_I.pdb                             0.05401         -0.01938
r_gmodel-195_I.pdb                             0.05319         -0.03317
r_gmodel-353_I.pdb                             0.05306         -0.03535
r_gmodel-498_I.pdb                             0.05299         -0.03660
r_gmodel-234_I.pdb                             0.05293         -0.03762
r_gmodel-96_I.pdb                              0.05250         -0.04491
r_gmodel-54_I.pdb                              0.05198         -0.05356
r_gmodel-473_I.pdb                             0.05094         -0.07105
r_gmodel-11_I.pdb                              0.05068         -0.07552
r_gmodel-225_I.pdb                             0.05067         -0.07559
r_gmodel-130_I.pdb                             0.05053         -0.07807
r_gmodel-320_I.pdb                             0.05003         -0.08641
r_gmodel-67_I.pdb                              0.04767         -0.12620
r_gmodel-104_I.pdb                             0.04684         -0.14006
r_gmodel-192_I.pdb                             0.04681         -0.14069
r_gmodel-57_I.pdb                              0.04637         -0.14804
r_gmodel-176_I.pdb                             0.04609         -0.15271
r_gmodel-295_I.pdb                             0.04596         -0.15488
r_gmodel-150_I.pdb                             0.04551         -0.16246
r_gmodel-138_I.pdb                             0.04389         -0.18971
r_gmodel-76_I.pdb                              0.04379         -0.19151
r_gmodel-198_I.pdb                             0.04312         -0.20281
r_gmodel-178_I.pdb                             0.04282         -0.20776
r_gmodel-479_I.pdb                             0.04189         -0.22340
r_gmodel-492_I.pdb                             0.04100         -0.23840
r_gmodel-116_I.pdb                             0.04035         -0.24939
r_gmodel-396_I.pdb                             0.04012         -0.25334
r_gmodel-310_I.pdb                             0.03961         -0.26187
r_gmodel-285_I.pdb                             0.03943         -0.26486
r_gmodel-277_R.pdb                             0.03943         -0.26496
r_gmodel-266_I.pdb                             0.03896         -0.27280
r_gmodel-64_I.pdb                              0.03882         -0.27509
r_gmodel-329_I.pdb                             0.03737         -0.29962
r_gmodel-221_I.pdb                             0.03716         -0.30317
r_gmodel-117_I.pdb                             0.03674         -0.31016
r_gmodel-343_I.pdb                             0.03646         -0.31492
r_gmodel-319_I.pdb                             0.03593         -0.32386
r_gmodel-129_I.pdb                             0.03551         -0.33094
r_gmodel-325_I.pdb                             0.03512         -0.33739
r_gmodel-60_I.pdb                              0.03507         -0.33828
r_gmodel-8_I.pdb                               0.03490         -0.34122
r_gmodel-334_I.pdb                             0.03432         -0.35085
r_gmodel-330_I.pdb                             0.03407         -0.35515
r_gmodel-443_I.pdb                             0.03357         -0.36358
r_gmodel-346_I.pdb                             0.03304         -0.37253
r_gmodel-224_R.pdb                             0.03230         -0.38499
r_gmodel-407_I.pdb                             0.03191         -0.39155
r_gmodel-151_I.pdb                             0.03185         -0.39257
r_gmodel-42_I.pdb                              0.03047         -0.41574
r_gmodel-272_I.pdb                             0.03006         -0.42263
r_gmodel-274_I.pdb                             0.03000         -0.42368
r_gmodel-31_I.pdb                              0.02964         -0.42968
r_gmodel-390_I.pdb                             0.02912         -0.43846
r_gmodel-43_I.pdb                              0.02902         -0.44012
r_gmodel-236_I.pdb                             0.02900         -0.44045
r_gmodel-271_I.pdb                             0.02884         -0.44308
r_gmodel-362_I.pdb                             0.02871         -0.44542
r_gmodel-184_I.pdb                             0.02856         -0.44793
r_gmodel-356_I.pdb                             0.02818         -0.45430
r_gmodel-141_R.pdb                             0.02799         -0.45743
r_gmodel-294_I.pdb                             0.02771         -0.46223
r_gmodel-275_I.pdb                             0.02715         -0.47164
r_gmodel-395_I.pdb                             0.02682         -0.47713
r_gmodel-474_R.pdb                             0.02567         -0.49650
r_gmodel-359_I.pdb                             0.02567         -0.49659
r_gmodel-12_R.pdb                              0.02530         -0.50283
r_gmodel-237_I.pdb                             0.02497         -0.50840
r_gmodel-122_I.pdb                             0.02487         -0.50995
r_gmodel-471_I.pdb                             0.02450         -0.51620
r_gmodel-378_I.pdb                             0.02435         -0.51873
r_gmodel-485_I.pdb                             0.02405         -0.52384
r_gmodel-102_I.pdb                             0.02389         -0.52644
r_gmodel-256_I.pdb                             0.02382         -0.52774
r_gmodel-61_I.pdb                              0.02356         -0.53207
r_gmodel-251_I.pdb                             0.02344         -0.53415
r_gmodel-389_I.pdb                             0.02300         -0.54145
r_gmodel-448_I.pdb                             0.02297         -0.54205
r_gmodel-261_I.pdb                             0.02294         -0.54244
r_gmodel-51_I.pdb                              0.02280         -0.54493
r_gmodel-200_I.pdb                             0.02273         -0.54599
r_gmodel-447_I.pdb                             0.02259         -0.54845
r_gmodel-367_I.pdb                             0.02250         -0.54994
r_gmodel-95_I.pdb                              0.02210         -0.55659
r_gmodel-297_I.pdb                             0.02200         -0.55839
r_gmodel-245_I.pdb                             0.02182         -0.56138
r_gmodel-418_I.pdb                             0.02176         -0.56240
r_gmodel-279_I.pdb                             0.02154         -0.56602
r_gmodel-426_I.pdb                             0.02150         -0.56674
r_gmodel-304_I.pdb                             0.02119         -0.57204
r_gmodel-75_I.pdb                              0.02113         -0.57305
r_gmodel-439_I.pdb                             0.02096         -0.57588
r_gmodel-80_I.pdb                              0.02093         -0.57633
r_gmodel-484_I.pdb                             0.02054         -0.58289
r_gmodel-326_I.pdb                             0.02023         -0.58811
r_gmodel-108_I.pdb                             0.02020         -0.58859
r_gmodel-134_I.pdb                             0.02009         -0.59046
r_gmodel-434_I.pdb                             0.02007         -0.59083
r_gmodel-403_I.pdb                             0.01998         -0.59240
r_gmodel-322_I.pdb                             0.01975         -0.59624
r_gmodel-253_I.pdb                             0.01975         -0.59623
r_gmodel-303_I.pdb                             0.01963         -0.59818
r_gmodel-226_I.pdb                             0.01933         -0.60333
r_gmodel-235_I.pdb                             0.01928         -0.60410
r_gmodel-281_I.pdb                             0.01926         -0.60453
r_gmodel-79_I.pdb                              0.01892         -0.61014
r_gmodel-410_I.pdb                             0.01854         -0.61663
r_gmodel-199_I.pdb                             0.01849         -0.61740
r_gmodel-156_I.pdb                             0.01838         -0.61935
r_gmodel-175_R.pdb                             0.01826         -0.62122
r_gmodel-55_I.pdb                              0.01723         -0.63856
r_gmodel-159_I.pdb                             0.01703         -0.64193
r_gmodel-206_I.pdb                             0.01673         -0.64707
r_gmodel-154_I.pdb                             0.01666         -0.64817
r_gmodel-220_I.pdb                             0.01634         -0.65361
r_gmodel-332_I.pdb                             0.01624         -0.65537
r_gmodel-288_I.pdb                             0.01603         -0.65880
r_gmodel-355_I.pdb                             0.01601         -0.65913
r_gmodel-90_I.pdb                              0.01579         -0.66289
r_gmodel-368_I.pdb                             0.01563         -0.66555
r_gmodel-30_I.pdb                              0.01563         -0.66555
r_gmodel-111_R.pdb                             0.01528         -0.67146
r_gmodel-467_R.pdb                             0.01475         -0.68041
r_gmodel-316_I.pdb                             0.01470         -0.68116
r_gmodel-341_I.pdb                             0.01452         -0.68420
r_gmodel-87_I.pdb                              0.01409         -0.69158
r_gmodel-497_I.pdb                             0.01401         -0.69292
r_gmodel-406_I.pdb                             0.01387         -0.69521
r_gmodel-13_R.pdb                              0.01373         -0.69753
r_gmodel-345_I.pdb                             0.01331         -0.70456
r_gmodel-317_I.pdb                             0.01329         -0.70489
r_gmodel-244_I.pdb                             0.01326         -0.70543
r_gmodel-305_I.pdb                             0.01318         -0.70675
r_gmodel-81_I.pdb                              0.01267         -0.71545
r_gmodel-354_R.pdb                             0.01252         -0.71801
r_gmodel-216_I.pdb                             0.01240         -0.71994
r_gmodel-152_I.pdb                             0.01226         -0.72236
r_gmodel-435_I.pdb                             0.01221         -0.72309
r_gmodel-451_R.pdb                             0.01184         -0.72933
r_gmodel-89_I.pdb                              0.01179         -0.73023
r_gmodel-132_I.pdb                             0.01160         -0.73346
r_gmodel-269_I.pdb                             0.01134         -0.73775
r_gmodel-186_I.pdb                             0.01117         -0.74068
r_gmodel-120_I.pdb                             0.01115         -0.74104
r_gmodel-440_I.pdb                             0.01104         -0.74283
r_gmodel-488_I.pdb                             0.01099         -0.74376
r_gmodel-196_A.pdb                             0.01098         -0.74394
r_gmodel-441_R.pdb                             0.01093         -0.74478
r_gmodel-174_A.pdb                             0.01077         -0.74737
r_gmodel-48_I.pdb                              0.01069         -0.74878
r_gmodel-128_I.pdb                             0.01069         -0.74878
r_gmodel-458_R.pdb                             0.01057         -0.75077
r_gmodel-98_R.pdb                              0.01054         -0.75132
r_gmodel-173_I.pdb                             0.01045         -0.75279
r_gmodel-455_I.pdb                             0.01027         -0.75575
r_gmodel-398_I.pdb                             0.01019         -0.75716
r_gmodel-417_R.pdb                             0.01013         -0.75809
r_gmodel-254_I.pdb                             0.01013         -0.75815
r_gmodel-6_I.pdb                               0.00996         -0.76106
r_gmodel-296_I.pdb                             0.00995         -0.76113
r_gmodel-399_I.pdb                             0.00978         -0.76415
r_gmodel-204_I.pdb                             0.00964         -0.76645
r_gmodel-2_I.pdb                               0.00960         -0.76705
r_gmodel-493_I.pdb                             0.00926         -0.77281
r_gmodel-331_I.pdb                             0.00923         -0.77337
r_gmodel-214_R.pdb                             0.00919         -0.77406
r_gmodel-291_I.pdb                             0.00903         -0.77665
r_gmodel-350_I.pdb                             0.00900         -0.77724
r_gmodel-284_I.pdb                             0.00876         -0.78125
r_gmodel-19_I.pdb                              0.00868         -0.78252
r_gmodel-247_I.pdb                             0.00856         -0.78456
r_gmodel-218_I.pdb                             0.00854         -0.78493
r_gmodel-123_R.pdb                             0.00841         -0.78707
r_gmodel-23_I.pdb                              0.00836         -0.78800
r_gmodel-62_I.pdb                              0.00799         -0.79421
r_gmodel-387_I.pdb                             0.00799         -0.79421
r_gmodel-131_I.pdb                             0.00796         -0.79470
r_gmodel-388_I.pdb                             0.00791         -0.79554
r_gmodel-427_R.pdb                             0.00787         -0.79624
r_gmodel-372_I.pdb                             0.00785         -0.79648
r_gmodel-37_I.pdb                              0.00765         -0.79996
r_gmodel-342_R.pdb                             0.00752         -0.80206
r_gmodel-7_I.pdb                               0.00745         -0.80321
r_gmodel-233_R.pdb                             0.00745         -0.80336
r_gmodel-366_R.pdb                             0.00738         -0.80442
r_gmodel-219_I.pdb                             0.00730         -0.80576
r_gmodel-155_I.pdb                             0.00722         -0.80715
r_gmodel-180_I.pdb                             0.00716         -0.80822
r_gmodel-392_R.pdb                             0.00692         -0.81227
r_gmodel-28_R.pdb                              0.00676         -0.81492
r_gmodel-415_I.pdb                             0.00648         -0.81968
r_gmodel-290_I.pdb                             0.00648         -0.81956
r_gmodel-477_R.pdb                             0.00646         -0.82004
r_gmodel-252_I.pdb                             0.00639         -0.82120
r_gmodel-127_I.pdb                             0.00633         -0.82209
r_gmodel-207_I.pdb                             0.00623         -0.82389
r_gmodel-24_I.pdb                              0.00617         -0.82491
r_gmodel-177_I.pdb                             0.00614         -0.82537
r_gmodel-250_I.pdb                             0.00613         -0.82544
r_gmodel-77_I.pdb                              0.00601         -0.82750
r_gmodel-47_I.pdb                              0.00601         -0.82750
r_gmodel-373_R.pdb                             0.00601         -0.82750
r_gmodel-239_I.pdb                             0.00596         -0.82830
r_gmodel-125_I.pdb                             0.00579         -0.83131
r_gmodel-9_I.pdb                               0.00577         -0.83160
r_gmodel-424_I.pdb                             0.00571         -0.83256
r_gmodel-85_I.pdb                              0.00554         -0.83547
r_gmodel-109_I.pdb                             0.00554         -0.83550
r_gmodel-166_I.pdb                             0.00522         -0.84086
r_gmodel-449_I.pdb                             0.00515         -0.84204
r_gmodel-231_I.pdb                             0.00509         -0.84299
r_gmodel-179_I.pdb                             0.00507         -0.84329
r_gmodel-72_I.pdb                              0.00506         -0.84346
r_gmodel-169_I.pdb                             0.00502         -0.84412
r_gmodel-164_I.pdb                             0.00495         -0.84531
r_gmodel-309_I.pdb                             0.00486         -0.84697
r_gmodel-405_I.pdb                             0.00483         -0.84741
r_gmodel-227_I.pdb                             0.00465         -0.85044
r_gmodel-243_R.pdb                             0.00464         -0.85066
r_gmodel-299_I.pdb                             0.00463         -0.85078
r_gmodel-22_I.pdb                              0.00463         -0.85070
r_gmodel-78_I.pdb                              0.00461         -0.85107
r_gmodel-140_I.pdb                             0.00461         -0.85112
r_gmodel-412_R.pdb                             0.00458         -0.85155
r_gmodel-170_I.pdb                             0.00456         -0.85198
r_gmodel-413_I.pdb                             0.00449         -0.85305
r_gmodel-402_I.pdb                             0.00448         -0.85323
r_gmodel-213_I.pdb                             0.00439         -0.85473
r_gmodel-461_R.pdb                             0.00438         -0.85501
r_gmodel-283_I.pdb                             0.00438         -0.85491
r_gmodel-16_I.pdb                              0.00436         -0.85531
r_gmodel-278_I.pdb                             0.00424         -0.85741
r_gmodel-328_I.pdb                             0.00420         -0.85795
r_gmodel-167_I.pdb                             0.00420         -0.85807
r_gmodel-4_I.pdb                               0.00418         -0.85828
r_gmodel-338_I.pdb                             0.00416         -0.85865
r_gmodel-110_I.pdb                             0.00411         -0.85960
r_gmodel-293_I.pdb                             0.00408         -0.85996
r_gmodel-374_I.pdb                             0.00389         -0.86317
r_gmodel-211_I.pdb                             0.00384         -0.86399
r_gmodel-263_I.pdb                             0.00382         -0.86448
r_gmodel-318_I.pdb                             0.00381         -0.86462
r_gmodel-50_I.pdb                              0.00371         -0.86627
r_gmodel-73_I.pdb                              0.00368         -0.86671
r_gmodel-454_I.pdb                             0.00359         -0.86834
r_gmodel-137_I.pdb                             0.00359         -0.86834
r_gmodel-264_I.pdb                             0.00358         -0.86852
r_gmodel-97_I.pdb                              0.00357         -0.86855
r_gmodel-490_I.pdb                             0.00355         -0.86891
r_gmodel-347_I.pdb                             0.00355         -0.86900
r_gmodel-270_I.pdb                             0.00352         -0.86939
r_gmodel-289_R.pdb                             0.00351         -0.86958
r_gmodel-223_I.pdb                             0.00348         -0.87009
r_gmodel-14_I.pdb                              0.00348         -0.87007
r_gmodel-394_I.pdb                             0.00347         -0.87028
r_gmodel-106_I.pdb                             0.00340         -0.87155
r_gmodel-20_I.pdb                              0.00333         -0.87270
r_gmodel-491_I.pdb                             0.00330         -0.87324
r_gmodel-265_I.pdb                             0.00330         -0.87315
r_gmodel-495_I.pdb                             0.00329         -0.87337
r_gmodel-202_I.pdb                             0.00328         -0.87355
r_gmodel-101_I.pdb                             0.00327         -0.87364
r_gmodel-34_I.pdb                              0.00323         -0.87439
r_gmodel-422_I.pdb                             0.00322         -0.87450
r_gmodel-377_I.pdb                             0.00321         -0.87460
r_gmodel-268_I.pdb                             0.00319         -0.87506
r_gmodel-385_I.pdb                             0.00317         -0.87534
r_gmodel-112_I.pdb                             0.00317         -0.87530
r_gmodel-371_I.pdb                             0.00315         -0.87570
r_gmodel-29_I.pdb                              0.00315         -0.87570
r_gmodel-35_I.pdb                              0.00314         -0.87578
r_gmodel-470_I.pdb                             0.00312         -0.87618
r_gmodel-380_I.pdb                             0.00312         -0.87618
r_gmodel-376_I.pdb                             0.00312         -0.87624
r_gmodel-25_I.pdb                              0.00310         -0.87658
r_gmodel-229_I.pdb                             0.00309         -0.87676
r_gmodel-94_I.pdb                              0.00308         -0.87688
r_gmodel-436_I.pdb                             0.00308         -0.87692
r_gmodel-430_I.pdb                             0.00305         -0.87731
r_gmodel-126_I.pdb                             0.00305         -0.87731
r_gmodel-21_I.pdb                              0.00304         -0.87757
r_gmodel-379_I.pdb                             0.00303         -0.87763
r_gmodel-257_I.pdb                             0.00303         -0.87767
r_gmodel-339_I.pdb                             0.00301         -0.87811
r_gmodel-242_I.pdb                             0.00301         -0.87811
r_gmodel-363_I.pdb                             0.00291         -0.87976
r_gmodel-18_I.pdb                              0.00291         -0.87974
r_gmodel-313_I.pdb                             0.00290         -0.87986
r_gmodel-431_I.pdb                             0.00288         -0.88017
r_gmodel-5_I.pdb                               0.00287         -0.88045
r_gmodel-358_I.pdb                             0.00286         -0.88052
r_gmodel-381_I.pdb                             0.00283         -0.88109
r_gmodel-404_I.pdb                             0.00282         -0.88126
r_gmodel-312_I.pdb                             0.00282         -0.88131
r_gmodel-308_I.pdb                             0.00282         -0.88118
r_gmodel-419_I.pdb                             0.00276         -0.88226
r_gmodel-386_I.pdb                             0.00274         -0.88265
r_gmodel-465_I.pdb                             0.00272         -0.88293
r_gmodel-311_I.pdb                             0.00266         -0.88388
r_gmodel-197_I.pdb                             0.00264         -0.88421
r_gmodel-136_I.pdb                             0.00264         -0.88428
r_gmodel-469_I.pdb                             0.00263         -0.88444
r_gmodel-188_I.pdb                             0.00263         -0.88441
r_gmodel-466_I.pdb                             0.00262         -0.88464
r_gmodel-472_I.pdb                             0.00257         -0.88546
r_gmodel-92_I.pdb                              0.00251         -0.88640
r_gmodel-421_I.pdb                             0.00251         -0.88655
r_gmodel-114_I.pdb                             0.00251         -0.88639
r_gmodel-58_I.pdb                              0.00247         -0.88719
r_gmodel-425_I.pdb                             0.00247         -0.88719
r_gmodel-459_I.pdb                             0.00245         -0.88742
r_gmodel-26_I.pdb                              0.00242         -0.88792
r_gmodel-260_I.pdb                             0.00242         -0.88792
r_gmodel-194_I.pdb                             0.00237         -0.88890
r_gmodel-100_I.pdb                             0.00234         -0.88926
r_gmodel-44_I.pdb                              0.00233         -0.88943
r_gmodel-280_I.pdb                             0.00230         -0.88992
r_gmodel-391_I.pdb                             0.00228         -0.89041
r_gmodel-238_I.pdb                             0.00228         -0.89036
r_gmodel-118_I.pdb                             0.00210         -0.89333
r_gmodel-258_I.pdb                             0.00205         -0.89421
