# Supplementary material for: Introducing a Clustering Step in a Consensus Approach for the Scoring of Protein-Protein Docking Models
Source: PLoS One. 2016 Nov 15;11(11):e0166460. doi: 10.1371/journal.pone.0166460 (PMC5112798; doi:10.1371/journal.pone.0166460)
Supplement: S1 Data — (TGZ) [file pone.0166460.s001.tgz › Oliva-Repository-PlosOne/CONSRANK/T37.out]

r_model-631_M.pdb                              0.03320          3.56084
r_model-413_M.pdb                              0.03171          3.31914
r_model-292_M.pdb                              0.03166          3.31133
r_model-425_M.pdb                              0.03155          3.29357
r_model-1463_M.pdb                             0.03138          3.26647
r_model-775_M.pdb                              0.03078          3.16849
r_model-449_M.pdb                              0.03064          3.14619
r_model-136_R.pdb                              0.03055          3.13202
r_model-1258_M.pdb                             0.03042          3.10960
r_model-170_H.pdb                              0.03036          3.10074
r_model-1303_M.pdb                             0.03026          3.08369
r_model-124_M.pdb                              0.03015          3.06715
r_model-844_R.pdb                              0.02984          3.01604
r_model-406_M.pdb                              0.02975          3.00139
r_model-248_M.pdb                              0.02961          2.97945
r_model-1257_M.pdb                             0.02942          2.94821
r_model-563_H.pdb                              0.02921          2.91503
r_model-709_R.pdb                              0.02912          2.90023
r_model-123_M.pdb                              0.02904          2.88720
r_model-833_M.pdb                              0.02896          2.87294
r_model-97_M.pdb                               0.02869          2.82928
r_model-230_M.pdb                              0.02869          2.82928
r_model-443_A.pdb                              0.02861          2.81623
r_model-303_R.pdb                              0.02855          2.80691
r_model-931_R.pdb                              0.02845          2.79091
r_model-1503_R.pdb                             0.02830          2.76690
r_model-900_M.pdb                              0.02818          2.74659
r_model-630_M.pdb                              0.02816          2.74327
r_model-834_R.pdb                              0.02813          2.73845
r_model-117_A.pdb                              0.02797          2.71299
r_model-1361_M.pdb                             0.02792          2.70494
r_model-146_A.pdb                              0.02759          2.65203
r_model-735_M.pdb                              0.02758          2.65020
r_model-1176_H.pdb                             0.02755          2.64507
r_model-1163_M.pdb                             0.02736          2.61480
r_model-1518_R.pdb                             0.02726          2.59806
r_model-199_R.pdb                              0.02713          2.57699
r_model-1219_R.pdb                             0.02710          2.57207
r_model-351_M.pdb                              0.02704          2.56203
r_model-976_R.pdb                              0.02676          2.51673
r_model-1373_M.pdb                             0.02647          2.46952
r_model-1254_R.pdb                             0.02639          2.45773
r_model-220_R.pdb                              0.02620          2.42611
r_model-1542_H.pdb                             0.02589          2.37676
r_model-698_A.pdb                              0.02574          2.35117
r_model-642_I.pdb                              0.02563          2.33461
r_model-151_I.pdb                              0.02552          2.31569
r_model-1015_M.pdb                             0.02551          2.31461
r_model-1584_A.pdb                             0.02541          2.29849
r_model-1501_I.pdb                             0.02538          2.29407
r_model-660_A.pdb                              0.02519          2.26240
r_model-1196_H.pdb                             0.02491          2.21796
r_model-1149_M.pdb                             0.02491          2.21730
r_model-1592_A.pdb                             0.02484          2.20549
r_model-68_M.pdb                               0.02431          2.12027
r_model-247_I.pdb                              0.02425          2.10993
r_model-852_H.pdb                              0.02408          2.08224
r_model-600_I.pdb                              0.02407          2.08073
r_model-877_A.pdb                              0.02389          2.05191
r_model-304_H.pdb                              0.02378          2.03365
r_model-310_R.pdb                              0.02341          1.97377
r_model-677_I.pdb                              0.02303          1.91293
r_model-532_A.pdb                              0.02300          1.90843
r_model-1641_M.pdb                             0.02292          1.89421
r_model-946_R.pdb                              0.02290          1.89110
r_model-1064_A.pdb                             0.02264          1.85016
r_model-1118_I.pdb                             0.02263          1.84696
r_model-808_A.pdb                              0.02237          1.80516
r_model-1102_M.pdb                             0.02228          1.79129
r_model-329_I.pdb                              0.02227          1.78963
r_model-256_R.pdb                              0.02217          1.77246
r_model-1047_I.pdb                             0.02206          1.75470
r_model-651_M.pdb                              0.02200          1.74624
r_model-115_M.pdb                              0.02194          1.73532
r_model-812_I.pdb                              0.02180          1.71380
r_model-1172_R.pdb                             0.02180          1.71284
r_model-239_A.pdb                              0.02175          1.70556
r_model-740_A.pdb                              0.02171          1.69856
r_model-929_R.pdb                              0.02159          1.67956
r_model-524_A.pdb                              0.02155          1.67236
r_model-1275_A.pdb                             0.02153          1.67019
r_model-1170_I.pdb                             0.02143          1.65402
r_model-847_I.pdb                              0.02140          1.64874
r_model-1450_I.pdb                             0.02120          1.61568
r_model-525_A.pdb                              0.02111          1.60141
r_model-1614_A.pdb                             0.02101          1.58475
r_model-1409_A.pdb                             0.02101          1.58491
r_model-804_M.pdb                              0.02100          1.58378
r_model-1378_I.pdb                             0.02097          1.57880
r_model-1686_H.pdb                             0.02095          1.57475
r_model-1076_A.pdb                             0.02083          1.55545
r_model-1108_I.pdb                             0.02074          1.54162
r_model-673_R.pdb                              0.02073          1.53980
r_model-768_R.pdb                              0.02066          1.52786
r_model-1281_I.pdb                             0.02061          1.52061
r_model-1148_I.pdb                             0.02057          1.51426
r_model-1169_I.pdb                             0.02040          1.48691
r_model-1385_R.pdb                             0.02025          1.46218
r_model-554_I.pdb                              0.02024          1.45971
r_model-1320_I.pdb                             0.02022          1.45658
r_model-961_R.pdb                              0.02019          1.45203
r_model-950_I.pdb                              0.02018          1.45070
r_model-626_I.pdb                              0.02016          1.44770
r_model-1095_I.pdb                             0.02014          1.44460
r_model-1400_R.pdb                             0.02010          1.43777
r_model-14_I.pdb                               0.02006          1.43072
r_model-1603_I.pdb                             0.02005          1.42946
r_model-1121_I.pdb                             0.02005          1.42908
r_model-855_R.pdb                              0.02001          1.42367
r_model-393_I.pdb                              0.01999          1.41935
r_model-408_I.pdb                              0.01988          1.40205
r_model-866_I.pdb                              0.01986          1.39889
r_model-1133_R.pdb                             0.01985          1.39799
r_model-1354_I.pdb                             0.01984          1.39522
r_model-379_A.pdb                              0.01983          1.39456
r_model-466_R.pdb                              0.01982          1.39163
r_model-1394_I.pdb                             0.01982          1.39173
r_model-622_I.pdb                              0.01975          1.38042
r_model-197_A.pdb                              0.01973          1.37759
r_model-748_R.pdb                              0.01970          1.37218
r_model-1145_I.pdb                             0.01963          1.36156
r_model-838_R.pdb                              0.01962          1.36046
r_model-1000_I.pdb                             0.01958          1.35283
r_model-1675_I.pdb                             0.01948          1.33773
r_model-1556_I.pdb                             0.01945          1.33218
r_model-1364_I.pdb                             0.01942          1.32693
r_model-390_I.pdb                              0.01938          1.32155
r_model-1068_I.pdb                             0.01938          1.32046
r_model-1462_A.pdb                             0.01937          1.31996
r_model-463_I.pdb                              0.01936          1.31832
r_model-943_R.pdb                              0.01928          1.30451
r_model-482_A.pdb                              0.01928          1.30535
r_model-44_I.pdb                               0.01928          1.30525
r_model-848_I.pdb                              0.01925          1.29965
r_model-919_I.pdb                              0.01924          1.29753
r_model-51_I.pdb                               0.01923          1.29667
r_model-747_R.pdb                              0.01919          1.29073
r_model-783_I.pdb                              0.01905          1.26749
r_model-693_I.pdb                              0.01904          1.26526
r_model-918_R.pdb                              0.01903          1.26384
r_model-1609_I.pdb                             0.01902          1.26317
r_model-1005_I.pdb                             0.01899          1.25843
r_model-71_I.pdb                               0.01894          1.24973
r_model-450_R.pdb                              0.01894          1.25010
r_model-258_I.pdb                              0.01893          1.24797
r_model-686_I.pdb                              0.01891          1.24527
r_model-1153_I.pdb                             0.01888          1.23986
r_model-760_R.pdb                              0.01886          1.23677
r_model-1381_I.pdb                             0.01886          1.23746
r_model-1175_I.pdb                             0.01883          1.23108
r_model-1407_I.pdb                             0.01880          1.22673
r_model-1192_M.pdb                             0.01880          1.22623
r_model-350_A.pdb                              0.01876          1.22047
r_model-668_I.pdb                              0.01872          1.21440
r_model-635_A.pdb                              0.01868          1.20742
r_model-711_I.pdb                              0.01867          1.20549
r_model-1441_R.pdb                             0.01862          1.19829
r_model-1486_I.pdb                             0.01861          1.19541
r_model-955_R.pdb                              0.01860          1.19518
r_model-1473_I.pdb                             0.01859          1.19341
r_model-584_R.pdb                              0.01853          1.18319
r_model-168_I.pdb                              0.01851          1.18039
r_model-1272_R.pdb                             0.01851          1.17994
r_model-1093_R.pdb                             0.01850          1.17889
r_model-887_I.pdb                              0.01840          1.16237
r_model-1681_M.pdb                             0.01835          1.15336
r_model-897_I.pdb                              0.01831          1.14688
r_model-1022_A.pdb                             0.01830          1.14594
r_model-1326_I.pdb                             0.01829          1.14382
r_model-968_R.pdb                              0.01827          1.14123
r_model-1308_R.pdb                             0.01822          1.13381
r_model-988_I.pdb                              0.01821          1.13199
r_model-1455_R.pdb                             0.01821          1.13155
r_model-789_R.pdb                              0.01820          1.12951
r_model-702_R.pdb                              0.01810          1.11282
r_model-40_I.pdb                               0.01810          1.11414
r_model-798_I.pdb                              0.01807          1.10831
r_model-1698_I.pdb                             0.01805          1.10606
r_model-1447_I.pdb                             0.01799          1.09638
r_model-935_I.pdb                              0.01793          1.08578
r_model-102_I.pdb                              0.01791          1.08353
r_model-786_I.pdb                              0.01788          1.07728
r_model-1391_I.pdb                             0.01785          1.07227
r_model-995_I.pdb                              0.01784          1.07127
r_model-319_A.pdb                              0.01783          1.06947
r_model-623_R.pdb                              0.01779          1.06377
r_model-1214_I.pdb                             0.01779          1.06258
r_model-520_I.pdb                              0.01778          1.06213
r_model-346_I.pdb                              0.01778          1.06249
r_model-1239_I.pdb                             0.01776          1.05875
r_model-1269_I.pdb                             0.01766          1.04193
r_model-1380_R.pdb                             0.01764          1.03900
r_model-1687_I.pdb                             0.01759          1.03146
r_model-313_R.pdb                              0.01758          1.02947
r_model-1251_I.pdb                             0.01752          1.02029
r_model-666_I.pdb                              0.01744          1.00662
r_model-944_R.pdb                              0.01743          1.00469
r_model-1442_I.pdb                             0.01734          0.99118
r_model-721_I.pdb                              0.01733          0.98854
r_model-324_I.pdb                              0.01733          0.98847
r_model-127_I.pdb                              0.01730          0.98397
r_model-797_I.pdb                              0.01729          0.98235
r_model-762_A.pdb                              0.01729          0.98186
r_model-192_I.pdb                              0.01721          0.96874
r_model-551_R.pdb                              0.01720          0.96690
r_model-15_R.pdb                               0.01720          0.96801
r_model-605_I.pdb                              0.01719          0.96587
r_model-1334_I.pdb                             0.01719          0.96646
r_model-273_A.pdb                              0.01718          0.96466
r_model-1668_I.pdb                             0.01718          0.96415
r_model-1186_R.pdb                             0.01717          0.96207
r_model-92_I.pdb                               0.01712          0.95432
r_model-48_I.pdb                               0.01710          0.95113
r_model-960_A.pdb                              0.01709          0.95033
r_model-86_I.pdb                               0.01709          0.94940
r_model-661_I.pdb                              0.01709          0.95033
r_model-20_R.pdb                               0.01707          0.94725
r_model-1268_I.pdb                             0.01706          0.94442
r_model-331_I.pdb                              0.01705          0.94387
r_model-212_I.pdb                              0.01704          0.94235
r_model-538_R.pdb                              0.01703          0.94029
r_model-253_R.pdb                              0.01703          0.94006
r_model-185_R.pdb                              0.01701          0.93613
r_model-526_I.pdb                              0.01696          0.92858
r_model-96_R.pdb                               0.01694          0.92569
r_model-598_I.pdb                              0.01694          0.92498
r_model-846_I.pdb                              0.01692          0.92198
r_model-1237_M.pdb                             0.01690          0.91909
r_model-1217_R.pdb                             0.01690          0.91986
r_model-1157_I.pdb                             0.01689          0.91697
r_model-1144_I.pdb                             0.01689          0.91765
r_model-1631_I.pdb                             0.01688          0.91644
r_model-1596_R.pdb                             0.01680          0.90351
r_model-1285_I.pdb                             0.01676          0.89563
r_model-1264_R.pdb                             0.01669          0.88506
r_model-74_R.pdb                               0.01667          0.88125
r_model-235_I.pdb                              0.01665          0.87802
r_model-1657_R.pdb                             0.01664          0.87705
r_model-1222_I.pdb                             0.01664          0.87765
r_model-1360_I.pdb                             0.01663          0.87572
r_model-1057_R.pdb                             0.01663          0.87560
r_model-1623_I.pdb                             0.01662          0.87404
r_model-471_I.pdb                              0.01661          0.87147
r_model-1534_I.pdb                             0.01659          0.86904
r_model-860_I.pdb                              0.01655          0.86226
r_model-399_I.pdb                              0.01653          0.85839
r_model-627_I.pdb                              0.01652          0.85740
r_model-1014_R.pdb                             0.01651          0.85556
r_model-1593_I.pdb                             0.01650          0.85356
r_model-274_I.pdb                              0.01646          0.84701
r_model-653_R.pdb                              0.01643          0.84271
r_model-1471_I.pdb                             0.01643          0.84294
r_model-1173_I.pdb                             0.01642          0.84164
r_model-483_I.pdb                              0.01640          0.83764
r_model-376_I.pdb                              0.01640          0.83744
r_model-401_I.pdb                              0.01639          0.83575
r_model-687_R.pdb                              0.01637          0.83332
r_model-981_I.pdb                              0.01633          0.82604
r_model-1642_I.pdb                             0.01633          0.82615
r_model-265_R.pdb                              0.01632          0.82441
r_model-1236_I.pdb                             0.01632          0.82467
r_model-59_I.pdb                               0.01631          0.82340
r_model-774_I.pdb                              0.01630          0.82127
r_model-63_R.pdb                               0.01628          0.81850
r_model-122_I.pdb                              0.01628          0.81885
r_model-1600_I.pdb                             0.01624          0.81153
r_model-821_R.pdb                              0.01623          0.81097
r_model-728_I.pdb                              0.01621          0.80673
r_model-340_R.pdb                              0.01621          0.80757
r_model-1579_I.pdb                             0.01619          0.80461
r_model-618_I.pdb                              0.01617          0.80130
r_model-1653_I.pdb                             0.01615          0.79740
r_model-980_I.pdb                              0.01613          0.79459
r_model-1628_R.pdb                             0.01610          0.78873
r_model-134_I.pdb                              0.01610          0.78879
r_model-1246_I.pdb                             0.01610          0.78916
r_model-1295_I.pdb                             0.01604          0.77984
r_model-467_I.pdb                              0.01603          0.77879
r_model-682_I.pdb                              0.01601          0.77493
r_model-237_I.pdb                              0.01601          0.77493
r_model-1226_R.pdb                             0.01598          0.77012
r_model-1160_I.pdb                             0.01598          0.76924
r_model-70_I.pdb                               0.01596          0.76607
r_model-1_I.pdb                                0.01596          0.76702
r_model-240_I.pdb                              0.01595          0.76553
r_model-22_I.pdb                               0.01594          0.76355
r_model-80_R.pdb                               0.01592          0.75975
r_model-1461_A.pdb                             0.01591          0.75830
r_model-1344_R.pdb                             0.01591          0.75891
r_model-970_I.pdb                              0.01589          0.75575
r_model-266_A.pdb                              0.01589          0.75541
r_model-531_I.pdb                              0.01588          0.75406
r_model-163_I.pdb                              0.01588          0.75400
r_model-771_I.pdb                              0.01587          0.75176
r_model-1403_I.pdb                             0.01587          0.75275
r_model-78_R.pdb                               0.01586          0.74998
r_model-1421_I.pdb                             0.01585          0.74845
r_model-341_I.pdb                              0.01582          0.74452
r_model-1049_I.pdb                             0.01578          0.73794
r_model-830_I.pdb                              0.01576          0.73488
r_model-1052_I.pdb                             0.01576          0.73359
r_model-1067_R.pdb                             0.01573          0.72940
r_model-965_I.pdb                              0.01571          0.72597
r_model-1489_I.pdb                             0.01570          0.72487
r_model-1568_R.pdb                             0.01568          0.72087
r_model-941_I.pdb                              0.01563          0.71246
r_model-633_I.pdb                              0.01561          0.71079
r_model-455_I.pdb                              0.01559          0.70677
r_model-985_I.pdb                              0.01558          0.70510
r_model-567_I.pdb                              0.01558          0.70510
r_model-1358_I.pdb                             0.01558          0.70562
r_model-978_R.pdb                              0.01557          0.70397
r_model-646_I.pdb                              0.01557          0.70285
r_model-689_I.pdb                              0.01555          0.70087
r_model-1223_I.pdb                             0.01555          0.70073
r_model-593_R.pdb                              0.01554          0.69891
r_model-1497_R.pdb                             0.01554          0.69924
r_model-135_I.pdb                              0.01554          0.69884
r_model-1100_R.pdb                             0.01552          0.69564
r_model-585_I.pdb                              0.01551          0.69333
r_model-999_I.pdb                              0.01548          0.68843
r_model-773_I.pdb                              0.01548          0.68899
r_model-1189_I.pdb                             0.01547          0.68692
r_model-591_I.pdb                              0.01546          0.68521
r_model-1683_I.pdb                             0.01546          0.68611
r_model-780_I.pdb                              0.01545          0.68483
r_model-751_I.pdb                              0.01545          0.68401
r_model-1493_R.pdb                             0.01545          0.68333
r_model-837_I.pdb                              0.01542          0.67963
r_model-736_R.pdb                              0.01541          0.67716
r_model-36_I.pdb                               0.01541          0.67784
r_model-90_I.pdb                               0.01538          0.67309
r_model-1650_I.pdb                             0.01537          0.67187
r_model-1629_R.pdb                             0.01537          0.67180
r_model-1685_I.pdb                             0.01534          0.66681
r_model-1110_I.pdb                             0.01533          0.66494
r_model-141_I.pdb                              0.01530          0.65908
r_model-418_I.pdb                              0.01529          0.65764
r_model-216_R.pdb                              0.01528          0.65727
r_model-1277_I.pdb                             0.01528          0.65698
r_model-1184_R.pdb                             0.01528          0.65656
r_model-729_I.pdb                              0.01527          0.65457
r_model-159_I.pdb                              0.01526          0.65370
r_model-3_I.pdb                                0.01523          0.64784
r_model-744_I.pdb                              0.01522          0.64695
r_model-193_I.pdb                              0.01521          0.64518
r_model-1599_I.pdb                             0.01521          0.64551
r_model-81_R.pdb                               0.01520          0.64322
r_model-112_R.pdb                              0.01520          0.64338
r_model-1330_I.pdb                             0.01519          0.64257
r_model-55_I.pdb                               0.01517          0.63809
r_model-344_I.pdb                              0.01516          0.63752
r_model-1091_R.pdb                             0.01515          0.63575
r_model-1250_R.pdb                             0.01513          0.63266
r_model-1114_R.pdb                             0.01513          0.63205
r_model-495_I.pdb                              0.01512          0.62989
r_model-533_I.pdb                              0.01509          0.62600
r_model-1017_I.pdb                             0.01509          0.62572
r_model-1282_I.pdb                             0.01507          0.62297
r_model-1155_I.pdb                             0.01502          0.61491
r_model-1234_I.pdb                             0.01501          0.61274
r_model-1004_R.pdb                             0.01499          0.60888
r_model-1041_I.pdb                             0.01497          0.60674
r_model-1321_I.pdb                             0.01496          0.60464
r_model-1138_I.pdb                             0.01495          0.60309
r_model-231_I.pdb                              0.01494          0.60152
r_model-810_I.pdb                              0.01492          0.59761
r_model-177_I.pdb                              0.01492          0.59864
r_model-1037_I.pdb                             0.01489          0.59394
r_model-1522_R.pdb                             0.01487          0.58958
r_model-692_I.pdb                              0.01486          0.58800
r_model-672_I.pdb                              0.01486          0.58859
r_model-456_I.pdb                              0.01486          0.58764
r_model-1054_I.pdb                             0.01484          0.58571
r_model-229_I.pdb                              0.01482          0.58219
r_model-10_I.pdb                               0.01482          0.58200
r_model-516_I.pdb                              0.01481          0.57984
r_model-841_I.pdb                              0.01479          0.57787
r_model-952_I.pdb                              0.01475          0.57018
r_model-62_I.pdb                               0.01470          0.56229
r_model-649_I.pdb                              0.01469          0.56114
r_model-1545_R.pdb                             0.01469          0.56145
r_model-143_A.pdb                              0.01469          0.56037
r_model-1249_R.pdb                             0.01467          0.55763
r_model-1162_I.pdb                             0.01464          0.55353
r_model-1025_I.pdb                             0.01460          0.54611
r_model-956_I.pdb                              0.01459          0.54467
r_model-518_I.pdb                              0.01459          0.54492
r_model-749_I.pdb                              0.01458          0.54246
r_model-592_I.pdb                              0.01458          0.54324
r_model-665_I.pdb                              0.01457          0.54066
r_model-1289_I.pdb                             0.01457          0.54205
r_model-791_I.pdb                              0.01456          0.53960
r_model-570_I.pdb                              0.01456          0.53902
r_model-609_R.pdb                              0.01455          0.53753
r_model-1458_I.pdb                             0.01454          0.53706
r_model-1030_I.pdb                             0.01453          0.53518
r_model-871_I.pdb                              0.01452          0.53334
r_model-1244_I.pdb                             0.01452          0.53273
r_model-850_I.pdb                              0.01450          0.52985
r_model-732_I.pdb                              0.01450          0.52994
r_model-1248_I.pdb                             0.01450          0.53032
r_model-620_I.pdb                              0.01449          0.52779
r_model-58_I.pdb                               0.01449          0.52886
r_model-31_I.pdb                               0.01449          0.52779
r_model-1428_I.pdb                             0.01449          0.52886
r_model-958_I.pdb                              0.01446          0.52440
r_model-1213_I.pdb                             0.01445          0.52264
r_model-1099_I.pdb                             0.01445          0.52151
r_model-389_I.pdb                              0.01443          0.51885
r_model-595_I.pdb                              0.01442          0.51691
r_model-106_I.pdb                              0.01441          0.51584
r_model-1660_I.pdb                             0.01438          0.51003
r_model-720_R.pdb                              0.01435          0.50568
r_model-681_I.pdb                              0.01434          0.50462
r_model-537_R.pdb                              0.01431          0.49921
r_model-161_I.pdb                              0.01430          0.49798
r_model-1382_I.pdb                             0.01430          0.49813
r_model-862_I.pdb                              0.01428          0.49508
r_model-1448_I.pdb                             0.01428          0.49454
r_model-945_I.pdb                              0.01426          0.49184
r_model-889_R.pdb                              0.01426          0.49194
r_model-309_I.pdb                              0.01426          0.49060
r_model-65_I.pdb                               0.01424          0.48855
r_model-152_I.pdb                              0.01424          0.48748
r_model-1178_R.pdb                             0.01424          0.48832
r_model-1011_I.pdb                             0.01424          0.48872
r_model-714_I.pdb                              0.01423          0.48660
r_model-213_I.pdb                              0.01419          0.47939
r_model-923_I.pdb                              0.01418          0.47759
r_model-364_I.pdb                              0.01418          0.47759
r_model-209_I.pdb                              0.01417          0.47693
r_model-1699_R.pdb                             0.01416          0.47541
r_model-772_I.pdb                              0.01413          0.47083
r_model-492_I.pdb                              0.01413          0.47022
r_model-356_R.pdb                              0.01412          0.46858
r_model-1651_I.pdb                             0.01412          0.46858
r_model-1467_I.pdb                             0.01412          0.46914
r_model-1411_R.pdb                             0.01412          0.46828
r_model-1210_R.pdb                             0.01412          0.46833
r_model-1397_I.pdb                             0.01411          0.46666
r_model-1552_I.pdb                             0.01410          0.46600
r_model-33_R.pdb                               0.01409          0.46343
r_model-1439_R.pdb                             0.01409          0.46391
r_model-1228_I.pdb                             0.01409          0.46328
r_model-87_I.pdb                               0.01406          0.45828
r_model-1191_I.pdb                             0.01406          0.45867
r_model-926_I.pdb                              0.01405          0.45692
r_model-577_I.pdb                              0.01405          0.45754
r_model-285_I.pdb                              0.01405          0.45718
r_model-1202_R.pdb                             0.01405          0.45668
r_model-498_I.pdb                              0.01403          0.45333
r_model-527_I.pdb                              0.01401          0.45056
r_model-1647_I.pdb                             0.01401          0.45056
r_model-1401_I.pdb                             0.01399          0.44771
r_model-1006_I.pdb                             0.01399          0.44747
r_model-355_I.pdb                              0.01396          0.44335
r_model-221_R.pdb                              0.01392          0.43590
r_model-1177_I.pdb                             0.01392          0.43614
r_model-373_I.pdb                              0.01391          0.43392
r_model-337_I.pdb                              0.01389          0.43138
r_model-335_R.pdb                              0.01389          0.43054
r_model-244_I.pdb                              0.01389          0.43125
r_model-1433_I.pdb                             0.01389          0.43148
r_model-794_I.pdb                              0.01388          0.42940
r_model-458_I.pdb                              0.01388          0.43016
r_model-179_I.pdb                              0.01387          0.42755
r_model-1496_I.pdb                             0.01387          0.42758
r_model-1453_R.pdb                             0.01387          0.42857
r_model-1159_I.pdb                             0.01387          0.42762
r_model-148_R.pdb                              0.01385          0.42482
r_model-272_R.pdb                              0.01384          0.42353
r_model-997_I.pdb                              0.01383          0.42073
r_model-734_I.pdb                              0.01383          0.42107
r_model-321_I.pdb                              0.01382          0.41967
r_model-1399_I.pdb                             0.01381          0.41752
r_model-1089_I.pdb                             0.01379          0.41452
r_model-260_R.pdb                              0.01378          0.41334
r_model-1087_R.pdb                             0.01377          0.41240
r_model-936_I.pdb                              0.01376          0.41084
r_model-1092_R.pdb                             0.01376          0.41072
r_model-556_R.pdb                              0.01373          0.40537
r_model-1572_I.pdb                             0.01373          0.40568
r_model-1477_I.pdb                             0.01372          0.40364
r_model-147_I.pdb                              0.01371          0.40209
r_model-836_R.pdb                              0.01369          0.39899
r_model-572_I.pdb                              0.01369          0.39895
r_model-1563_R.pdb                             0.01368          0.39724
r_model-1485_R.pdb                             0.01368          0.39745
r_model-34_R.pdb                               0.01366          0.39332
r_model-917_R.pdb                              0.01365          0.39207
r_model-717_I.pdb                              0.01361          0.38568
r_model-930_I.pdb                              0.01358          0.38136
r_model-1253_R.pdb                             0.01358          0.38128
r_model-358_I.pdb                              0.01356          0.37725
r_model-1464_I.pdb                             0.01356          0.37848
r_model-1432_I.pdb                             0.01356          0.37719
r_model-1036_I.pdb                             0.01353          0.37333
r_model-975_I.pdb                              0.01352          0.37192
r_model-39_I.pdb                               0.01352          0.37192
r_model-1182_I.pdb                             0.01349          0.36671
r_model-343_R.pdb                              0.01348          0.36450
r_model-1198_I.pdb                             0.01346          0.36140
r_model-1541_R.pdb                             0.01345          0.36046
r_model-613_I.pdb                              0.01344          0.35829
r_model-1543_I.pdb                             0.01343          0.35699
r_model-372_I.pdb                              0.01342          0.35505
r_model-1508_I.pdb                             0.01341          0.35353
r_model-1459_R.pdb                             0.01341          0.35283
r_model-46_I.pdb                               0.01336          0.34610
r_model-227_I.pdb                              0.01336          0.34501
r_model-730_I.pdb                              0.01334          0.34244
r_model-243_I.pdb                              0.01334          0.34244
r_model-779_I.pdb                              0.01332          0.33843
r_model-1564_I.pdb                             0.01330          0.33568
r_model-1365_I.pdb                             0.01330          0.33489
r_model-939_I.pdb                              0.01329          0.33317
r_model-369_I.pdb                              0.01326          0.32920
r_model-1129_R.pdb                             0.01326          0.32916
r_model-867_I.pdb                              0.01325          0.32699
r_model-1294_R.pdb                             0.01325          0.32699
r_model-604_R.pdb                              0.01324          0.32523
r_model-1242_I.pdb                             0.01324          0.32514
r_model-597_I.pdb                              0.01323          0.32351
r_model-1002_I.pdb                             0.01323          0.32490
r_model-971_R.pdb                              0.01321          0.32037
r_model-513_I.pdb                              0.01321          0.32032
r_model-787_R.pdb                              0.01320          0.31976
r_model-560_I.pdb                              0.01320          0.31870
r_model-1051_I.pdb                             0.01319          0.31786
r_model-1634_I.pdb                             0.01317          0.31387
r_model-188_I.pdb                              0.01316          0.31295
r_model-1398_I.pdb                             0.01315          0.31154
r_model-1240_I.pdb                             0.01314          0.31023
r_model-1059_R.pdb                             0.01314          0.30979
r_model-641_R.pdb                              0.01311          0.30441
r_model-1066_I.pdb                             0.01311          0.30536
r_model-1664_I.pdb                             0.01310          0.30251
r_model-1483_R.pdb                             0.01310          0.30312
r_model-1682_R.pdb                             0.01309          0.30085
r_model-1212_I.pdb                             0.01308          0.30066
r_model-776_I.pdb                              0.01306          0.29610
r_model-528_I.pdb                              0.01306          0.29709
r_model-241_I.pdb                              0.01306          0.29610
r_model-205_I.pdb                              0.01305          0.29501
r_model-1337_I.pdb                             0.01305          0.29513
r_model-392_I.pdb                              0.01304          0.29270
r_model-1404_I.pdb                             0.01304          0.29412
r_model-655_I.pdb                              0.01303          0.29108
r_model-561_I.pdb                              0.01303          0.29229
r_model-43_R.pdb                               0.01302          0.28963
r_model-259_I.pdb                              0.01302          0.29072
r_model-1659_R.pdb                             0.01302          0.29018
r_model-1519_I.pdb                             0.01302          0.29083
r_model-352_I.pdb                              0.01301          0.28837
r_model-432_I.pdb                              0.01299          0.28499
r_model-336_I.pdb                              0.01299          0.28477
r_model-288_R.pdb                              0.01299          0.28592
r_model-1018_R.pdb                             0.01298          0.28314
r_model-1437_R.pdb                             0.01297          0.28178
r_model-287_I.pdb                              0.01296          0.28065
r_model-1060_I.pdb                             0.01296          0.28065
r_model-1520_I.pdb                             0.01294          0.27756
r_model-849_I.pdb                              0.01293          0.27486
r_model-610_I.pdb                              0.01293          0.27511
r_model-158_I.pdb                              0.01293          0.27505
r_model-1034_I.pdb                             0.01293          0.27486
r_model-979_I.pdb                              0.01292          0.27382
r_model-632_R.pdb                              0.01292          0.27363
r_model-431_R.pdb                              0.01291          0.27268
r_model-1261_I.pdb                             0.01291          0.27192
r_model-588_R.pdb                              0.01289          0.26862
r_model-254_R.pdb                              0.01289          0.26853
r_model-912_I.pdb                              0.01288          0.26820
r_model-1465_I.pdb                             0.01287          0.26520
r_model-1532_I.pdb                             0.01286          0.26487
r_model-11_I.pdb                               0.01285          0.26327
r_model-1061_R.pdb                             0.01285          0.26234
r_model-664_I.pdb                              0.01284          0.26034
r_model-223_I.pdb                              0.01284          0.26068
r_model-1430_I.pdb                             0.01284          0.26093
r_model-959_I.pdb                              0.01282          0.25732
r_model-998_I.pdb                              0.01281          0.25675
r_model-878_I.pdb                              0.01280          0.25413
r_model-1080_R.pdb                             0.01280          0.25447
r_model-1649_R.pdb                             0.01279          0.25312
r_model-1481_R.pdb                             0.01279          0.25347
r_model-121_I.pdb                              0.01276          0.24736
r_model-905_I.pdb                              0.01275          0.24672
r_model-1001_I.pdb                             0.01274          0.24540
r_model-530_R.pdb                              0.01273          0.24345
r_model-481_I.pdb                              0.01272          0.24203
r_model-1445_I.pdb                             0.01272          0.24129
r_model-1279_I.pdb                             0.01272          0.24086
r_model-41_I.pdb                               0.01271          0.24032
r_model-411_I.pdb                              0.01271          0.24067
r_model-851_I.pdb                              0.01269          0.23614
r_model-445_R.pdb                              0.01269          0.23616
r_model-187_I.pdb                              0.01269          0.23647
r_model-1571_I.pdb                             0.01269          0.23683
r_model-1396_I.pdb                             0.01269          0.23749
r_model-278_R.pdb                              0.01265          0.23103
r_model-357_I.pdb                              0.01262          0.22511
r_model-207_I.pdb                              0.01262          0.22491
r_model-629_I.pdb                              0.01261          0.22328
r_model-1322_I.pdb                             0.01261          0.22322
r_model-472_I.pdb                              0.01260          0.22159
r_model-420_R.pdb                              0.01260          0.22230
r_model-699_I.pdb                              0.01259          0.22080
r_model-845_I.pdb                              0.01258          0.21911
r_model-1689_I.pdb                             0.01256          0.21543
r_model-1043_I.pdb                             0.01256          0.21629
r_model-1499_R.pdb                             0.01254          0.21205
r_model-599_R.pdb                              0.01252          0.20974
r_model-480_I.pdb                              0.01252          0.20870
r_model-1395_I.pdb                             0.01252          0.20936
r_model-1590_I.pdb                             0.01250          0.20628
r_model-490_I.pdb                              0.01249          0.20482
r_model-875_I.pdb                              0.01248          0.20262
r_model-521_I.pdb                              0.01246          0.19905
r_model-1204_R.pdb                             0.01246          0.19933
r_model-1247_I.pdb                             0.01244          0.19663
r_model-1241_R.pdb                             0.01244          0.19684
r_model-1370_I.pdb                             0.01243          0.19499
r_model-1232_I.pdb                             0.01243          0.19415
r_model-166_I.pdb                              0.01242          0.19216
r_model-160_R.pdb                              0.01241          0.19160
r_model-1670_I.pdb                             0.01240          0.19048
r_model-1484_R.pdb                             0.01240          0.19026
r_model-828_I.pdb                              0.01239          0.18870
r_model-519_I.pdb                              0.01239          0.18879
r_model-782_R.pdb                              0.01238          0.18701
r_model-1356_I.pdb                             0.01237          0.18411
r_model-301_I.pdb                              0.01236          0.18295
r_model-1098_I.pdb                             0.01235          0.18179
r_model-954_I.pdb                              0.01234          0.18025
r_model-1146_I.pdb                             0.01234          0.18025
r_model-856_R.pdb                              0.01233          0.17809
r_model-473_I.pdb                              0.01233          0.17839
r_model-1521_I.pdb                             0.01233          0.17839
r_model-576_I.pdb                              0.01231          0.17473
r_model-9_I.pdb                                0.01230          0.17304
r_model-1384_I.pdb                             0.01229          0.17224
r_model-890_R.pdb                              0.01228          0.17024
r_model-1179_R.pdb                             0.01227          0.16850
r_model-1058_I.pdb                             0.01225          0.16551
r_model-269_I.pdb                              0.01224          0.16336
r_model-903_I.pdb                              0.01223          0.16223
r_model-283_I.pdb                              0.01222          0.16059
r_model-685_I.pdb                              0.01221          0.15895
r_model-263_R.pdb                              0.01221          0.15946
r_model-149_I.pdb                              0.01220          0.15660
r_model-974_R.pdb                              0.01219          0.15589
r_model-543_I.pdb                              0.01219          0.15646
r_model-1287_I.pdb                             0.01219          0.15636
r_model-1231_I.pdb                             0.01218          0.15464
r_model-1021_R.pdb                             0.01218          0.15368
r_model-1482_I.pdb                             0.01217          0.15193
r_model-777_R.pdb                              0.01216          0.15022
r_model-322_R.pdb                              0.01216          0.15060
r_model-100_I.pdb                              0.01216          0.15114
r_model-884_I.pdb                              0.01214          0.14729
r_model-697_R.pdb                              0.01214          0.14743
r_model-24_I.pdb                               0.01214          0.14830
r_model-16_I.pdb                               0.01212          0.14363
r_model-514_I.pdb                              0.01211          0.14326
r_model-907_R.pdb                              0.01209          0.13929
r_model-640_A.pdb                              0.01209          0.14014
r_model-297_R.pdb                              0.01209          0.13956
r_model-1672_I.pdb                             0.01209          0.13989
r_model-1494_I.pdb                             0.01209          0.14020
r_model-548_I.pdb                              0.01207          0.13700
r_model-502_I.pdb                              0.01207          0.13700
r_model-1107_I.pdb                             0.01207          0.13602
r_model-1553_I.pdb                             0.01205          0.13378
r_model-701_I.pdb                              0.01204          0.13126
r_model-361_R.pdb                              0.01204          0.13169
r_model-1583_I.pdb                             0.01204          0.13159
r_model-1180_I.pdb                             0.01204          0.13122
r_model-1056_R.pdb                             0.01204          0.13118
r_model-77_I.pdb                               0.01203          0.12962
r_model-307_I.pdb                              0.01202          0.12812
r_model-996_R.pdb                              0.01201          0.12619
r_model-574_I.pdb                              0.01201          0.12619
r_model-1469_I.pdb                             0.01201          0.12619
r_model-826_R.pdb                              0.01198          0.12109
r_model-973_I.pdb                              0.01197          0.11995
r_model-858_I.pdb                              0.01197          0.12001
r_model-267_I.pdb                              0.01195          0.11703
r_model-1046_I.pdb                             0.01194          0.11450
r_model-1351_I.pdb                             0.01192          0.11224
r_model-822_R.pdb                              0.01191          0.11074
r_model-53_I.pdb                               0.01191          0.10967
r_model-566_R.pdb                              0.01190          0.10817
r_model-1259_R.pdb                             0.01188          0.10509
r_model-1026_I.pdb                             0.01188          0.10603
r_model-921_I.pdb                              0.01187          0.10420
r_model-1304_R.pdb                             0.01186          0.10166
r_model-704_R.pdb                              0.01185          0.10124
r_model-1154_R.pdb                             0.01182          0.09641
r_model-1692_I.pdb                             0.01181          0.09342
r_model-1318_I.pdb                             0.01181          0.09439
r_model-1531_I.pdb                             0.01180          0.09328
r_model-1299_I.pdb                             0.01180          0.09272
r_model-1278_I.pdb                             0.01180          0.09186
r_model-1233_I.pdb                             0.01180          0.09204
r_model-176_I.pdb                              0.01179          0.09015
r_model-429_I.pdb                              0.01178          0.08858
r_model-171_I.pdb                              0.01178          0.08868
r_model-616_I.pdb                              0.01177          0.08803
r_model-328_I.pdb                              0.01175          0.08460
r_model-542_I.pdb                              0.01173          0.08145
r_model-1335_I.pdb                             0.01173          0.08093
r_model-6_I.pdb                                0.01172          0.08032
r_model-469_R.pdb                              0.01172          0.07943
r_model-208_I.pdb                              0.01172          0.07918
r_model-1310_I.pdb                             0.01170          0.07599
r_model-1429_I.pdb                             0.01168          0.07301
r_model-1510_R.pdb                             0.01167          0.07213
r_model-522_I.pdb                              0.01165          0.06743
r_model-234_I.pdb                              0.01163          0.06412
r_model-1074_I.pdb                             0.01163          0.06415
r_model-99_I.pdb                               0.01162          0.06341
r_model-607_R.pdb                              0.01162          0.06312
r_model-523_I.pdb                              0.01162          0.06259
r_model-382_R.pdb                              0.01160          0.06086
r_model-722_I.pdb                              0.01159          0.05822
r_model-184_I.pdb                              0.01159          0.05771
r_model-1197_I.pdb                             0.01159          0.05778
r_model-731_R.pdb                              0.01158          0.05683
r_model-320_R.pdb                              0.01158          0.05721
r_model-403_I.pdb                              0.01156          0.05282
r_model-378_I.pdb                              0.01156          0.05411
r_model-1290_R.pdb                             0.01155          0.05210
r_model-360_I.pdb                              0.01154          0.05001
r_model-815_I.pdb                              0.01153          0.04841
r_model-1042_I.pdb                             0.01153          0.04936
r_model-891_I.pdb                              0.01152          0.04638
r_model-1355_I.pdb                             0.01151          0.04591
r_model-1591_I.pdb                             0.01149          0.04230
r_model-156_I.pdb                              0.01148          0.04043
r_model-870_I.pdb                              0.01147          0.03834
r_model-617_I.pdb                              0.01147          0.03927
r_model-1084_I.pdb                             0.01147          0.03822
r_model-534_I.pdb                              0.01146          0.03798
r_model-1425_I.pdb                             0.01145          0.03609
r_model-82_I.pdb                               0.01142          0.03054
r_model-745_R.pdb                              0.01141          0.02853
r_model-67_I.pdb                               0.01141          0.02982
r_model-606_I.pdb                              0.01141          0.02866
r_model-1286_I.pdb                             0.01141          0.02861
r_model-29_I.pdb                               0.01139          0.02638
r_model-228_I.pdb                              0.01138          0.02482
r_model-1426_R.pdb                             0.01136          0.02139
r_model-1374_R.pdb                             0.01135          0.01970
r_model-1339_I.pdb                             0.01134          0.01806
r_model-108_I.pdb                              0.01134          0.01806
r_model-705_I.pdb                              0.01131          0.01279
r_model-579_R.pdb                              0.01131          0.01380
r_model-658_I.pdb                              0.01130          0.01222
r_model-172_I.pdb                              0.01130          0.01141
r_model-1460_I.pdb                             0.01130          0.01206
r_model-638_R.pdb                              0.01128          0.00869
r_model-544_R.pdb                              0.01127          0.00703
r_model-1598_I.pdb                             0.01127          0.00725
r_model-562_I.pdb                              0.01126          0.00476
r_model-359_A.pdb                              0.01126          0.00430
r_model-104_I.pdb                              0.01126          0.00438
r_model-723_R.pdb                              0.01124          0.00177
r_model-500_I.pdb                              0.01124          0.00143
r_model-1194_I.pdb                             0.01124          0.00143
r_model-684_I.pdb                              0.01123         -0.00047
r_model-145_R.pdb                              0.01123          0.00057
r_model-1235_I.pdb                             0.01122         -0.00179
r_model-1158_R.pdb                             0.01122         -0.00200
r_model-1094_I.pdb                             0.01122         -0.00124
r_model-277_I.pdb                              0.01121         -0.00393
r_model-1604_I.pdb                             0.01121         -0.00356
r_model-1165_I.pdb                             0.01121         -0.00356
r_model-384_I.pdb                              0.01119         -0.00572
r_model-128_I.pdb                              0.01119         -0.00642
r_model-1678_I.pdb                             0.01117         -0.00897
r_model-1443_R.pdb                             0.01116         -0.01176
r_model-89_I.pdb                               0.01115         -0.01283
r_model-342_I.pdb                              0.01113         -0.01644
r_model-154_I.pdb                              0.01110         -0.02125
r_model-404_I.pdb                              0.01108         -0.02417
r_model-799_I.pdb                              0.01107         -0.02599
r_model-715_I.pdb                              0.01107         -0.02629
r_model-1078_I.pdb                             0.01107         -0.02570
r_model-1456_I.pdb                             0.01106         -0.02775
r_model-637_R.pdb                              0.01105         -0.02847
r_model-1550_R.pdb                             0.01104         -0.02999
r_model-712_R.pdb                              0.01100         -0.03728
r_model-302_I.pdb                              0.01100         -0.03786
r_model-427_I.pdb                              0.01099         -0.03875
r_model-271_I.pdb                              0.01099         -0.03825
r_model-1073_R.pdb                             0.01096         -0.04424
r_model-920_R.pdb                              0.01094         -0.04722
r_model-1139_I.pdb                             0.01094         -0.04681
r_model-1050_R.pdb                             0.01093         -0.04929
r_model-326_I.pdb                              0.01091         -0.05202
r_model-1379_I.pdb                             0.01090         -0.05263
r_model-925_R.pdb                              0.01087         -0.05778
r_model-603_I.pdb                              0.01086         -0.05956
r_model-424_I.pdb                              0.01083         -0.06528
r_model-1517_I.pdb                             0.01083         -0.06411
r_model-993_R.pdb                              0.01081         -0.06762
r_model-26_I.pdb                               0.01080         -0.06955
r_model-1140_R.pdb                             0.01080         -0.06979
r_model-410_I.pdb                              0.01078         -0.07241
r_model-238_I.pdb                              0.01077         -0.07525
r_model-1524_I.pdb                             0.01075         -0.07847
r_model-805_I.pdb                              0.01074         -0.07868
r_model-1065_I.pdb                             0.01067         -0.09006
r_model-118_I.pdb                              0.01064         -0.09476
r_model-415_I.pdb                              0.01063         -0.09642
r_model-334_I.pdb                              0.01063         -0.09789
r_model-1589_I.pdb                             0.01062         -0.09907
r_model-330_R.pdb                              0.01059         -0.10327
r_model-198_I.pdb                              0.01056         -0.10808
r_model-754_R.pdb                              0.01055         -0.11022
r_model-1003_R.pdb                             0.01055         -0.10992
r_model-311_I.pdb                              0.01053         -0.11306
r_model-1573_I.pdb                             0.01053         -0.11323
r_model-1529_R.pdb                             0.01051         -0.11709
r_model-1643_R.pdb                             0.01050         -0.11791
r_model-1630_I.pdb                             0.01048         -0.12145
r_model-1500_I.pdb                             0.01048         -0.12227
r_model-279_I.pdb                              0.01046         -0.12474
r_model-1296_R.pdb                             0.01045         -0.12663
r_model-621_I.pdb                              0.01044         -0.12749
r_model-1673_I.pdb                             0.01044         -0.12741
r_model-1343_R.pdb                             0.01044         -0.12778
r_model-512_R.pdb                              0.01043         -0.13005
r_model-4_R.pdb                                0.01041         -0.13265
r_model-1637_R.pdb                             0.01038         -0.13696
r_model-843_R.pdb                              0.01037         -0.13969
r_model-1680_R.pdb                             0.01037         -0.13938
r_model-489_I.pdb                              0.01036         -0.14052
r_model-816_R.pdb                              0.01034         -0.14362
r_model-803_I.pdb                              0.01034         -0.14412
r_model-232_I.pdb                              0.01033         -0.14592
r_model-155_I.pdb                              0.01033         -0.14612
r_model-922_I.pdb                              0.01029         -0.15274
r_model-628_I.pdb                              0.01029         -0.15223
r_model-1562_I.pdb                             0.01029         -0.15231
r_model-915_R.pdb                              0.01027         -0.15621
r_model-1298_I.pdb                             0.01026         -0.15784
r_model-691_I.pdb                              0.01025         -0.15854
r_model-823_I.pdb                              0.01023         -0.16119
r_model-388_I.pdb                              0.01023         -0.16159
r_model-842_I.pdb                              0.01020         -0.16638
r_model-139_I.pdb                              0.01018         -0.17062
r_model-125_I.pdb                              0.01018         -0.16982
r_model-937_I.pdb                              0.01016         -0.17352
r_model-573_R.pdb                              0.01015         -0.17453
r_model-131_I.pdb                              0.01014         -0.17703
r_model-1328_I.pdb                             0.01013         -0.17739
r_model-409_I.pdb                              0.01011         -0.18180
r_model-1594_I.pdb                             0.01010         -0.18236
r_model-1115_I.pdb                             0.01010         -0.18249
r_model-290_I.pdb                              0.01009         -0.18467
r_model-1569_I.pdb                             0.01009         -0.18488
r_model-784_I.pdb                              0.01007         -0.18737
r_model-594_I.pdb                              0.01007         -0.18817
r_model-21_I.pdb                               0.01007         -0.18853
r_model-1383_I.pdb                             0.01003         -0.19377
r_model-1243_R.pdb                             0.01003         -0.19491
r_model-1012_R.pdb                             0.01002         -0.19522
r_model-963_I.pdb                              0.01001         -0.19818
r_model-1415_R.pdb                             0.01000         -0.19987
r_model-27_I.pdb                               0.00999         -0.20030
r_model-1509_I.pdb                             0.00999         -0.20026
r_model-1077_I.pdb                             0.00999         -0.20089
r_model-504_I.pdb                              0.00997         -0.20397
r_model-1684_R.pdb                             0.00995         -0.20701
r_model-499_R.pdb                              0.00994         -0.20873
r_model-1654_I.pdb                             0.00994         -0.20956
r_model-1691_I.pdb                             0.00993         -0.21042
r_model-426_I.pdb                              0.00992         -0.21284
r_model-1406_I.pdb                             0.00988         -0.21846
r_model-966_R.pdb                              0.00987         -0.22085
r_model-1151_I.pdb                             0.00987         -0.22081
r_model-402_I.pdb                              0.00986         -0.22260
r_model-1274_R.pdb                             0.00986         -0.22126
r_model-380_I.pdb                              0.00985         -0.22313
r_model-477_R.pdb                              0.00982         -0.22801
r_model-348_I.pdb                              0.00982         -0.22822
r_model-896_I.pdb                              0.00981         -0.23079
r_model-317_I.pdb                              0.00980         -0.23128
r_model-1225_R.pdb                             0.00980         -0.23149
r_model-578_R.pdb                              0.00978         -0.23422
r_model-953_R.pdb                              0.00976         -0.23811
r_model-1283_R.pdb                             0.00976         -0.23750
r_model-178_I.pdb                              0.00973         -0.24231
r_model-1096_R.pdb                             0.00973         -0.24257
r_model-770_I.pdb                              0.00971         -0.24624
r_model-1547_R.pdb                             0.00970         -0.24781
r_model-66_R.pdb                               0.00969         -0.24962
r_model-442_I.pdb                              0.00966         -0.25495
r_model-1608_I.pdb                             0.00966         -0.25441
r_model-719_I.pdb                              0.00965         -0.25552
r_model-1323_R.pdb                             0.00965         -0.25611
r_model-1137_R.pdb                             0.00961         -0.26306
r_model-440_R.pdb                              0.00959         -0.26512
r_model-245_I.pdb                              0.00958         -0.26814
r_model-724_I.pdb                              0.00956         -0.27128
r_model-557_R.pdb                              0.00956         -0.27076
r_model-1023_R.pdb                             0.00956         -0.27120
r_model-1010_I.pdb                             0.00956         -0.27092
r_model-1053_I.pdb                             0.00955         -0.27207
r_model-757_I.pdb                              0.00954         -0.27387
r_model-1079_I.pdb                             0.00954         -0.27304
r_model-679_I.pdb                              0.00953         -0.27492
r_model-366_R.pdb                              0.00953         -0.27569
r_model-222_I.pdb                              0.00952         -0.27627
r_model-648_R.pdb                              0.00951         -0.27819
r_model-515_R.pdb                              0.00951         -0.27827
r_model-497_I.pdb                              0.00951         -0.27928
r_model-1260_I.pdb                             0.00951         -0.27840
r_model-949_I.pdb                              0.00950         -0.28045
r_model-813_I.pdb                              0.00950         -0.27972
r_model-1416_I.pdb                             0.00950         -0.28015
r_model-982_I.pdb                              0.00949         -0.28228
r_model-1662_I.pdb                             0.00947         -0.28468
r_model-1632_I.pdb                             0.00947         -0.28468
r_model-1606_R.pdb                             0.00947         -0.28557
r_model-1601_I.pdb                             0.00946         -0.28639
r_model-12_I.pdb                               0.00946         -0.28684
r_model-202_I.pdb                              0.00945         -0.28829
r_model-829_I.pdb                              0.00943         -0.29086
r_model-64_I.pdb                               0.00943         -0.29235
r_model-510_I.pdb                              0.00943         -0.29147
r_model-1457_I.pdb                             0.00942         -0.29279
r_model-1377_I.pdb                             0.00942         -0.29320
r_model-1035_I.pdb                             0.00941         -0.29429
r_model-517_I.pdb                              0.00940         -0.29690
r_model-1229_R.pdb                             0.00939         -0.29885
r_model-1075_I.pdb                             0.00938         -0.29910
r_model-818_R.pdb                              0.00937         -0.30136
r_model-1665_I.pdb                             0.00933         -0.30856
r_model-509_I.pdb                              0.00931         -0.31145
r_model-454_I.pdb                              0.00931         -0.31137
r_model-1345_I.pdb                             0.00930         -0.31351
r_model-1372_I.pdb                             0.00929         -0.31450
r_model-1167_I.pdb                             0.00929         -0.31403
r_model-652_R.pdb                              0.00927         -0.31723
r_model-1505_R.pdb                             0.00923         -0.32484
r_model-1245_I.pdb                             0.00923         -0.32467
r_model-1342_I.pdb                             0.00918         -0.33241
r_model-1638_R.pdb                             0.00917         -0.33304
r_model-590_I.pdb                              0.00914         -0.33834
r_model-820_I.pdb                              0.00913         -0.34023
r_model-474_R.pdb                              0.00913         -0.34023
r_model-994_R.pdb                              0.00912         -0.34235
r_model-189_I.pdb                              0.00904         -0.35462
r_model-571_I.pdb                              0.00901         -0.36037
r_model-428_I.pdb                              0.00901         -0.36037
r_model-1300_I.pdb                             0.00900         -0.36135
r_model-1558_R.pdb                             0.00898         -0.36453
r_model-1166_I.pdb                             0.00898         -0.36514
r_model-932_R.pdb                              0.00896         -0.36856
r_model-669_I.pdb                              0.00894         -0.37076
r_model-726_I.pdb                              0.00893         -0.37334
r_model-1227_R.pdb                             0.00893         -0.37238
r_model-1174_I.pdb                             0.00892         -0.37478
r_model-788_I.pdb                              0.00887         -0.38161
r_model-601_R.pdb                              0.00887         -0.38199
r_model-1024_R.pdb                             0.00887         -0.38289
r_model-496_I.pdb                              0.00886         -0.38402
r_model-1086_I.pdb                             0.00885         -0.38598
r_model-924_R.pdb                              0.00884         -0.38740
r_model-880_I.pdb                              0.00882         -0.38986
r_model-683_I.pdb                              0.00882         -0.39100
r_model-2_I.pdb                                0.00882         -0.39111
r_model-119_I.pdb                              0.00878         -0.39641
r_model-1424_R.pdb                             0.00872         -0.40627
r_model-1206_I.pdb                             0.00870         -0.40973
r_model-1438_I.pdb                             0.00869         -0.41143
r_model-203_I.pdb                              0.00867         -0.41443
r_model-766_I.pdb                              0.00866         -0.41668
r_model-1135_I.pdb                             0.00866         -0.41600
r_model-909_I.pdb                              0.00863         -0.42067
r_model-817_I.pdb                              0.00862         -0.42244
r_model-1389_I.pdb                             0.00861         -0.42444
r_model-1055_I.pdb                             0.00859         -0.42771
r_model-37_R.pdb                               0.00858         -0.42934
r_model-1444_I.pdb                             0.00858         -0.42957
r_model-1410_I.pdb                             0.00857         -0.43088
r_model-1352_I.pdb                             0.00851         -0.44099
r_model-611_I.pdb                              0.00850         -0.44195
r_model-1312_I.pdb                             0.00844         -0.45227
r_model-49_I.pdb                               0.00841         -0.45736
r_model-195_I.pdb                              0.00840         -0.45879
r_model-54_R.pdb                               0.00838         -0.46173
r_model-657_I.pdb                              0.00837         -0.46358
r_model-947_I.pdb                              0.00836         -0.46463
r_model-1697_I.pdb                             0.00834         -0.46849
r_model-1007_I.pdb                             0.00834         -0.46849
r_model-1122_R.pdb                             0.00832         -0.47095
r_model-895_I.pdb                              0.00829         -0.47650
r_model-608_I.pdb                              0.00826         -0.48127
r_model-1502_R.pdb                             0.00824         -0.48419
r_model-1193_R.pdb                             0.00821         -0.48965
r_model-1090_I.pdb                             0.00821         -0.48891
r_model-1495_I.pdb                             0.00814         -0.50003
r_model-175_R.pdb                              0.00812         -0.50367
r_model-452_I.pdb                              0.00809         -0.50827
r_model-8_I.pdb                                0.00804         -0.51706
r_model-1549_I.pdb                             0.00804         -0.51728
r_model-581_I.pdb                              0.00802         -0.52004
r_model-1615_I.pdb                             0.00799         -0.52452
r_model-680_I.pdb                              0.00796         -0.52988
r_model-13_I.pdb                               0.00796         -0.52911
r_model-825_I.pdb                              0.00793         -0.53491
r_model-1329_I.pdb                             0.00793         -0.53538
r_model-707_I.pdb                              0.00788         -0.54335
r_model-47_I.pdb                               0.00788         -0.54258
r_model-300_I.pdb                              0.00785         -0.54789
r_model-1071_I.pdb                             0.00785         -0.54733
r_model-540_I.pdb                              0.00779         -0.55684
r_model-1348_R.pdb                             0.00775         -0.56414
r_model-1205_I.pdb                             0.00775         -0.56335
r_model-284_I.pdb                              0.00772         -0.56913
r_model-1376_R.pdb                             0.00769         -0.57353
r_model-549_I.pdb                              0.00768         -0.57498
r_model-129_I.pdb                              0.00767         -0.57662
r_model-362_I.pdb                              0.00766         -0.57836
r_model-1353_R.pdb                             0.00766         -0.57899
r_model-1676_R.pdb                             0.00765         -0.58094
r_model-405_R.pdb                              0.00762         -0.58515
r_model-1515_I.pdb                             0.00761         -0.58743
r_model-32_R.pdb                               0.00760         -0.58764
r_model-120_I.pdb                              0.00759         -0.58966
r_model-113_I.pdb                              0.00759         -0.58909
r_model-407_R.pdb                              0.00758         -0.59136
r_model-792_I.pdb                              0.00755         -0.59592
r_model-306_I.pdb                              0.00752         -0.60157
r_model-423_I.pdb                              0.00747         -0.60905
r_model-659_I.pdb                              0.00742         -0.61740
r_model-853_R.pdb                              0.00740         -0.62032
r_model-224_I.pdb                              0.00737         -0.62553
r_model-902_I.pdb                              0.00736         -0.62682
r_model-417_I.pdb                              0.00734         -0.63068
r_model-639_I.pdb                              0.00730         -0.63730
r_model-508_I.pdb                              0.00730         -0.63668
r_model-461_I.pdb                              0.00727         -0.64131
r_model-1639_I.pdb                             0.00723         -0.64775
r_model-1195_I.pdb                             0.00722         -0.64960
r_model-385_I.pdb                              0.00721         -0.65195
r_model-865_I.pdb                              0.00719         -0.65405
r_model-750_I.pdb                              0.00719         -0.65433
r_model-1230_I.pdb                             0.00706         -0.67629
r_model-1104_I.pdb                             0.00704         -0.67873
r_model-1626_I.pdb                             0.00698         -0.68924
r_model-180_R.pdb                              0.00697         -0.69075
r_model-906_I.pdb                              0.00695         -0.69406
r_model-667_I.pdb                              0.00695         -0.69327
r_model-1537_I.pdb                             0.00695         -0.69279
r_model-255_I.pdb                              0.00693         -0.69695
r_model-109_I.pdb                              0.00692         -0.69795
r_model-1536_I.pdb                             0.00687         -0.70659
r_model-972_I.pdb                              0.00684         -0.71119
r_model-144_I.pdb                              0.00684         -0.71154
r_model-1418_I.pdb                             0.00677         -0.72285
r_model-1315_I.pdb                             0.00675         -0.72639
r_model-130_I.pdb                              0.00675         -0.72619
r_model-1123_R.pdb                             0.00675         -0.72565
r_model-412_I.pdb                              0.00669         -0.73542
r_model-459_I.pdb                              0.00666         -0.74092
r_model-206_I.pdb                              0.00666         -0.74092
r_model-1221_R.pdb                             0.00666         -0.74049
r_model-312_I.pdb                              0.00664         -0.74331
r_model-42_R.pdb                               0.00660         -0.75081
r_model-28_I.pdb                               0.00660         -0.75081
r_model-38_I.pdb                               0.00658         -0.75371
r_model-752_I.pdb                              0.00653         -0.76147
r_model-1349_I.pdb                             0.00653         -0.76167
r_model-1101_R.pdb                             0.00652         -0.76303
r_model-457_I.pdb                              0.00651         -0.76475
r_model-793_I.pdb                              0.00649         -0.76863
r_model-75_I.pdb                               0.00648         -0.77025
r_model-1311_I.pdb                             0.00648         -0.77019
r_model-251_I.pdb                              0.00642         -0.78025
r_model-864_I.pdb                              0.00638         -0.78658
r_model-859_I.pdb                              0.00637         -0.78776
r_model-743_I.pdb                              0.00635         -0.79136
r_model-1671_I.pdb                             0.00635         -0.79061
r_model-1422_I.pdb                             0.00634         -0.79286
r_model-1451_I.pdb                             0.00632         -0.79604
r_model-869_I.pdb                              0.00630         -0.79816
r_model-169_I.pdb                              0.00627         -0.80452
r_model-928_I.pdb                              0.00626         -0.80597
r_model-1414_I.pdb                             0.00625         -0.80728
r_model-1132_R.pdb                             0.00624         -0.80831
r_model-1188_I.pdb                             0.00621         -0.81329
r_model-182_I.pdb                              0.00618         -0.81881
r_model-1580_I.pdb                             0.00617         -0.81936
r_model-1141_I.pdb                             0.00612         -0.82784
r_model-465_I.pdb                              0.00609         -0.83251
r_model-1479_I.pdb                             0.00607         -0.83554
r_model-386_I.pdb                              0.00604         -0.84069
r_model-162_I.pdb                              0.00603         -0.84260
r_model-1523_I.pdb                             0.00603         -0.84260
r_model-60_I.pdb                               0.00598         -0.85001
r_model-831_R.pdb                              0.00595         -0.85537
r_model-1033_I.pdb                             0.00595         -0.85609
r_model-289_I.pdb                              0.00593         -0.85940
r_model-1619_I.pdb                             0.00592         -0.86044
r_model-1620_I.pdb                             0.00590         -0.86342
r_model-396_I.pdb                              0.00588         -0.86772
r_model-1695_I.pdb                             0.00588         -0.86763
r_model-854_I.pdb                              0.00581         -0.87782
r_model-1555_I.pdb                             0.00581         -0.87822
r_model-183_I.pdb                              0.00578         -0.88297
r_model-1512_I.pdb                             0.00576         -0.88585
r_model-582_R.pdb                              0.00575         -0.88878
r_model-863_I.pdb                              0.00569         -0.89738
r_model-885_R.pdb                              0.00568         -0.89937
r_model-441_I.pdb                              0.00568         -0.90007
r_model-1208_I.pdb                             0.00564         -0.90639
r_model-398_I.pdb                              0.00562         -0.90983
r_model-1663_I.pdb                             0.00561         -0.91017
r_model-1655_I.pdb                             0.00561         -0.91043
r_model-1209_I.pdb                             0.00560         -0.91180
r_model-111_I.pdb                              0.00560         -0.91274
r_model-286_I.pdb                              0.00559         -0.91376
r_model-1288_I.pdb                             0.00558         -0.91643
r_model-587_I.pdb                              0.00557         -0.91668
r_model-727_I.pdb                              0.00554         -0.92280
r_model-218_I.pdb                              0.00553         -0.92336
r_model-1387_R.pdb                             0.00553         -0.92366
r_model-19_I.pdb                               0.00551         -0.92744
r_model-908_I.pdb                              0.00548         -0.93188
r_model-85_I.pdb                               0.00548         -0.93242
r_model-1388_I.pdb                             0.00548         -0.93228
r_model-107_I.pdb                              0.00548         -0.93146
r_model-814_I.pdb                              0.00547         -0.93306
r_model-339_I.pdb                              0.00547         -0.93293
r_model-204_I.pdb                              0.00547         -0.93342
r_model-1507_I.pdb                             0.00546         -0.93493
r_model-1112_I.pdb                             0.00545         -0.93641
r_model-738_I.pdb                              0.00544         -0.93855
r_model-644_I.pdb                              0.00544         -0.93903
r_model-215_I.pdb                              0.00543         -0.93960
r_model-1408_I.pdb                             0.00543         -0.93960
r_model-276_I.pdb                              0.00542         -0.94094
r_model-233_I.pdb                              0.00542         -0.94153
r_model-1419_I.pdb                             0.00542         -0.94233
r_model-1147_I.pdb                             0.00541         -0.94243
r_model-1661_I.pdb                             0.00540         -0.94424
r_model-1420_I.pdb                             0.00540         -0.94445
r_model-422_I.pdb                              0.00537         -0.94936
r_model-1336_I.pdb                             0.00536         -0.95167
r_model-992_I.pdb                              0.00535         -0.95275
r_model-1525_I.pdb                             0.00534         -0.95505
r_model-1097_I.pdb                             0.00534         -0.95505
r_model-769_I.pdb                              0.00532         -0.95814
r_model-1190_I.pdb                             0.00528         -0.96466
r_model-1526_I.pdb                             0.00527         -0.96565
r_model-1305_I.pdb                             0.00526         -0.96740
r_model-615_I.pdb                              0.00522         -0.97385
r_model-1368_I.pdb                             0.00520         -0.97667
r_model-150_I.pdb                              0.00519         -0.97864
r_model-105_R.pdb                              0.00519         -0.97864
r_model-91_I.pdb                               0.00513         -0.98787
r_model-167_I.pdb                              0.00513         -0.98919
r_model-1082_I.pdb                             0.00513         -0.98909
r_model-142_I.pdb                              0.00512         -0.98965
r_model-1616_I.pdb                             0.00511         -0.99247
r_model-1224_I.pdb                             0.00511         -0.99109
r_model-1347_I.pdb                             0.00510         -0.99409
r_model-478_I.pdb                              0.00508         -0.99652
r_model-795_I.pdb                              0.00507         -0.99795
r_model-1152_I.pdb                             0.00507         -0.99830
r_model-1255_I.pdb                             0.00506         -1.00057
r_model-114_I.pdb                              0.00506         -0.99918
r_model-1103_I.pdb                             0.00505         -1.00197
r_model-1413_I.pdb                             0.00504         -1.00291
r_model-763_I.pdb                              0.00503         -1.00419
r_model-1124_I.pdb                             0.00503         -1.00460
r_model-767_I.pdb                              0.00502         -1.00580
r_model-636_I.pdb                              0.00502         -1.00718
r_model-293_I.pdb                              0.00501         -1.00772
r_model-333_R.pdb                              0.00500         -1.00949
r_model-1346_I.pdb                             0.00497         -1.01452
r_model-1577_I.pdb                             0.00496         -1.01641
r_model-1367_I.pdb                             0.00496         -1.01560
r_model-475_I.pdb                              0.00495         -1.01812
r_model-1307_I.pdb                             0.00495         -1.01743
r_model-1561_I.pdb                             0.00494         -1.01886
r_model-807_I.pdb                              0.00493         -1.02159
r_model-377_I.pdb                              0.00492         -1.02198
r_model-1677_I.pdb                             0.00492         -1.02285
r_model-1161_I.pdb                             0.00492         -1.02313
r_model-676_I.pdb                              0.00491         -1.02418
r_model-201_I.pdb                              0.00491         -1.02441
r_model-1694_I.pdb                             0.00491         -1.02501
r_model-778_I.pdb                              0.00489         -1.02769
r_model-164_I.pdb                              0.00489         -1.02713
r_model-761_I.pdb                              0.00486         -1.03314
r_model-662_I.pdb                              0.00486         -1.03228
r_model-416_I.pdb                              0.00486         -1.03228
r_model-186_I.pdb                              0.00486         -1.03228
r_model-165_I.pdb                              0.00486         -1.03261
r_model-1085_I.pdb                             0.00485         -1.03326
r_model-755_I.pdb                              0.00484         -1.03561
r_model-1621_R.pdb                             0.00484         -1.03514
r_model-1200_I.pdb                             0.00484         -1.03561
r_model-716_I.pdb                              0.00483         -1.03773
r_model-1252_R.pdb                             0.00483         -1.03661
r_model-1083_I.pdb                             0.00483         -1.03751
r_model-219_I.pdb                              0.00482         -1.03822
r_model-1475_I.pdb                             0.00481         -1.03985
r_model-650_I.pdb                              0.00479         -1.04351
r_model-453_R.pdb                              0.00477         -1.04639
r_model-7_I.pdb                                0.00476         -1.04808
r_model-1511_I.pdb                             0.00473         -1.05369
r_model-323_I.pdb                              0.00471         -1.05705
r_model-883_I.pdb                              0.00470         -1.05763
r_model-1581_I.pdb                             0.00470         -1.05767
r_model-1040_R.pdb                             0.00470         -1.05826
r_model-575_I.pdb                              0.00467         -1.06317
r_model-264_I.pdb                              0.00467         -1.06317
r_model-1218_I.pdb                             0.00467         -1.06317
r_model-1317_I.pdb                             0.00465         -1.06569
r_model-1405_R.pdb                             0.00461         -1.07237
r_model-1276_I.pdb                             0.00460         -1.07519
r_model-190_R.pdb                              0.00459         -1.07669
r_model-1293_R.pdb                             0.00458         -1.07712
r_model-246_I.pdb                              0.00457         -1.07919
r_model-314_R.pdb                              0.00456         -1.08090
r_model-1656_I.pdb                             0.00456         -1.08061
r_model-612_I.pdb                              0.00453         -1.08554
r_model-1612_I.pdb                             0.00452         -1.08741
r_model-1273_R.pdb                             0.00452         -1.08682
r_model-387_I.pdb                              0.00451         -1.08883
r_model-174_I.pdb                              0.00451         -1.08832
r_model-280_I.pdb                              0.00450         -1.09138
r_model-1393_I.pdb                             0.00449         -1.09249
r_model-1062_I.pdb                             0.00447         -1.09581
r_model-1207_I.pdb                             0.00446         -1.09685
r_model-1324_I.pdb                             0.00444         -1.10060
r_model-275_I.pdb                              0.00442         -1.10333
r_model-487_I.pdb                              0.00439         -1.10783
r_model-479_I.pdb                              0.00439         -1.10805
r_model-18_I.pdb                               0.00439         -1.10800
r_model-1530_R.pdb                             0.00437         -1.11249
r_model-383_R.pdb                              0.00435         -1.11543
r_model-83_I.pdb                               0.00434         -1.11617
r_model-835_I.pdb                              0.00434         -1.11723
r_model-583_I.pdb                              0.00434         -1.11617
r_model-565_I.pdb                              0.00433         -1.11834
r_model-1674_I.pdb                             0.00433         -1.11869
r_model-911_R.pdb                              0.00432         -1.11916
r_model-1487_R.pdb                             0.00432         -1.11981
r_model-1211_R.pdb                             0.00431         -1.12181
r_model-1045_I.pdb                             0.00430         -1.12264
r_model-873_I.pdb                              0.00429         -1.12528
r_model-315_I.pdb                              0.00428         -1.12655
r_model-95_I.pdb                               0.00427         -1.12805
r_model-718_I.pdb                              0.00427         -1.12746
r_model-217_I.pdb                              0.00426         -1.12952
r_model-1480_I.pdb                             0.00426         -1.12971
r_model-1624_I.pdb                             0.00425         -1.13045
r_model-45_I.pdb                               0.00424         -1.13313
r_model-713_I.pdb                              0.00421         -1.13751
r_model-296_R.pdb                              0.00415         -1.14761
r_model-374_I.pdb                              0.00413         -1.15102
r_model-1402_I.pdb                             0.00413         -1.15014
r_model-1128_I.pdb                             0.00412         -1.15283
r_model-1566_I.pdb                             0.00410         -1.15585
r_model-1472_R.pdb                             0.00410         -1.15491
r_model-1586_I.pdb                             0.00409         -1.15778
r_model-1215_I.pdb                             0.00409         -1.15778
r_model-589_R.pdb                              0.00406         -1.16137
r_model-910_I.pdb                              0.00405         -1.16298
r_model-1540_R.pdb                             0.00403         -1.16669
r_model-116_R.pdb                              0.00403         -1.16688
r_model-634_I.pdb                              0.00400         -1.17129
r_model-541_R.pdb                              0.00400         -1.17130
r_model-157_I.pdb                              0.00400         -1.17130
r_model-1506_I.pdb                             0.00399         -1.17393
r_model-1029_I.pdb                             0.00398         -1.17447
r_model-511_I.pdb                              0.00396         -1.17820
r_model-133_R.pdb                              0.00394         -1.18070
r_model-1120_I.pdb                             0.00393         -1.18288
r_model-1267_I.pdb                             0.00390         -1.18837
r_model-194_I.pdb                              0.00389         -1.18899
r_model-1280_I.pdb                             0.00389         -1.19022
r_model-1150_I.pdb                             0.00386         -1.19508
r_model-857_I.pdb                              0.00385         -1.19587
r_model-753_I.pdb                              0.00385         -1.19639
r_model-308_I.pdb                              0.00385         -1.19595
r_model-214_I.pdb                              0.00384         -1.19704
r_model-1266_I.pdb                             0.00384         -1.19732
r_model-1126_R.pdb                             0.00384         -1.19695
r_model-88_I.pdb                               0.00381         -1.20333
r_model-365_R.pdb                              0.00381         -1.20275
r_model-200_I.pdb                              0.00381         -1.20299
r_model-1306_R.pdb                             0.00379         -1.20497
r_model-840_I.pdb                              0.00378         -1.20734
r_model-1032_R.pdb                             0.00378         -1.20784
r_model-809_I.pdb                              0.00375         -1.21270
r_model-1570_I.pdb                             0.00375         -1.21231
r_model-1371_I.pdb                             0.00375         -1.21238
r_model-1039_I.pdb                             0.00374         -1.21315
r_model-1528_R.pdb                             0.00373         -1.21606
r_model-1109_I.pdb                             0.00373         -1.21595
r_model-951_I.pdb                              0.00372         -1.21763
r_model-737_I.pdb                              0.00372         -1.21695
r_model-969_I.pdb                              0.00371         -1.21831
r_model-1116_I.pdb                             0.00371         -1.21876
r_model-614_I.pdb                              0.00370         -1.22044
r_model-991_I.pdb                              0.00367         -1.22536
r_model-268_I.pdb                              0.00367         -1.22536
r_model-987_I.pdb                              0.00366         -1.22744
r_model-742_R.pdb                              0.00365         -1.22831
r_model-1565_R.pdb                             0.00365         -1.22829
r_model-675_I.pdb                              0.00363         -1.23159
r_model-363_I.pdb                              0.00362         -1.23308
r_model-464_I.pdb                              0.00360         -1.23702
r_model-1203_I.pdb                             0.00360         -1.23662
r_model-5_R.pdb                                0.00359         -1.23801
r_model-391_I.pdb                              0.00358         -1.23958
r_model-1595_I.pdb                             0.00358         -1.23991
r_model-1648_I.pdb                             0.00357         -1.24066
r_model-696_I.pdb                              0.00355         -1.24400
r_model-671_I.pdb                              0.00355         -1.24514
r_model-1044_I.pdb                             0.00355         -1.24400
r_model-555_I.pdb                              0.00354         -1.24563
r_model-1027_R.pdb                             0.00354         -1.24698
r_model-881_I.pdb                              0.00353         -1.24853
r_model-602_I.pdb                              0.00353         -1.24762
r_model-1265_I.pdb                             0.00353         -1.24747
r_model-1134_I.pdb                             0.00353         -1.24721
r_model-98_R.pdb                               0.00351         -1.25193
r_model-1658_I.pdb                             0.00351         -1.25139
r_model-654_I.pdb                              0.00350         -1.25286
r_model-353_I.pdb                              0.00350         -1.25299
r_model-901_I.pdb                              0.00349         -1.25447
r_model-1491_R.pdb                             0.00348         -1.25625
r_model-435_I.pdb                              0.00347         -1.25779
r_model-17_I.pdb                               0.00347         -1.25779
r_model-741_R.pdb                              0.00346         -1.25976
r_model-94_I.pdb                               0.00344         -1.26198
r_model-93_R.pdb                               0.00344         -1.26188
r_model-1292_I.pdb                             0.00344         -1.26260
r_model-1423_I.pdb                             0.00343         -1.26458
r_model-1262_I.pdb                             0.00342         -1.26532
r_model-984_I.pdb                              0.00339         -1.27056
r_model-25_R.pdb                               0.00339         -1.27015
r_model-349_R.pdb                              0.00337         -1.27306
r_model-225_R.pdb                              0.00334         -1.27816
r_model-484_I.pdb                              0.00332         -1.28163
r_model-332_R.pdb                              0.00332         -1.28271
r_model-1690_I.pdb                             0.00332         -1.28146
r_model-1008_I.pdb                             0.00332         -1.28167
r_model-437_R.pdb                              0.00331         -1.28379
r_model-1470_I.pdb                             0.00331         -1.28302
r_model-1362_I.pdb                             0.00330         -1.28501
r_model-559_I.pdb                              0.00329         -1.28701
r_model-1256_I.pdb                             0.00327         -1.28962
r_model-1646_I.pdb                             0.00326         -1.29229
r_model-739_I.pdb                              0.00325         -1.29352
r_model-1449_I.pdb                             0.00323         -1.29686
r_model-725_R.pdb                              0.00321         -1.29960
r_model-257_I.pdb                              0.00319         -1.30365
r_model-643_I.pdb                              0.00318         -1.30383
r_model-79_I.pdb                               0.00317         -1.30552
r_model-552_I.pdb                              0.00317         -1.30598
r_model-1607_R.pdb                             0.00316         -1.30835
r_model-580_R.pdb                              0.00315         -1.30915
r_model-568_I.pdb                              0.00315         -1.30891
r_model-1181_I.pdb                             0.00314         -1.31106
r_model-210_I.pdb                              0.00311         -1.31546
r_model-962_I.pdb                              0.00310         -1.31746
r_model-927_I.pdb                              0.00310         -1.31703
r_model-1476_R.pdb                             0.00308         -1.32014
r_model-1527_I.pdb                             0.00307         -1.32217
r_model-539_I.pdb                              0.00305         -1.32643
r_model-1627_I.pdb                             0.00305         -1.32576
r_model-1297_I.pdb                             0.00305         -1.32599
r_model-942_R.pdb                              0.00304         -1.32719
r_model-899_I.pdb                              0.00302         -1.33063
r_model-1539_I.pdb                             0.00302         -1.33030
r_model-1578_I.pdb                             0.00301         -1.33233
r_model-375_I.pdb                              0.00298         -1.33764
r_model-1341_R.pdb                             0.00295         -1.34120
r_model-1613_R.pdb                             0.00290         -1.35053
r_model-656_I.pdb                              0.00289         -1.35224
r_model-1446_I.pdb                             0.00289         -1.35234
r_model-1088_I.pdb                             0.00289         -1.35219
r_model-1069_I.pdb                             0.00289         -1.35150
r_model-298_I.pdb                              0.00287         -1.35485
r_model-800_I.pdb                              0.00285         -1.35737
r_model-345_I.pdb                              0.00285         -1.35786
r_model-173_I.pdb                              0.00284         -1.35898
r_model-1622_I.pdb                             0.00284         -1.35998
r_model-1567_I.pdb                             0.00284         -1.35998
r_model-1302_I.pdb                             0.00284         -1.35934
r_model-977_R.pdb                              0.00282         -1.36235
r_model-1113_I.pdb                             0.00282         -1.36313
r_model-1559_R.pdb                             0.00280         -1.36668
r_model-1582_I.pdb                             0.00279         -1.36846
r_model-536_I.pdb                              0.00278         -1.37024
r_model-1363_I.pdb                             0.00278         -1.36952
r_model-470_R.pdb                              0.00276         -1.37273
r_model-802_I.pdb                              0.00274         -1.37530
r_model-934_R.pdb                              0.00271         -1.38057
r_model-703_I.pdb                              0.00267         -1.38754
r_model-462_R.pdb                              0.00265         -1.39103
r_model-1688_I.pdb                             0.00265         -1.39025
r_model-305_I.pdb                              0.00262         -1.39527
r_model-1127_R.pdb                             0.00262         -1.39586
r_model-967_I.pdb                              0.00261         -1.39737
r_model-430_I.pdb                              0.00261         -1.39755
r_model-1625_I.pdb                             0.00259         -1.40037
r_model-1327_I.pdb                             0.00258         -1.40263
r_model-1669_R.pdb                             0.00257         -1.40365
r_model-137_I.pdb                              0.00257         -1.40376
r_model-1366_I.pdb                             0.00257         -1.40368
r_model-819_I.pdb                              0.00256         -1.40556
r_model-1587_I.pdb                             0.00256         -1.40584
r_model-1468_R.pdb                             0.00255         -1.40706
r_model-801_R.pdb                              0.00253         -1.40963
r_model-1070_I.pdb                             0.00252         -1.41157
r_model-553_I.pdb                              0.00251         -1.41249
r_model-299_I.pdb                              0.00251         -1.41249
r_model-101_I.pdb                              0.00251         -1.41340
r_model-1171_I.pdb                             0.00250         -1.41510
r_model-1271_I.pdb                             0.00249         -1.41610
r_model-861_R.pdb                              0.00247         -1.41940
r_model-316_R.pdb                              0.00247         -1.42018
r_model-110_R.pdb                              0.00247         -1.41923
r_model-354_R.pdb                              0.00246         -1.42182
r_model-678_R.pdb                              0.00245         -1.42233
r_model-261_I.pdb                              0.00245         -1.42242
r_model-1142_R.pdb                             0.00245         -1.42281
r_model-1585_I.pdb                             0.00244         -1.42435
r_model-790_I.pdb                              0.00243         -1.42647
r_model-670_I.pdb                              0.00243         -1.42539
r_model-1357_R.pdb                             0.00243         -1.42559
r_model-501_R.pdb                              0.00240         -1.43150
r_model-1284_I.pdb                             0.00239         -1.43276
r_model-1338_I.pdb                             0.00238         -1.43349
r_model-1640_I.pdb                             0.00236         -1.43697
r_model-874_I.pdb                              0.00233         -1.44275
r_model-52_I.pdb                               0.00233         -1.44160
r_model-294_I.pdb                              0.00233         -1.44281
r_model-1111_R.pdb                             0.00232         -1.44383
r_model-940_R.pdb                              0.00231         -1.44619
r_model-690_R.pdb                              0.00225         -1.45512
r_model-262_I.pdb                              0.00225         -1.45611
r_model-898_R.pdb                              0.00224         -1.45652
r_model-1535_I.pdb                             0.00224         -1.45750
r_model-1131_I.pdb                             0.00222         -1.46046
r_model-370_I.pdb                              0.00221         -1.46220
r_model-1427_I.pdb                             0.00220         -1.46276
r_model-1679_R.pdb                             0.00218         -1.46602
r_model-439_I.pdb                              0.00216         -1.47044
r_model-211_I.pdb                              0.00215         -1.47139
r_model-1332_I.pdb                             0.00214         -1.47322
r_model-1498_I.pdb                             0.00213         -1.47404
r_model-1031_I.pdb                             0.00212         -1.47658
r_model-250_R.pdb                              0.00211         -1.47765
r_model-505_I.pdb                              0.00209         -1.48165
r_model-1504_I.pdb                             0.00207         -1.48458
r_model-545_I.pdb                              0.00205         -1.48794
r_model-327_R.pdb                              0.00204         -1.48987
r_model-30_I.pdb                               0.00204         -1.48931
r_model-694_I.pdb                              0.00202         -1.49282
r_model-663_I.pdb                              0.00202         -1.49315
r_model-1431_I.pdb                             0.00202         -1.49282
r_model-569_I.pdb                              0.00200         -1.49567
r_model-414_R.pdb                              0.00193         -1.50705
r_model-758_R.pdb                              0.00191         -1.51111
r_model-796_R.pdb                              0.00190         -1.51157
r_model-824_R.pdb                              0.00189         -1.51314
r_model-547_I.pdb                              0.00189         -1.51369
r_model-448_R.pdb                              0.00188         -1.51532
r_model-827_R.pdb                              0.00182         -1.52450
r_model-476_R.pdb                              0.00180         -1.52849
r_model-1216_I.pdb                             0.00180         -1.52849
r_model-1636_I.pdb                             0.00169         -1.54655
r_model-61_I.pdb                               0.00167         -1.54973
r_model-564_I.pdb                              0.00163         -1.55542
r_model-1440_I.pdb                             0.00162         -1.55678
r_model-368_I.pdb                              0.00161         -1.55853
r_model-733_I.pdb                              0.00158         -1.56447
r_model-596_I.pdb                              0.00158         -1.56461
r_model-419_R.pdb                              0.00151         -1.57464
r_model-1136_I.pdb                             0.00141         -1.59178
r_model-1072_I.pdb                             0.00138         -1.59681
r_model-35_R.pdb                               0.00136         -1.59955
r_model-700_R.pdb                              0.00132         -1.60643
r_model-1048_I.pdb                             0.00127         -1.61497
r_model-371_I.pdb                              0.00108         -1.64571
