# Supplementary material for: Introducing a Clustering Step in a Consensus Approach for the Scoring of Protein-Protein Docking Models
Source: PLoS One. 2016 Nov 15;11(11):e0166460. doi: 10.1371/journal.pone.0166460 (PMC5112798; doi:10.1371/journal.pone.0166460)
Supplement: S1 Data — (TGZ) [file pone.0166460.s001.tgz › Oliva-Repository-PlosOne/CONSRANK/T39.out]

r_model-512_I.pdb                              0.04683          4.08592
r_model-991_I.pdb                              0.04593          3.98715
r_model-1344_I.pdb                             0.04581          3.97498
r_model-350_I.pdb                              0.04554          3.94501
r_model-787_I.pdb                              0.04553          3.94418
r_model-1229_I.pdb                             0.04543          3.93262
r_model-205_I.pdb                              0.04542          3.93202
r_model-908_I.pdb                              0.04536          3.92553
r_model-241_I.pdb                              0.04518          3.90535
r_model-492_I.pdb                              0.04515          3.90254
r_model-640_I.pdb                              0.04511          3.89842
r_model-358_I.pdb                              0.04509          3.89567
r_model-1055_I.pdb                             0.04502          3.88855
r_model-906_I.pdb                              0.04496          3.88151
r_model-491_I.pdb                              0.04480          3.86423
r_model-1379_I.pdb                             0.04449          3.83075
r_model-1228_I.pdb                             0.04439          3.82000
r_model-1111_I.pdb                             0.04438          3.81884
r_model-577_I.pdb                              0.04434          3.81426
r_model-578_I.pdb                              0.04421          3.79969
r_model-381_I.pdb                              0.04419          3.79748
r_model-1241_I.pdb                             0.04408          3.78635
r_model-1242_I.pdb                             0.04388          3.76412
r_model-1105_I.pdb                             0.04342          3.71386
r_model-366_I.pdb                              0.04338          3.70948
r_model-834_I.pdb                              0.04337          3.70883
r_model-857_I.pdb                              0.04334          3.70552
r_model-16_I.pdb                               0.04332          3.70305
r_model-947_I.pdb                              0.04324          3.69433
r_model-1173_I.pdb                             0.04289          3.65606
r_model-223_I.pdb                              0.04287          3.65363
r_model-1387_I.pdb                             0.04287          3.65359
r_model-840_I.pdb                              0.04284          3.65103
r_model-1014_I.pdb                             0.04284          3.65078
r_model-1042_I.pdb                             0.04275          3.64098
r_model-553_I.pdb                              0.04266          3.63093
r_model-584_I.pdb                              0.04265          3.62969
r_model-816_I.pdb                              0.04261          3.62537
r_model-1207_I.pdb                             0.04261          3.62610
r_model-702_I.pdb                              0.04259          3.62319
r_model-1174_I.pdb                             0.04259          3.62370
r_model-66_I.pdb                               0.04224          3.58546
r_model-1399_I.pdb                             0.04214          3.57426
r_model-611_I.pdb                              0.04198          3.55706
r_model-699_I.pdb                              0.04186          3.54416
r_model-197_I.pdb                              0.04182          3.53984
r_model-1323_I.pdb                             0.04177          3.53418
r_model-1359_I.pdb                             0.04175          3.53165
r_model-474_I.pdb                              0.04168          3.52431
r_model-569_I.pdb                              0.04143          3.49676
r_model-1309_I.pdb                             0.04123          3.47577
r_model-386_I.pdb                              0.04121          3.47284
r_model-585_I.pdb                              0.04106          3.45723
r_model-709_I.pdb                              0.04096          3.44622
r_model-88_I.pdb                               0.04062          3.40917
r_model-745_I.pdb                              0.04059          3.40521
r_model-904_I.pdb                              0.04057          3.40317
r_model-1003_I.pdb                             0.04043          3.38848
r_model-14_I.pdb                               0.04021          3.36470
r_model-1391_I.pdb                             0.03936          3.27119
r_model-987_I.pdb                              0.03874          3.20422
r_model-1315_I.pdb                             0.03689          3.00194
r_model-1393_I.pdb                             0.03664          2.97500
r_model-311_I.pdb                              0.03467          2.76017
r_model-391_I.pdb                              0.03340          2.62174
r_model-271_I.pdb                              0.03209          2.47945
r_model-601_I.pdb                              0.03126          2.38874
r_model-1215_I.pdb                             0.03078          2.33699
r_model-74_I.pdb                               0.03067          2.32462
r_model-1009_I.pdb                             0.03066          2.32391
r_model-622_I.pdb                              0.03059          2.31559
r_model-1281_I.pdb                             0.03021          2.27482
r_model-1141_I.pdb                             0.02961          2.20905
r_model-653_I.pdb                              0.02958          2.20557
r_model-570_I.pdb                              0.02954          2.20149
r_model-1093_I.pdb                             0.02945          2.19114
r_model-841_I.pdb                              0.02929          2.17367
r_model-128_I.pdb                              0.02929          2.17443
r_model-400_I.pdb                              0.02925          2.17013
r_model-929_I.pdb                              0.02881          2.12205
r_model-549_I.pdb                              0.02874          2.11427
r_model-982_I.pdb                              0.02861          2.10043
r_model-1185_I.pdb                             0.02851          2.08934
r_model-1088_I.pdb                             0.02841          2.07826
r_model-129_I.pdb                              0.02830          2.06626
r_model-524_I.pdb                              0.02823          2.05844
r_model-1373_I.pdb                             0.02787          2.01893
r_model-1205_I.pdb                             0.02773          2.00451
r_model-1192_I.pdb                             0.02762          1.99196
r_model-867_I.pdb                              0.02757          1.98701
r_model-772_I.pdb                              0.02752          1.98114
r_model-159_I.pdb                              0.02744          1.97231
r_model-260_I.pdb                              0.02738          1.96556
r_model-107_I.pdb                              0.02722          1.94877
r_model-517_I.pdb                              0.02717          1.94325
r_model-920_I.pdb                              0.02712          1.93774
r_model-373_I.pdb                              0.02707          1.93220
r_model-1104_R.pdb                             0.02697          1.92169
r_model-1184_I.pdb                             0.02692          1.91548
r_model-847_I.pdb                              0.02690          1.91333
r_model-905_I.pdb                              0.02685          1.90855
r_model-1364_I.pdb                             0.02682          1.90449
r_model-522_I.pdb                              0.02671          1.89249
r_model-410_I.pdb                              0.02635          1.85417
r_model-264_I.pdb                              0.02606          1.82241
r_model-219_I.pdb                              0.02606          1.82209
r_model-1027_I.pdb                             0.02601          1.81650
r_model-114_I.pdb                              0.02593          1.80815
r_model-998_R.pdb                              0.02581          1.79473
r_model-471_I.pdb                              0.02580          1.79392
r_model-1070_R.pdb                             0.02548          1.75849
r_model-231_R.pdb                              0.02544          1.75464
r_model-916_I.pdb                              0.02531          1.73984
r_model-1310_I.pdb                             0.02527          1.73604
r_model-665_R.pdb                              0.02525          1.73345
r_model-718_I.pdb                              0.02519          1.72693
r_model-338_I.pdb                              0.02504          1.71136
r_model-676_I.pdb                              0.02496          1.70239
r_model-499_I.pdb                              0.02478          1.68213
r_model-531_R.pdb                              0.02477          1.68103
r_model-615_I.pdb                              0.02475          1.67880
r_model-392_I.pdb                              0.02467          1.67048
r_model-741_R.pdb                              0.02451          1.65344
r_model-1337_I.pdb                             0.02428          1.62765
r_model-561_I.pdb                              0.02410          1.60832
r_model-836_I.pdb                              0.02395          1.59220
r_model-1296_I.pdb                             0.02377          1.57215
r_model-753_R.pdb                              0.02369          1.56356
r_model-345_I.pdb                              0.02343          1.53553
r_model-1278_I.pdb                             0.02341          1.53363
r_model-216_R.pdb                              0.02323          1.51411
r_model-1226_I.pdb                             0.02285          1.47266
r_model-613_I.pdb                              0.02277          1.46316
r_model-1389_I.pdb                             0.02234          1.41672
r_model-111_I.pdb                              0.02222          1.40395
r_model-999_I.pdb                              0.02102          1.27247
r_model-617_I.pdb                              0.02080          1.24908
r_model-1279_I.pdb                             0.01928          1.08289
r_model-390_I.pdb                              0.01918          1.07227
r_model-1122_I.pdb                             0.01867          1.01644
r_model-539_I.pdb                              0.01864          1.01366
r_model-1064_I.pdb                             0.01854          1.00248
r_model-1336_I.pdb                             0.01811          0.95541
r_model-760_I.pdb                              0.01803          0.94742
r_model-1368_I.pdb                             0.01778          0.92010
r_model-1187_I.pdb                             0.01750          0.88919
r_model-383_I.pdb                              0.01732          0.86918
r_model-37_I.pdb                               0.01728          0.86475
r_model-1183_I.pdb                             0.01719          0.85571
r_model-255_I.pdb                              0.01676          0.80806
r_model-871_I.pdb                              0.01656          0.78643
r_model-962_I.pdb                              0.01650          0.78056
r_model-783_I.pdb                              0.01614          0.74118
r_model-829_I.pdb                              0.01577          0.70105
r_model-353_I.pdb                              0.01573          0.69573
r_model-22_I.pdb                               0.01573          0.69573
r_model-230_I.pdb                              0.01546          0.66694
r_model-993_I.pdb                              0.01545          0.66613
r_model-1165_I.pdb                             0.01545          0.66564
r_model-170_I.pdb                              0.01526          0.64486
r_model-695_I.pdb                              0.01523          0.64191
r_model-673_I.pdb                              0.01516          0.63377
r_model-812_I.pdb                              0.01508          0.62543
r_model-820_I.pdb                              0.01502          0.61922
r_model-1046_I.pdb                             0.01499          0.61606
r_model-990_I.pdb                              0.01495          0.61134
r_model-76_R.pdb                               0.01488          0.60388
r_model-722_I.pdb                              0.01484          0.59975
r_model-1114_R.pdb                             0.01477          0.59151
r_model-318_R.pdb                              0.01458          0.57068
r_model-462_R.pdb                              0.01457          0.56965
r_model-1314_I.pdb                             0.01449          0.56157
r_model-402_I.pdb                              0.01448          0.55982
r_model-623_R.pdb                              0.01445          0.55662
r_model-228_R.pdb                              0.01439          0.55060
r_model-425_I.pdb                              0.01435          0.54581
r_model-20_I.pdb                               0.01435          0.54549
r_model-500_I.pdb                              0.01434          0.54487
r_model-282_I.pdb                              0.01434          0.54490
r_model-801_I.pdb                              0.01423          0.53258
r_model-976_R.pdb                              0.01417          0.52646
r_model-1214_I.pdb                             0.01397          0.50439
r_model-479_I.pdb                              0.01396          0.50357
r_model-429_I.pdb                              0.01395          0.50253
r_model-922_I.pdb                              0.01385          0.49157
r_model-1204_I.pdb                             0.01381          0.48739
r_model-130_I.pdb                              0.01376          0.48181
r_model-1037_I.pdb                             0.01366          0.47082
r_model-344_I.pdb                              0.01364          0.46898
r_model-798_I.pdb                              0.01361          0.46476
r_model-276_I.pdb                              0.01361          0.46486
r_model-1223_I.pdb                             0.01359          0.46324
r_model-544_I.pdb                              0.01358          0.46202
r_model-1059_I.pdb                             0.01355          0.45813
r_model-1052_I.pdb                             0.01354          0.45778
r_model-202_I.pdb                              0.01352          0.45587
r_model-244_I.pdb                              0.01347          0.44972
r_model-862_R.pdb                              0.01341          0.44314
r_model-412_I.pdb                              0.01338          0.43960
r_model-1203_I.pdb                             0.01336          0.43826
r_model-846_I.pdb                              0.01334          0.43571
r_model-100_R.pdb                              0.01330          0.43086
r_model-60_R.pdb                               0.01322          0.42307
r_model-639_I.pdb                              0.01311          0.41083
r_model-1099_I.pdb                             0.01310          0.41009
r_model-417_I.pdb                              0.01304          0.40277
r_model-697_I.pdb                              0.01303          0.40156
r_model-541_I.pdb                              0.01299          0.39807
r_model-1043_R.pdb                             0.01296          0.39474
r_model-547_R.pdb                              0.01294          0.39200
r_model-251_I.pdb                              0.01293          0.39137
r_model-978_R.pdb                              0.01291          0.38918
r_model-365_R.pdb                              0.01288          0.38516
r_model-821_I.pdb                              0.01283          0.38058
r_model-910_I.pdb                              0.01282          0.37856
r_model-545_R.pdb                              0.01281          0.37835
r_model-1156_I.pdb                             0.01279          0.37570
r_model-568_I.pdb                              0.01274          0.36996
r_model-486_I.pdb                              0.01269          0.36532
r_model-421_I.pdb                              0.01267          0.36221
r_model-1116_I.pdb                             0.01265          0.36089
r_model-954_I.pdb                              0.01263          0.35863
r_model-1341_I.pdb                             0.01263          0.35815
r_model-1283_I.pdb                             0.01263          0.35815
r_model-406_R.pdb                              0.01261          0.35596
r_model-438_I.pdb                              0.01260          0.35550
r_model-145_I.pdb                              0.01260          0.35469
r_model-393_I.pdb                              0.01258          0.35321
r_model-404_I.pdb                              0.01254          0.34851
r_model-399_R.pdb                              0.01251          0.34563
r_model-92_R.pdb                               0.01249          0.34294
r_model-97_I.pdb                               0.01247          0.34084
r_model-1015_R.pdb                             0.01243          0.33603
r_model-961_I.pdb                              0.01241          0.33466
r_model-523_I.pdb                              0.01241          0.33492
r_model-156_I.pdb                              0.01241          0.33484
r_model-511_I.pdb                              0.01240          0.33359
r_model-626_R.pdb                              0.01239          0.33255
r_model-696_I.pdb                              0.01235          0.32767
r_model-472_I.pdb                              0.01228          0.32020
r_model-448_I.pdb                              0.01225          0.31661
r_model-116_I.pdb                              0.01225          0.31671
r_model-555_I.pdb                              0.01210          0.30049
r_model-169_I.pdb                              0.01209          0.29973
r_model-58_I.pdb                               0.01207          0.29756
r_model-48_I.pdb                               0.01205          0.29509
r_model-1130_R.pdb                             0.01204          0.29413
r_model-164_I.pdb                              0.01200          0.28982
r_model-662_I.pdb                              0.01199          0.28841
r_model-534_I.pdb                              0.01197          0.28629
r_model-342_I.pdb                              0.01197          0.28624
r_model-1107_R.pdb                             0.01194          0.28360
r_model-1354_I.pdb                             0.01192          0.28061
r_model-476_I.pdb                              0.01191          0.27985
r_model-1289_I.pdb                             0.01189          0.27740
r_model-952_I.pdb                              0.01188          0.27634
r_model-65_I.pdb                               0.01183          0.27081
r_model-705_I.pdb                              0.01178          0.26577
r_model-664_I.pdb                              0.01177          0.26498
r_model-637_R.pdb                              0.01177          0.26442
r_model-1193_R.pdb                             0.01175          0.26219
r_model-764_I.pdb                              0.01171          0.25828
r_model-225_I.pdb                              0.01170          0.25702
r_model-1048_I.pdb                             0.01164          0.25018
r_model-571_I.pdb                              0.01160          0.24649
r_model-1270_R.pdb                             0.01157          0.24277
r_model-284_I.pdb                              0.01152          0.23748
r_model-109_I.pdb                              0.01150          0.23566
r_model-7_I.pdb                                0.01149          0.23443
r_model-965_I.pdb                              0.01146          0.23091
r_model-1157_I.pdb                             0.01136          0.21985
r_model-902_I.pdb                              0.01132          0.21585
r_model-482_I.pdb                              0.01128          0.21174
r_model-1374_I.pdb                             0.01123          0.20551
r_model-595_I.pdb                              0.01115          0.19692
r_model-1075_I.pdb                             0.01112          0.19343
r_model-1210_I.pdb                             0.01111          0.19278
r_model-565_I.pdb                              0.01109          0.19075
r_model-1222_I.pdb                             0.01109          0.19101
r_model-1367_I.pdb                             0.01106          0.18731
r_model-494_I.pdb                              0.01105          0.18582
r_model-256_I.pdb                              0.01104          0.18489
r_model-1100_I.pdb                             0.01104          0.18539
r_model-535_I.pdb                              0.01102          0.18342
r_model-23_I.pdb                               0.01097          0.17784
r_model-131_I.pdb                              0.01095          0.17558
r_model-329_I.pdb                              0.01092          0.17248
r_model-51_I.pdb                               0.01091          0.17139
r_model-1035_I.pdb                             0.01090          0.17020
r_model-1252_I.pdb                             0.01087          0.16642
r_model-473_I.pdb                              0.01086          0.16539
r_model-463_R.pdb                              0.01085          0.16487
r_model-330_I.pdb                              0.01084          0.16280
r_model-738_I.pdb                              0.01083          0.16181
r_model-68_I.pdb                               0.01081          0.15976
r_model-629_I.pdb                              0.01080          0.15861
r_model-1036_I.pdb                             0.01080          0.15870
r_model-811_I.pdb                              0.01075          0.15341
r_model-158_R.pdb                              0.01075          0.15380
r_model-90_I.pdb                               0.01074          0.15231
r_model-143_I.pdb                              0.01072          0.15041
r_model-911_I.pdb                              0.01070          0.14841
r_model-599_I.pdb                              0.01069          0.14658
r_model-1056_I.pdb                             0.01069          0.14736
r_model-989_I.pdb                              0.01060          0.13743
r_model-728_I.pdb                              0.01060          0.13766
r_model-707_I.pdb                              0.01057          0.13341
r_model-945_I.pdb                              0.01056          0.13243
r_model-950_I.pdb                              0.01053          0.13001
r_model-47_I.pdb                               0.01042          0.11702
r_model-770_I.pdb                              0.01041          0.11621
r_model-467_I.pdb                              0.01041          0.11604
r_model-1047_I.pdb                             0.01041          0.11642
r_model-477_I.pdb                              0.01039          0.11397
r_model-303_I.pdb                              0.01039          0.11435
r_model-1028_I.pdb                             0.01033          0.10792
r_model-877_I.pdb                              0.01032          0.10697
r_model-53_I.pdb                               0.01031          0.10556
r_model-986_I.pdb                              0.01026          0.10015
r_model-132_I.pdb                              0.01024          0.09755
r_model-1177_I.pdb                             0.01022          0.09606
r_model-153_I.pdb                              0.01019          0.09226
r_model-56_I.pdb                               0.01018          0.09084
r_model-1319_I.pdb                             0.01018          0.09146
r_model-1159_I.pdb                             0.01013          0.08549
r_model-809_I.pdb                              0.01011          0.08325
r_model-1264_I.pdb                             0.00998          0.06991
r_model-1135_I.pdb                             0.00997          0.06793
r_model-693_I.pdb                              0.00995          0.06652
r_model-1016_I.pdb                             0.00995          0.06615
r_model-1334_I.pdb                             0.00994          0.06491
r_model-1248_I.pdb                             0.00993          0.06385
r_model-726_I.pdb                              0.00991          0.06241
r_model-1217_I.pdb                             0.00990          0.06034
r_model-233_I.pdb                              0.00988          0.05816
r_model-493_I.pdb                              0.00987          0.05743
r_model-407_I.pdb                              0.00987          0.05767
r_model-1181_I.pdb                             0.00987          0.05798
r_model-557_I.pdb                              0.00986          0.05668
r_model-333_I.pdb                              0.00985          0.05502
r_model-36_I.pdb                               0.00984          0.05470
r_model-1265_I.pdb                             0.00983          0.05366
r_model-113_I.pdb                              0.00977          0.04719
r_model-1148_I.pdb                             0.00974          0.04329
r_model-1395_I.pdb                             0.00972          0.04135
r_model-516_I.pdb                              0.00969          0.03788
r_model-171_I.pdb                              0.00968          0.03697
r_model-1112_I.pdb                             0.00966          0.03435
r_model-502_I.pdb                              0.00964          0.03211
r_model-293_I.pdb                              0.00964          0.03200
r_model-1308_I.pdb                             0.00963          0.03135
r_model-265_I.pdb                              0.00962          0.03002
r_model-742_I.pdb                              0.00958          0.02614
r_model-521_I.pdb                              0.00957          0.02444
r_model-292_I.pdb                              0.00957          0.02470
r_model-35_I.pdb                               0.00955          0.02293
r_model-181_I.pdb                              0.00955          0.02265
r_model-1030_I.pdb                             0.00954          0.02113
r_model-1073_I.pdb                             0.00953          0.02099
r_model-1067_I.pdb                             0.00950          0.01765
r_model-242_I.pdb                              0.00948          0.01471
r_model-1383_I.pdb                             0.00947          0.01368
r_model-831_I.pdb                              0.00946          0.01336
r_model-892_I.pdb                              0.00945          0.01213
r_model-1190_I.pdb                             0.00941          0.00717
r_model-250_I.pdb                              0.00939          0.00509
r_model-307_I.pdb                              0.00937          0.00310
r_model-670_I.pdb                              0.00936          0.00240
r_model-619_I.pdb                              0.00936          0.00169
r_model-1158_I.pdb                             0.00935          0.00128
r_model-84_I.pdb                               0.00934         -0.00063
r_model-747_I.pdb                              0.00932         -0.00228
r_model-248_I.pdb                              0.00929         -0.00540
r_model-295_I.pdb                              0.00928         -0.00684
r_model-974_I.pdb                              0.00926         -0.00845
r_model-280_I.pdb                              0.00918         -0.01746
r_model-1392_I.pdb                             0.00917         -0.01838
r_model-1286_I.pdb                             0.00915         -0.02098
r_model-1033_I.pdb                             0.00914         -0.02250
r_model-1143_I.pdb                             0.00912         -0.02455
r_model-302_I.pdb                              0.00909         -0.02726
r_model-602_I.pdb                              0.00905         -0.03226
r_model-137_I.pdb                              0.00905         -0.03136
r_model-1092_I.pdb                             0.00904         -0.03260
r_model-988_I.pdb                              0.00902         -0.03514
r_model-177_I.pdb                              0.00902         -0.03494
r_model-1087_I.pdb                             0.00900         -0.03719
r_model-526_I.pdb                              0.00899         -0.03806
r_model-874_I.pdb                              0.00898         -0.03895
r_model-1269_I.pdb                             0.00898         -0.03976
r_model-1004_I.pdb                             0.00898         -0.03908
r_model-591_I.pdb                              0.00897         -0.04002
r_model-434_I.pdb                              0.00897         -0.04106
r_model-1240_I.pdb                             0.00897         -0.04017
r_model-835_I.pdb                              0.00896         -0.04214
r_model-371_I.pdb                              0.00896         -0.04212
r_model-1162_I.pdb                             0.00896         -0.04175
r_model-1123_I.pdb                             0.00896         -0.04163
r_model-21_I.pdb                               0.00895         -0.04230
r_model-758_I.pdb                              0.00894         -0.04377
r_model-680_I.pdb                              0.00894         -0.04373
r_model-398_I.pdb                              0.00892         -0.04647
r_model-1375_I.pdb                             0.00892         -0.04612
r_model-1129_I.pdb                             0.00891         -0.04759
r_model-854_I.pdb                              0.00889         -0.04922
r_model-845_I.pdb                              0.00887         -0.05156
r_model-49_I.pdb                               0.00885         -0.05379
r_model-606_I.pdb                              0.00884         -0.05483
r_model-506_I.pdb                              0.00884         -0.05436
r_model-574_I.pdb                              0.00883         -0.05593
r_model-844_I.pdb                              0.00882         -0.05656
r_model-1090_I.pdb                             0.00882         -0.05733
r_model-77_I.pdb                               0.00880         -0.05912
r_model-881_I.pdb                              0.00876         -0.06382
r_model-431_I.pdb                              0.00874         -0.06584
r_model-1170_I.pdb                             0.00873         -0.06677
r_model-790_I.pdb                              0.00871         -0.06852
r_model-155_I.pdb                              0.00867         -0.07314
r_model-958_I.pdb                              0.00866         -0.07464
r_model-437_I.pdb                              0.00865         -0.07576
r_model-1299_I.pdb                             0.00865         -0.07538
r_model-325_I.pdb                              0.00863         -0.07757
r_model-1386_I.pdb                             0.00863         -0.07757
r_model-968_I.pdb                              0.00861         -0.07947
r_model-1311_I.pdb                             0.00861         -0.08012
r_model-628_I.pdb                              0.00860         -0.08113
r_model-597_I.pdb                              0.00860         -0.08107
r_model-505_I.pdb                              0.00860         -0.08057
r_model-1276_I.pdb                             0.00860         -0.08133
r_model-960_I.pdb                              0.00859         -0.08168
r_model-108_I.pdb                              0.00858         -0.08330
r_model-593_I.pdb                              0.00855         -0.08648
r_model-1282_I.pdb                             0.00855         -0.08629
r_model-838_I.pdb                              0.00854         -0.08747
r_model-763_I.pdb                              0.00853         -0.08886
r_model-715_I.pdb                              0.00851         -0.09022
r_model-956_I.pdb                              0.00850         -0.09125
r_model-176_I.pdb                              0.00849         -0.09335
r_model-1253_R.pdb                             0.00849         -0.09284
r_model-459_I.pdb                              0.00848         -0.09412
r_model-2_I.pdb                                0.00848         -0.09408
r_model-167_I.pdb                              0.00848         -0.09379
r_model-1081_I.pdb                             0.00848         -0.09355
r_model-1002_I.pdb                             0.00845         -0.09735
r_model-336_I.pdb                              0.00843         -0.09914
r_model-273_I.pdb                              0.00843         -0.09947
r_model-1363_I.pdb                             0.00842         -0.10023
r_model-1172_I.pdb                             0.00841         -0.10142
r_model-1118_I.pdb                             0.00841         -0.10153
r_model-946_I.pdb                              0.00840         -0.10215
r_model-1178_R.pdb                             0.00839         -0.10333
r_model-257_I.pdb                              0.00838         -0.10535
r_model-73_I.pdb                               0.00836         -0.10648
r_model-1191_I.pdb                             0.00836         -0.10717
r_model-1026_I.pdb                             0.00836         -0.10710
r_model-782_I.pdb                              0.00835         -0.10816
r_model-708_I.pdb                              0.00834         -0.10927
r_model-435_I.pdb                              0.00834         -0.10927
r_model-849_I.pdb                              0.00831         -0.11273
r_model-442_I.pdb                              0.00831         -0.11281
r_model-938_I.pdb                              0.00830         -0.11385
r_model-766_I.pdb                              0.00830         -0.11367
r_model-39_I.pdb                               0.00830         -0.11309
r_model-18_I.pdb                               0.00830         -0.11304
r_model-1146_I.pdb                             0.00830         -0.11399
r_model-754_I.pdb                              0.00828         -0.11610
r_model-612_I.pdb                              0.00827         -0.11669
r_model-1260_I.pdb                             0.00827         -0.11655
r_model-328_I.pdb                              0.00824         -0.11982
r_model-891_I.pdb                              0.00822         -0.12225
r_model-926_I.pdb                              0.00820         -0.12445
r_model-220_I.pdb                              0.00814         -0.13124
r_model-142_I.pdb                              0.00814         -0.13072
r_model-723_I.pdb                              0.00813         -0.13160
r_model-337_I.pdb                              0.00811         -0.13460
r_model-1120_I.pdb                             0.00811         -0.13455
r_model-1054_I.pdb                             0.00811         -0.13429
r_model-94_I.pdb                               0.00810         -0.13523
r_model-879_I.pdb                              0.00808         -0.13771
r_model-851_I.pdb                              0.00807         -0.13818
r_model-609_I.pdb                              0.00807         -0.13807
r_model-1031_I.pdb                             0.00806         -0.13963
r_model-687_I.pdb                              0.00805         -0.14088
r_model-1062_I.pdb                             0.00805         -0.14058
r_model-198_I.pdb                              0.00803         -0.14322
r_model-5_I.pdb                                0.00802         -0.14451
r_model-490_I.pdb                              0.00802         -0.14440
r_model-1263_I.pdb                             0.00800         -0.14590
r_model-901_I.pdb                              0.00799         -0.14704
r_model-559_I.pdb                              0.00793         -0.15393
r_model-644_I.pdb                              0.00792         -0.15443
r_model-258_I.pdb                              0.00792         -0.15543
r_model-1347_I.pdb                             0.00792         -0.15536
r_model-778_I.pdb                              0.00791         -0.15587
r_model-1349_I.pdb                             0.00791         -0.15641
r_model-310_I.pdb                              0.00790         -0.15724
r_model-83_I.pdb                               0.00787         -0.15992
r_model-594_I.pdb                              0.00787         -0.15992
r_model-1338_I.pdb                             0.00786         -0.16120
r_model-1065_I.pdb                             0.00786         -0.16120
r_model-315_I.pdb                              0.00784         -0.16315
r_model-1333_I.pdb                             0.00784         -0.16371
r_model-1132_I.pdb                             0.00784         -0.16364
r_model-1297_I.pdb                             0.00783         -0.16445
r_model-69_I.pdb                               0.00780         -0.16769
r_model-226_I.pdb                              0.00780         -0.16808
r_model-737_I.pdb                              0.00779         -0.16869
r_model-992_I.pdb                              0.00778         -0.17019
r_model-104_I.pdb                              0.00778         -0.17074
r_model-984_I.pdb                              0.00777         -0.17094
r_model-870_I.pdb                              0.00776         -0.17263
r_model-900_I.pdb                              0.00775         -0.17372
r_model-749_I.pdb                              0.00775         -0.17357
r_model-1049_I.pdb                             0.00775         -0.17332
r_model-913_I.pdb                              0.00773         -0.17551
r_model-1211_I.pdb                             0.00772         -0.17638
r_model-1050_I.pdb                             0.00772         -0.17710
r_model-598_I.pdb                              0.00771         -0.17760
r_model-44_I.pdb                               0.00771         -0.17780
r_model-227_I.pdb                              0.00770         -0.17884
r_model-1266_I.pdb                             0.00770         -0.17929
r_model-254_R.pdb                              0.00769         -0.17987
r_model-515_I.pdb                              0.00768         -0.18095
r_model-444_I.pdb                              0.00765         -0.18433
r_model-397_I.pdb                              0.00765         -0.18444
r_model-1208_I.pdb                             0.00765         -0.18397
r_model-1053_I.pdb                             0.00765         -0.18491
r_model-357_I.pdb                              0.00764         -0.18538
r_model-246_I.pdb                              0.00764         -0.18569
r_model-971_I.pdb                              0.00761         -0.18823
r_model-668_I.pdb                              0.00760         -0.19025
r_model-941_I.pdb                              0.00757         -0.19335
r_model-15_I.pdb                               0.00757         -0.19335
r_model-13_I.pdb                               0.00757         -0.19320
r_model-1398_I.pdb                             0.00757         -0.19269
r_model-28_I.pdb                               0.00756         -0.19394
r_model-445_I.pdb                              0.00755         -0.19548
r_model-1213_I.pdb                             0.00755         -0.19562
r_model-1199_R.pdb                             0.00754         -0.19644
r_model-1186_I.pdb                             0.00753         -0.19749
r_model-52_I.pdb                               0.00749         -0.20171
r_model-1324_I.pdb                             0.00749         -0.20220
r_model-1350_I.pdb                             0.00746         -0.20518
r_model-1133_I.pdb                             0.00746         -0.20483
r_model-1060_I.pdb                             0.00746         -0.20474
r_model-1018_I.pdb                             0.00746         -0.20465
r_model-948_I.pdb                              0.00745         -0.20615
r_model-79_I.pdb                               0.00745         -0.20572
r_model-630_I.pdb                              0.00745         -0.20665
r_model-1361_I.pdb                             0.00745         -0.20572
r_model-1097_I.pdb                             0.00745         -0.20572
r_model-1034_I.pdb                             0.00745         -0.20619
r_model-322_I.pdb                              0.00744         -0.20733
r_model-1328_I.pdb                             0.00743         -0.20819
r_model-785_I.pdb                              0.00742         -0.20932
r_model-658_I.pdb                              0.00742         -0.20989
r_model-671_I.pdb                              0.00740         -0.21120
r_model-488_I.pdb                              0.00740         -0.21201
r_model-270_I.pdb                              0.00740         -0.21141
r_model-894_I.pdb                              0.00738         -0.21379
r_model-803_I.pdb                              0.00738         -0.21354
r_model-55_I.pdb                               0.00738         -0.21390
r_model-469_I.pdb                              0.00737         -0.21499
r_model-238_I.pdb                              0.00737         -0.21493
r_model-1155_I.pdb                             0.00735         -0.21685
r_model-774_I.pdb                              0.00734         -0.21801
r_model-654_I.pdb                              0.00732         -0.21997
r_model-377_I.pdb                              0.00732         -0.22003
r_model-346_I.pdb                              0.00732         -0.22056
r_model-105_I.pdb                              0.00732         -0.22077
r_model-172_I.pdb                              0.00731         -0.22151
r_model-1317_I.pdb                             0.00731         -0.22179
r_model-1380_I.pdb                             0.00730         -0.22241
r_model-701_I.pdb                              0.00729         -0.22324
r_model-154_I.pdb                              0.00729         -0.22324
r_model-1327_I.pdb                             0.00729         -0.22352
r_model-1243_I.pdb                             0.00728         -0.22512
r_model-792_I.pdb                              0.00725         -0.22770
r_model-46_I.pdb                               0.00725         -0.22820
r_model-17_I.pdb                               0.00725         -0.22756
r_model-1163_I.pdb                             0.00724         -0.22916
r_model-912_I.pdb                              0.00723         -0.22966
r_model-582_I.pdb                              0.00722         -0.23169
r_model-592_I.pdb                              0.00720         -0.23382
r_model-440_I.pdb                              0.00720         -0.23292
r_model-1330_I.pdb                             0.00719         -0.23402
r_model-1021_I.pdb                             0.00719         -0.23489
r_model-804_I.pdb                              0.00718         -0.23508
r_model-903_I.pdb                              0.00717         -0.23700
r_model-769_I.pdb                              0.00716         -0.23733
r_model-1006_I.pdb                             0.00716         -0.23733
r_model-931_I.pdb                              0.00715         -0.23910
r_model-509_I.pdb                              0.00715         -0.23910
r_model-389_I.pdb                              0.00715         -0.23910
r_model-1142_I.pdb                             0.00715         -0.23911
r_model-794_I.pdb                              0.00713         -0.24073
r_model-642_I.pdb                              0.00713         -0.24066
r_model-573_I.pdb                              0.00712         -0.24184
r_model-355_I.pdb                              0.00711         -0.24281
r_model-288_I.pdb                              0.00711         -0.24273
r_model-1362_I.pdb                             0.00710         -0.24419
r_model-475_I.pdb                              0.00709         -0.24549
r_model-428_I.pdb                              0.00709         -0.24560
r_model-1136_I.pdb                             0.00709         -0.24588
r_model-61_I.pdb                               0.00708         -0.24671
r_model-1284_I.pdb                             0.00708         -0.24664
r_model-939_I.pdb                              0.00706         -0.24902
r_model-928_I.pdb                              0.00705         -0.24939
r_model-799_I.pdb                              0.00705         -0.25004
r_model-529_I.pdb                              0.00704         -0.25044
r_model-3_I.pdb                                0.00704         -0.25141
r_model-1025_I.pdb                             0.00702         -0.25353
r_model-603_I.pdb                              0.00701         -0.25425
r_model-245_I.pdb                              0.00701         -0.25371
r_model-1302_I.pdb                             0.00701         -0.25384
r_model-734_I.pdb                              0.00698         -0.25752
r_model-297_A.pdb                              0.00697         -0.25815
r_model-179_I.pdb                              0.00697         -0.25886
r_model-1397_I.pdb                             0.00696         -0.25951
r_model-508_I.pdb                              0.00695         -0.26063
r_model-498_I.pdb                              0.00695         -0.26120
r_model-447_R.pdb                              0.00695         -0.26065
r_model-886_I.pdb                              0.00692         -0.26355
r_model-466_R.pdb                              0.00691         -0.26542
r_model-180_I.pdb                              0.00691         -0.26457
r_model-757_I.pdb                              0.00690         -0.26625
r_model-33_I.pdb                               0.00690         -0.26620
r_model-394_I.pdb                              0.00689         -0.26693
r_model-562_I.pdb                              0.00687         -0.26926
r_model-863_I.pdb                              0.00686         -0.27075
r_model-98_I.pdb                               0.00685         -0.27156
r_model-54_I.pdb                               0.00685         -0.27191
r_model-923_I.pdb                              0.00684         -0.27234
r_model-384_I.pdb                              0.00684         -0.27306
r_model-1221_I.pdb                             0.00684         -0.27293
r_model-979_I.pdb                              0.00683         -0.27403
r_model-87_I.pdb                               0.00680         -0.27711
r_model-243_I.pdb                              0.00680         -0.27729
r_model-157_I.pdb                              0.00680         -0.27735
r_model-972_I.pdb                              0.00679         -0.27806
r_model-1077_I.pdb                             0.00679         -0.27806
r_model-229_I.pdb                              0.00678         -0.27955
r_model-828_I.pdb                              0.00677         -0.28080
r_model-815_I.pdb                              0.00677         -0.28035
r_model-1076_I.pdb                             0.00677         -0.28000
r_model-731_I.pdb                              0.00674         -0.28362
r_model-1273_R.pdb                             0.00674         -0.28314
r_model-681_R.pdb                              0.00673         -0.28481
r_model-634_I.pdb                              0.00673         -0.28486
r_model-767_I.pdb                              0.00672         -0.28555
r_model-457_I.pdb                              0.00671         -0.28671
r_model-296_M.pdb                              0.00671         -0.28680
r_model-192_I.pdb                              0.00671         -0.28705
r_model-1066_I.pdb                             0.00671         -0.28680
r_model-880_I.pdb                              0.00669         -0.28848
r_model-1091_I.pdb                             0.00666         -0.29231
r_model-115_I.pdb                              0.00665         -0.29304
r_model-1094_I.pdb                             0.00665         -0.29354
r_model-725_I.pdb                              0.00664         -0.29424
r_model-175_I.pdb                              0.00664         -0.29446
r_model-861_R.pdb                              0.00663         -0.29537
r_model-826_I.pdb                              0.00663         -0.29544
r_model-759_I.pdb                              0.00663         -0.29552
r_model-1038_I.pdb                             0.00663         -0.29593
r_model-1340_I.pdb                             0.00662         -0.29623
r_model-600_I.pdb                              0.00661         -0.29812
r_model-209_I.pdb                              0.00661         -0.29753
r_model-967_I.pdb                              0.00660         -0.29838
r_model-433_I.pdb                              0.00660         -0.29916
r_model-147_I.pdb                              0.00660         -0.29892
r_model-1238_I.pdb                             0.00660         -0.29883
r_model-1227_R.pdb                             0.00660         -0.29930
r_model-40_I.pdb                               0.00659         -0.29970
r_model-864_I.pdb                              0.00658         -0.30073
r_model-717_R.pdb                              0.00658         -0.30143
r_model-465_I.pdb                              0.00658         -0.30143
r_model-1236_I.pdb                             0.00658         -0.30103
r_model-730_I.pdb                              0.00656         -0.30310
r_model-1152_I.pdb                             0.00656         -0.30266
r_model-727_I.pdb                              0.00655         -0.30441
r_model-878_I.pdb                              0.00654         -0.30502
r_model-422_I.pdb                              0.00653         -0.30632
r_model-395_I.pdb                              0.00653         -0.30607
r_model-289_I.pdb                              0.00653         -0.30648
r_model-768_I.pdb                              0.00652         -0.30747
r_model-704_I.pdb                              0.00652         -0.30727
r_model-458_I.pdb                              0.00652         -0.30757
r_model-1251_I.pdb                             0.00651         -0.30811
r_model-1166_I.pdb                             0.00651         -0.30849
r_model-1233_I.pdb                             0.00650         -0.30922
r_model-959_I.pdb                              0.00649         -0.31038
r_model-1394_I.pdb                             0.00648         -0.31243
r_model-1287_I.pdb                             0.00648         -0.31214
r_model-1176_I.pdb                             0.00648         -0.31164
r_model-1103_I.pdb                             0.00648         -0.31214
r_model-414_I.pdb                              0.00646         -0.31355
r_model-291_I.pdb                              0.00646         -0.31383
r_model-548_I.pdb                              0.00645         -0.31518
r_model-287_I.pdb                              0.00645         -0.31472
r_model-50_R.pdb                               0.00641         -0.31937
r_model-190_I.pdb                              0.00640         -0.32090
r_model-684_I.pdb                              0.00639         -0.32195
r_model-1108_I.pdb                             0.00639         -0.32134
r_model-558_I.pdb                              0.00638         -0.32238
r_model-317_R.pdb                              0.00638         -0.32292
r_model-1194_I.pdb                             0.00637         -0.32443
r_model-1189_I.pdb                             0.00637         -0.32436
r_model-1134_I.pdb                             0.00636         -0.32465
r_model-85_I.pdb                               0.00635         -0.32583
r_model-852_R.pdb                              0.00635         -0.32595
r_model-24_I.pdb                               0.00634         -0.32717
r_model-1339_I.pdb                             0.00633         -0.32861
r_model-806_I.pdb                              0.00632         -0.32961
r_model-352_I.pdb                              0.00630         -0.33185
r_model-1306_I.pdb                             0.00630         -0.33185
r_model-996_R.pdb                              0.00629         -0.33291
r_model-537_I.pdb                              0.00629         -0.33228
r_model-286_I.pdb                              0.00629         -0.33259
r_model-1024_I.pdb                             0.00629         -0.33238
r_model-771_I.pdb                              0.00628         -0.33401
r_model-1095_I.pdb                             0.00626         -0.33584
r_model-819_R.pdb                              0.00625         -0.33648
r_model-478_R.pdb                              0.00625         -0.33711
r_model-1225_I.pdb                             0.00625         -0.33648
r_model-112_I.pdb                              0.00625         -0.33676
r_model-814_I.pdb                              0.00624         -0.33825
r_model-780_I.pdb                              0.00624         -0.33843
r_model-942_I.pdb                              0.00623         -0.33927
r_model-932_I.pdb                              0.00623         -0.33878
r_model-1288_I.pdb                             0.00623         -0.33927
r_model-1171_I.pdb                             0.00623         -0.33927
r_model-1332_I.pdb                             0.00622         -0.33973
r_model-1029_I.pdb                             0.00622         -0.34066
r_model-797_I.pdb                              0.00621         -0.34135
r_model-590_I.pdb                              0.00621         -0.34135
r_model-550_I.pdb                              0.00621         -0.34161
r_model-1293_I.pdb                             0.00621         -0.34098
r_model-1040_I.pdb                             0.00621         -0.34098
r_model-899_I.pdb                              0.00620         -0.34208
r_model-319_I.pdb                              0.00620         -0.34255
r_model-151_I.pdb                              0.00619         -0.34357
r_model-596_I.pdb                              0.00617         -0.34594
r_model-1197_I.pdb                             0.00617         -0.34554
r_model-1237_I.pdb                             0.00615         -0.34817
r_model-1069_I.pdb                             0.00614         -0.34888
r_model-540_I.pdb                              0.00613         -0.35040
r_model-385_I.pdb                              0.00613         -0.35023
r_model-756_I.pdb                              0.00612         -0.35073
r_model-542_I.pdb                              0.00612         -0.35088
r_model-532_I.pdb                              0.00612         -0.35129
r_model-285_I.pdb                              0.00612         -0.35121
r_model-199_I.pdb                              0.00612         -0.35147
r_model-186_I.pdb                              0.00611         -0.35251
r_model-450_I.pdb                              0.00610         -0.35280
r_model-1247_I.pdb                             0.00609         -0.35491
r_model-120_I.pdb                              0.00609         -0.35488
r_model-657_I.pdb                              0.00607         -0.35683
r_model-837_I.pdb                              0.00606         -0.35752
r_model-666_I.pdb                              0.00606         -0.35765
r_model-341_I.pdb                              0.00606         -0.35791
r_model-1127_I.pdb                             0.00606         -0.35788
r_model-983_I.pdb                              0.00605         -0.35856
r_model-520_I.pdb                              0.00605         -0.35874
r_model-985_I.pdb                              0.00604         -0.35938
r_model-875_I.pdb                              0.00604         -0.36029
r_model-237_I.pdb                              0.00604         -0.36003
r_model-1044_R.pdb                             0.00603         -0.36054
r_model-748_I.pdb                              0.00602         -0.36171
r_model-294_I.pdb                              0.00602         -0.36152
r_model-690_I.pdb                              0.00600         -0.36431
r_model-332_I.pdb                              0.00600         -0.36422
r_model-631_I.pdb                              0.00599         -0.36536
r_model-1388_I.pdb                             0.00598         -0.36658
r_model-1234_I.pdb                             0.00598         -0.36658
r_model-1121_I.pdb                             0.00597         -0.36788
r_model-72_I.pdb                               0.00596         -0.36864
r_model-645_R.pdb                              0.00596         -0.36831
r_model-586_I.pdb                              0.00596         -0.36820
r_model-1320_I.pdb                             0.00596         -0.36826
r_model-1082_I.pdb                             0.00595         -0.36965
r_model-659_I.pdb                              0.00594         -0.37039
r_model-575_I.pdb                              0.00594         -0.37106
r_model-356_R.pdb                              0.00594         -0.37084
r_model-1182_I.pdb                             0.00594         -0.37120
r_model-367_I.pdb                              0.00593         -0.37200
r_model-278_I.pdb                              0.00593         -0.37130
r_model-194_M.pdb                              0.00592         -0.37297
r_model-833_I.pdb                              0.00590         -0.37544
r_model-277_R.pdb                              0.00590         -0.37514
r_model-173_I.pdb                              0.00590         -0.37544
r_model-700_I.pdb                              0.00589         -0.37574
r_model-363_R.pdb                              0.00589         -0.37664
r_model-1382_I.pdb                             0.00589         -0.37673
r_model-955_I.pdb                              0.00588         -0.37703
r_model-935_I.pdb                              0.00588         -0.37745
r_model-817_I.pdb                              0.00588         -0.37760
r_model-224_I.pdb                              0.00588         -0.37750
r_model-957_I.pdb                              0.00586         -0.37901
r_model-41_I.pdb                               0.00586         -0.37933
r_model-247_I.pdb                              0.00586         -0.37907
r_model-1019_I.pdb                             0.00585         -0.38075
r_model-1078_I.pdb                             0.00583         -0.38293
r_model-269_I.pdb                              0.00581         -0.38537
r_model-1180_R.pdb                             0.00581         -0.38492
r_model-980_I.pdb                              0.00580         -0.38626
r_model-518_I.pdb                              0.00580         -0.38569
r_model-207_R.pdb                              0.00580         -0.38611
r_model-949_R.pdb                              0.00579         -0.38712
r_model-12_R.pdb                               0.00578         -0.38853
r_model-1020_I.pdb                             0.00578         -0.38820
r_model-31_I.pdb                               0.00577         -0.38950
r_model-30_I.pdb                               0.00577         -0.38892
r_model-1244_I.pdb                             0.00577         -0.38892
r_model-1161_I.pdb                             0.00577         -0.38892
r_model-750_I.pdb                              0.00576         -0.39088
r_model-1271_I.pdb                             0.00576         -0.39050
r_model-483_I.pdb                              0.00575         -0.39167
r_model-1149_I.pdb                             0.00575         -0.39102
r_model-784_I.pdb                              0.00574         -0.39236
r_model-711_I.pdb                              0.00574         -0.39272
r_model-1268_I.pdb                             0.00574         -0.39223
r_model-210_R.pdb                              0.00573         -0.39402
r_model-93_R.pdb                               0.00572         -0.39491
r_model-652_I.pdb                              0.00572         -0.39491
r_model-376_I.pdb                              0.00572         -0.39491
r_model-1390_I.pdb                             0.00572         -0.39491
r_model-1202_M.pdb                             0.00572         -0.39491
r_model-822_I.pdb                              0.00570         -0.39650
r_model-581_I.pdb                              0.00570         -0.39720
r_model-604_I.pdb                              0.00569         -0.39816
r_model-370_I.pdb                              0.00569         -0.39769
r_model-641_I.pdb                              0.00568         -0.39949
r_model-326_I.pdb                              0.00565         -0.40251
r_model-213_I.pdb                              0.00565         -0.40281
r_model-6_I.pdb                                0.00564         -0.40330
r_model-546_I.pdb                              0.00564         -0.40311
r_model-152_I.pdb                              0.00564         -0.40357
r_model-994_I.pdb                              0.00563         -0.40465
r_model-334_I.pdb                              0.00563         -0.40490
r_model-1292_R.pdb                             0.00563         -0.40426
r_model-1254_R.pdb                             0.00563         -0.40477
r_model-832_I.pdb                              0.00562         -0.40520
r_model-327_I.pdb                              0.00562         -0.40560
r_model-25_I.pdb                               0.00561         -0.40622
r_model-1206_I.pdb                             0.00561         -0.40622
r_model-249_I.pdb                              0.00560         -0.40748
r_model-1325_I.pdb                             0.00560         -0.40808
r_model-133_I.pdb                              0.00559         -0.40839
r_model-1128_I.pdb                             0.00559         -0.40876
r_model-221_I.pdb                              0.00557         -0.41149
r_model-324_I.pdb                              0.00556         -0.41235
r_model-121_R.pdb                              0.00556         -0.41191
r_model-563_I.pdb                              0.00555         -0.41289
r_model-795_I.pdb                              0.00553         -0.41523
r_model-649_I.pdb                              0.00553         -0.41494
r_model-551_I.pdb                              0.00552         -0.41662
r_model-1160_I.pdb                             0.00552         -0.41601
r_model-1084_I.pdb                             0.00552         -0.41700
r_model-865_I.pdb                              0.00551         -0.41738
r_model-122_I.pdb                              0.00551         -0.41815
r_model-848_R.pdb                              0.00550         -0.41868
r_model-781_I.pdb                              0.00550         -0.41918
r_model-800_R.pdb                              0.00549         -0.41933
r_model-454_I.pdb                              0.00549         -0.42000
r_model-382_I.pdb                              0.00549         -0.42012
r_model-895_I.pdb                              0.00548         -0.42052
r_model-1012_I.pdb                             0.00548         -0.42088
r_model-300_I.pdb                              0.00547         -0.42173
r_model-138_I.pdb                              0.00547         -0.42209
r_model-1290_I.pdb                             0.00546         -0.42344
r_model-349_I.pdb                              0.00545         -0.42413
r_model-842_I.pdb                              0.00544         -0.42521
r_model-752_I.pdb                              0.00544         -0.42552
r_model-64_I.pdb                               0.00544         -0.42473
r_model-893_I.pdb                              0.00543         -0.42635
r_model-91_I.pdb                               0.00542         -0.42715
r_model-185_I.pdb                              0.00542         -0.42796
r_model-139_I.pdb                              0.00542         -0.42706
r_model-650_I.pdb                              0.00541         -0.42872
r_model-1360_R.pdb                             0.00541         -0.42855
r_model-944_I.pdb                              0.00540         -0.42937
r_model-1219_I.pdb                             0.00540         -0.42976
r_model-554_I.pdb                              0.00538         -0.43195
r_model-807_I.pdb                              0.00537         -0.43318
r_model-751_I.pdb                              0.00537         -0.43322
r_model-222_I.pdb                              0.00537         -0.43247
r_model-1384_I.pdb                             0.00537         -0.43256
r_model-1267_I.pdb                             0.00537         -0.43300
r_model-183_R.pdb                              0.00536         -0.43356
r_model-1372_I.pdb                             0.00533         -0.43675
r_model-1147_I.pdb                             0.00533         -0.43740
r_model-663_I.pdb                              0.00532         -0.43873
r_model-136_R.pdb                              0.00532         -0.43780
r_model-1262_I.pdb                             0.00530         -0.44046
r_model-1139_I.pdb                             0.00530         -0.44064
r_model-853_I.pdb                              0.00529         -0.44165
r_model-621_R.pdb                              0.00529         -0.44117
r_model-42_I.pdb                               0.00529         -0.44117
r_model-1305_R.pdb                             0.00529         -0.44213
r_model-830_I.pdb                              0.00527         -0.44402
r_model-298_I.pdb                              0.00527         -0.44425
r_model-1291_I.pdb                             0.00527         -0.44431
r_model-856_R.pdb                              0.00526         -0.44464
r_model-791_R.pdb                              0.00526         -0.44468
r_model-374_I.pdb                              0.00525         -0.44572
r_model-1017_I.pdb                             0.00523         -0.44777
r_model-660_I.pdb                              0.00522         -0.44897
r_model-648_I.pdb                              0.00522         -0.44911
r_model-309_I.pdb                              0.00522         -0.44870
r_model-1249_I.pdb                             0.00522         -0.44870
r_model-1381_I.pdb                             0.00519         -0.45224
r_model-679_I.pdb                              0.00516         -0.45531
r_model-146_R.pdb                              0.00516         -0.45522
r_model-134_I.pdb                              0.00515         -0.45681
r_model-308_I.pdb                              0.00514         -0.45783
r_model-195_I.pdb                              0.00514         -0.45814
r_model-1096_R.pdb                             0.00514         -0.45759
r_model-96_I.pdb                               0.00513         -0.45951
r_model-643_I.pdb                              0.00513         -0.45915
r_model-119_I.pdb                              0.00513         -0.45907
r_model-943_I.pdb                              0.00512         -0.45983
r_model-744_I.pdb                              0.00512         -0.46029
r_model-481_I.pdb                              0.00512         -0.45983
r_model-184_I.pdb                              0.00512         -0.46029
r_model-685_I.pdb                              0.00511         -0.46113
r_model-576_I.pdb                              0.00511         -0.46169
r_model-419_R.pdb                              0.00511         -0.46076
r_model-1357_I.pdb                             0.00511         -0.46148
r_model-1331_I.pdb                             0.00511         -0.46132
r_model-484_I.pdb                              0.00510         -0.46256
r_model-1280_I.pdb                             0.00510         -0.46229
r_model-580_I.pdb                              0.00509         -0.46328
r_model-379_I.pdb                              0.00509         -0.46308
r_model-567_I.pdb                              0.00508         -0.46428
r_model-110_I.pdb                              0.00507         -0.46562
r_model-1285_I.pdb                             0.00505         -0.46795
r_model-827_R.pdb                              0.00503         -0.46988
r_model-262_R.pdb                              0.00503         -0.47013
r_model-1257_I.pdb                             0.00503         -0.47017
r_model-1110_I.pdb                             0.00503         -0.46948
r_model-252_I.pdb                              0.00500         -0.47281
r_model-201_I.pdb                              0.00499         -0.47440
r_model-1167_I.pdb                             0.00499         -0.47421
r_model-698_I.pdb                              0.00497         -0.47666
r_model-1275_I.pdb                             0.00497         -0.47678
r_model-1216_I.pdb                             0.00497         -0.47671
r_model-1164_I.pdb                             0.00495         -0.47838
r_model-314_I.pdb                              0.00494         -0.48023
r_model-470_I.pdb                              0.00492         -0.48198
r_model-890_I.pdb                              0.00490         -0.48436
r_model-1169_I.pdb                             0.00490         -0.48375
r_model-1023_I.pdb                             0.00490         -0.48369
r_model-424_I.pdb                              0.00488         -0.48580
r_model-408_R.pdb                              0.00488         -0.48652
r_model-1301_I.pdb                             0.00488         -0.48602
r_model-1101_I.pdb                             0.00488         -0.48673
r_model-464_I.pdb                              0.00486         -0.48840
r_model-1083_I.pdb                             0.00486         -0.48840
r_model-712_I.pdb                              0.00485         -0.48962
r_model-825_R.pdb                              0.00484         -0.49021
r_model-607_I.pdb                              0.00484         -0.49052
r_model-1209_I.pdb                             0.00484         -0.49088
r_model-1376_I.pdb                             0.00483         -0.49151
r_model-1369_I.pdb                             0.00483         -0.49186
r_model-868_R.pdb                              0.00482         -0.49316
r_model-743_I.pdb                              0.00482         -0.49332
r_model-638_I.pdb                              0.00482         -0.49307
r_model-635_I.pdb                              0.00481         -0.49348
r_model-1041_I.pdb                             0.00481         -0.49359
r_model-485_I.pdb                              0.00480         -0.49532
r_model-936_R.pdb                              0.00479         -0.49619
r_model-211_I.pdb                              0.00479         -0.49619
r_model-1300_I.pdb                             0.00479         -0.49580
r_model-1125_I.pdb                             0.00479         -0.49573
r_model-401_I.pdb                              0.00478         -0.49679
r_model-187_I.pdb                              0.00478         -0.49679
r_model-1212_I.pdb                             0.00478         -0.49756
r_model-149_I.pdb                              0.00477         -0.49794
r_model-1072_I.pdb                             0.00477         -0.49810
r_model-1230_I.pdb                             0.00476         -0.49922
r_model-1115_I.pdb                             0.00476         -0.49937
r_model-507_I.pdb                              0.00475         -0.50043
r_model-504_I.pdb                              0.00475         -0.50064
r_model-1074_I.pdb                             0.00475         -0.50091
r_model-919_I.pdb                              0.00474         -0.50203
r_model-253_R.pdb                              0.00474         -0.50152
r_model-616_I.pdb                              0.00473         -0.50221
r_model-538_I.pdb                              0.00473         -0.50278
r_model-1007_I.pdb                             0.00473         -0.50221
r_model-970_I.pdb                              0.00472         -0.50425
r_model-432_I.pdb                              0.00471         -0.50527
r_model-331_I.pdb                              0.00471         -0.50468
r_model-188_I.pdb                              0.00471         -0.50474
r_model-1366_R.pdb                             0.00471         -0.50455
r_model-1138_R.pdb                             0.00471         -0.50519
r_model-1011_I.pdb                             0.00471         -0.50440
r_model-656_I.pdb                              0.00470         -0.50539
r_model-1256_I.pdb                             0.00470         -0.50597
r_model-150_I.pdb                              0.00469         -0.50744
r_model-1106_I.pdb                             0.00469         -0.50744
r_model-1001_I.pdb                             0.00468         -0.50823
r_model-480_I.pdb                              0.00466         -0.50985
r_model-975_I.pdb                              0.00465         -0.51082
r_model-426_I.pdb                              0.00465         -0.51122
r_model-777_I.pdb                              0.00464         -0.51282
r_model-618_I.pdb                              0.00464         -0.51282
r_model-95_R.pdb                               0.00463         -0.51300
r_model-788_I.pdb                              0.00462         -0.51501
r_model-372_I.pdb                              0.00462         -0.51428
r_model-703_I.pdb                              0.00461         -0.51609
r_model-1342_I.pdb                             0.00461         -0.51594
r_model-1245_I.pdb                             0.00461         -0.51624
r_model-208_R.pdb                              0.00460         -0.51639
r_model-168_I.pdb                              0.00460         -0.51733
r_model-80_I.pdb                               0.00459         -0.51771
r_model-267_I.pdb                              0.00458         -0.51898
r_model-1061_I.pdb                             0.00458         -0.51879
r_model-995_I.pdb                              0.00457         -0.52003
r_model-872_I.pdb                              0.00457         -0.51956
r_model-82_I.pdb                               0.00457         -0.51983
r_model-888_R.pdb                              0.00456         -0.52164
r_model-78_I.pdb                               0.00456         -0.52086
r_model-99_I.pdb                               0.00455         -0.52187
r_model-161_I.pdb                              0.00455         -0.52197
r_model-196_R.pdb                              0.00454         -0.52358
r_model-418_I.pdb                              0.00452         -0.52602
r_model-733_I.pdb                              0.00451         -0.52651
r_model-528_I.pdb                              0.00451         -0.52637
r_model-1201_I.pdb                             0.00451         -0.52637
r_model-118_I.pdb                              0.00451         -0.52648
r_model-796_I.pdb                              0.00450         -0.52787
r_model-63_R.pdb                               0.00450         -0.52778
r_model-43_I.pdb                               0.00450         -0.52759
r_model-937_I.pdb                              0.00449         -0.52846
r_model-925_R.pdb                              0.00449         -0.52865
r_model-839_I.pdb                              0.00449         -0.52867
r_model-304_R.pdb                              0.00449         -0.52866
r_model-1261_I.pdb                             0.00449         -0.52898
r_model-1008_R.pdb                             0.00449         -0.52895
r_model-907_I.pdb                              0.00447         -0.53077
r_model-588_I.pdb                              0.00445         -0.53341
r_model-364_I.pdb                              0.00445         -0.53341
r_model-1258_I.pdb                             0.00444         -0.53432
r_model-1057_I.pdb                             0.00444         -0.53468
r_model-200_R.pdb                              0.00442         -0.53593
r_model-1131_R.pdb                             0.00441         -0.53781
r_model-8_I.pdb                                0.00440         -0.53883
r_model-997_R.pdb                              0.00439         -0.53995
r_model-67_I.pdb                               0.00438         -0.54033
r_model-1358_I.pdb                             0.00438         -0.54098
r_model-884_I.pdb                              0.00437         -0.54206
r_model-1168_I.pdb                             0.00436         -0.54277
r_model-583_I.pdb                              0.00435         -0.54388
r_model-163_I.pdb                              0.00435         -0.54400
r_model-1246_I.pdb                             0.00435         -0.54400
r_model-140_I.pdb                              0.00434         -0.54535
r_model-1321_I.pdb                             0.00434         -0.54485
r_model-1294_R.pdb                             0.00434         -0.54559
r_model-497_I.pdb                              0.00433         -0.54569
r_model-495_I.pdb                              0.00433         -0.54585
r_model-274_I.pdb                              0.00433         -0.54631
r_model-981_I.pdb                              0.00432         -0.54696
r_model-388_I.pdb                              0.00432         -0.54695
r_model-818_I.pdb                              0.00431         -0.54858
r_model-436_I.pdb                              0.00431         -0.54816
r_model-232_I.pdb                              0.00431         -0.54812
r_model-1385_I.pdb                             0.00431         -0.54872
r_model-1196_R.pdb                             0.00431         -0.54838
r_model-672_I.pdb                              0.00430         -0.54913
r_model-1071_I.pdb                             0.00430         -0.54925
r_model-740_I.pdb                              0.00429         -0.55072
r_model-70_I.pdb                               0.00429         -0.55072
r_model-32_I.pdb                               0.00429         -0.55072
r_model-1345_I.pdb                             0.00429         -0.55072
r_model-1304_I.pdb                             0.00429         -0.55072
r_model-694_I.pdb                              0.00428         -0.55192
r_model-359_R.pdb                              0.00428         -0.55219
r_model-633_I.pdb                              0.00427         -0.55301
r_model-455_I.pdb                              0.00427         -0.55315
r_model-415_I.pdb                              0.00427         -0.55245
r_model-403_I.pdb                              0.00427         -0.55319
r_model-320_I.pdb                              0.00427         -0.55323
r_model-1307_I.pdb                             0.00427         -0.55323
r_model-969_I.pdb                              0.00426         -0.55377
r_model-714_I.pdb                              0.00426         -0.55350
r_model-1145_I.pdb                             0.00426         -0.55366
r_model-605_I.pdb                              0.00425         -0.55539
r_model-556_I.pdb                              0.00425         -0.55482
r_model-387_I.pdb                              0.00425         -0.55461
r_model-191_I.pdb                              0.00425         -0.55489
r_model-1153_I.pdb                             0.00425         -0.55521
r_model-724_I.pdb                              0.00424         -0.55642
r_model-710_I.pdb                              0.00424         -0.55600
r_model-45_R.pdb                               0.00424         -0.55638
r_model-420_I.pdb                              0.00424         -0.55649
r_model-162_I.pdb                              0.00424         -0.55574
r_model-266_I.pdb                              0.00423         -0.55679
r_model-10_R.pdb                               0.00423         -0.55739
r_model-802_I.pdb                              0.00422         -0.55871
r_model-1144_R.pdb                             0.00421         -0.55937
r_model-212_I.pdb                              0.00419         -0.56111
r_model-667_I.pdb                              0.00418         -0.56226
r_model-11_I.pdb                               0.00418         -0.56308
r_model-963_R.pdb                              0.00417         -0.56418
r_model-860_R.pdb                              0.00417         -0.56396
r_model-1005_I.pdb                             0.00416         -0.56452
r_model-409_I.pdb                              0.00415         -0.56596
r_model-178_I.pdb                              0.00415         -0.56556
r_model-688_R.pdb                              0.00414         -0.56639
r_model-321_I.pdb                              0.00414         -0.56665
r_model-217_I.pdb                              0.00414         -0.56712
r_model-369_I.pdb                              0.00413         -0.56842
r_model-144_I.pdb                              0.00413         -0.56761
r_model-951_I.pdb                              0.00412         -0.56931
r_model-1022_I.pdb                             0.00412         -0.56870
r_model-1231_I.pdb                             0.00411         -0.57019
r_model-1124_R.pdb                             0.00411         -0.57047
r_model-1126_I.pdb                             0.00409         -0.57221
r_model-866_I.pdb                              0.00408         -0.57298
r_model-610_I.pdb                              0.00408         -0.57352
r_model-898_I.pdb                              0.00407         -0.57421
r_model-691_I.pdb                              0.00406         -0.57592
r_model-101_I.pdb                              0.00406         -0.57581
r_model-739_I.pdb                              0.00405         -0.57721
r_model-543_I.pdb                              0.00405         -0.57669
r_model-566_I.pdb                              0.00404         -0.57746
r_model-813_R.pdb                              0.00402         -0.58034
r_model-625_I.pdb                              0.00402         -0.57965
r_model-1298_R.pdb                             0.00402         -0.57985
r_model-189_I.pdb                              0.00401         -0.58120
r_model-1277_I.pdb                             0.00401         -0.58115
r_model-1058_I.pdb                             0.00400         -0.58188
r_model-361_I.pdb                              0.00398         -0.58383
r_model-1365_I.pdb                             0.00398         -0.58411
r_model-692_I.pdb                              0.00397         -0.58577
r_model-1322_I.pdb                             0.00396         -0.58603
r_model-1151_R.pdb                             0.00396         -0.58687
r_model-451_I.pdb                              0.00395         -0.58815
r_model-343_I.pdb                              0.00395         -0.58798
r_model-850_I.pdb                              0.00394         -0.58901
r_model-930_I.pdb                              0.00392         -0.59106
r_model-682_I.pdb                              0.00392         -0.59040
r_model-313_I.pdb                              0.00392         -0.59062
r_model-1117_I.pdb                             0.00392         -0.59111
r_model-1326_R.pdb                             0.00391         -0.59186
r_model-513_I.pdb                              0.00390         -0.59311
r_model-430_I.pdb                              0.00390         -0.59357
r_model-348_I.pdb                              0.00390         -0.59276
r_model-335_I.pdb                              0.00390         -0.59301
r_model-312_I.pdb                              0.00390         -0.59279
r_model-193_I.pdb                              0.00390         -0.59332
r_model-1080_I.pdb                             0.00390         -0.59276
r_model-127_R.pdb                              0.00389         -0.59432
r_model-239_I.pdb                              0.00387         -0.59601
r_model-123_I.pdb                              0.00386         -0.59713
r_model-1113_I.pdb                             0.00386         -0.59697
r_model-290_I.pdb                              0.00385         -0.59902
r_model-1352_I.pdb                             0.00385         -0.59902
r_model-1137_I.pdb                             0.00384         -0.59992
r_model-736_I.pdb                              0.00383         -0.60029
r_model-305_I.pdb                              0.00383         -0.60121
r_model-29_I.pdb                               0.00383         -0.60072
r_model-1102_I.pdb                             0.00382         -0.60225
r_model-1089_I.pdb                             0.00382         -0.60171
r_model-240_I.pdb                              0.00380         -0.60358
r_model-552_I.pdb                              0.00379         -0.60491
r_model-873_I.pdb                              0.00378         -0.60600
r_model-1_I.pdb                                0.00377         -0.60698
r_model-299_I.pdb                              0.00376         -0.60879
r_model-275_R.pdb                              0.00375         -0.60931
r_model-1119_I.pdb                             0.00373         -0.61193
r_model-746_I.pdb                              0.00371         -0.61330
r_model-263_R.pdb                              0.00371         -0.61415
r_model-808_R.pdb                              0.00370         -0.61457
r_model-1032_I.pdb                             0.00370         -0.61487
r_model-1329_I.pdb                             0.00369         -0.61585
r_model-439_I.pdb                              0.00368         -0.61677
r_model-1086_I.pdb                             0.00368         -0.61653
r_model-283_R.pdb                              0.00366         -0.61931
r_model-81_I.pdb                               0.00365         -0.62083
r_model-762_I.pdb                              0.00365         -0.62083
r_model-405_I.pdb                              0.00365         -0.62012
r_model-9_I.pdb                                0.00364         -0.62154
r_model-953_I.pdb                              0.00364         -0.62185
r_model-678_R.pdb                              0.00364         -0.62142
r_model-1051_I.pdb                             0.00364         -0.62132
r_model-885_I.pdb                              0.00362         -0.62351
r_model-869_I.pdb                              0.00362         -0.62390
r_model-706_I.pdb                              0.00362         -0.62315
r_model-533_I.pdb                              0.00362         -0.62375
r_model-858_R.pdb                              0.00361         -0.62433
r_model-441_I.pdb                              0.00361         -0.62452
r_model-1235_I.pdb                             0.00361         -0.62463
r_model-501_I.pdb                              0.00359         -0.62640
r_model-1068_I.pdb                             0.00359         -0.62732
r_model-449_R.pdb                              0.00357         -0.62862
r_model-729_I.pdb                              0.00356         -0.62977
r_model-423_I.pdb                              0.00354         -0.63187
r_model-165_R.pdb                              0.00354         -0.63201
r_model-1377_I.pdb                             0.00354         -0.63222
r_model-805_I.pdb                              0.00353         -0.63330
r_model-1274_R.pdb                             0.00353         -0.63310
r_model-1154_I.pdb                             0.00353         -0.63295
r_model-1098_I.pdb                             0.00353         -0.63359
r_model-460_I.pdb                              0.00352         -0.63461
r_model-125_I.pdb                              0.00352         -0.63399
r_model-1085_I.pdb                             0.00352         -0.63439
r_model-964_I.pdb                              0.00351         -0.63604
r_model-675_I.pdb                              0.00351         -0.63546
r_model-1272_I.pdb                             0.00350         -0.63641
r_model-1348_R.pdb                             0.00349         -0.63728
r_model-323_I.pdb                              0.00348         -0.63931
r_model-843_I.pdb                              0.00347         -0.63975
r_model-824_I.pdb                              0.00346         -0.64084
r_model-27_R.pdb                               0.00345         -0.64161
r_model-1179_I.pdb                             0.00344         -0.64336
r_model-1045_I.pdb                             0.00344         -0.64297
r_model-713_I.pdb                              0.00343         -0.64438
r_model-396_I.pdb                              0.00343         -0.64420
r_model-876_I.pdb                              0.00342         -0.64572
r_model-536_I.pdb                              0.00340         -0.64738
r_model-354_I.pdb                              0.00339         -0.64894
r_model-86_I.pdb                               0.00338         -0.64924
r_model-776_I.pdb                              0.00338         -0.65026
r_model-259_I.pdb                              0.00338         -0.64949
r_model-1378_I.pdb                             0.00338         -0.64940
r_model-102_I.pdb                              0.00338         -0.64931
r_model-261_I.pdb                              0.00337         -0.65049
r_model-1039_I.pdb                             0.00337         -0.65120
r_model-1353_R.pdb                             0.00336         -0.65170
r_model-514_R.pdb                              0.00335         -0.65317
r_model-1343_I.pdb                             0.00335         -0.65297
r_model-1232_R.pdb                             0.00335         -0.65322
r_model-924_I.pdb                              0.00334         -0.65459
r_model-148_I.pdb                              0.00334         -0.65394
r_model-627_I.pdb                              0.00332         -0.65589
r_model-301_I.pdb                              0.00332         -0.65644
r_model-347_I.pdb                              0.00331         -0.65756
r_model-141_I.pdb                              0.00331         -0.65685
r_model-1175_I.pdb                             0.00330         -0.65810
r_model-234_I.pdb                              0.00329         -0.65911
r_model-655_I.pdb                              0.00328         -0.66044
r_model-732_R.pdb                              0.00324         -0.66504
r_model-339_I.pdb                              0.00324         -0.66537
r_model-214_I.pdb                              0.00323         -0.66588
r_model-1335_I.pdb                             0.00322         -0.66684
r_model-1224_I.pdb                             0.00322         -0.66757
r_model-720_I.pdb                              0.00320         -0.66986
r_model-647_I.pdb                              0.00319         -0.67096
r_model-855_I.pdb                              0.00318         -0.67207
r_model-1239_I.pdb                             0.00318         -0.67204
r_model-661_I.pdb                              0.00317         -0.67216
r_model-452_I.pdb                              0.00317         -0.67219
r_model-589_I.pdb                              0.00316         -0.67415
r_model-340_I.pdb                              0.00316         -0.67342
r_model-689_I.pdb                              0.00314         -0.67646
r_model-272_I.pdb                              0.00314         -0.67637
r_model-204_I.pdb                              0.00314         -0.67561
r_model-75_I.pdb                               0.00313         -0.67674
r_model-1356_I.pdb                             0.00313         -0.67674
r_model-933_I.pdb                              0.00312         -0.67810
r_model-889_I.pdb                              0.00312         -0.67856
r_model-810_I.pdb                              0.00309         -0.68106
r_model-203_R.pdb                              0.00309         -0.68139
r_model-620_I.pdb                              0.00307         -0.68361
r_model-468_I.pdb                              0.00307         -0.68402
r_model-779_I.pdb                              0.00306         -0.68455
r_model-719_I.pdb                              0.00306         -0.68514
r_model-560_I.pdb                              0.00306         -0.68427
r_model-34_R.pdb                               0.00306         -0.68489
r_model-1010_I.pdb                             0.00306         -0.68481
r_model-674_I.pdb                              0.00305         -0.68528
r_model-564_I.pdb                              0.00304         -0.68735
r_model-735_I.pdb                              0.00303         -0.68768
r_model-380_I.pdb                              0.00303         -0.68758
r_model-416_I.pdb                              0.00302         -0.68846
r_model-896_I.pdb                              0.00298         -0.69354
r_model-59_I.pdb                               0.00298         -0.69375
r_model-973_R.pdb                              0.00297         -0.69477
r_model-71_I.pdb                               0.00296         -0.69590
r_model-279_I.pdb                              0.00295         -0.69679
r_model-206_R.pdb                              0.00294         -0.69772
r_model-823_I.pdb                              0.00293         -0.69892
r_model-651_I.pdb                              0.00291         -0.70150
r_model-235_I.pdb                              0.00290         -0.70155
r_model-530_I.pdb                              0.00288         -0.70413
r_model-19_I.pdb                               0.00288         -0.70471
r_model-1355_I.pdb                             0.00288         -0.70447
r_model-411_R.pdb                              0.00286         -0.70652
r_model-1318_I.pdb                             0.00286         -0.70652
r_model-1371_I.pdb                             0.00285         -0.70764
r_model-624_I.pdb                              0.00284         -0.70830
r_model-677_I.pdb                              0.00282         -0.71052
r_model-446_I.pdb                              0.00282         -0.71085
r_model-443_R.pdb                              0.00282         -0.71052
r_model-882_I.pdb                              0.00281         -0.71237
r_model-215_I.pdb                              0.00281         -0.71237
r_model-26_I.pdb                               0.00280         -0.71291
r_model-1218_I.pdb                             0.00280         -0.71336
r_model-966_I.pdb                              0.00279         -0.71394
r_model-218_I.pdb                              0.00279         -0.71361
r_model-1013_R.pdb                             0.00278         -0.71540
r_model-1316_I.pdb                             0.00277         -0.71644
r_model-413_I.pdb                              0.00276         -0.71691
r_model-1313_I.pdb                             0.00275         -0.71892
r_model-921_I.pdb                              0.00274         -0.71983
r_model-487_I.pdb                              0.00274         -0.71996
r_model-1198_I.pdb                             0.00274         -0.71968
r_model-721_I.pdb                              0.00273         -0.72051
r_model-934_I.pdb                              0.00271         -0.72333
r_model-883_I.pdb                              0.00270         -0.72352
r_model-614_I.pdb                              0.00270         -0.72366
r_model-89_R.pdb                               0.00269         -0.72444
r_model-281_I.pdb                              0.00269         -0.72476
r_model-1396_I.pdb                             0.00268         -0.72600
r_model-1000_I.pdb                             0.00268         -0.72656
r_model-4_I.pdb                                0.00267         -0.72719
r_model-351_I.pdb                              0.00266         -0.72777
r_model-316_I.pdb                              0.00266         -0.72834
r_model-1200_I.pdb                             0.00266         -0.72816
r_model-917_I.pdb                              0.00265         -0.72895
r_model-887_I.pdb                              0.00265         -0.72878
r_model-1303_I.pdb                             0.00264         -0.72990
r_model-1370_I.pdb                             0.00263         -0.73202
r_model-62_R.pdb                               0.00262         -0.73216
r_model-1063_I.pdb                             0.00259         -0.73627
r_model-587_I.pdb                              0.00258         -0.73649
r_model-375_I.pdb                              0.00256         -0.73919
r_model-897_I.pdb                              0.00253         -0.74194
r_model-940_I.pdb                              0.00250         -0.74548
r_model-503_I.pdb                              0.00249         -0.74631
r_model-182_I.pdb                              0.00249         -0.74697
r_model-789_I.pdb                              0.00248         -0.74807
r_model-761_I.pdb                              0.00248         -0.74733
r_model-360_I.pdb                              0.00248         -0.74836
r_model-453_I.pdb                              0.00247         -0.74857
r_model-669_I.pdb                              0.00246         -0.75050
r_model-268_I.pdb                              0.00245         -0.75163
r_model-38_I.pdb                               0.00244         -0.75256
r_model-160_I.pdb                              0.00244         -0.75209
r_model-1195_I.pdb                             0.00244         -0.75252
r_model-525_I.pdb                              0.00243         -0.75327
r_model-775_I.pdb                              0.00238         -0.75893
r_model-773_I.pdb                              0.00238         -0.75846
r_model-1312_I.pdb                             0.00234         -0.76318
r_model-1140_I.pdb                             0.00233         -0.76415
r_model-362_I.pdb                              0.00232         -0.76562
r_model-368_I.pdb                              0.00230         -0.76749
r_model-510_I.pdb                              0.00229         -0.76885
r_model-489_I.pdb                              0.00228         -0.76959
r_model-306_I.pdb                              0.00226         -0.77144
r_model-793_I.pdb                              0.00225         -0.77330
r_model-57_I.pdb                               0.00224         -0.77427
r_model-135_I.pdb                              0.00224         -0.77451
r_model-755_I.pdb                              0.00223         -0.77526
r_model-1150_I.pdb                             0.00219         -0.77899
r_model-579_I.pdb                              0.00216         -0.78284
r_model-977_I.pdb                              0.00212         -0.78761
r_model-117_I.pdb                              0.00209         -0.79020
r_model-106_I.pdb                              0.00208         -0.79151
r_model-461_I.pdb                              0.00207         -0.79242
r_model-765_I.pdb                              0.00206         -0.79308
r_model-632_I.pdb                              0.00205         -0.79505
r_model-166_I.pdb                              0.00204         -0.79556
r_model-915_I.pdb                              0.00201         -0.79876
r_model-174_I.pdb                              0.00200         -0.79970
r_model-859_I.pdb                              0.00198         -0.80251
r_model-716_I.pdb                              0.00193         -0.80830
r_model-636_I.pdb                              0.00193         -0.80792
r_model-1295_I.pdb                             0.00191         -0.81040
r_model-1255_R.pdb                             0.00191         -0.80963
r_model-572_I.pdb                              0.00184         -0.81710
r_model-236_I.pdb                              0.00184         -0.81812
r_model-914_I.pdb                              0.00182         -0.81948
r_model-427_I.pdb                              0.00178         -0.82425
r_model-1109_I.pdb                             0.00177         -0.82515
r_model-1351_I.pdb                             0.00176         -0.82587
r_model-103_I.pdb                              0.00158         -0.84581
r_model-786_I.pdb                              0.00149         -0.85584
r_model-1250_I.pdb                             0.00149         -0.85525
r_model-456_I.pdb                              0.00136         -0.86975
r_model-1220_I.pdb                             0.00135         -0.87062
r_model-124_I.pdb                              0.00128         -0.87891
r_model-646_I.pdb                              0.00122         -0.88524
r_model-527_I.pdb                              0.00116         -0.89176
r_model-927_I.pdb                              0.00000         -1.01814
r_model-918_I.pdb                              0.00000         -1.01814
r_model-909_I.pdb                              0.00000         -1.01814
r_model-686_I.pdb                              0.00000         -1.01814
r_model-683_I.pdb                              0.00000         -1.01814
r_model-608_I.pdb                              0.00000         -1.01814
r_model-519_I.pdb                              0.00000         -1.01814
r_model-496_I.pdb                              0.00000         -1.01814
r_model-378_I.pdb                              0.00000         -1.01814
r_model-1346_I.pdb                             0.00000         -1.01814
r_model-126_I.pdb                              0.00000         -1.01814
r_model-1259_I.pdb                             0.00000         -1.01814
r_model-1188_I.pdb                             0.00000         -1.01814
r_model-1079_I.pdb                             0.00000         -1.01814
