# Supplementary material for: Introducing a Clustering Step in a Consensus Approach for the Scoring of Protein-Protein Docking Models
Source: PLoS One. 2016 Nov 15;11(11):e0166460. doi: 10.1371/journal.pone.0166460 (PMC5112798; doi:10.1371/journal.pone.0166460)
Supplement: S1 Data — (TGZ) [file pone.0166460.s001.tgz › Oliva-Repository-PlosOne/CONSRANK/T40.out]

r_model-2253_H.pdb                             0.16427          2.71638
r_model-2189_M.pdb                             0.16000          2.62019
r_model-2030_H.pdb                             0.15738          2.56096
r_model-1958_H.pdb                             0.15634          2.53754
r_model-2693_H.pdb                             0.15597          2.52934
r_model-2492_H.pdb                             0.15563          2.52154
r_model-2193_H.pdb                             0.15563          2.52154
r_model-1474_H.pdb                             0.15558          2.52060
r_model-1778_M.pdb                             0.15531          2.51434
r_model-2544_M.pdb                             0.15453          2.49684
r_model-1728_H.pdb                             0.15401          2.48507
r_model-2442_M.pdb                             0.15398          2.48443
r_model-1549_H.pdb                             0.15366          2.47727
r_model-1399_H.pdb                             0.15365          2.47707
r_model-3117_A.pdb                             0.15321          2.46713
r_model-1208_H.pdb                             0.15312          2.46502
r_model-1129_H.pdb                             0.15305          2.46356
r_model-1261_M.pdb                             0.15281          2.45820
r_model-3035_H.pdb                             0.15206          2.44111
r_model-3047_H.pdb                             0.15193          2.43830
r_model-2883_H.pdb                             0.15183          2.43612
r_model-1855_H.pdb                             0.15178          2.43483
r_model-3087_H.pdb                             0.15155          2.42966
r_model-1283_H.pdb                             0.15149          2.42842
r_model-2885_M.pdb                             0.15092          2.41545
r_model-1151_H.pdb                             0.15083          2.41357
r_model-2467_H.pdb                             0.15076          2.41194
r_model-2294_M.pdb                             0.15076          2.41186
r_model-2404_H.pdb                             0.15008          2.39659
r_model-2760_H.pdb                             0.15006          2.39616
r_model-3169_M.pdb                             0.14996          2.39377
r_model-1186_H.pdb                             0.14990          2.39259
r_model-2147_M.pdb                             0.14978          2.38993
r_model-1404_M.pdb                             0.14966          2.38714
r_model-2385_H.pdb                             0.14930          2.37892
r_model-1529_H.pdb                             0.14930          2.37897
r_model-2605_H.pdb                             0.14902          2.37279
r_model-2704_M.pdb                             0.14892          2.37047
r_model-2503_H.pdb                             0.14847          2.36021
r_model-2553_H.pdb                             0.14826          2.35547
r_model-2217_M.pdb                             0.14819          2.35389
r_model-2871_H.pdb                             0.14807          2.35141
r_model-1462_H.pdb                             0.14788          2.34707
r_model-2315_H.pdb                             0.14778          2.34483
r_model-2415_H.pdb                             0.14745          2.33730
r_model-1889_M.pdb                             0.14716          2.33087
r_model-3125_M.pdb                             0.14682          2.32323
r_model-1140_M.pdb                             0.14682          2.32307
r_model-2938_H.pdb                             0.14660          2.31813
r_model-3129_M.pdb                             0.14658          2.31777
r_model-2094_H.pdb                             0.14658          2.31770
r_model-3054_H.pdb                             0.14642          2.31402
r_model-2827_M.pdb                             0.14642          2.31402
r_model-2744_M.pdb                             0.14638          2.31322
r_model-1828_H.pdb                             0.14638          2.31328
r_model-1609_M.pdb                             0.14626          2.31051
r_model-1981_M.pdb                             0.14600          2.30463
r_model-1049_H.pdb                             0.14599          2.30452
r_model-2334_H.pdb                             0.14584          2.30094
r_model-1111_H.pdb                             0.14568          2.29756
r_model-2007_M.pdb                             0.14565          2.29670
r_model-1846_H.pdb                             0.14550          2.29339
r_model-2090_M.pdb                             0.14544          2.29200
r_model-1000_M.pdb                             0.14531          2.28920
r_model-1444_H.pdb                             0.14509          2.28419
r_model-1426_M.pdb                             0.14491          2.28000
r_model-3180_H.pdb                             0.14476          2.27676
r_model-1803_H.pdb                             0.14453          2.27144
r_model-2096_H.pdb                             0.14443          2.26923
r_model-2680_H.pdb                             0.14421          2.26427
r_model-1829_H.pdb                             0.14400          2.25960
r_model-2663_H.pdb                             0.14396          2.25859
r_model-2210_H.pdb                             0.14384          2.25592
r_model-2476_H.pdb                             0.14380          2.25516
r_model-2236_M.pdb                             0.14380          2.25505
r_model-1199_H.pdb                             0.14378          2.25468
r_model-1740_A.pdb                             0.14360          2.25061
r_model-2601_M.pdb                             0.14313          2.23991
r_model-2694_M.pdb                             0.14297          2.23643
r_model-1513_M.pdb                             0.14240          2.22360
r_model-3118_M.pdb                             0.14232          2.22180
r_model-2474_H.pdb                             0.14207          2.21622
r_model-2504_H.pdb                             0.14200          2.21454
r_model-1877_M.pdb                             0.14189          2.21206
r_model-3002_M.pdb                             0.14174          2.20874
r_model-2982_H.pdb                             0.14128          2.19841
r_model-2174_H.pdb                             0.14114          2.19517
r_model-1688_H.pdb                             0.14097          2.19141
r_model-2513_H.pdb                             0.14094          2.19069
r_model-2434_A.pdb                             0.14054          2.18165
r_model-3080_H.pdb                             0.14049          2.18056
r_model-2099_M.pdb                             0.14048          2.18032
r_model-1874_H.pdb                             0.14037          2.17774
r_model-3121_M.pdb                             0.14033          2.17693
r_model-2123_M.pdb                             0.14005          2.17053
r_model-2926_H.pdb                             0.13999          2.16917
r_model-1429_H.pdb                             0.13989          2.16706
r_model-2361_H.pdb                             0.13978          2.16458
r_model-3045_H.pdb                             0.13958          2.15995
r_model-2686_A.pdb                             0.13957          2.15973
r_model-2180_M.pdb                             0.13947          2.15744
r_model-1545_M.pdb                             0.13936          2.15497
r_model-2908_M.pdb                             0.13897          2.14619
r_model-1761_H.pdb                             0.13831          2.13137
r_model-1527_A.pdb                             0.13827          2.13046
r_model-2864_H.pdb                             0.13820          2.12888
r_model-2144_M.pdb                             0.13763          2.11601
r_model-2684_H.pdb                             0.13723          2.10709
r_model-2329_H.pdb                             0.13723          2.10709
r_model-1405_M.pdb                             0.13720          2.10646
r_model-1062_H.pdb                             0.13714          2.10492
r_model-3031_H.pdb                             0.13708          2.10376
r_model-2809_M.pdb                             0.13703          2.10257
r_model-2581_H.pdb                             0.13672          2.09552
r_model-1873_M.pdb                             0.13668          2.09471
r_model-2798_H.pdb                             0.13666          2.09419
r_model-1510_A.pdb                             0.13656          2.09207
r_model-2436_H.pdb                             0.13653          2.09121
r_model-2709_M.pdb                             0.13631          2.08644
r_model-1879_A.pdb                             0.13625          2.08488
r_model-1861_M.pdb                             0.13625          2.08509
r_model-2307_H.pdb                             0.13602          2.07984
r_model-1392_H.pdb                             0.13600          2.07927
r_model-2414_M.pdb                             0.13596          2.07855
r_model-2235_M.pdb                             0.13596          2.07837
r_model-1352_A.pdb                             0.13579          2.07469
r_model-3160_M.pdb                             0.13570          2.07247
r_model-1088_M.pdb                             0.13561          2.07051
r_model-1707_H.pdb                             0.13549          2.06775
r_model-1635_H.pdb                             0.13536          2.06497
r_model-2808_M.pdb                             0.13524          2.06218
r_model-1968_A.pdb                             0.13523          2.06201
r_model-2010_M.pdb                             0.13514          2.06003
r_model-1771_H.pdb                             0.13474          2.05105
r_model-2714_M.pdb                             0.13455          2.04658
r_model-1750_M.pdb                             0.13444          2.04425
r_model-2482_H.pdb                             0.13437          2.04254
r_model-1216_M.pdb                             0.13416          2.03786
r_model-2328_H.pdb                             0.13345          2.02191
r_model-1102_H.pdb                             0.13343          2.02139
r_model-2656_A.pdb                             0.13335          2.01968
r_model-1575_M.pdb                             0.13327          2.01777
r_model-3142_A.pdb                             0.13291          2.00967
r_model-2564_M.pdb                             0.13283          2.00800
r_model-2791_A.pdb                             0.13273          2.00572
r_model-2028_M.pdb                             0.13262          2.00321
r_model-1240_A.pdb                             0.13248          2.00000
r_model-1053_A.pdb                             0.13248          2.00006
r_model-2410_M.pdb                             0.13231          1.99624
r_model-2136_M.pdb                             0.13199          1.98906
r_model-2186_M.pdb                             0.13182          1.98516
r_model-1057_H.pdb                             0.13158          1.97966
r_model-2731_H.pdb                             0.13129          1.97321
r_model-1996_H.pdb                             0.13106          1.96809
r_model-1913_A.pdb                             0.13089          1.96423
r_model-2930_M.pdb                             0.13081          1.96246
r_model-1530_H.pdb                             0.13057          1.95695
r_model-2475_M.pdb                             0.13049          1.95524
r_model-1343_M.pdb                             0.13032          1.95130
r_model-3165_M.pdb                             0.13028          1.95036
r_model-2956_M.pdb                             0.13010          1.94646
r_model-1122_H.pdb                             0.12984          1.94059
r_model-1970_M.pdb                             0.12958          1.93479
r_model-1091_M.pdb                             0.12913          1.92452
r_model-2894_M.pdb                             0.12886          1.91838
r_model-3076_M.pdb                             0.12882          1.91758
r_model-1751_A.pdb                             0.12881          1.91743
r_model-1294_M.pdb                             0.12865          1.91366
r_model-1427_M.pdb                             0.12862          1.91312
r_model-1531_M.pdb                             0.12816          1.90271
r_model-1170_A.pdb                             0.12773          1.89304
r_model-2216_M.pdb                             0.12766          1.89154
r_model-2027_A.pdb                             0.12758          1.88973
r_model-2154_A.pdb                             0.12659          1.86728
r_model-2813_M.pdb                             0.12657          1.86678
r_model-2762_M.pdb                             0.12633          1.86152
r_model-1871_A.pdb                             0.12626          1.85999
r_model-2552_A.pdb                             0.12605          1.85514
r_model-2319_M.pdb                             0.12582          1.84986
r_model-1252_M.pdb                             0.12578          1.84902
r_model-2708_M.pdb                             0.12576          1.84868
r_model-1251_A.pdb                             0.12560          1.84507
r_model-1393_A.pdb                             0.12552          1.84318
r_model-1550_I.pdb                             0.12549          1.84248
r_model-2955_M.pdb                             0.12534          1.83907
r_model-2075_M.pdb                             0.12530          1.83831
r_model-1384_A.pdb                             0.12529          1.83801
r_model-3036_M.pdb                             0.12526          1.83746
r_model-1613_M.pdb                             0.12477          1.82633
r_model-2897_A.pdb                             0.12474          1.82571
r_model-1916_A.pdb                             0.12465          1.82370
r_model-2575_A.pdb                             0.12452          1.82068
r_model-2902_M.pdb                             0.12426          1.81476
r_model-2845_A.pdb                             0.12405          1.81013
r_model-1978_A.pdb                             0.12394          1.80757
r_model-2597_A.pdb                             0.12385          1.80566
r_model-2095_A.pdb                             0.12377          1.80373
r_model-3168_M.pdb                             0.12347          1.79712
r_model-1606_H.pdb                             0.12338          1.79503
r_model-1071_M.pdb                             0.12316          1.79009
r_model-2374_A.pdb                             0.12261          1.77759
r_model-2584_M.pdb                             0.12259          1.77730
r_model-1114_M.pdb                             0.12225          1.76949
r_model-2825_H.pdb                             0.12223          1.76911
r_model-1732_M.pdb                             0.12179          1.75926
r_model-2009_R.pdb                             0.12121          1.74613
r_model-2224_M.pdb                             0.12104          1.74226
r_model-2904_A.pdb                             0.12065          1.73344
r_model-2931_M.pdb                             0.12018          1.72285
r_model-1118_A.pdb                             0.12011          1.72125
r_model-1890_M.pdb                             0.12006          1.72013
r_model-1099_M.pdb                             0.11941          1.70557
r_model-2819_M.pdb                             0.11932          1.70360
r_model-2688_A.pdb                             0.11925          1.70192
r_model-1044_M.pdb                             0.11854          1.68586
r_model-2183_H.pdb                             0.11851          1.68516
r_model-1116_H.pdb                             0.11846          1.68415
r_model-2351_A.pdb                             0.11836          1.68180
r_model-2822_M.pdb                             0.11820          1.67831
r_model-1019_A.pdb                             0.11788          1.67107
r_model-1020_M.pdb                             0.11769          1.66672
r_model-2211_A.pdb                             0.11708          1.65309
r_model-2331_M.pdb                             0.11702          1.65162
r_model-1105_M.pdb                             0.11691          1.64928
r_model-2659_R.pdb                             0.11685          1.64784
r_model-1052_M.pdb                             0.11594          1.62746
r_model-2866_M.pdb                             0.11589          1.62629
r_model-2699_M.pdb                             0.11578          1.62375
r_model-1762_R.pdb                             0.11573          1.62253
r_model-2788_M.pdb                             0.11570          1.62192
r_model-1236_H.pdb                             0.11568          1.62140
r_model-2870_A.pdb                             0.11532          1.61349
r_model-2277_A.pdb                             0.11518          1.61027
r_model-2360_R.pdb                             0.11512          1.60878
r_model-1494_A.pdb                             0.11494          1.60485
r_model-1612_H.pdb                             0.11480          1.60160
r_model-2535_A.pdb                             0.11470          1.59943
r_model-2560_A.pdb                             0.11457          1.59658
r_model-2486_A.pdb                             0.11456          1.59637
r_model-2733_R.pdb                             0.11448          1.59447
r_model-2261_M.pdb                             0.11389          1.58122
r_model-1964_A.pdb                             0.11388          1.58086
r_model-1202_A.pdb                             0.11388          1.58089
r_model-2185_A.pdb                             0.11383          1.57985
r_model-1755_A.pdb                             0.11383          1.57974
r_model-1563_M.pdb                             0.11376          1.57828
r_model-1230_M.pdb                             0.11375          1.57804
r_model-1031_M.pdb                             0.11374          1.57770
r_model-1718_R.pdb                             0.11354          1.57337
r_model-1357_A.pdb                             0.11352          1.57288
r_model-1697_A.pdb                             0.11349          1.57224
r_model-2241_A.pdb                             0.11312          1.56374
r_model-2919_M.pdb                             0.11294          1.55978
r_model-1289_A.pdb                             0.11287          1.55815
r_model-3094_A.pdb                             0.11253          1.55061
r_model-2850_A.pdb                             0.11251          1.55006
r_model-1147_M.pdb                             0.11220          1.54304
r_model-1150_A.pdb                             0.11195          1.53739
r_model-2389_A.pdb                             0.11143          1.52575
r_model-1961_A.pdb                             0.11139          1.52477
r_model-1548_R.pdb                             0.11131          1.52294
r_model-1085_M.pdb                             0.11130          1.52277
r_model-1626_A.pdb                             0.11128          1.52242
r_model-1243_R.pdb                             0.11125          1.52159
r_model-1776_M.pdb                             0.11114          1.51919
r_model-2603_A.pdb                             0.11092          1.51418
r_model-2247_A.pdb                             0.11088          1.51344
r_model-2625_A.pdb                             0.11081          1.51167
r_model-1659_A.pdb                             0.11075          1.51038
r_model-2432_A.pdb                             0.11065          1.50820
r_model-1867_R.pdb                             0.11065          1.50811
r_model-1524_A.pdb                             0.11057          1.50627
r_model-2675_M.pdb                             0.11054          1.50573
r_model-2218_M.pdb                             0.11054          1.50572
r_model-2054_M.pdb                             0.11053          1.50551
r_model-1276_A.pdb                             0.11052          1.50515
r_model-2869_M.pdb                             0.11039          1.50221
r_model-1940_A.pdb                             0.11006          1.49493
r_model-3025_A.pdb                             0.11004          1.49440
r_model-1593_M.pdb                             0.10999          1.49328
r_model-1185_A.pdb                             0.10987          1.49064
r_model-1069_M.pdb                             0.10982          1.48947
r_model-2664_M.pdb                             0.10953          1.48300
r_model-2717_A.pdb                             0.10940          1.48001
r_model-2606_M.pdb                             0.10922          1.47584
r_model-2637_R.pdb                             0.10912          1.47370
r_model-1086_R.pdb                             0.10899          1.47084
r_model-2840_M.pdb                             0.10883          1.46717
r_model-2041_A.pdb                             0.10876          1.46558
r_model-2286_A.pdb                             0.10849          1.45958
r_model-2787_A.pdb                             0.10832          1.45559
r_model-1297_A.pdb                             0.10830          1.45529
r_model-1045_A.pdb                             0.10828          1.45478
r_model-3109_A.pdb                             0.10826          1.45437
r_model-1264_A.pdb                             0.10823          1.45370
r_model-2273_A.pdb                             0.10808          1.45034
r_model-1783_A.pdb                             0.10806          1.44971
r_model-2209_A.pdb                             0.10792          1.44658
r_model-1303_M.pdb                             0.10791          1.44647
r_model-2790_A.pdb                             0.10785          1.44511
r_model-1888_A.pdb                             0.10761          1.43974
r_model-2284_R.pdb                             0.10750          1.43729
r_model-2113_M.pdb                             0.10732          1.43308
r_model-2655_M.pdb                             0.10725          1.43153
r_model-2764_A.pdb                             0.10723          1.43113
r_model-3029_A.pdb                             0.10722          1.43086
r_model-1272_M.pdb                             0.10722          1.43100
r_model-2508_A.pdb                             0.10701          1.42623
r_model-2647_M.pdb                             0.10682          1.42195
r_model-2538_A.pdb                             0.10668          1.41865
r_model-2220_R.pdb                             0.10668          1.41878
r_model-1885_R.pdb                             0.10666          1.41824
r_model-2453_A.pdb                             0.10633          1.41080
r_model-1373_A.pdb                             0.10625          1.40897
r_model-1544_M.pdb                             0.10590          1.40120
r_model-3018_A.pdb                             0.10564          1.39540
r_model-2522_A.pdb                             0.10557          1.39375
r_model-3115_A.pdb                             0.10529          1.38744
r_model-1858_A.pdb                             0.10520          1.38542
r_model-2546_A.pdb                             0.10465          1.37296
r_model-1962_A.pdb                             0.10464          1.37276
r_model-1164_A.pdb                             0.10459          1.37167
r_model-1356_M.pdb                             0.10458          1.37147
r_model-2173_A.pdb                             0.10447          1.36901
r_model-2146_A.pdb                             0.10441          1.36748
r_model-1615_A.pdb                             0.10437          1.36677
r_model-2053_M.pdb                             0.10423          1.36357
r_model-2541_M.pdb                             0.10417          1.36218
r_model-2860_M.pdb                             0.10412          1.36094
r_model-2846_M.pdb                             0.10410          1.36064
r_model-2752_A.pdb                             0.10373          1.35219
r_model-2052_M.pdb                             0.10361          1.34950
r_model-1278_A.pdb                             0.10356          1.34837
r_model-2770_A.pdb                             0.10328          1.34215
r_model-2397_M.pdb                             0.10318          1.33990
r_model-2035_M.pdb                             0.10303          1.33652
r_model-2108_A.pdb                             0.10292          1.33394
r_model-2627_A.pdb                             0.10283          1.33206
r_model-3091_A.pdb                             0.10269          1.32874
r_model-2260_R.pdb                             0.10231          1.32029
r_model-1734_M.pdb                             0.10221          1.31794
r_model-2481_I.pdb                             0.10220          1.31774
r_model-1662_M.pdb                             0.10214          1.31651
r_model-1560_A.pdb                             0.10199          1.31303
r_model-1387_A.pdb                             0.10189          1.31086
r_model-3050_M.pdb                             0.10175          1.30756
r_model-1417_A.pdb                             0.10138          1.29932
r_model-2438_R.pdb                             0.10104          1.29163
r_model-1797_A.pdb                             0.10081          1.28639
r_model-1421_R.pdb                             0.10026          1.27398
r_model-2775_I.pdb                             0.09998          1.26784
r_model-2954_A.pdb                             0.09997          1.26751
r_model-1311_M.pdb                             0.09990          1.26593
r_model-2025_A.pdb                             0.09984          1.26466
r_model-2117_M.pdb                             0.09969          1.26129
r_model-1994_M.pdb                             0.09963          1.25985
r_model-1322_R.pdb                             0.09918          1.24982
r_model-1040_M.pdb                             0.09879          1.24084
r_model-1098_I.pdb                             0.09869          1.23876
r_model-1566_R.pdb                             0.09844          1.23315
r_model-1316_R.pdb                             0.09837          1.23157
r_model-1242_R.pdb                             0.09791          1.22118
r_model-2615_A.pdb                             0.09786          1.21992
r_model-2758_M.pdb                             0.09768          1.21583
r_model-2918_A.pdb                             0.09737          1.20900
r_model-1247_M.pdb                             0.09716          1.20417
r_model-3143_I.pdb                             0.09667          1.19328
r_model-2153_A.pdb                             0.09645          1.18822
r_model-1918_I.pdb                             0.09623          1.18330
r_model-1342_I.pdb                             0.09592          1.17623
r_model-1100_R.pdb                             0.09554          1.16776
r_model-3058_A.pdb                             0.09553          1.16760
r_model-1813_R.pdb                             0.09368          1.12578
r_model-1822_A.pdb                             0.09365          1.12516
r_model-1605_R.pdb                             0.09315          1.11386
r_model-1078_I.pdb                             0.09294          1.10916
r_model-1424_A.pdb                             0.09247          1.09847
r_model-1616_A.pdb                             0.09226          1.09379
r_model-3110_A.pdb                             0.09207          1.08954
r_model-1054_A.pdb                             0.09183          1.08410
r_model-2781_I.pdb                             0.09101          1.06573
r_model-2391_H.pdb                             0.09090          1.06314
r_model-2353_H.pdb                             0.09084          1.06189
r_model-1476_A.pdb                             0.09056          1.05547
r_model-1586_H.pdb                             0.09036          1.05098
r_model-1911_H.pdb                             0.09030          1.04964
r_model-2780_H.pdb                             0.08967          1.03557
r_model-2765_H.pdb                             0.08948          1.03119
r_model-1178_H.pdb                             0.08948          1.03112
r_model-2555_I.pdb                             0.08941          1.02962
r_model-3074_H.pdb                             0.08918          1.02440
r_model-2721_R.pdb                             0.08905          1.02156
r_model-3156_H.pdb                             0.08899          1.02016
r_model-2977_H.pdb                             0.08853          1.00983
r_model-2967_H.pdb                             0.08836          1.00589
r_model-1328_H.pdb                             0.08834          1.00542
r_model-1423_H.pdb                             0.08822          1.00278
r_model-2155_H.pdb                             0.08821          1.00266
r_model-2571_R.pdb                             0.08788          0.99508
r_model-1583_H.pdb                             0.08768          0.99057
r_model-1267_H.pdb                             0.08766          0.99022
r_model-1815_H.pdb                             0.08752          0.98700
r_model-1386_H.pdb                             0.08752          0.98692
r_model-2838_H.pdb                             0.08748          0.98618
r_model-2572_R.pdb                             0.08742          0.98485
r_model-2785_M.pdb                             0.08733          0.98274
r_model-3016_H.pdb                             0.08722          0.98027
r_model-2067_M.pdb                             0.08713          0.97822
r_model-2841_H.pdb                             0.08705          0.97646
r_model-2288_I.pdb                             0.08705          0.97652
r_model-2006_H.pdb                             0.08705          0.97639
r_model-2820_R.pdb                             0.08700          0.97538
r_model-1446_H.pdb                             0.08696          0.97439
r_model-2997_I.pdb                             0.08694          0.97392
r_model-1799_H.pdb                             0.08684          0.97171
r_model-2439_H.pdb                             0.08678          0.97036
r_model-1360_H.pdb                             0.08670          0.96864
r_model-3111_H.pdb                             0.08663          0.96696
r_model-2616_H.pdb                             0.08662          0.96665
r_model-1552_M.pdb                             0.08638          0.96128
r_model-2561_I.pdb                             0.08637          0.96102
r_model-2119_I.pdb                             0.08637          0.96102
r_model-2311_H.pdb                             0.08627          0.95894
r_model-1139_H.pdb                             0.08624          0.95815
r_model-1250_R.pdb                             0.08584          0.94911
r_model-1682_H.pdb                             0.08572          0.94640
r_model-1135_I.pdb                             0.08569          0.94575
r_model-1504_H.pdb                             0.08568          0.94548
r_model-1521_H.pdb                             0.08555          0.94265
r_model-1483_H.pdb                             0.08552          0.94197
r_model-2642_H.pdb                             0.08520          0.93470
r_model-2483_H.pdb                             0.08518          0.93424
r_model-1798_H.pdb                             0.08517          0.93398
r_model-1197_H.pdb                             0.08515          0.93374
r_model-1667_H.pdb                             0.08510          0.93253
r_model-2890_H.pdb                             0.08506          0.93159
r_model-1850_H.pdb                             0.08504          0.93116
r_model-1931_M.pdb                             0.08499          0.92996
r_model-2012_H.pdb                             0.08495          0.92904
r_model-1536_A.pdb                             0.08488          0.92746
r_model-2858_H.pdb                             0.08471          0.92364
r_model-1685_H.pdb                             0.08467          0.92271
r_model-1713_H.pdb                             0.08463          0.92198
r_model-2330_R.pdb                             0.08451          0.91921
r_model-2110_H.pdb                             0.08448          0.91863
r_model-2244_H.pdb                             0.08436          0.91593
r_model-1569_H.pdb                             0.08433          0.91525
r_model-2735_I.pdb                             0.08420          0.91225
r_model-1285_H.pdb                             0.08414          0.91084
r_model-1775_H.pdb                             0.08399          0.90758
r_model-2895_H.pdb                             0.08397          0.90708
r_model-2884_I.pdb                             0.08396          0.90676
r_model-2395_M.pdb                             0.08388          0.90505
r_model-1390_H.pdb                             0.08383          0.90384
r_model-2799_H.pdb                             0.08371          0.90121
r_model-2903_H.pdb                             0.08367          0.90019
r_model-1558_H.pdb                             0.08351          0.89674
r_model-2134_H.pdb                             0.08345          0.89525
r_model-2505_H.pdb                             0.08337          0.89348
r_model-2131_M.pdb                             0.08324          0.89059
r_model-3104_H.pdb                             0.08301          0.88535
r_model-1496_I.pdb                             0.08263          0.87676
r_model-1835_R.pdb                             0.08258          0.87581
r_model-1655_H.pdb                             0.08253          0.87453
r_model-2644_H.pdb                             0.08246          0.87292
r_model-1782_H.pdb                             0.08230          0.86948
r_model-1992_A.pdb                             0.08221          0.86741
r_model-1420_H.pdb                             0.08215          0.86603
r_model-2804_H.pdb                             0.08208          0.86447
r_model-1083_H.pdb                             0.08208          0.86447
r_model-2759_R.pdb                             0.08204          0.86355
r_model-3120_H.pdb                             0.08195          0.86142
r_model-2821_H.pdb                             0.08190          0.86051
r_model-2399_I.pdb                             0.08190          0.86029
r_model-1633_M.pdb                             0.08188          0.85991
r_model-2906_H.pdb                             0.08179          0.85795
r_model-1639_H.pdb                             0.08171          0.85622
r_model-2201_R.pdb                             0.08167          0.85512
r_model-2498_M.pdb                             0.08159          0.85338
r_model-1321_R.pdb                             0.08136          0.84828
r_model-2421_R.pdb                             0.08130          0.84690
r_model-2229_H.pdb                             0.08113          0.84310
r_model-3060_H.pdb                             0.08104          0.84112
r_model-1804_H.pdb                             0.08100          0.84015
r_model-1904_A.pdb                             0.08095          0.83891
r_model-1022_H.pdb                             0.08085          0.83674
r_model-1480_H.pdb                             0.08083          0.83623
r_model-2730_I.pdb                             0.08075          0.83451
r_model-2905_M.pdb                             0.08069          0.83305
r_model-1047_H.pdb                             0.08058          0.83072
r_model-2195_R.pdb                             0.08053          0.82947
r_model-1491_M.pdb                             0.08050          0.82882
r_model-1059_H.pdb                             0.08042          0.82710
r_model-1055_H.pdb                             0.08034          0.82520
r_model-1270_I.pdb                             0.07990          0.81526
r_model-2985_H.pdb                             0.07979          0.81290
r_model-2604_A.pdb                             0.07972          0.81118
r_model-1943_H.pdb                             0.07951          0.80656
r_model-1095_M.pdb                             0.07940          0.80414
r_model-3145_H.pdb                             0.07928          0.80146
r_model-1866_A.pdb                             0.07918          0.79911
r_model-2257_I.pdb                             0.07905          0.79623
r_model-1304_H.pdb                             0.07856          0.78503
r_model-1792_H.pdb                             0.07852          0.78425
r_model-1686_A.pdb                             0.07851          0.78396
r_model-1155_A.pdb                             0.07848          0.78328
r_model-2392_A.pdb                             0.07821          0.77728
r_model-1694_H.pdb                             0.07776          0.76712
r_model-1596_H.pdb                             0.07772          0.76625
r_model-2852_R.pdb                             0.07740          0.75890
r_model-1173_R.pdb                             0.07729          0.75644
r_model-1854_R.pdb                             0.07719          0.75438
r_model-1309_R.pdb                             0.07681          0.74564
r_model-1901_H.pdb                             0.07665          0.74212
r_model-2976_I.pdb                             0.07649          0.73848
r_model-1074_R.pdb                             0.07649          0.73843
r_model-2472_H.pdb                             0.07645          0.73757
r_model-2598_R.pdb                             0.07641          0.73666
r_model-1687_R.pdb                             0.07635          0.73540
r_model-1209_R.pdb                             0.07615          0.73077
r_model-2497_R.pdb                             0.07585          0.72407
r_model-2563_M.pdb                             0.07573          0.72128
r_model-2104_R.pdb                             0.07571          0.72091
r_model-1463_H.pdb                             0.07558          0.71791
r_model-1993_R.pdb                             0.07556          0.71762
r_model-1359_I.pdb                             0.07547          0.71551
r_model-1624_R.pdb                             0.07538          0.71354
r_model-3000_R.pdb                             0.07530          0.71159
r_model-2406_R.pdb                             0.07530          0.71174
r_model-1642_M.pdb                             0.07527          0.71110
r_model-1013_I.pdb                             0.07489          0.70241
r_model-3019_R.pdb                             0.07481          0.70070
r_model-2181_R.pdb                             0.07476          0.69954
r_model-2835_R.pdb                             0.07449          0.69339
r_model-1777_M.pdb                             0.07441          0.69162
r_model-1948_M.pdb                             0.07429          0.68903
r_model-1551_R.pdb                             0.07426          0.68817
r_model-2051_A.pdb                             0.07380          0.67780
r_model-1954_R.pdb                             0.07378          0.67739
r_model-1684_M.pdb                             0.07361          0.67360
r_model-2554_A.pdb                             0.07329          0.66637
r_model-1919_R.pdb                             0.07329          0.66651
r_model-1570_M.pdb                             0.07329          0.66646
r_model-1672_A.pdb                             0.07325          0.66539
r_model-2600_R.pdb                             0.07301          0.66011
r_model-1225_A.pdb                             0.07295          0.65864
r_model-1808_M.pdb                             0.07273          0.65368
r_model-3097_R.pdb                             0.07271          0.65331
r_model-2623_I.pdb                             0.07269          0.65289
r_model-1886_R.pdb                             0.07260          0.65086
r_model-1041_R.pdb                             0.07254          0.64959
r_model-2562_M.pdb                             0.07235          0.64529
r_model-1794_R.pdb                             0.07213          0.64033
r_model-1760_R.pdb                             0.07203          0.63810
r_model-2618_R.pdb                             0.07198          0.63695
r_model-1595_R.pdb                             0.07145          0.62488
r_model-2372_I.pdb                             0.07128          0.62121
r_model-2293_R.pdb                             0.07121          0.61947
r_model-2901_R.pdb                             0.07115          0.61809
r_model-3020_R.pdb                             0.07092          0.61292
r_model-1984_I.pdb                             0.07056          0.60491
r_model-2994_I.pdb                             0.07049          0.60339
r_model-3073_I.pdb                             0.07045          0.60239
r_model-3155_I.pdb                             0.07034          0.59985
r_model-3147_R.pdb                             0.07028          0.59858
r_model-2670_R.pdb                             0.06981          0.58810
r_model-1842_R.pdb                             0.06956          0.58245
r_model-1522_R.pdb                             0.06933          0.57723
r_model-1259_I.pdb                             0.06904          0.57057
r_model-2313_M.pdb                             0.06901          0.56989
r_model-2197_R.pdb                             0.06900          0.56976
r_model-2208_R.pdb                             0.06892          0.56805
r_model-1167_R.pdb                             0.06892          0.56805
r_model-2120_I.pdb                             0.06885          0.56634
r_model-1295_R.pdb                             0.06869          0.56285
r_model-3022_R.pdb                             0.06862          0.56122
r_model-1244_I.pdb                             0.06860          0.56066
r_model-3004_R.pdb                             0.06851          0.55875
r_model-1192_I.pdb                             0.06838          0.55586
r_model-2831_I.pdb                             0.06819          0.55141
r_model-1543_R.pdb                             0.06819          0.55145
r_model-2037_I.pdb                             0.06812          0.54990
r_model-2043_I.pdb                             0.06799          0.54691
r_model-1988_R.pdb                             0.06792          0.54535
r_model-2568_A.pdb                             0.06790          0.54495
r_model-3082_I.pdb                             0.06759          0.53791
r_model-1844_R.pdb                             0.06741          0.53393
r_model-2418_I.pdb                             0.06729          0.53125
r_model-2422_I.pdb                             0.06722          0.52966
r_model-2993_I.pdb                             0.06704          0.52554
r_model-2231_M.pdb                             0.06657          0.51500
r_model-2003_I.pdb                             0.06641          0.51134
r_model-2666_I.pdb                             0.06584          0.49845
r_model-3039_A.pdb                             0.06571          0.49572
r_model-1601_A.pdb                             0.06570          0.49530
r_model-2511_R.pdb                             0.06555          0.49198
r_model-2159_I.pdb                             0.06551          0.49108
r_model-2712_R.pdb                             0.06548          0.49052
r_model-2634_R.pdb                             0.06514          0.48282
r_model-2164_R.pdb                             0.06509          0.48161
r_model-2473_R.pdb                             0.06504          0.48041
r_model-2114_I.pdb                             0.06489          0.47703
r_model-1936_R.pdb                             0.06438          0.46556
r_model-2899_R.pdb                             0.06433          0.46463
r_model-1340_R.pdb                             0.06424          0.46261
r_model-3086_I.pdb                             0.06418          0.46115
r_model-1131_R.pdb                             0.06375          0.45136
r_model-1619_I.pdb                             0.06370          0.45033
r_model-1905_R.pdb                             0.06352          0.44622
r_model-3127_I.pdb                             0.06349          0.44560
r_model-3028_I.pdb                             0.06316          0.43805
r_model-2922_I.pdb                             0.06306          0.43581
r_model-2455_I.pdb                             0.06295          0.43345
r_model-2324_M.pdb                             0.06272          0.42831
r_model-2310_R.pdb                             0.06184          0.40841
r_model-2702_R.pdb                             0.06169          0.40502
r_model-2753_I.pdb                             0.06165          0.40422
r_model-1995_A.pdb                             0.06164          0.40397
r_model-1660_I.pdb                             0.06162          0.40348
r_model-2596_I.pdb                             0.06140          0.39859
r_model-3042_A.pdb                             0.06127          0.39560
r_model-2466_R.pdb                             0.06118          0.39346
r_model-1947_I.pdb                             0.06116          0.39314
r_model-1495_I.pdb                             0.06102          0.38991
r_model-1587_R.pdb                             0.06085          0.38616
r_model-1082_R.pdb                             0.06071          0.38299
r_model-1695_I.pdb                             0.06043          0.37662
r_model-1647_R.pdb                             0.06011          0.36941
r_model-2701_R.pdb                             0.06007          0.36859
r_model-2963_R.pdb                             0.06003          0.36762
r_model-2296_I.pdb                             0.06002          0.36748
r_model-1600_M.pdb                             0.05975          0.36124
r_model-1537_I.pdb                             0.05942          0.35396
r_model-2093_I.pdb                             0.05926          0.35030
r_model-1517_I.pdb                             0.05898          0.34400
r_model-1467_I.pdb                             0.05863          0.33601
r_model-1838_R.pdb                             0.05857          0.33477
r_model-1484_R.pdb                             0.05857          0.33477
r_model-1875_A.pdb                             0.05808          0.32376
r_model-1547_R.pdb                             0.05801          0.32201
r_model-1538_I.pdb                             0.05798          0.32148
r_model-2635_I.pdb                             0.05771          0.31528
r_model-1051_I.pdb                             0.05748          0.31018
r_model-1006_I.pdb                             0.05711          0.30176
r_model-1203_I.pdb                             0.05697          0.29871
r_model-1681_R.pdb                             0.05676          0.29385
r_model-2754_I.pdb                             0.05639          0.28551
r_model-3088_I.pdb                             0.05608          0.27867
r_model-2427_I.pdb                             0.05599          0.27666
r_model-2327_R.pdb                             0.05587          0.27396
r_model-1148_I.pdb                             0.05574          0.27093
r_model-1598_I.pdb                             0.05549          0.26532
r_model-1786_I.pdb                             0.05545          0.26452
r_model-3064_I.pdb                             0.05534          0.26206
r_model-2206_I.pdb                             0.05523          0.25944
r_model-1406_I.pdb                             0.05521          0.25910
r_model-2521_I.pdb                             0.05499          0.25419
r_model-2336_R.pdb                             0.05492          0.25246
r_model-2056_I.pdb                             0.05482          0.25033
r_model-1397_I.pdb                             0.05476          0.24879
r_model-1949_I.pdb                             0.05464          0.24619
r_model-1753_I.pdb                             0.05453          0.24376
r_model-2742_I.pdb                             0.05443          0.24148
r_model-1471_I.pdb                             0.05443          0.24138
r_model-3024_I.pdb                             0.05435          0.23968
r_model-2569_I.pdb                             0.05434          0.23944
r_model-3027_I.pdb                             0.05420          0.23619
r_model-1344_I.pdb                             0.05399          0.23161
r_model-1108_I.pdb                             0.05359          0.22253
r_model-2348_I.pdb                             0.05358          0.22236
r_model-2464_I.pdb                             0.05347          0.21990
r_model-1028_A.pdb                             0.05340          0.21822
r_model-1130_I.pdb                             0.05333          0.21676
r_model-1198_A.pdb                             0.05330          0.21592
r_model-1710_I.pdb                             0.05329          0.21572
r_model-2167_I.pdb                             0.05286          0.20618
r_model-1723_I.pdb                             0.05256          0.19943
r_model-2034_I.pdb                             0.05255          0.19914
r_model-1848_R.pdb                             0.05238          0.19528
r_model-1508_A.pdb                             0.05228          0.19297
r_model-1231_I.pdb                             0.05225          0.19232
r_model-2867_I.pdb                             0.05206          0.18798
r_model-1989_I.pdb                             0.05185          0.18343
r_model-2457_R.pdb                             0.05179          0.18199
r_model-1921_R.pdb                             0.05164          0.17850
r_model-1690_I.pdb                             0.05164          0.17860
r_model-1452_I.pdb                             0.05163          0.17836
r_model-2049_I.pdb                             0.05159          0.17737
r_model-1618_A.pdb                             0.05156          0.17687
r_model-2537_I.pdb                             0.05151          0.17569
r_model-2959_A.pdb                             0.05142          0.17354
r_model-2945_I.pdb                             0.05119          0.16855
r_model-2393_A.pdb                             0.05114          0.16736
r_model-2021_I.pdb                             0.05112          0.16698
r_model-2139_I.pdb                             0.05080          0.15969
r_model-1018_I.pdb                             0.05080          0.15965
r_model-1183_A.pdb                             0.05067          0.15667
r_model-1291_A.pdb                             0.05058          0.15466
r_model-2130_I.pdb                             0.05029          0.14813
r_model-1333_I.pdb                             0.05020          0.14621
r_model-2805_I.pdb                             0.05000          0.14165
r_model-2338_A.pdb                             0.04974          0.13580
r_model-1398_I.pdb                             0.04967          0.13423
r_model-2063_I.pdb                             0.04958          0.13214
r_model-2690_I.pdb                             0.04944          0.12914
r_model-1087_R.pdb                             0.04935          0.12702
r_model-2165_I.pdb                             0.04929          0.12564
r_model-2636_I.pdb                             0.04923          0.12424
r_model-1326_I.pdb                             0.04921          0.12379
r_model-2451_I.pdb                             0.04907          0.12070
r_model-1266_I.pdb                             0.04883          0.11521
r_model-1280_I.pdb                             0.04874          0.11332
r_model-1315_I.pdb                             0.04846          0.10692
r_model-1511_I.pdb                             0.04831          0.10355
r_model-1305_I.pdb                             0.04818          0.10072
r_model-1308_I.pdb                             0.04815          0.09987
r_model-2574_I.pdb                             0.04784          0.09291
r_model-2082_I.pdb                             0.04782          0.09255
r_model-1610_A.pdb                             0.04777          0.09147
r_model-2148_I.pdb                             0.04767          0.08923
r_model-1133_A.pdb                             0.04764          0.08847
r_model-1237_I.pdb                             0.04748          0.08480
r_model-1301_I.pdb                             0.04744          0.08397
r_model-2965_I.pdb                             0.04725          0.07963
r_model-2723_I.pdb                             0.04725          0.07963
r_model-1165_I.pdb                             0.04717          0.07798
r_model-1640_I.pdb                             0.04713          0.07688
r_model-2857_I.pdb                             0.04704          0.07494
r_model-1678_I.pdb                             0.04698          0.07361
r_model-2944_I.pdb                             0.04697          0.07329
r_model-2116_R.pdb                             0.04690          0.07171
r_model-1805_I.pdb                             0.04658          0.06462
r_model-2935_I.pdb                             0.04637          0.05982
r_model-1011_I.pdb                             0.04601          0.05183
r_model-2263_I.pdb                             0.04592          0.04980
r_model-2909_I.pdb                             0.04574          0.04574
r_model-2036_I.pdb                             0.04572          0.04527
r_model-1182_I.pdb                             0.04568          0.04429
r_model-2691_I.pdb                             0.04564          0.04335
r_model-2428_I.pdb                             0.04543          0.03868
r_model-2227_R.pdb                             0.04543          0.03874
r_model-3011_I.pdb                             0.04528          0.03519
r_model-2579_I.pdb                             0.04514          0.03204
r_model-2412_I.pdb                             0.04508          0.03075
r_model-1260_I.pdb                             0.04506          0.03034
r_model-3066_I.pdb                             0.04500          0.02891
r_model-2639_I.pdb                             0.04492          0.02724
r_model-2424_I.pdb                             0.04472          0.02271
r_model-1668_I.pdb                             0.04470          0.02224
r_model-2342_I.pdb                             0.04466          0.02140
r_model-1110_I.pdb                             0.04458          0.01962
r_model-1015_I.pdb                             0.04452          0.01811
r_model-1747_I.pdb                             0.04451          0.01795
r_model-1362_R.pdb                             0.04438          0.01506
r_model-1351_I.pdb                             0.04436          0.01467
r_model-2580_I.pdb                             0.04409          0.00853
r_model-1582_I.pdb                             0.04407          0.00795
r_model-2646_I.pdb                             0.04403          0.00708
r_model-1790_I.pdb                             0.04401          0.00677
r_model-1632_I.pdb                             0.04396          0.00559
r_model-2842_I.pdb                             0.04391          0.00433
r_model-1503_I.pdb                             0.04391          0.00451
r_model-1862_I.pdb                             0.04390          0.00431
r_model-2001_I.pdb                             0.04386          0.00331
r_model-2539_R.pdb                             0.04374          0.00058
r_model-1607_I.pdb                             0.04373          0.00028
r_model-1434_I.pdb                             0.04370         -0.00038
r_model-3062_I.pdb                             0.04365         -0.00145
r_model-2335_I.pdb                             0.04360         -0.00258
r_model-1812_R.pdb                             0.04358         -0.00293
r_model-3001_I.pdb                             0.04338         -0.00748
r_model-1394_I.pdb                             0.04337         -0.00780
r_model-1141_R.pdb                             0.04328         -0.00979
r_model-2068_I.pdb                             0.04314         -0.01290
r_model-1881_I.pdb                             0.04297         -0.01672
r_model-2747_I.pdb                             0.04291         -0.01807
r_model-2545_I.pdb                             0.04276         -0.02147
r_model-3116_I.pdb                             0.04274         -0.02202
r_model-2836_I.pdb                             0.04270         -0.02281
r_model-2371_I.pdb                             0.04268         -0.02339
r_model-2789_I.pdb                             0.04264         -0.02426
r_model-1856_I.pdb                             0.04258         -0.02544
r_model-3157_I.pdb                             0.04253         -0.02672
r_model-2215_I.pdb                             0.04246         -0.02815
r_model-2103_I.pdb                             0.04237         -0.03038
r_model-1584_I.pdb                             0.04232         -0.03147
r_model-1385_I.pdb                             0.04231         -0.03173
r_model-2779_I.pdb                             0.04228         -0.03233
r_model-2402_I.pdb                             0.04228         -0.03236
r_model-1773_I.pdb                             0.04224         -0.03312
r_model-1739_I.pdb                             0.04219         -0.03429
r_model-1729_I.pdb                             0.04217         -0.03477
r_model-1594_I.pdb                             0.04212         -0.03597
r_model-1781_R.pdb                             0.04210         -0.03638
r_model-1355_I.pdb                             0.04205         -0.03757
r_model-1966_I.pdb                             0.04202         -0.03823
r_model-1134_I.pdb                             0.04202         -0.03804
r_model-1016_I.pdb                             0.04199         -0.03888
r_model-1023_I.pdb                             0.04192         -0.04052
r_model-2122_I.pdb                             0.04190         -0.04083
r_model-1314_I.pdb                             0.04184         -0.04226
r_model-1106_I.pdb                             0.04184         -0.04212
r_model-2493_I.pdb                             0.04171         -0.04506
r_model-2420_I.pdb                             0.04168         -0.04572
r_model-1412_I.pdb                             0.04160         -0.04766
r_model-2098_I.pdb                             0.04156         -0.04844
r_model-1160_I.pdb                             0.04153         -0.04912
r_model-1454_I.pdb                             0.04147         -0.05049
r_model-2479_I.pdb                             0.04141         -0.05195
r_model-2797_I.pdb                             0.04140         -0.05220
r_model-1581_I.pdb                             0.04138         -0.05251
r_model-1349_I.pdb                             0.04130         -0.05446
r_model-1486_I.pdb                             0.04124         -0.05576
r_model-2916_I.pdb                             0.04116         -0.05746
r_model-1824_I.pdb                             0.04112         -0.05836
r_model-1924_I.pdb                             0.04110         -0.05891
r_model-2251_I.pdb                             0.04107         -0.05961
r_model-2416_I.pdb                             0.04099         -0.06130
r_model-1814_I.pdb                             0.04099         -0.06145
r_model-1590_I.pdb                             0.04099         -0.06130
r_model-2547_I.pdb                             0.04093         -0.06269
r_model-2853_I.pdb                             0.04090         -0.06345
r_model-1534_I.pdb                             0.04088         -0.06384
r_model-2851_I.pdb                             0.04081         -0.06535
r_model-2748_I.pdb                             0.04067         -0.06851
r_model-2814_I.pdb                             0.04056         -0.07094
r_model-2685_I.pdb                             0.04050         -0.07249
r_model-3089_I.pdb                             0.04049         -0.07270
r_model-3096_I.pdb                             0.04048         -0.07289
r_model-2137_I.pdb                             0.04040         -0.07460
r_model-2469_I.pdb                             0.04039         -0.07481
r_model-1004_I.pdb                             0.04039         -0.07478
r_model-2079_I.pdb                             0.04029         -0.07718
r_model-3146_I.pdb                             0.04024         -0.07818
r_model-1645_I.pdb                             0.04022         -0.07861
r_model-3138_I.pdb                             0.04021         -0.07903
r_model-1246_I.pdb                             0.04016         -0.08007
r_model-2828_I.pdb                             0.04014         -0.08057
r_model-2033_I.pdb                             0.04014         -0.08057
r_model-2024_I.pdb                             0.04013         -0.08066
r_model-1341_I.pdb                             0.03992         -0.08536
r_model-1312_I.pdb                             0.03979         -0.08832
r_model-1917_I.pdb                             0.03970         -0.09045
r_model-1526_I.pdb                             0.03970         -0.09045
r_model-1520_I.pdb                             0.03968         -0.09090
r_model-1451_I.pdb                             0.03964         -0.09167
r_model-1138_I.pdb                             0.03962         -0.09224
r_model-1021_I.pdb                             0.03954         -0.09400
r_model-1206_I.pdb                             0.03950         -0.09499
r_model-1300_I.pdb                             0.03943         -0.09653
r_model-2226_I.pdb                             0.03941         -0.09697
r_model-1651_I.pdb                             0.03941         -0.09689
r_model-1181_I.pdb                             0.03939         -0.09742
r_model-1158_I.pdb                             0.03933         -0.09865
r_model-2487_I.pdb                             0.03920         -0.10172
r_model-1238_I.pdb                             0.03913         -0.10329
r_model-1027_I.pdb                             0.03905         -0.10509
r_model-2115_R.pdb                             0.03904         -0.10534
r_model-1769_I.pdb                             0.03899         -0.10640
r_model-1017_I.pdb                             0.03884         -0.10970
r_model-2366_I.pdb                             0.03878         -0.11112
r_model-1742_I.pdb                             0.03878         -0.11105
r_model-1025_I.pdb                             0.03869         -0.11323
r_model-2703_I.pdb                             0.03862         -0.11484
r_model-1923_I.pdb                             0.03860         -0.11520
r_model-2478_I.pdb                             0.03856         -0.11617
r_model-2736_I.pdb                             0.03850         -0.11757
r_model-2314_I.pdb                             0.03845         -0.11850
r_model-1498_I.pdb                             0.03845         -0.11870
r_model-2891_I.pdb                             0.03838         -0.12018
r_model-2040_R.pdb                             0.03836         -0.12064
r_model-2653_I.pdb                             0.03828         -0.12240
r_model-2246_I.pdb                             0.03826         -0.12284
r_model-2695_I.pdb                             0.03824         -0.12327
r_model-2641_I.pdb                             0.03808         -0.12692
r_model-2490_I.pdb                             0.03796         -0.12966
r_model-3056_I.pdb                             0.03793         -0.13024
r_model-2661_I.pdb                             0.03793         -0.13026
r_model-1137_I.pdb                             0.03781         -0.13310
r_model-3008_I.pdb                             0.03776         -0.13415
r_model-1249_I.pdb                             0.03763         -0.13718
r_model-2722_I.pdb                             0.03761         -0.13741
r_model-1219_I.pdb                             0.03750         -0.13995
r_model-2824_I.pdb                             0.03744         -0.14132
r_model-1337_I.pdb                             0.03742         -0.14172
r_model-3023_I.pdb                             0.03736         -0.14321
r_model-2191_I.pdb                             0.03736         -0.14311
r_model-1072_I.pdb                             0.03732         -0.14399
r_model-1567_I.pdb                             0.03731         -0.14425
r_model-1330_R.pdb                             0.03728         -0.14487
r_model-2264_I.pdb                             0.03720         -0.14685
r_model-2529_I.pdb                             0.03716         -0.14775
r_model-1077_I.pdb                             0.03713         -0.14835
r_model-3021_I.pdb                             0.03707         -0.14976
r_model-2532_I.pdb                             0.03707         -0.14974
r_model-1338_I.pdb                             0.03706         -0.14981
r_model-3063_I.pdb                             0.03701         -0.15095
r_model-1766_I.pdb                             0.03696         -0.15223
r_model-2128_I.pdb                             0.03691         -0.15321
r_model-1234_I.pdb                             0.03690         -0.15344
r_model-1408_I.pdb                             0.03689         -0.15373
r_model-2055_I.pdb                             0.03685         -0.15457
r_model-2062_I.pdb                             0.03682         -0.15530
r_model-2087_I.pdb                             0.03681         -0.15556
r_model-1898_I.pdb                             0.03681         -0.15565
r_model-2830_I.pdb                             0.03654         -0.16159
r_model-2158_I.pdb                             0.03654         -0.16160
r_model-2924_I.pdb                             0.03652         -0.16208
r_model-2507_I.pdb                             0.03644         -0.16391
r_model-1565_I.pdb                             0.03641         -0.16464
r_model-2249_I.pdb                             0.03631         -0.16669
r_model-2936_I.pdb                             0.03629         -0.16737
r_model-1627_I.pdb                             0.03627         -0.16766
r_model-1725_I.pdb                             0.03621         -0.16917
r_model-1189_R.pdb                             0.03619         -0.16962
r_model-2237_I.pdb                             0.03617         -0.16989
r_model-2140_I.pdb                             0.03615         -0.17044
r_model-1084_I.pdb                             0.03613         -0.17094
r_model-3059_I.pdb                             0.03612         -0.17116
r_model-1440_I.pdb                             0.03602         -0.17341
r_model-1699_I.pdb                             0.03597         -0.17447
r_model-2433_I.pdb                             0.03594         -0.17510
r_model-2359_I.pdb                             0.03587         -0.17680
r_model-3162_I.pdb                             0.03586         -0.17689
r_model-2461_I.pdb                             0.03586         -0.17703
r_model-2928_R.pdb                             0.03585         -0.17728
r_model-2682_I.pdb                             0.03584         -0.17748
r_model-1737_I.pdb                             0.03574         -0.17958
r_model-2239_I.pdb                             0.03546         -0.18597
r_model-2517_I.pdb                             0.03545         -0.18617
r_model-2046_I.pdb                             0.03545         -0.18621
r_model-1353_I.pdb                             0.03540         -0.18737
r_model-1381_I.pdb                             0.03538         -0.18766
r_model-1366_R.pdb                             0.03536         -0.18813
r_model-2403_R.pdb                             0.03519         -0.19196
r_model-1210_I.pdb                             0.03504         -0.19540
r_model-1191_I.pdb                             0.03503         -0.19570
r_model-2807_I.pdb                             0.03502         -0.19579
r_model-1646_I.pdb                             0.03499         -0.19660
r_model-1319_I.pdb                             0.03495         -0.19739
r_model-1007_I.pdb                             0.03480         -0.20094
r_model-2269_I.pdb                             0.03475         -0.20205
r_model-3014_R.pdb                             0.03473         -0.20248
r_model-2738_I.pdb                             0.03469         -0.20320
r_model-2745_I.pdb                             0.03467         -0.20373
r_model-3153_I.pdb                             0.03464         -0.20451
r_model-1559_I.pdb                             0.03449         -0.20780
r_model-3124_I.pdb                             0.03446         -0.20847
r_model-2524_I.pdb                             0.03439         -0.21004
r_model-2516_I.pdb                             0.03436         -0.21085
r_model-1048_I.pdb                             0.03436         -0.21085
r_model-1745_I.pdb                             0.03432         -0.21173
r_model-3092_I.pdb                             0.03431         -0.21194
r_model-2876_I.pdb                             0.03431         -0.21183
r_model-2425_R.pdb                             0.03422         -0.21397
r_model-2250_I.pdb                             0.03419         -0.21452
r_model-2974_I.pdb                             0.03418         -0.21484
r_model-1334_I.pdb                             0.03417         -0.21505
r_model-1768_I.pdb                             0.03406         -0.21751
r_model-1700_I.pdb                             0.03398         -0.21920
r_model-2499_R.pdb                             0.03396         -0.21985
r_model-1980_I.pdb                             0.03396         -0.21979
r_model-2011_I.pdb                             0.03394         -0.22009
r_model-1509_I.pdb                             0.03394         -0.22009
r_model-2394_I.pdb                             0.03393         -0.22038
r_model-1043_R.pdb                             0.03386         -0.22198
r_model-1519_I.pdb                             0.03369         -0.22587
r_model-1599_I.pdb                             0.03355         -0.22891
r_model-1772_I.pdb                             0.03346         -0.23106
r_model-1955_I.pdb                             0.03342         -0.23200
r_model-1248_I.pdb                             0.03338         -0.23276
r_model-1346_I.pdb                             0.03336         -0.23320
r_model-1843_I.pdb                             0.03332         -0.23419
r_model-2875_I.pdb                             0.03323         -0.23609
r_model-1945_I.pdb                             0.03323         -0.23619
r_model-2178_I.pdb                             0.03312         -0.23862
r_model-1026_I.pdb                             0.03311         -0.23898
r_model-2238_I.pdb                             0.03306         -0.24009
r_model-2376_R.pdb                             0.03299         -0.24154
r_model-1870_I.pdb                             0.03294         -0.24263
r_model-2558_I.pdb                             0.03288         -0.24414
r_model-2933_R.pdb                             0.03281         -0.24562
r_model-2213_I.pdb                             0.03281         -0.24566
r_model-2016_I.pdb                             0.03275         -0.24697
r_model-1485_I.pdb                             0.03272         -0.24766
r_model-1708_I.pdb                             0.03269         -0.24831
r_model-1331_I.pdb                             0.03269         -0.24841
r_model-2643_I.pdb                             0.03256         -0.25134
r_model-1883_I.pdb                             0.03255         -0.25147
r_model-2763_I.pdb                             0.03254         -0.25169
r_model-1469_I.pdb                             0.03252         -0.25225
r_model-1629_I.pdb                             0.03251         -0.25251
r_model-1878_I.pdb                             0.03249         -0.25287
r_model-1709_I.pdb                             0.03238         -0.25528
r_model-1676_I.pdb                             0.03227         -0.25787
r_model-2540_I.pdb                             0.03222         -0.25896
r_model-1779_I.pdb                             0.03222         -0.25905
r_model-2585_I.pdb                             0.03221         -0.25914
r_model-1671_I.pdb                             0.03221         -0.25921
r_model-2355_R.pdb                             0.03204         -0.26293
r_model-1460_I.pdb                             0.03191         -0.26601
r_model-1997_I.pdb                             0.03188         -0.26660
r_model-1145_I.pdb                             0.03171         -0.27046
r_model-1960_I.pdb                             0.03162         -0.27254
r_model-1823_I.pdb                             0.03150         -0.27510
r_model-2129_I.pdb                             0.03149         -0.27551
r_model-2004_R.pdb                             0.03149         -0.27545
r_model-1458_I.pdb                             0.03148         -0.27553
r_model-2142_I.pdb                             0.03143         -0.27678
r_model-2868_I.pdb                             0.03142         -0.27709
r_model-1915_I.pdb                             0.03141         -0.27711
r_model-1604_I.pdb                             0.03139         -0.27775
r_model-1374_I.pdb                             0.03136         -0.27835
r_model-2254_I.pdb                             0.03132         -0.27931
r_model-1759_I.pdb                             0.03126         -0.28063
r_model-1748_I.pdb                             0.03116         -0.28274
r_model-2083_I.pdb                             0.03113         -0.28362
r_model-3139_I.pdb                             0.03109         -0.28442
r_model-1880_I.pdb                             0.03103         -0.28583
r_model-2086_R.pdb                             0.03102         -0.28595
r_model-1841_I.pdb                             0.03089         -0.28900
r_model-1310_I.pdb                             0.03084         -0.28995
r_model-1654_I.pdb                             0.03075         -0.29205
r_model-1477_I.pdb                             0.03073         -0.29262
r_model-2059_I.pdb                             0.03064         -0.29446
r_model-1675_I.pdb                             0.03055         -0.29667
r_model-1403_I.pdb                             0.03051         -0.29752
r_model-1414_I.pdb                             0.03045         -0.29885
r_model-1488_I.pdb                             0.03042         -0.29961
r_model-1939_R.pdb                             0.03040         -0.29990
r_model-2026_I.pdb                             0.03025         -0.30327
r_model-1378_I.pdb                             0.03024         -0.30349
r_model-1196_R.pdb                             0.03023         -0.30374
r_model-2365_I.pdb                             0.03002         -0.30852
r_model-2013_I.pdb                             0.03001         -0.30873
r_model-2943_I.pdb                             0.02995         -0.31011
r_model-2715_I.pdb                             0.02993         -0.31065
r_model-2654_I.pdb                             0.02983         -0.31273
r_model-2849_I.pdb                             0.02968         -0.31621
r_model-1453_I.pdb                             0.02963         -0.31740
r_model-1576_I.pdb                             0.02960         -0.31794
r_model-2350_I.pdb                             0.02954         -0.31941
r_model-2676_I.pdb                             0.02947         -0.32087
r_model-2450_I.pdb                             0.02939         -0.32279
r_model-1038_I.pdb                             0.02937         -0.32313
r_model-1884_I.pdb                             0.02933         -0.32416
r_model-2363_I.pdb                             0.02914         -0.32831
r_model-1438_I.pdb                             0.02909         -0.32939
r_model-2542_I.pdb                             0.02906         -0.33020
r_model-1703_I.pdb                             0.02906         -0.33007
r_model-1853_I.pdb                             0.02905         -0.33042
r_model-1298_I.pdb                             0.02891         -0.33354
r_model-2304_I.pdb                             0.02885         -0.33483
r_model-1578_I.pdb                             0.02885         -0.33492
r_model-1466_A.pdb                             0.02880         -0.33593
r_model-3154_I.pdb                             0.02872         -0.33786
r_model-1499_R.pdb                             0.02869         -0.33851
r_model-2705_R.pdb                             0.02854         -0.34191
r_model-1003_I.pdb                             0.02851         -0.34264
r_model-1024_I.pdb                             0.02846         -0.34367
r_model-2375_R.pdb                             0.02844         -0.34412
r_model-1435_I.pdb                             0.02842         -0.34466
r_model-2590_I.pdb                             0.02836         -0.34591
r_model-2184_I.pdb                             0.02828         -0.34778
r_model-1837_I.pdb                             0.02825         -0.34847
r_model-3072_R.pdb                             0.02824         -0.34860
r_model-2388_I.pdb                             0.02824         -0.34853
r_model-2593_I.pdb                             0.02822         -0.34912
r_model-2289_I.pdb                             0.02815         -0.35067
r_model-1502_I.pdb                             0.02812         -0.35125
r_model-1926_I.pdb                             0.02805         -0.35294
r_model-1780_I.pdb                             0.02800         -0.35400
r_model-3172_I.pdb                             0.02798         -0.35446
r_model-2401_I.pdb                             0.02791         -0.35618
r_model-2706_I.pdb                             0.02781         -0.35831
r_model-1093_I.pdb                             0.02781         -0.35835
r_model-1896_I.pdb                             0.02777         -0.35932
r_model-1001_R.pdb                             0.02773         -0.36022
r_model-2445_I.pdb                             0.02769         -0.36095
r_model-1899_I.pdb                             0.02767         -0.36144
r_model-1370_R.pdb                             0.02766         -0.36159
r_model-2515_I.pdb                             0.02762         -0.36252
r_model-1075_I.pdb                             0.02756         -0.36400
r_model-1307_I.pdb                             0.02755         -0.36421
r_model-2772_R.pdb                             0.02751         -0.36503
r_model-2550_I.pdb                             0.02746         -0.36623
r_model-1821_I.pdb                             0.02742         -0.36704
r_model-1744_I.pdb                             0.02740         -0.36760
r_model-3032_R.pdb                             0.02735         -0.36861
r_model-1657_R.pdb                             0.02734         -0.36895
r_model-2531_I.pdb                             0.02733         -0.36916
r_model-1034_I.pdb                             0.02733         -0.36922
r_model-1455_I.pdb                             0.02731         -0.36956
r_model-1839_I.pdb                             0.02723         -0.37138
r_model-1014_I.pdb                             0.02723         -0.37146
r_model-1849_I.pdb                             0.02718         -0.37261
r_model-2256_R.pdb                             0.02712         -0.37383
r_model-1367_I.pdb                             0.02712         -0.37387
r_model-1663_I.pdb                             0.02710         -0.37428
r_model-2975_I.pdb                             0.02709         -0.37445
r_model-2910_I.pdb                             0.02706         -0.37513
r_model-2357_I.pdb                             0.02701         -0.37636
r_model-1372_I.pdb                             0.02701         -0.37634
r_model-1721_I.pdb                             0.02698         -0.37695
r_model-2386_I.pdb                             0.02693         -0.37812
r_model-2232_I.pdb                             0.02689         -0.37910
r_model-1869_R.pdb                             0.02688         -0.37939
r_model-2121_I.pdb                             0.02685         -0.37997
r_model-1561_I.pdb                             0.02685         -0.37988
r_model-1263_I.pdb                             0.02683         -0.38042
r_model-1621_I.pdb                             0.02681         -0.38093
r_model-1327_I.pdb                             0.02681         -0.38094
r_model-2240_R.pdb                             0.02676         -0.38191
r_model-2833_I.pdb                             0.02660         -0.38570
r_model-2417_I.pdb                             0.02655         -0.38670
r_model-2923_I.pdb                             0.02642         -0.38954
r_model-2750_R.pdb                             0.02639         -0.39031
r_model-1032_I.pdb                             0.02623         -0.39403
r_model-1475_I.pdb                             0.02616         -0.39554
r_model-2777_I.pdb                             0.02615         -0.39580
r_model-1653_I.pdb                             0.02614         -0.39602
r_model-1223_R.pdb                             0.02614         -0.39603
r_model-1391_I.pdb                             0.02607         -0.39762
r_model-1677_R.pdb                             0.02605         -0.39808
r_model-1478_I.pdb                             0.02602         -0.39875
r_model-1925_I.pdb                             0.02600         -0.39905
r_model-2530_I.pdb                             0.02597         -0.39975
r_model-1383_I.pdb                             0.02597         -0.39982
r_model-1445_I.pdb                             0.02595         -0.40013
r_model-2356_R.pdb                             0.02588         -0.40173
r_model-2347_I.pdb                             0.02582         -0.40309
r_model-2595_I.pdb                             0.02575         -0.40484
r_model-1912_I.pdb                             0.02572         -0.40548
r_model-1696_I.pdb                             0.02571         -0.40565
r_model-1597_I.pdb                             0.02569         -0.40613
r_model-3164_I.pdb                             0.02566         -0.40675
r_model-1187_I.pdb                             0.02561         -0.40788
r_model-3101_I.pdb                             0.02555         -0.40925
r_model-1410_R.pdb                             0.02555         -0.40925
r_model-3133_I.pdb                             0.02551         -0.41021
r_model-1461_I.pdb                             0.02545         -0.41150
r_model-2700_I.pdb                             0.02536         -0.41363
r_model-2214_I.pdb                             0.02536         -0.41363
r_model-1847_I.pdb                             0.02527         -0.41546
r_model-3043_I.pdb                             0.02522         -0.41672
r_model-2002_I.pdb                             0.02520         -0.41721
r_model-2245_R.pdb                             0.02516         -0.41804
r_model-1459_I.pdb                             0.02516         -0.41802
r_model-2346_I.pdb                             0.02509         -0.41970
r_model-1335_I.pdb                             0.02508         -0.41991
r_model-2014_I.pdb                             0.02506         -0.42037
r_model-2187_I.pdb                             0.02504         -0.42072
r_model-1213_I.pdb                             0.02504         -0.42082
r_model-2429_I.pdb                             0.02503         -0.42090
r_model-1450_R.pdb                             0.02495         -0.42265
r_model-2318_I.pdb                             0.02489         -0.42422
r_model-2806_I.pdb                             0.02487         -0.42451
r_model-1262_I.pdb                             0.02473         -0.42771
r_model-2888_I.pdb                             0.02471         -0.42812
r_model-1065_I.pdb                             0.02470         -0.42844
r_model-1859_I.pdb                             0.02462         -0.43013
r_model-1256_I.pdb                             0.02461         -0.43042
r_model-2341_I.pdb                             0.02460         -0.43064
r_model-1636_I.pdb                             0.02459         -0.43098
r_model-2796_I.pdb                             0.02458         -0.43121
r_model-2970_I.pdb                             0.02415         -0.44068
r_model-2262_I.pdb                             0.02415         -0.44082
r_model-1831_I.pdb                             0.02413         -0.44127
r_model-1701_I.pdb                             0.02404         -0.44317
r_model-2150_I.pdb                             0.02393         -0.44585
r_model-1588_R.pdb                             0.02391         -0.44612
r_model-2354_I.pdb                             0.02386         -0.44723
r_model-1825_I.pdb                             0.02385         -0.44748
r_model-2149_I.pdb                             0.02382         -0.44812
r_model-1763_I.pdb                             0.02382         -0.44832
r_model-2911_I.pdb                             0.02377         -0.44929
r_model-2408_I.pdb                             0.02371         -0.45063
r_model-1959_I.pdb                             0.02370         -0.45100
r_model-2854_R.pdb                             0.02366         -0.45188
r_model-2156_I.pdb                             0.02365         -0.45204
r_model-2549_I.pdb                             0.02358         -0.45358
r_model-1749_I.pdb                             0.02353         -0.45476
r_model-2720_I.pdb                             0.02348         -0.45588
r_model-2556_I.pdb                             0.02346         -0.45637
r_model-1553_I.pdb                             0.02344         -0.45687
r_model-1577_I.pdb                             0.02343         -0.45712
r_model-2728_I.pdb                             0.02330         -0.45983
r_model-1787_I.pdb                             0.02330         -0.45988
r_model-2409_I.pdb                             0.02329         -0.46011
r_model-3099_I.pdb                             0.02328         -0.46029
r_model-1008_I.pdb                             0.02326         -0.46091
r_model-1123_I.pdb                             0.02323         -0.46149
r_model-2949_R.pdb                             0.02322         -0.46167
r_model-1347_I.pdb                             0.02320         -0.46215
r_model-2281_I.pdb                             0.02318         -0.46263
r_model-2638_R.pdb                             0.02314         -0.46346
r_model-1107_I.pdb                             0.02306         -0.46534
r_model-2773_I.pdb                             0.02304         -0.46580
r_model-1287_I.pdb                             0.02299         -0.46685
r_model-2711_I.pdb                             0.02298         -0.46709
r_model-2151_R.pdb                             0.02297         -0.46734
r_model-2855_I.pdb                             0.02293         -0.46835
r_model-2620_I.pdb                             0.02291         -0.46867
r_model-2303_I.pdb                             0.02288         -0.46937
r_model-1388_I.pdb                             0.02288         -0.46944
r_model-1716_I.pdb                             0.02286         -0.46989
r_model-1194_I.pdb                             0.02286         -0.46976
r_model-2983_I.pdb                             0.02278         -0.47155
r_model-2383_I.pdb                             0.02275         -0.47239
r_model-1046_I.pdb                             0.02271         -0.47331
r_model-2325_I.pdb                             0.02260         -0.47574
r_model-2070_I.pdb                             0.02255         -0.47693
r_model-2947_I.pdb                             0.02250         -0.47794
r_model-3137_I.pdb                             0.02247         -0.47866
r_model-2801_R.pdb                             0.02247         -0.47869
r_model-1638_I.pdb                             0.02243         -0.47952
r_model-2940_I.pdb                             0.02242         -0.47987
r_model-1957_R.pdb                             0.02242         -0.47972
r_model-1094_R.pdb                             0.02240         -0.48031
r_model-1195_I.pdb                             0.02236         -0.48117
r_model-2080_I.pdb                             0.02233         -0.48180
r_model-1722_I.pdb                             0.02233         -0.48182
r_model-2565_I.pdb                             0.02230         -0.48258
r_model-2783_R.pdb                             0.02228         -0.48282
r_model-1656_I.pdb                             0.02225         -0.48354
r_model-3081_I.pdb                             0.02215         -0.48584
r_model-1193_I.pdb                             0.02214         -0.48602
r_model-2607_I.pdb                             0.02206         -0.48784
r_model-1254_I.pdb                             0.02202         -0.48882
r_model-1735_I.pdb                             0.02199         -0.48952
r_model-1064_I.pdb                             0.02197         -0.48985
r_model-2999_I.pdb                             0.02196         -0.49023
r_model-1571_I.pdb                             0.02196         -0.49002
r_model-1411_I.pdb                             0.02193         -0.49084
r_model-2437_I.pdb                             0.02181         -0.49343
r_model-1754_I.pdb                             0.02173         -0.49524
r_model-2291_R.pdb                             0.02172         -0.49545
r_model-1501_I.pdb                             0.02172         -0.49559
r_model-1720_I.pdb                             0.02171         -0.49578
r_model-1967_I.pdb                             0.02166         -0.49688
r_model-3040_I.pdb                             0.02164         -0.49736
r_model-3108_I.pdb                             0.02161         -0.49802
r_model-2873_I.pdb                             0.02160         -0.49829
r_model-3144_I.pdb                             0.02159         -0.49848
r_model-1673_I.pdb                             0.02159         -0.49845
r_model-2105_I.pdb                             0.02145         -0.50155
r_model-1922_I.pdb                             0.02144         -0.50196
r_model-3176_I.pdb                             0.02132         -0.50451
r_model-1817_I.pdb                             0.02128         -0.50535
r_model-2349_I.pdb                             0.02122         -0.50674
r_model-2829_I.pdb                             0.02120         -0.50719
r_model-1689_I.pdb                             0.02120         -0.50719
r_model-2317_I.pdb                             0.02110         -0.50949
r_model-1826_I.pdb                             0.02098         -0.51213
r_model-1166_I.pdb                             0.02096         -0.51272
r_model-1217_I.pdb                             0.02088         -0.51452
r_model-1302_I.pdb                             0.02086         -0.51485
r_model-3003_I.pdb                             0.02085         -0.51511
r_model-1227_I.pdb                             0.02078         -0.51672
r_model-2939_I.pdb                             0.02074         -0.51762
r_model-1239_R.pdb                             0.02072         -0.51797
r_model-2898_R.pdb                             0.02069         -0.51883
r_model-2138_I.pdb                             0.02066         -0.51946
r_model-1857_I.pdb                             0.02066         -0.51931
r_model-1914_R.pdb                             0.02065         -0.51962
r_model-1037_I.pdb                             0.02060         -0.52074
r_model-2084_I.pdb                             0.02059         -0.52100
r_model-2518_I.pdb                             0.02057         -0.52144
r_model-2996_I.pdb                             0.02056         -0.52163
r_model-1184_I.pdb                             0.02055         -0.52189
r_model-3130_I.pdb                             0.02052         -0.52252
r_model-3085_I.pdb                             0.02048         -0.52354
r_model-2488_I.pdb                             0.02048         -0.52337
r_model-1554_I.pdb                             0.02047         -0.52377
r_model-1425_I.pdb                             0.02037         -0.52593
r_model-1125_R.pdb                             0.02034         -0.52671
r_model-1731_I.pdb                             0.02031         -0.52729
r_model-2008_R.pdb                             0.02011         -0.53179
r_model-1365_I.pdb                             0.02009         -0.53228
r_model-3148_I.pdb                             0.01999         -0.53461
r_model-1152_I.pdb                             0.01994         -0.53562
r_model-2520_I.pdb                             0.01993         -0.53578
r_model-2934_I.pdb                             0.01988         -0.53699
r_model-2078_I.pdb                             0.01983         -0.53815
r_model-2536_I.pdb                             0.01972         -0.54049
r_model-1801_I.pdb                             0.01968         -0.54141
r_model-2874_I.pdb                             0.01962         -0.54282
r_model-1983_R.pdb                             0.01959         -0.54361
r_model-1927_I.pdb                             0.01952         -0.54519
r_model-1012_I.pdb                             0.01948         -0.54591
r_model-2100_I.pdb                             0.01946         -0.54653
r_model-1930_I.pdb                             0.01937         -0.54846
r_model-3052_I.pdb                             0.01934         -0.54911
r_model-2640_I.pdb                             0.01933         -0.54950
r_model-1413_I.pdb                             0.01923         -0.55153
r_model-2786_I.pdb                             0.01916         -0.55315
r_model-2551_I.pdb                             0.01909         -0.55469
r_model-3106_I.pdb                             0.01906         -0.55542
r_model-1002_I.pdb                             0.01901         -0.55660
r_model-2337_I.pdb                             0.01899         -0.55694
r_model-1942_I.pdb                             0.01898         -0.55727
r_model-1396_R.pdb                             0.01875         -0.56256
r_model-2380_I.pdb                             0.01865         -0.56482
r_model-2628_I.pdb                             0.01863         -0.56523
r_model-1117_I.pdb                             0.01857         -0.56661
r_model-2968_I.pdb                             0.01841         -0.57021
r_model-1092_I.pdb                             0.01821         -0.57457
r_model-1409_R.pdb                             0.01813         -0.57639
r_model-1933_I.pdb                             0.01807         -0.57770
r_model-2767_R.pdb                             0.01798         -0.57977
r_model-1765_I.pdb                             0.01793         -0.58084
r_model-2669_R.pdb                             0.01785         -0.58278
r_model-2042_R.pdb                             0.01782         -0.58334
r_model-1515_R.pdb                             0.01770         -0.58615
r_model-2862_I.pdb                             0.01769         -0.58641
r_model-2677_I.pdb                             0.01766         -0.58691
r_model-1415_I.pdb                             0.01764         -0.58741
r_model-2587_I.pdb                             0.01760         -0.58826
r_model-2900_I.pdb                             0.01754         -0.58964
r_model-2305_I.pdb                             0.01754         -0.58974
r_model-1157_I.pdb                             0.01753         -0.58988
r_model-1380_I.pdb                             0.01748         -0.59102
r_model-1168_I.pdb                             0.01739         -0.59315
r_model-3013_I.pdb                             0.01738         -0.59336
r_model-2278_I.pdb                             0.01737         -0.59356
r_model-1965_I.pdb                             0.01737         -0.59355
r_model-2448_R.pdb                             0.01734         -0.59416
r_model-1644_I.pdb                             0.01731         -0.59494
r_model-2198_I.pdb                             0.01730         -0.59513
r_model-2844_I.pdb                             0.01724         -0.59648
r_model-1652_I.pdb                             0.01719         -0.59760
r_model-1207_I.pdb                             0.01712         -0.59928
r_model-2978_R.pdb                             0.01708         -0.60008
r_model-1368_R.pdb                             0.01704         -0.60093
r_model-2496_I.pdb                             0.01699         -0.60212
r_model-2023_I.pdb                             0.01697         -0.60251
r_model-2667_I.pdb                             0.01682         -0.60588
r_model-1650_R.pdb                             0.01679         -0.60662
r_model-2782_I.pdb                             0.01665         -0.60971
r_model-1395_R.pdb                             0.01656         -0.61189
r_model-2528_I.pdb                             0.01655         -0.61210
r_model-1101_I.pdb                             0.01652         -0.61261
r_model-3141_I.pdb                             0.01648         -0.61370
r_model-1705_I.pdb                             0.01646         -0.61397
r_model-1068_I.pdb                             0.01645         -0.61432
r_model-2632_I.pdb                             0.01641         -0.61508
r_model-3053_I.pdb                             0.01632         -0.61719
r_model-2576_I.pdb                             0.01632         -0.61719
r_model-2578_R.pdb                             0.01631         -0.61734
r_model-2243_I.pdb                             0.01630         -0.61776
r_model-2081_R.pdb                             0.01629         -0.61784
r_model-2207_I.pdb                             0.01627         -0.61824
r_model-1715_I.pdb                             0.01620         -0.61993
r_model-2157_I.pdb                             0.01618         -0.62034
r_model-2320_R.pdb                             0.01616         -0.62083
r_model-2362_I.pdb                             0.01612         -0.62162
r_model-3149_I.pdb                             0.01611         -0.62194
r_model-2559_I.pdb                             0.01608         -0.62255
r_model-3026_R.pdb                             0.01582         -0.62855
r_model-1818_I.pdb                             0.01581         -0.62877
r_model-1648_I.pdb                             0.01579         -0.62911
r_model-1622_R.pdb                             0.01579         -0.62926
r_model-1449_I.pdb                             0.01579         -0.62904
r_model-1350_I.pdb                             0.01577         -0.62964
r_model-2109_I.pdb                             0.01567         -0.63191
r_model-1592_I.pdb                             0.01566         -0.63217
r_model-2766_I.pdb                             0.01563         -0.63283
r_model-2017_R.pdb                             0.01555         -0.63457
r_model-2431_I.pdb                             0.01549         -0.63593
r_model-1470_I.pdb                             0.01537         -0.63853
r_model-2234_I.pdb                             0.01534         -0.63928
r_model-3046_I.pdb                             0.01521         -0.64228
r_model-2602_I.pdb                             0.01520         -0.64242
r_model-1447_I.pdb                             0.01520         -0.64237
r_model-2381_I.pdb                             0.01515         -0.64357
r_model-1211_I.pdb                             0.01514         -0.64385
r_model-2407_I.pdb                             0.01510         -0.64461
r_model-2810_I.pdb                             0.01509         -0.64502
r_model-2494_R.pdb                             0.01509         -0.64488
r_model-1680_I.pdb                             0.01505         -0.64576
r_model-2815_R.pdb                             0.01504         -0.64614
r_model-2769_R.pdb                             0.01501         -0.64661
r_model-2981_I.pdb                             0.01491         -0.64895
r_model-2441_I.pdb                             0.01491         -0.64902
r_model-2332_I.pdb                             0.01491         -0.64893
r_model-2962_I.pdb                             0.01490         -0.64924
r_model-2995_R.pdb                             0.01484         -0.65065
r_model-2177_I.pdb                             0.01484         -0.65046
r_model-1176_I.pdb                             0.01472         -0.65323
r_model-2248_I.pdb                             0.01464         -0.65497
r_model-1228_I.pdb                             0.01461         -0.65573
r_model-2631_I.pdb                             0.01459         -0.65625
r_model-1358_I.pdb                             0.01458         -0.65645
r_model-2233_I.pdb                             0.01449         -0.65843
r_model-2913_I.pdb                             0.01448         -0.65868
r_model-1400_I.pdb                             0.01445         -0.65935
r_model-2942_I.pdb                             0.01441         -0.66019
r_model-1895_I.pdb                             0.01440         -0.66053
r_model-1770_I.pdb                             0.01436         -0.66135
r_model-1726_I.pdb                             0.01432         -0.66224
r_model-2190_I.pdb                             0.01429         -0.66284
r_model-1727_I.pdb                             0.01428         -0.66320
r_model-2203_I.pdb                             0.01419         -0.66517
r_model-2135_I.pdb                             0.01416         -0.66590
r_model-1067_I.pdb                             0.01414         -0.66634
r_model-2419_I.pdb                             0.01413         -0.66647
r_model-1985_I.pdb                             0.01412         -0.66688
r_model-1159_I.pdb                             0.01411         -0.66702
r_model-2242_I.pdb                             0.01408         -0.66775
r_model-2837_I.pdb                             0.01403         -0.66883
r_model-1431_R.pdb                             0.01402         -0.66905
r_model-2652_I.pdb                             0.01394         -0.67077
r_model-1568_R.pdb                             0.01382         -0.67351
r_model-3161_R.pdb                             0.01374         -0.67527
r_model-2048_I.pdb                             0.01362         -0.67802
r_model-1944_I.pdb                             0.01357         -0.67908
r_model-2621_R.pdb                             0.01352         -0.68040
r_model-1010_R.pdb                             0.01348         -0.68123
r_model-2737_I.pdb                             0.01343         -0.68222
r_model-2727_R.pdb                             0.01343         -0.68242
r_model-1286_I.pdb                             0.01321         -0.68726
r_model-3107_R.pdb                             0.01318         -0.68795
r_model-2984_I.pdb                             0.01298         -0.69257
r_model-2630_I.pdb                             0.01294         -0.69334
r_model-3038_I.pdb                             0.01292         -0.69384
r_model-2887_I.pdb                             0.01292         -0.69374
r_model-2106_I.pdb                             0.01292         -0.69370
r_model-1481_R.pdb                             0.01283         -0.69582
r_model-2925_I.pdb                             0.01281         -0.69624
r_model-2848_I.pdb                             0.01278         -0.69694
r_model-1641_I.pdb                             0.01277         -0.69712
r_model-3061_I.pdb                             0.01272         -0.69822
r_model-1299_I.pdb                             0.01272         -0.69826
r_model-1318_I.pdb                             0.01271         -0.69856
r_model-1275_I.pdb                             0.01265         -0.69996
r_model-1081_R.pdb                             0.01263         -0.70025
r_model-1061_I.pdb                             0.01247         -0.70402
r_model-1802_R.pdb                             0.01227         -0.70851
r_model-1492_I.pdb                             0.01223         -0.70938
r_model-2111_I.pdb                             0.01217         -0.71069
r_model-1325_R.pdb                             0.01215         -0.71127
r_model-2398_I.pdb                             0.01209         -0.71244
r_model-1323_I.pdb                             0.01203         -0.71379
r_model-1271_I.pdb                             0.01203         -0.71390
r_model-2506_I.pdb                             0.01193         -0.71610
r_model-2665_I.pdb                             0.01192         -0.71641
r_model-2987_R.pdb                             0.01187         -0.71747
r_model-2793_I.pdb                             0.01186         -0.71767
r_model-2382_I.pdb                             0.01182         -0.71862
r_model-3102_I.pdb                             0.01165         -0.72237
r_model-2443_I.pdb                             0.01162         -0.72319
r_model-1296_R.pdb                             0.01162         -0.72309
r_model-1039_I.pdb                             0.01159         -0.72369
r_model-2523_I.pdb                             0.01157         -0.72428
r_model-1907_I.pdb                             0.01156         -0.72447
r_model-2624_I.pdb                             0.01153         -0.72520
r_model-1788_I.pdb                             0.01153         -0.72516
r_model-2660_I.pdb                             0.01138         -0.72860
r_model-1329_I.pdb                             0.01135         -0.72930
r_model-1738_I.pdb                             0.01134         -0.72949
r_model-1574_I.pdb                             0.01131         -0.73012
r_model-1556_I.pdb                             0.01122         -0.73213
r_model-3150_I.pdb                             0.01115         -0.73374
r_model-2990_I.pdb                             0.01115         -0.73367
r_model-1872_I.pdb                             0.01106         -0.73565
r_model-2092_I.pdb                             0.01104         -0.73610
r_model-2613_I.pdb                             0.01102         -0.73666
r_model-2672_R.pdb                             0.01094         -0.73845
r_model-2019_R.pdb                             0.01090         -0.73925
r_model-2462_R.pdb                             0.01089         -0.73959
r_model-2333_R.pdb                             0.01089         -0.73947
r_model-1126_R.pdb                             0.01089         -0.73959
r_model-2298_I.pdb                             0.01074         -0.74290
r_model-1693_R.pdb                             0.01074         -0.74286
r_model-1546_R.pdb                             0.01074         -0.74285
r_model-1951_I.pdb                             0.01071         -0.74352
r_model-2411_I.pdb                             0.01067         -0.74442
r_model-2958_I.pdb                             0.01064         -0.74516
r_model-2306_I.pdb                             0.01057         -0.74669
r_model-1033_I.pdb                             0.01056         -0.74693
r_model-1292_R.pdb                             0.01052         -0.74797
r_model-2413_I.pdb                             0.01048         -0.74874
r_model-1143_I.pdb                             0.01047         -0.74906
r_model-1161_I.pdb                             0.01042         -0.75012
r_model-2566_I.pdb                             0.01035         -0.75169
r_model-1541_I.pdb                             0.01034         -0.75200
r_model-3044_I.pdb                             0.01032         -0.75237
r_model-1976_I.pdb                             0.01031         -0.75256
r_model-2991_I.pdb                             0.01024         -0.75409
r_model-1572_I.pdb                             0.01024         -0.75409
r_model-1174_I.pdb                             0.01017         -0.75582
r_model-2125_I.pdb                             0.01015         -0.75613
r_model-1756_I.pdb                             0.01013         -0.75670
r_model-2316_I.pdb                             0.00999         -0.75991
r_model-1665_R.pdb                             0.00999         -0.75973
r_model-1977_I.pdb                             0.00997         -0.76039
r_model-3132_R.pdb                             0.00992         -0.76144
r_model-1401_I.pdb                             0.00992         -0.76151
r_model-2592_R.pdb                             0.00985         -0.76304
r_model-2373_I.pdb                             0.00985         -0.76305
r_model-1089_I.pdb                             0.00979         -0.76443
r_model-3140_R.pdb                             0.00977         -0.76477
r_model-2015_I.pdb                             0.00971         -0.76604
r_model-1035_R.pdb                             0.00971         -0.76612
r_model-3012_I.pdb                             0.00967         -0.76713
r_model-2272_I.pdb                             0.00962         -0.76813
r_model-1472_I.pdb                             0.00956         -0.76956
r_model-2953_I.pdb                             0.00954         -0.76997
r_model-1030_R.pdb                             0.00951         -0.77069
r_model-2980_I.pdb                             0.00950         -0.77086
r_model-2435_I.pdb                             0.00948         -0.77140
r_model-1711_I.pdb                             0.00943         -0.77251
r_model-1894_I.pdb                             0.00938         -0.77354
r_model-1336_I.pdb                             0.00935         -0.77414
r_model-1097_R.pdb                             0.00932         -0.77501
r_model-1439_I.pdb                             0.00929         -0.77558
r_model-1124_R.pdb                             0.00929         -0.77555
r_model-1789_I.pdb                             0.00927         -0.77603
r_model-1603_I.pdb                             0.00916         -0.77860
r_model-1972_R.pdb                             0.00905         -0.78103
r_model-2689_I.pdb                             0.00897         -0.78284
r_model-2038_I.pdb                             0.00897         -0.78280
r_model-2145_R.pdb                             0.00896         -0.78305
r_model-3065_R.pdb                             0.00893         -0.78373
r_model-2679_I.pdb                             0.00893         -0.78367
r_model-2966_I.pdb                             0.00889         -0.78462
r_model-2088_I.pdb                             0.00882         -0.78623
r_model-2045_R.pdb                             0.00881         -0.78641
r_model-1903_R.pdb                             0.00876         -0.78749
r_model-2972_R.pdb                             0.00875         -0.78774
r_model-2058_I.pdb                             0.00875         -0.78771
r_model-2176_R.pdb                             0.00874         -0.78795
r_model-1253_I.pdb                             0.00862         -0.79079
r_model-1525_I.pdb                             0.00857         -0.79175
r_model-2166_I.pdb                             0.00855         -0.79227
r_model-2673_I.pdb                             0.00854         -0.79258
r_model-2344_I.pdb                             0.00851         -0.79317
r_model-2358_I.pdb                             0.00844         -0.79486
r_model-2169_I.pdb                             0.00844         -0.79486
r_model-2696_I.pdb                             0.00836         -0.79665
r_model-2557_I.pdb                             0.00826         -0.79888
r_model-2044_I.pdb                             0.00814         -0.80154
r_model-1029_I.pdb                             0.00814         -0.80147
r_model-1523_I.pdb                             0.00813         -0.80164
r_model-2297_I.pdb                             0.00808         -0.80294
r_model-1268_I.pdb                             0.00808         -0.80279
r_model-2259_R.pdb                             0.00804         -0.80366
r_model-1806_I.pdb                             0.00800         -0.80476
r_model-2951_R.pdb                             0.00799         -0.80493
r_model-3057_R.pdb                             0.00795         -0.80585
r_model-1971_I.pdb                             0.00794         -0.80603
r_model-1840_I.pdb                             0.00793         -0.80617
r_model-1692_I.pdb                             0.00789         -0.80722
r_model-2802_R.pdb                             0.00786         -0.80772
r_model-2692_I.pdb                             0.00776         -0.81009
r_model-1121_I.pdb                             0.00769         -0.81157
r_model-2020_I.pdb                             0.00765         -0.81258
r_model-1702_I.pdb                             0.00758         -0.81403
r_model-1073_I.pdb                             0.00758         -0.81407
r_model-2533_I.pdb                             0.00753         -0.81535
r_model-2612_I.pdb                             0.00752         -0.81559
r_model-2525_I.pdb                             0.00751         -0.81577
r_model-1714_I.pdb                             0.00744         -0.81727
r_model-1433_I.pdb                             0.00744         -0.81734
r_model-2583_I.pdb                             0.00741         -0.81799
r_model-2031_I.pdb                             0.00740         -0.81830
r_model-1212_I.pdb                             0.00739         -0.81846
r_model-2907_I.pdb                             0.00735         -0.81928
r_model-1056_I.pdb                             0.00735         -0.81942
r_model-2725_I.pdb                             0.00734         -0.81955
r_model-2447_I.pdb                             0.00733         -0.81983
r_model-1982_I.pdb                             0.00733         -0.81974
r_model-1430_I.pdb                             0.00733         -0.81971
r_model-3084_I.pdb                             0.00732         -0.82006
r_model-2175_I.pdb                             0.00731         -0.82020
r_model-2454_I.pdb                             0.00730         -0.82049
r_model-1493_I.pdb                             0.00727         -0.82118
r_model-1516_I.pdb                             0.00726         -0.82131
r_model-1589_I.pdb                             0.00724         -0.82183
r_model-2270_I.pdb                             0.00723         -0.82191
r_model-2127_I.pdb                             0.00722         -0.82235
r_model-2960_I.pdb                             0.00721         -0.82251
r_model-2778_R.pdb                             0.00721         -0.82253
r_model-2729_I.pdb                             0.00721         -0.82241
r_model-1201_I.pdb                             0.00719         -0.82283
r_model-1623_I.pdb                             0.00717         -0.82340
r_model-3122_I.pdb                             0.00709         -0.82524
r_model-3067_I.pdb                             0.00708         -0.82546
r_model-2204_R.pdb                             0.00701         -0.82696
r_model-3051_I.pdb                             0.00699         -0.82736
r_model-1489_I.pdb                             0.00698         -0.82754
r_model-2444_I.pdb                             0.00696         -0.82805
r_model-2430_I.pdb                             0.00694         -0.82861
r_model-1630_I.pdb                             0.00694         -0.82844
r_model-2514_I.pdb                             0.00693         -0.82887
r_model-1382_I.pdb                             0.00693         -0.82885
r_model-2470_I.pdb                             0.00691         -0.82919
r_model-2491_I.pdb                             0.00690         -0.82941
r_model-1764_I.pdb                             0.00690         -0.82939
r_model-2162_I.pdb                             0.00686         -0.83027
r_model-1868_I.pdb                             0.00678         -0.83211
r_model-1891_R.pdb                             0.00675         -0.83286
r_model-2889_I.pdb                             0.00667         -0.83463
r_model-2301_I.pdb                             0.00667         -0.83466
r_model-2658_R.pdb                             0.00666         -0.83494
r_model-1719_R.pdb                             0.00664         -0.83525
r_model-2932_I.pdb                             0.00663         -0.83553
r_model-1512_I.pdb                             0.00657         -0.83691
r_model-1288_I.pdb                             0.00655         -0.83736
r_model-2302_I.pdb                             0.00649         -0.83875
r_model-2275_I.pdb                             0.00649         -0.83871
r_model-1865_I.pdb                             0.00649         -0.83875
r_model-2649_I.pdb                             0.00648         -0.83900
r_model-2132_I.pdb                             0.00647         -0.83919
r_model-3083_I.pdb                             0.00646         -0.83940
r_model-2823_R.pdb                             0.00636         -0.84152
r_model-2484_I.pdb                             0.00636         -0.84157
r_model-1634_I.pdb                             0.00635         -0.84188
r_model-2651_I.pdb                             0.00633         -0.84221
r_model-3105_I.pdb                             0.00629         -0.84331
r_model-1402_I.pdb                             0.00628         -0.84343
r_model-2681_I.pdb                             0.00627         -0.84374
r_model-1892_I.pdb                             0.00627         -0.84376
r_model-3179_I.pdb                             0.00626         -0.84389
r_model-2225_I.pdb                             0.00625         -0.84417
r_model-1956_I.pdb                             0.00625         -0.84420
r_model-1555_R.pdb                             0.00622         -0.84481
r_model-2633_I.pdb                             0.00616         -0.84617
r_model-1171_R.pdb                             0.00615         -0.84628
r_model-2609_I.pdb                             0.00613         -0.84676
r_model-1257_I.pdb                             0.00613         -0.84687
r_model-2112_I.pdb                             0.00609         -0.84778
r_model-1416_R.pdb                             0.00607         -0.84811
r_model-1851_I.pdb                             0.00603         -0.84901
r_model-1479_I.pdb                             0.00603         -0.84914
r_model-3151_I.pdb                             0.00602         -0.84929
r_model-1104_R.pdb                             0.00602         -0.84925
r_model-1162_R.pdb                             0.00597         -0.85050
r_model-1214_I.pdb                             0.00596         -0.85056
r_model-1245_I.pdb                             0.00594         -0.85113
r_model-3136_I.pdb                             0.00590         -0.85189
r_model-2879_I.pdb                             0.00587         -0.85277
r_model-1920_R.pdb                             0.00587         -0.85257
r_model-2133_I.pdb                             0.00585         -0.85318
r_model-3077_I.pdb                             0.00583         -0.85366
r_model-2716_I.pdb                             0.00583         -0.85347
r_model-1573_I.pdb                             0.00583         -0.85359
r_model-1042_I.pdb                             0.00582         -0.85384
r_model-2118_I.pdb                             0.00580         -0.85434
r_model-1963_R.pdb                             0.00573         -0.85578
r_model-1220_I.pdb                             0.00570         -0.85644
r_model-1704_I.pdb                             0.00568         -0.85697
r_model-3098_I.pdb                             0.00567         -0.85719
r_model-2768_I.pdb                             0.00565         -0.85752
r_model-2368_R.pdb                             0.00565         -0.85758
r_model-3034_I.pdb                             0.00564         -0.85774
r_model-2179_I.pdb                             0.00559         -0.85900
r_model-1535_I.pdb                             0.00558         -0.85912
r_model-1218_R.pdb                             0.00553         -0.86043
r_model-2961_I.pdb                             0.00550         -0.86089
r_model-1987_I.pdb                             0.00550         -0.86109
r_model-1973_I.pdb                             0.00550         -0.86089
r_model-2163_I.pdb                             0.00546         -0.86189
r_model-1757_I.pdb                             0.00542         -0.86277
r_model-2283_I.pdb                             0.00541         -0.86307
r_model-1079_I.pdb                             0.00535         -0.86429
r_model-2812_I.pdb                             0.00532         -0.86494
r_model-1284_I.pdb                             0.00531         -0.86523
r_model-1564_I.pdb                             0.00530         -0.86543
r_model-2267_R.pdb                             0.00528         -0.86606
r_model-1679_R.pdb                             0.00528         -0.86594
r_model-1058_I.pdb                             0.00528         -0.86594
r_model-2734_I.pdb                             0.00526         -0.86642
r_model-1190_I.pdb                             0.00526         -0.86646
r_model-1666_I.pdb                             0.00525         -0.86656
r_model-1063_I.pdb                             0.00521         -0.86747
r_model-1832_R.pdb                             0.00518         -0.86830
r_model-1375_I.pdb                             0.00518         -0.86826
r_model-2423_I.pdb                             0.00517         -0.86844
r_model-2740_R.pdb                             0.00515         -0.86890
r_model-2032_R.pdb                             0.00511         -0.86985
r_model-2861_I.pdb                             0.00510         -0.87011
r_model-2387_R.pdb                             0.00510         -0.87000
r_model-2076_I.pdb                             0.00510         -0.87000
r_model-1279_I.pdb                             0.00509         -0.87035
r_model-2390_I.pdb                             0.00506         -0.87088
r_model-1585_I.pdb                             0.00506         -0.87086
r_model-1156_I.pdb                             0.00506         -0.87102
r_model-1796_I.pdb                             0.00504         -0.87144
r_model-2896_I.pdb                             0.00503         -0.87152
r_model-2343_I.pdb                             0.00502         -0.87179
r_model-2817_I.pdb                             0.00499         -0.87255
r_model-1649_I.pdb                             0.00499         -0.87242
r_model-1991_I.pdb                             0.00498         -0.87273
r_model-1800_R.pdb                             0.00498         -0.87266
r_model-2757_R.pdb                             0.00494         -0.87354
r_model-3071_I.pdb                             0.00489         -0.87476
r_model-2101_I.pdb                             0.00489         -0.87477
r_model-2674_I.pdb                             0.00485         -0.87569
r_model-2352_I.pdb                             0.00484         -0.87597
r_model-2064_I.pdb                             0.00480         -0.87680
r_model-1371_I.pdb                             0.00479         -0.87709
r_model-2543_I.pdb                             0.00476         -0.87761
r_model-1938_I.pdb                             0.00476         -0.87766
r_model-2988_I.pdb                             0.00475         -0.87787
r_model-2069_I.pdb                             0.00469         -0.87914
r_model-3069_I.pdb                             0.00467         -0.87969
r_model-2582_I.pdb                             0.00467         -0.87973
r_model-1407_I.pdb                             0.00467         -0.87970
r_model-2161_I.pdb                             0.00465         -0.88013
r_model-1712_I.pdb                             0.00463         -0.88067
r_model-2266_I.pdb                             0.00458         -0.88179
r_model-3093_I.pdb                             0.00457         -0.88198
r_model-2724_R.pdb                             0.00457         -0.88195
r_model-1528_I.pdb                             0.00456         -0.88210
r_model-1506_I.pdb                             0.00456         -0.88211
r_model-2816_I.pdb                             0.00451         -0.88321
r_model-1324_I.pdb                             0.00445         -0.88465
r_model-2950_I.pdb                             0.00444         -0.88492
r_model-1643_I.pdb                             0.00442         -0.88523
r_model-1169_I.pdb                             0.00441         -0.88548
r_model-1852_I.pdb                             0.00435         -0.88692
r_model-3070_I.pdb                             0.00431         -0.88786
r_model-2452_I.pdb                             0.00431         -0.88779
r_model-3167_I.pdb                             0.00430         -0.88812
r_model-3119_I.pdb                             0.00430         -0.88796
r_model-2718_I.pdb                             0.00429         -0.88820
r_model-2843_I.pdb                             0.00426         -0.88891
r_model-1200_I.pdb                             0.00423         -0.88960
r_model-2880_I.pdb                             0.00422         -0.88994
r_model-1146_I.pdb                             0.00422         -0.88993
r_model-1952_I.pdb                             0.00418         -0.89065
r_model-1834_I.pdb                             0.00416         -0.89109
r_model-2143_I.pdb                             0.00412         -0.89212
r_model-1758_R.pdb                             0.00412         -0.89218
r_model-1441_I.pdb                             0.00412         -0.89216
r_model-2964_I.pdb                             0.00411         -0.89231
r_model-2160_R.pdb                             0.00411         -0.89223
r_model-1500_I.pdb                             0.00411         -0.89234
r_model-1432_I.pdb                             0.00411         -0.89226
r_model-1845_R.pdb                             0.00409         -0.89267
r_model-2645_R.pdb                             0.00406         -0.89355
r_model-2196_I.pdb                             0.00406         -0.89336
r_model-1932_R.pdb                             0.00405         -0.89366
r_model-2971_I.pdb                             0.00403         -0.89406
r_model-2749_I.pdb                             0.00403         -0.89409
r_model-2265_I.pdb                             0.00403         -0.89401
r_model-1497_I.pdb                             0.00403         -0.89420
r_model-3005_I.pdb                             0.00401         -0.89448
r_model-2268_I.pdb                             0.00401         -0.89452
r_model-3079_I.pdb                             0.00400         -0.89469
r_model-3075_I.pdb                             0.00399         -0.89500
r_model-3010_I.pdb                             0.00399         -0.89492
r_model-2219_I.pdb                             0.00399         -0.89499
r_model-2477_I.pdb                             0.00398         -0.89535
r_model-2339_I.pdb                             0.00398         -0.89516
r_model-1226_I.pdb                             0.00398         -0.89516
r_model-1793_I.pdb                             0.00396         -0.89559
r_model-1188_I.pdb                             0.00396         -0.89573
r_model-3030_I.pdb                             0.00394         -0.89624
r_model-1448_R.pdb                             0.00394         -0.89612
r_model-2085_I.pdb                             0.00392         -0.89653
r_model-3177_I.pdb                             0.00389         -0.89731
r_model-2872_I.pdb                             0.00389         -0.89735
r_model-1941_I.pdb                             0.00389         -0.89728
r_model-2610_R.pdb                             0.00388         -0.89741
r_model-1233_I.pdb                             0.00388         -0.89756
r_model-3078_I.pdb                             0.00387         -0.89766
r_model-1785_I.pdb                             0.00387         -0.89770
r_model-1909_I.pdb                             0.00384         -0.89831
r_model-2460_I.pdb                             0.00383         -0.89872
r_model-2071_I.pdb                             0.00383         -0.89867
r_model-2865_I.pdb                             0.00377         -0.89999
r_model-2570_I.pdb                             0.00377         -0.90008
r_model-2458_I.pdb                             0.00377         -0.90008
r_model-3100_I.pdb                             0.00375         -0.90051
r_model-1733_I.pdb                             0.00375         -0.90036
r_model-2755_I.pdb                             0.00374         -0.90057
r_model-1539_I.pdb                             0.00374         -0.90076
r_model-1464_I.pdb                             0.00374         -0.90061
r_model-1953_I.pdb                             0.00373         -0.90087
r_model-1142_R.pdb                             0.00373         -0.90094
r_model-2459_R.pdb                             0.00372         -0.90109
r_model-2222_I.pdb                             0.00372         -0.90106
r_model-2818_I.pdb                             0.00371         -0.90141
r_model-1562_R.pdb                             0.00370         -0.90146
r_model-2756_R.pdb                             0.00369         -0.90185
r_model-1698_I.pdb                             0.00369         -0.90188
r_model-2107_I.pdb                             0.00368         -0.90194
r_model-2741_R.pdb                             0.00367         -0.90232
r_model-1224_I.pdb                             0.00367         -0.90224
r_model-1482_I.pdb                             0.00364         -0.90290
r_model-2060_R.pdb                             0.00363         -0.90307
r_model-2921_I.pdb                             0.00362         -0.90336
r_model-2124_R.pdb                             0.00361         -0.90349
r_model-1540_R.pdb                             0.00361         -0.90360
r_model-3175_I.pdb                             0.00360         -0.90377
r_model-1670_I.pdb                             0.00358         -0.90421
r_model-2258_I.pdb                             0.00357         -0.90453
r_model-1810_I.pdb                             0.00357         -0.90455
r_model-1258_I.pdb                             0.00357         -0.90460
r_model-2743_R.pdb                             0.00356         -0.90461
r_model-1730_I.pdb                             0.00356         -0.90462
r_model-1136_I.pdb                             0.00356         -0.90470
r_model-2170_I.pdb                             0.00354         -0.90515
r_model-1422_I.pdb                             0.00353         -0.90529
r_model-2168_I.pdb                             0.00352         -0.90563
r_model-2803_I.pdb                             0.00351         -0.90578
r_model-1437_I.pdb                             0.00351         -0.90573
r_model-2648_I.pdb                             0.00349         -0.90637
r_model-2252_R.pdb                             0.00349         -0.90625
r_model-1255_I.pdb                             0.00349         -0.90624
r_model-1112_I.pdb                             0.00349         -0.90627
r_model-2405_I.pdb                             0.00348         -0.90660
r_model-1819_I.pdb                             0.00348         -0.90651
r_model-2914_I.pdb                             0.00347         -0.90674
r_model-2662_I.pdb                             0.00347         -0.90676
r_model-2489_I.pdb                             0.00346         -0.90687
r_model-1795_I.pdb                             0.00346         -0.90695
r_model-2285_I.pdb                             0.00345         -0.90728
r_model-2000_I.pdb                             0.00342         -0.90795
r_model-1557_I.pdb                             0.00342         -0.90795
r_model-1897_I.pdb                             0.00341         -0.90814
r_model-1580_I.pdb                             0.00341         -0.90819
r_model-3163_I.pdb                             0.00340         -0.90834
r_model-2029_I.pdb                             0.00340         -0.90824
r_model-1542_I.pdb                             0.00338         -0.90874
r_model-1282_R.pdb                             0.00337         -0.90895
r_model-1935_I.pdb                             0.00336         -0.90924
r_model-1836_I.pdb                             0.00336         -0.90932
r_model-2629_I.pdb                             0.00335         -0.90943
r_model-2065_I.pdb                             0.00332         -0.91020
r_model-1979_I.pdb                             0.00331         -0.91030
r_model-2022_I.pdb                             0.00330         -0.91067
r_model-2650_R.pdb                             0.00329         -0.91079
r_model-1361_I.pdb                             0.00329         -0.91073
r_model-1950_I.pdb                             0.00328         -0.91107
r_model-1532_I.pdb                             0.00327         -0.91118
r_model-1215_I.pdb                             0.00327         -0.91119
r_model-1706_I.pdb                             0.00326         -0.91154
r_model-1277_I.pdb                             0.00325         -0.91165
r_model-2617_I.pdb                             0.00323         -0.91212
r_model-1811_I.pdb                             0.00323         -0.91223
r_model-1222_I.pdb                             0.00323         -0.91217
r_model-2485_I.pdb                             0.00322         -0.91235
r_model-2205_I.pdb                             0.00322         -0.91242
r_model-3170_I.pdb                             0.00321         -0.91257
r_model-1882_I.pdb                             0.00320         -0.91292
r_model-2287_I.pdb                             0.00319         -0.91295
r_model-1741_I.pdb                             0.00319         -0.91305
r_model-2534_I.pdb                             0.00318         -0.91332
r_model-1807_R.pdb                             0.00318         -0.91338
r_model-2892_I.pdb                             0.00317         -0.91343
r_model-2468_I.pdb                             0.00317         -0.91357
r_model-2577_I.pdb                             0.00316         -0.91368
r_model-2171_I.pdb                             0.00315         -0.91390
r_model-2072_I.pdb                             0.00315         -0.91400
r_model-2066_I.pdb                             0.00314         -0.91424
r_model-3009_I.pdb                             0.00313         -0.91445
r_model-2573_I.pdb                             0.00313         -0.91451
r_model-2501_I.pdb                             0.00313         -0.91442
r_model-2480_I.pdb                             0.00313         -0.91445
r_model-2255_I.pdb                             0.00313         -0.91443
r_model-1533_I.pdb                             0.00313         -0.91435
r_model-3049_I.pdb                             0.00312         -0.91464
r_model-2863_I.pdb                             0.00312         -0.91451
r_model-1364_I.pdb                             0.00311         -0.91483
r_model-3128_I.pdb                             0.00310         -0.91516
r_model-1317_I.pdb                             0.00309         -0.91540
r_model-2784_I.pdb                             0.00308         -0.91550
r_model-1050_I.pdb                             0.00308         -0.91561
r_model-3095_I.pdb                             0.00307         -0.91586
r_model-1320_I.pdb                             0.00307         -0.91586
r_model-2998_I.pdb                             0.00306         -0.91602
r_model-2732_I.pdb                             0.00306         -0.91592
r_model-2710_I.pdb                             0.00306         -0.91608
r_model-2626_I.pdb                             0.00306         -0.91588
r_model-2292_I.pdb                             0.00306         -0.91607
r_model-2500_I.pdb                             0.00304         -0.91643
r_model-1179_I.pdb                             0.00302         -0.91698
r_model-3166_I.pdb                             0.00301         -0.91711
r_model-1379_I.pdb                             0.00300         -0.91729
r_model-3113_R.pdb                             0.00299         -0.91761
r_model-2526_I.pdb                             0.00299         -0.91754
r_model-2886_I.pdb                             0.00298         -0.91783
r_model-1746_I.pdb                             0.00298         -0.91774
r_model-1153_I.pdb                             0.00298         -0.91783
r_model-1377_I.pdb                             0.00297         -0.91795
r_model-2102_I.pdb                             0.00295         -0.91853
r_model-1036_I.pdb                             0.00294         -0.91858
r_model-1990_I.pdb                             0.00293         -0.91890
r_model-1902_R.pdb                             0.00293         -0.91891
r_model-1456_I.pdb                             0.00292         -0.91920
r_model-1608_I.pdb                             0.00289         -0.91992
r_model-1929_R.pdb                             0.00288         -0.91997
r_model-1090_I.pdb                             0.00288         -0.91998
r_model-2005_I.pdb                             0.00287         -0.92026
r_model-1487_I.pdb                             0.00287         -0.92032
r_model-1229_I.pdb                             0.00287         -0.92032
r_model-1579_I.pdb                             0.00286         -0.92058
r_model-1172_I.pdb                             0.00286         -0.92050
r_model-2792_I.pdb                             0.00285         -0.92063
r_model-1096_R.pdb                             0.00285         -0.92065
r_model-2223_I.pdb                             0.00284         -0.92084
r_model-2061_I.pdb                             0.00282         -0.92133
r_model-1625_I.pdb                             0.00282         -0.92145
r_model-1204_I.pdb                             0.00281         -0.92151
r_model-1928_I.pdb                             0.00280         -0.92183
r_model-1658_I.pdb                             0.00279         -0.92199
r_model-2912_I.pdb                             0.00278         -0.92225
r_model-2668_R.pdb                             0.00277         -0.92262
r_model-1514_I.pdb                             0.00277         -0.92242
r_model-2878_R.pdb                             0.00275         -0.92303
r_model-2396_I.pdb                             0.00275         -0.92291
r_model-1860_I.pdb                             0.00275         -0.92291
r_model-1724_I.pdb                             0.00275         -0.92291
r_model-2312_I.pdb                             0.00274         -0.92317
r_model-1120_I.pdb                             0.00274         -0.92326
r_model-1827_I.pdb                             0.00273         -0.92349
r_model-2200_I.pdb                             0.00270         -0.92398
r_model-2446_I.pdb                             0.00269         -0.92438
r_model-1281_I.pdb                             0.00269         -0.92438
r_model-2426_I.pdb                             0.00267         -0.92480
r_model-1887_I.pdb                             0.00264         -0.92555
r_model-2774_I.pdb                             0.00263         -0.92557
r_model-2050_I.pdb                             0.00263         -0.92559
r_model-3159_I.pdb                             0.00262         -0.92580
r_model-1900_R.pdb                             0.00261         -0.92608
r_model-1369_R.pdb                             0.00261         -0.92606
r_model-2671_I.pdb                             0.00259         -0.92661
r_model-1691_I.pdb                             0.00259         -0.92662
r_model-1332_I.pdb                             0.00258         -0.92675
r_model-1221_R.pdb                             0.00258         -0.92672
r_model-2369_I.pdb                             0.00257         -0.92698
r_model-1864_R.pdb                             0.00257         -0.92702
r_model-1076_I.pdb                             0.00257         -0.92704
r_model-2927_I.pdb                             0.00256         -0.92726
r_model-1620_I.pdb                             0.00256         -0.92727
r_model-1418_I.pdb                             0.00255         -0.92744
r_model-2611_I.pdb                             0.00254         -0.92763
r_model-2322_I.pdb                             0.00253         -0.92787
r_model-1009_I.pdb                             0.00253         -0.92788
r_model-2471_R.pdb                             0.00252         -0.92823
r_model-2194_I.pdb                             0.00251         -0.92842
r_model-3103_I.pdb                             0.00249         -0.92876
r_model-2377_I.pdb                             0.00249         -0.92891
r_model-3135_I.pdb                             0.00248         -0.92914
r_model-2917_I.pdb                             0.00246         -0.92940
r_model-1070_I.pdb                             0.00246         -0.92941
r_model-1060_I.pdb                             0.00245         -0.92963
r_model-1348_I.pdb                             0.00244         -0.92996
r_model-3007_R.pdb                             0.00243         -0.93020
r_model-2979_I.pdb                             0.00243         -0.93006
r_model-2567_I.pdb                             0.00242         -0.93039
r_model-2370_I.pdb                             0.00242         -0.93051
r_model-1339_I.pdb                             0.00242         -0.93049
r_model-2969_I.pdb                             0.00241         -0.93059
r_model-1791_I.pdb                             0.00240         -0.93073
r_model-2228_I.pdb                             0.00239         -0.93114
r_model-1457_I.pdb                             0.00237         -0.93152
r_model-3171_I.pdb                             0.00235         -0.93189
r_model-1144_I.pdb                             0.00235         -0.93205
r_model-2300_I.pdb                             0.00234         -0.93212
r_model-2271_I.pdb                             0.00234         -0.93217
r_model-2881_I.pdb                             0.00233         -0.93242
r_model-1999_I.pdb                             0.00233         -0.93232
r_model-2308_I.pdb                             0.00232         -0.93268
r_model-1674_I.pdb                             0.00232         -0.93258
r_model-3090_I.pdb                             0.00231         -0.93292
r_model-2345_I.pdb                             0.00231         -0.93292
r_model-2340_I.pdb                             0.00231         -0.93286
r_model-2141_I.pdb                             0.00231         -0.93285
r_model-2089_I.pdb                             0.00231         -0.93282
r_model-1683_I.pdb                             0.00231         -0.93297
r_model-2622_I.pdb                             0.00230         -0.93307
r_model-1005_I.pdb                             0.00230         -0.93304
r_model-2992_I.pdb                             0.00229         -0.93324
r_model-1910_I.pdb                             0.00229         -0.93343
r_model-2678_I.pdb                             0.00228         -0.93363
r_model-2794_I.pdb                             0.00226         -0.93398
r_model-1080_I.pdb                             0.00226         -0.93391
r_model-2279_I.pdb                             0.00225         -0.93425
r_model-1505_I.pdb                             0.00225         -0.93430
r_model-3015_I.pdb                             0.00224         -0.93439
r_model-2839_I.pdb                             0.00224         -0.93437
r_model-2290_R.pdb                             0.00224         -0.93445
r_model-2321_I.pdb                             0.00223         -0.93460
r_model-1507_I.pdb                             0.00223         -0.93458
r_model-2619_I.pdb                             0.00221         -0.93521
r_model-1937_I.pdb                             0.00221         -0.93522
r_model-1518_I.pdb                             0.00220         -0.93531
r_model-1180_I.pdb                             0.00216         -0.93624
r_model-2276_I.pdb                             0.00215         -0.93647
r_model-1313_I.pdb                             0.00215         -0.93640
r_model-2713_I.pdb                             0.00213         -0.93702
r_model-3006_I.pdb                             0.00212         -0.93712
r_model-2915_I.pdb                             0.00212         -0.93707
r_model-1611_I.pdb                             0.00212         -0.93707
r_model-2367_I.pdb                             0.00210         -0.93765
r_model-1363_I.pdb                             0.00210         -0.93762
r_model-1128_I.pdb                             0.00210         -0.93750
r_model-3017_I.pdb                             0.00209         -0.93772
r_model-2726_I.pdb                             0.00209         -0.93780
r_model-2280_I.pdb                             0.00209         -0.93794
r_model-1631_I.pdb                             0.00209         -0.93782
r_model-3158_I.pdb                             0.00206         -0.93857
r_model-2795_I.pdb                             0.00206         -0.93855
r_model-2465_I.pdb                             0.00206         -0.93858
r_model-1591_I.pdb                             0.00206         -0.93841
r_model-1241_I.pdb                             0.00206         -0.93850
r_model-1177_I.pdb                             0.00206         -0.93858
r_model-3048_I.pdb                             0.00205         -0.93877
r_model-1743_I.pdb                             0.00205         -0.93874
r_model-1235_I.pdb                             0.00205         -0.93864
r_model-2502_I.pdb                             0.00204         -0.93892
r_model-2097_I.pdb                             0.00204         -0.93903
r_model-3152_I.pdb                             0.00203         -0.93909
r_model-2463_I.pdb                             0.00203         -0.93926
r_model-2941_I.pdb                             0.00202         -0.93950
r_model-2548_I.pdb                             0.00202         -0.93930
r_model-2282_I.pdb                             0.00202         -0.93932
r_model-2199_I.pdb                             0.00202         -0.93936
r_model-1269_I.pdb                             0.00202         -0.93947
r_model-1149_I.pdb                             0.00202         -0.93944
r_model-3178_I.pdb                             0.00200         -0.93979
r_model-2751_I.pdb                             0.00199         -0.94003
r_model-2091_I.pdb                             0.00199         -0.94013
r_model-1998_I.pdb                             0.00199         -0.94013
r_model-1354_I.pdb                             0.00199         -0.94007
r_model-2847_I.pdb                             0.00198         -0.94031
r_model-2073_I.pdb                             0.00198         -0.94040
r_model-1664_I.pdb                             0.00198         -0.94023
r_model-2761_I.pdb                             0.00195         -0.94105
r_model-2449_I.pdb                             0.00195         -0.94099
r_model-1975_I.pdb                             0.00194         -0.94132
r_model-1820_R.pdb                             0.00194         -0.94118
r_model-1637_I.pdb                             0.00194         -0.94115
r_model-2594_I.pdb                             0.00193         -0.94151
r_model-2811_I.pdb                             0.00191         -0.94197
r_model-2152_I.pdb                             0.00191         -0.94179
r_model-2230_I.pdb                             0.00190         -0.94203
r_model-1784_I.pdb                             0.00190         -0.94220
r_model-1490_I.pdb                             0.00190         -0.94206
r_model-2379_I.pdb                             0.00189         -0.94231
r_model-2047_I.pdb                             0.00189         -0.94243
r_model-3123_I.pdb                             0.00188         -0.94251
r_model-2077_I.pdb                             0.00188         -0.94257
r_model-1617_I.pdb                             0.00188         -0.94261
r_model-1443_I.pdb                             0.00188         -0.94247
r_model-3131_I.pdb                             0.00187         -0.94269
r_model-2599_I.pdb                             0.00187         -0.94269
r_model-1345_I.pdb                             0.00186         -0.94306
r_model-2946_I.pdb                             0.00185         -0.94316
r_model-1908_I.pdb                             0.00185         -0.94326
r_model-1661_I.pdb                             0.00185         -0.94320
r_model-1465_I.pdb                             0.00185         -0.94322
r_model-2323_I.pdb                             0.00184         -0.94336
r_model-2039_I.pdb                             0.00184         -0.94345
r_model-3114_I.pdb                             0.00183         -0.94358
r_model-1273_I.pdb                             0.00183         -0.94358
r_model-3112_I.pdb                             0.00182         -0.94401
r_model-2698_I.pdb                             0.00182         -0.94402
r_model-1115_I.pdb                             0.00182         -0.94401
r_model-3037_I.pdb                             0.00181         -0.94404
r_model-2771_I.pdb                             0.00181         -0.94415
r_model-1833_I.pdb                             0.00180         -0.94443
r_model-2719_I.pdb                             0.00178         -0.94477
r_model-2776_I.pdb                             0.00177         -0.94496
r_model-3055_I.pdb                             0.00172         -0.94627
r_model-2929_I.pdb                             0.00172         -0.94624
r_model-1109_I.pdb                             0.00172         -0.94621
r_model-1473_I.pdb                             0.00170         -0.94662
r_model-1376_I.pdb                             0.00170         -0.94668
r_model-1969_I.pdb                             0.00169         -0.94674
r_model-1767_R.pdb                             0.00169         -0.94681
r_model-2126_I.pdb                             0.00167         -0.94723
r_model-1066_I.pdb                             0.00165         -0.94774
r_model-2973_I.pdb                             0.00164         -0.94788
r_model-2295_I.pdb                             0.00164         -0.94795
r_model-2920_I.pdb                             0.00163         -0.94828
r_model-2608_I.pdb                             0.00163         -0.94817
r_model-2495_I.pdb                             0.00162         -0.94853
r_model-1163_I.pdb                             0.00162         -0.94841
r_model-2221_I.pdb                             0.00160         -0.94897
r_model-1628_I.pdb                             0.00160         -0.94885
r_model-1154_I.pdb                             0.00160         -0.94895
r_model-1119_I.pdb                             0.00160         -0.94889
r_model-3174_I.pdb                             0.00159         -0.94901
r_model-2614_I.pdb                             0.00159         -0.94902
r_model-1974_I.pdb                             0.00159         -0.94920
r_model-2697_I.pdb                             0.00155         -0.95004
r_model-2509_I.pdb                             0.00155         -0.94994
r_model-2299_I.pdb                             0.00155         -0.94994
r_model-1113_I.pdb                             0.00155         -0.95004
r_model-1103_I.pdb                             0.00155         -0.94999
r_model-3033_I.pdb                             0.00154         -0.95016
r_model-2948_I.pdb                             0.00154         -0.95016
r_model-2586_I.pdb                             0.00154         -0.95019
r_model-1986_I.pdb                             0.00154         -0.95030
r_model-1389_I.pdb                             0.00153         -0.95047
r_model-2400_I.pdb                             0.00152         -0.95071
r_model-1830_I.pdb                             0.00152         -0.95071
r_model-1175_I.pdb                             0.00151         -0.95091
r_model-2378_I.pdb                             0.00150         -0.95101
r_model-1934_I.pdb                             0.00150         -0.95123
r_model-2172_I.pdb                             0.00148         -0.95162
r_model-1816_R.pdb                             0.00147         -0.95185
r_model-2707_I.pdb                             0.00145         -0.95230
r_model-1717_I.pdb                             0.00145         -0.95219
r_model-2952_I.pdb                             0.00144         -0.95238
r_model-1265_I.pdb                             0.00144         -0.95248
r_model-2937_I.pdb                             0.00142         -0.95304
r_model-2859_I.pdb                             0.00142         -0.95297
r_model-2739_I.pdb                             0.00142         -0.95297
r_model-2877_I.pdb                             0.00141         -0.95323
r_model-2510_I.pdb                             0.00141         -0.95318
r_model-1906_I.pdb                             0.00141         -0.95312
r_model-1809_I.pdb                             0.00141         -0.95308
r_model-1290_I.pdb                             0.00141         -0.95326
r_model-3068_I.pdb                             0.00139         -0.95354
r_model-2212_I.pdb                             0.00139         -0.95365
r_model-1232_I.pdb                             0.00139         -0.95365
r_model-2683_I.pdb                             0.00138         -0.95391
r_model-2274_I.pdb                             0.00137         -0.95406
r_model-1306_I.pdb                             0.00137         -0.95408
r_model-2826_I.pdb                             0.00136         -0.95430
r_model-1442_I.pdb                             0.00135         -0.95439
r_model-2832_I.pdb                             0.00134         -0.95468
r_model-2834_I.pdb                             0.00133         -0.95503
r_model-1669_I.pdb                             0.00133         -0.95495
r_model-1602_I.pdb                             0.00133         -0.95504
r_model-1127_R.pdb                             0.00132         -0.95527
r_model-1205_I.pdb                             0.00131         -0.95529
r_model-1946_I.pdb                             0.00130         -0.95558
r_model-2589_I.pdb                             0.00128         -0.95602
r_model-2440_I.pdb                             0.00128         -0.95617
r_model-1736_I.pdb                             0.00127         -0.95621
r_model-1274_I.pdb                             0.00126         -0.95655
r_model-2989_I.pdb                             0.00125         -0.95678
r_model-1468_I.pdb                             0.00123         -0.95712
r_model-2800_R.pdb                             0.00122         -0.95748
r_model-2687_I.pdb                             0.00122         -0.95736
r_model-2519_I.pdb                             0.00122         -0.95753
r_model-2057_I.pdb                             0.00122         -0.95736
r_model-3126_I.pdb                             0.00121         -0.95769
r_model-2456_I.pdb                             0.00121         -0.95761
r_model-2326_I.pdb                             0.00119         -0.95822
r_model-3134_I.pdb                             0.00117         -0.95846
r_model-2882_I.pdb                             0.00112         -0.95959
r_model-1863_I.pdb                             0.00112         -0.95976
r_model-2591_I.pdb                             0.00111         -0.95988
r_model-2192_I.pdb                             0.00107         -0.96074
r_model-1132_I.pdb                             0.00107         -0.96080
r_model-2182_I.pdb                             0.00106         -0.96115
r_model-2074_I.pdb                             0.00102         -0.96183
r_model-2512_I.pdb                             0.00098         -0.96284
r_model-1293_R.pdb                             0.00096         -0.96318
r_model-1876_R.pdb                             0.00095         -0.96356
r_model-2746_R.pdb                             0.00090         -0.96455
r_model-1893_I.pdb                             0.00090         -0.96463
r_model-1752_I.pdb                             0.00085         -0.96582
r_model-2588_I.pdb                             0.00080         -0.96693
r_model-3173_I.pdb                             0.00000         -0.98492
r_model-3041_I.pdb                             0.00000         -0.98492
r_model-2986_I.pdb                             0.00000         -0.98492
r_model-2957_I.pdb                             0.00000         -0.98492
r_model-2893_I.pdb                             0.00000         -0.98492
r_model-2856_I.pdb                             0.00000         -0.98492
r_model-2657_I.pdb                             0.00000         -0.98492
r_model-2527_I.pdb                             0.00000         -0.98492
r_model-2384_I.pdb                             0.00000         -0.98492
r_model-2364_I.pdb                             0.00000         -0.98492
r_model-2309_I.pdb                             0.00000         -0.98492
r_model-2202_I.pdb                             0.00000         -0.98492
r_model-2188_I.pdb                             0.00000         -0.98492
r_model-2018_I.pdb                             0.00000         -0.98492
r_model-1774_I.pdb                             0.00000         -0.98492
r_model-1614_I.pdb                             0.00000         -0.98492
r_model-1436_I.pdb                             0.00000         -0.98492
r_model-1428_I.pdb                             0.00000         -0.98492
