# Supplementary material for: Introducing a Clustering Step in a Consensus Approach for the Scoring of Protein-Protein Docking Models
Source: PLoS One. 2016 Nov 15;11(11):e0166460. doi: 10.1371/journal.pone.0166460 (PMC5112798; doi:10.1371/journal.pone.0166460)
Supplement: S1 Data — (TGZ) [file pone.0166460.s001.tgz › Oliva-Repository-PlosOne/CONSRANK/T41.out]

r_model-1017_A.pdb                             0.26841          1.91462
r_model-1137_A.pdb                             0.26643          1.89067
r_model-995_A.pdb                              0.26457          1.86812
r_model-399_M.pdb                              0.25849          1.79439
r_model-611_M.pdb                              0.25796          1.78799
r_model-813_M.pdb                              0.25462          1.74744
r_model-718_A.pdb                              0.25437          1.74444
r_model-239_M.pdb                              0.25320          1.73024
r_model-1030_A.pdb                             0.25283          1.72575
r_model-697_M.pdb                              0.25154          1.71012
r_model-536_M.pdb                              0.25110          1.70481
r_model-997_M.pdb                              0.25083          1.70155
r_model-450_M.pdb                              0.25063          1.69902
r_model-741_M.pdb                              0.25009          1.69257
r_model-542_M.pdb                              0.24993          1.69061
r_model-380_A.pdb                              0.24974          1.68830
r_model-513_M.pdb                              0.24877          1.67650
r_model-238_M.pdb                              0.24805          1.66780
r_model-278_M.pdb                              0.24768          1.66333
r_model-585_A.pdb                              0.24694          1.65440
r_model-809_M.pdb                              0.24639          1.64766
r_model-1120_M.pdb                             0.24627          1.64626
r_model-346_A.pdb                              0.24617          1.64497
r_model-1093_A.pdb                             0.24564          1.63861
r_model-782_A.pdb                              0.24556          1.63756
r_model-1097_M.pdb                             0.24547          1.63651
r_model-526_M.pdb                              0.24519          1.63317
r_model-874_A.pdb                              0.24468          1.62690
r_model-847_M.pdb                              0.24467          1.62684
r_model-811_M.pdb                              0.24365          1.61441
r_model-209_A.pdb                              0.24349          1.61249
r_model-490_A.pdb                              0.24236          1.59888
r_model-1004_M.pdb                             0.24196          1.59402
r_model-694_A.pdb                              0.24186          1.59277
r_model-42_M.pdb                               0.24167          1.59041
r_model-176_M.pdb                              0.24143          1.58749
r_model-61_A.pdb                               0.24126          1.58547
r_model-184_A.pdb                              0.24120          1.58476
r_model-1148_M.pdb                             0.24112          1.58374
r_model-759_M.pdb                              0.24050          1.57623
r_model-474_M.pdb                              0.23958          1.56515
r_model-1108_R.pdb                             0.23921          1.56063
r_model-554_M.pdb                              0.23912          1.55960
r_model-710_M.pdb                              0.23893          1.55719
r_model-500_M.pdb                              0.23863          1.55353
r_model-640_A.pdb                              0.23848          1.55183
r_model-481_M.pdb                              0.23808          1.54689
r_model-893_A.pdb                              0.23715          1.53565
r_model-1058_M.pdb                             0.23681          1.53150
r_model-716_M.pdb                              0.23665          1.52961
r_model-914_M.pdb                              0.23658          1.52873
r_model-954_M.pdb                              0.23635          1.52600
r_model-1112_M.pdb                             0.23620          1.52411
r_model-657_M.pdb                              0.23579          1.51918
r_model-930_M.pdb                              0.23570          1.51804
r_model-1114_M.pdb                             0.23552          1.51584
r_model-50_A.pdb                               0.23543          1.51484
r_model-1083_A.pdb                             0.23511          1.51097
r_model-593_A.pdb                              0.23508          1.51050
r_model-877_A.pdb                              0.23463          1.50514
r_model-586_M.pdb                              0.23446          1.50309
r_model-161_M.pdb                              0.23440          1.50229
r_model-395_A.pdb                              0.23299          1.48517
r_model-456_A.pdb                              0.23275          1.48236
r_model-1068_A.pdb                             0.23261          1.48064
r_model-66_A.pdb                               0.23173          1.46998
r_model-471_A.pdb                              0.23163          1.46872
r_model-409_M.pdb                              0.23150          1.46718
r_model-340_A.pdb                              0.23122          1.46371
r_model-258_R.pdb                              0.23105          1.46163
r_model-1131_A.pdb                             0.23099          1.46096
r_model-469_A.pdb                              0.23098          1.46087
r_model-1074_A.pdb                             0.23095          1.46043
r_model-1198_A.pdb                             0.23093          1.46027
r_model-413_A.pdb                              0.23081          1.45872
r_model-118_A.pdb                              0.23081          1.45872
r_model-898_R.pdb                              0.23078          1.45840
r_model-75_A.pdb                               0.23035          1.45325
r_model-85_R.pdb                               0.23009          1.45010
r_model-825_A.pdb                              0.23009          1.45001
r_model-3_A.pdb                                0.22996          1.44846
r_model-256_M.pdb                              0.22988          1.44756
r_model-1034_A.pdb                             0.22981          1.44668
r_model-575_M.pdb                              0.22972          1.44559
r_model-325_R.pdb                              0.22970          1.44535
r_model-952_A.pdb                              0.22953          1.44323
r_model-739_M.pdb                              0.22951          1.44305
r_model-488_M.pdb                              0.22938          1.44148
r_model-31_M.pdb                               0.22932          1.44068
r_model-257_A.pdb                              0.22926          1.44001
r_model-1077_A.pdb                             0.22926          1.43995
r_model-590_A.pdb                              0.22925          1.43990
r_model-302_A.pdb                              0.22919          1.43915
r_model-117_M.pdb                              0.22902          1.43704
r_model-677_A.pdb                              0.22875          1.43381
r_model-149_A.pdb                              0.22857          1.43160
r_model-411_R.pdb                              0.22853          1.43115
r_model-800_A.pdb                              0.22833          1.42875
r_model-1032_M.pdb                             0.22817          1.42676
r_model-654_M.pdb                              0.22816          1.42660
r_model-1164_A.pdb                             0.22808          1.42574
r_model-2_A.pdb                                0.22805          1.42529
r_model-389_M.pdb                              0.22772          1.42132
r_model-1060_R.pdb                             0.22764          1.42031
r_model-47_A.pdb                               0.22740          1.41749
r_model-475_A.pdb                              0.22729          1.41612
r_model-219_A.pdb                              0.22717          1.41464
r_model-391_A.pdb                              0.22710          1.41376
r_model-199_A.pdb                              0.22697          1.41224
r_model-100_M.pdb                              0.22690          1.41137
r_model-410_A.pdb                              0.22646          1.40602
r_model-648_R.pdb                              0.22645          1.40594
r_model-1130_M.pdb                             0.22644          1.40579
r_model-62_A.pdb                               0.22614          1.40221
r_model-78_R.pdb                               0.22606          1.40123
r_model-1115_R.pdb                             0.22605          1.40109
r_model-699_M.pdb                              0.22599          1.40031
r_model-284_A.pdb                              0.22565          1.39622
r_model-1039_A.pdb                             0.22512          1.38974
r_model-602_A.pdb                              0.22492          1.38739
r_model-1101_R.pdb                             0.22454          1.38273
r_model-908_A.pdb                              0.22437          1.38068
r_model-693_M.pdb                              0.22423          1.37900
r_model-921_A.pdb                              0.22419          1.37854
r_model-633_A.pdb                              0.22390          1.37496
r_model-186_A.pdb                              0.22386          1.37447
r_model-76_A.pdb                               0.22360          1.37139
r_model-595_R.pdb                              0.22350          1.37012
r_model-359_A.pdb                              0.22345          1.36953
r_model-92_A.pdb                               0.22320          1.36648
r_model-449_A.pdb                              0.22310          1.36534
r_model-152_A.pdb                              0.22308          1.36505
r_model-263_M.pdb                              0.22296          1.36357
r_model-691_M.pdb                              0.22276          1.36124
r_model-396_A.pdb                              0.22258          1.35896
r_model-774_A.pdb                              0.22251          1.35817
r_model-88_A.pdb                               0.22218          1.35411
r_model-822_A.pdb                              0.22196          1.35153
r_model-429_M.pdb                              0.22179          1.34939
r_model-196_A.pdb                              0.22155          1.34648
r_model-1149_M.pdb                             0.22152          1.34619
r_model-1081_M.pdb                             0.22144          1.34520
r_model-19_A.pdb                               0.22133          1.34386
r_model-273_A.pdb                              0.22068          1.33591
r_model-95_M.pdb                               0.22065          1.33556
r_model-1095_A.pdb                             0.22033          1.33176
r_model-1000_A.pdb                             0.22002          1.32797
r_model-230_R.pdb                              0.21999          1.32756
r_model-1022_M.pdb                             0.21982          1.32559
r_model-1134_R.pdb                             0.21959          1.32280
r_model-909_R.pdb                              0.21942          1.32074
r_model-662_R.pdb                              0.21922          1.31831
r_model-864_A.pdb                              0.21903          1.31593
r_model-462_M.pdb                              0.21897          1.31520
r_model-855_A.pdb                              0.21867          1.31159
r_model-292_R.pdb                              0.21858          1.31051
r_model-598_M.pdb                              0.21842          1.30858
r_model-746_M.pdb                              0.21813          1.30510
r_model-920_A.pdb                              0.21806          1.30420
r_model-760_A.pdb                              0.21796          1.30304
r_model-251_M.pdb                              0.21780          1.30109
r_model-375_R.pdb                              0.21762          1.29885
r_model-446_R.pdb                              0.21746          1.29694
r_model-110_A.pdb                              0.21744          1.29666
r_model-937_M.pdb                              0.21736          1.29575
r_model-1192_A.pdb                             0.21668          1.28745
r_model-1091_A.pdb                             0.21668          1.28745
r_model-241_M.pdb                              0.21652          1.28549
r_model-951_M.pdb                              0.21626          1.28236
r_model-123_M.pdb                              0.21600          1.27922
r_model-565_A.pdb                              0.21587          1.27765
r_model-437_A.pdb                              0.21571          1.27568
r_model-406_A.pdb                              0.21570          1.27555
r_model-80_R.pdb                               0.21565          1.27497
r_model-185_M.pdb                              0.21545          1.27249
r_model-166_M.pdb                              0.21533          1.27106
r_model-795_M.pdb                              0.21527          1.27039
r_model-945_A.pdb                              0.21508          1.26804
r_model-107_A.pdb                              0.21505          1.26769
r_model-1014_M.pdb                             0.21503          1.26750
r_model-781_M.pdb                              0.21501          1.26723
r_model-757_A.pdb                              0.21495          1.26651
r_model-948_A.pdb                              0.21444          1.26032
r_model-1158_R.pdb                             0.21426          1.25818
r_model-529_A.pdb                              0.21417          1.25699
r_model-56_M.pdb                               0.21393          1.25408
r_model-1169_M.pdb                             0.21386          1.25329
r_model-884_M.pdb                              0.21375          1.25194
r_model-915_R.pdb                              0.21370          1.25129
r_model-127_R.pdb                              0.21359          1.25006
r_model-673_M.pdb                              0.21355          1.24955
r_model-235_M.pdb                              0.21333          1.24689
r_model-517_A.pdb                              0.21330          1.24650
r_model-498_R.pdb                              0.21330          1.24645
r_model-826_A.pdb                              0.21315          1.24468
r_model-804_A.pdb                              0.21315          1.24468
r_model-786_M.pdb                              0.21313          1.24441
r_model-453_A.pdb                              0.21294          1.24218
r_model-146_M.pdb                              0.21288          1.24142
r_model-729_A.pdb                              0.21284          1.24093
r_model-1187_R.pdb                             0.21277          1.24005
r_model-298_A.pdb                              0.21241          1.23566
r_model-573_A.pdb                              0.21236          1.23507
r_model-770_R.pdb                              0.21223          1.23357
r_model-337_A.pdb                              0.21223          1.23351
r_model-1144_R.pdb                             0.21223          1.23347
r_model-479_A.pdb                              0.21215          1.23260
r_model-848_A.pdb                              0.21200          1.23076
r_model-407_A.pdb                              0.21180          1.22826
r_model-70_R.pdb                               0.21176          1.22787
r_model-43_A.pdb                               0.21164          1.22632
r_model-492_M.pdb                              0.21154          1.22517
r_model-172_R.pdb                              0.21148          1.22447
r_model-1028_R.pdb                             0.21140          1.22348
r_model-824_M.pdb                              0.21135          1.22287
r_model-708_R.pdb                              0.21124          1.22156
r_model-993_A.pdb                              0.21115          1.22042
r_model-812_A.pdb                              0.21100          1.21860
r_model-104_M.pdb                              0.21079          1.21611
r_model-394_A.pdb                              0.21017          1.20859
r_model-286_A.pdb                              0.21017          1.20859
r_model-1135_M.pdb                             0.21015          1.20830
r_model-1057_R.pdb                             0.21003          1.20689
r_model-163_A.pdb                              0.20981          1.20423
r_model-1151_R.pdb                             0.20978          1.20383
r_model-649_A.pdb                              0.20962          1.20188
r_model-188_A.pdb                              0.20955          1.20105
r_model-1047_A.pdb                             0.20955          1.20098
r_model-147_M.pdb                              0.20929          1.19792
r_model-949_A.pdb                              0.20891          1.19331
r_model-678_A.pdb                              0.20879          1.19181
r_model-480_A.pdb                              0.20874          1.19124
r_model-386_A.pdb                              0.20828          1.18567
r_model-236_R.pdb                              0.20767          1.17827
r_model-553_A.pdb                              0.20739          1.17484
r_model-999_M.pdb                              0.20719          1.17246
r_model-535_R.pdb                              0.20672          1.16676
r_model-1141_A.pdb                             0.20671          1.16654
r_model-528_R.pdb                              0.20658          1.16505
r_model-763_A.pdb                              0.20654          1.16453
r_model-36_A.pdb                               0.20637          1.16245
r_model-211_M.pdb                              0.20593          1.15719
r_model-843_A.pdb                              0.20575          1.15495
r_model-756_A.pdb                              0.20560          1.15313
r_model-352_M.pdb                              0.20548          1.15169
r_model-983_R.pdb                              0.20519          1.14815
r_model-210_R.pdb                              0.20489          1.14450
r_model-568_A.pdb                              0.20474          1.14268
r_model-245_R.pdb                              0.20474          1.14272
r_model-698_R.pdb                              0.20429          1.13725
r_model-1122_A.pdb                             0.20411          1.13503
r_model-1010_A.pdb                             0.20403          1.13407
r_model-229_R.pdb                              0.20400          1.13373
r_model-867_R.pdb                              0.20386          1.13208
r_model-457_A.pdb                              0.20370          1.13004
r_model-1105_M.pdb                             0.20323          1.12443
r_model-1051_A.pdb                             0.20323          1.12442
r_model-35_A.pdb                               0.20310          1.12281
r_model-215_R.pdb                              0.20258          1.11655
r_model-794_R.pdb                              0.20175          1.10641
r_model-901_A.pdb                              0.20153          1.10376
r_model-37_R.pdb                               0.20123          1.10020
r_model-491_A.pdb                              0.20119          1.09963
r_model-870_M.pdb                              0.20117          1.09942
r_model-493_M.pdb                              0.20117          1.09942
r_model-942_A.pdb                              0.20111          1.09866
r_model-725_A.pdb                              0.20081          1.09504
r_model-221_A.pdb                              0.20072          1.09396
r_model-622_R.pdb                              0.20042          1.09028
r_model-1009_H.pdb                             0.20026          1.08836
r_model-1036_R.pdb                             0.20004          1.08570
r_model-20_R.pdb                               0.20000          1.08523
r_model-775_A.pdb                              0.19970          1.08163
r_model-604_H.pdb                              0.19901          1.07325
r_model-318_R.pdb                              0.19885          1.07132
r_model-328_M.pdb                              0.19825          1.06404
r_model-44_R.pdb                               0.19799          1.06084
r_model-99_A.pdb                               0.19761          1.05631
r_model-1103_R.pdb                             0.19739          1.05364
r_model-1157_R.pdb                             0.19638          1.04132
r_model-1049_R.pdb                             0.19625          1.03977
r_model-182_A.pdb                              0.19590          1.03551
r_model-1005_R.pdb                             0.19558          1.03167
r_model-806_A.pdb                              0.19557          1.03151
r_model-232_M.pdb                              0.19534          1.02871
r_model-618_R.pdb                              0.19462          1.02002
r_model-45_A.pdb                               0.19447          1.01817
r_model-717_A.pdb                              0.19439          1.01717
r_model-820_A.pdb                              0.19431          1.01629
r_model-892_A.pdb                              0.19402          1.01276
r_model-470_M.pdb                              0.19399          1.01239
r_model-271_A.pdb                              0.19368          1.00861
r_model-240_A.pdb                              0.19295          0.99977
r_model-418_A.pdb                              0.19266          0.99628
r_model-353_M.pdb                              0.19262          0.99572
r_model-829_A.pdb                              0.19209          0.98939
r_model-548_M.pdb                              0.19206          0.98900
r_model-26_A.pdb                               0.19183          0.98622
r_model-629_A.pdb                              0.19151          0.98225
r_model-779_A.pdb                              0.19136          0.98044
r_model-266_A.pdb                              0.19126          0.97922
r_model-316_R.pdb                              0.18996          0.96355
r_model-555_A.pdb                              0.18971          0.96050
r_model-27_A.pdb                               0.18924          0.95476
r_model-173_R.pdb                              0.18903          0.95225
r_model-1053_A.pdb                             0.18888          0.95043
r_model-1136_A.pdb                             0.18867          0.94785
r_model-970_R.pdb                              0.18766          0.93567
r_model-991_M.pdb                              0.18759          0.93472
r_model-564_A.pdb                              0.18693          0.92672
r_model-831_R.pdb                              0.18685          0.92584
r_model-468_A.pdb                              0.18649          0.92143
r_model-543_R.pdb                              0.18624          0.91838
r_model-977_M.pdb                              0.18599          0.91542
r_model-947_R.pdb                              0.18523          0.90610
r_model-928_A.pdb                              0.18502          0.90365
r_model-82_A.pdb                               0.18498          0.90317
r_model-466_A.pdb                              0.18354          0.88561
r_model-989_R.pdb                              0.18331          0.88290
r_model-220_R.pdb                              0.18278          0.87650
r_model-67_A.pdb                               0.18160          0.86211
r_model-1195_A.pdb                             0.18030          0.84635
r_model-153_A.pdb                              0.17860          0.82576
r_model-888_A.pdb                              0.17767          0.81454
r_model-827_A.pdb                              0.17513          0.78366
r_model-703_R.pdb                              0.17509          0.78326
r_model-688_A.pdb                              0.17488          0.78071
r_model-193_R.pdb                              0.17473          0.77880
r_model-140_A.pdb                              0.17471          0.77866
r_model-305_R.pdb                              0.17457          0.77686
r_model-170_A.pdb                              0.17400          0.76996
r_model-583_A.pdb                              0.17353          0.76436
r_model-364_A.pdb                              0.17333          0.76192
r_model-431_A.pdb                              0.17332          0.76173
r_model-972_A.pdb                              0.17303          0.75821
r_model-923_A.pdb                              0.17137          0.73808
r_model-797_R.pdb                              0.17045          0.72700
r_model-201_A.pdb                              0.17045          0.72695
r_model-247_A.pdb                              0.16988          0.72003
r_model-1142_A.pdb                             0.16988          0.72003
r_model-982_A.pdb                              0.16878          0.70667
r_model-838_A.pdb                              0.16811          0.69864
r_model-1160_A.pdb                             0.16726          0.68833
r_model-1199_I.pdb                             0.16701          0.68531
r_model-817_A.pdb                              0.16694          0.68446
r_model-1064_I.pdb                             0.16688          0.68362
r_model-1054_I.pdb                             0.16602          0.67323
r_model-1012_A.pdb                             0.16578          0.67029
r_model-1175_R.pdb                             0.16577          0.67022
r_model-630_I.pdb                              0.16452          0.65501
r_model-1088_M.pdb                             0.16424          0.65166
r_model-712_A.pdb                              0.16397          0.64839
r_model-1119_A.pdb                             0.16271          0.63318
r_model-157_A.pdb                              0.16183          0.62249
r_model-84_R.pdb                               0.16133          0.61639
r_model-1079_A.pdb                             0.16126          0.61552
r_model-57_A.pdb                               0.16060          0.60756
r_model-551_A.pdb                              0.16050          0.60635
r_model-869_I.pdb                              0.16013          0.60183
r_model-503_A.pdb                              0.16010          0.60144
r_model-144_A.pdb                              0.16010          0.60144
r_model-72_I.pdb                               0.16004          0.60069
r_model-435_I.pdb                              0.15947          0.59385
r_model-681_A.pdb                              0.15915          0.58997
r_model-714_I.pdb                              0.15849          0.58198
r_model-971_I.pdb                              0.15846          0.58154
r_model-351_I.pdb                              0.15730          0.56747
r_model-1067_I.pdb                             0.15665          0.55960
r_model-579_A.pdb                              0.15544          0.54503
r_model-978_I.pdb                              0.15533          0.54368
r_model-322_I.pdb                              0.15533          0.54368
r_model-290_A.pdb                              0.15488          0.53824
r_model-798_I.pdb                              0.15464          0.53531
r_model-383_I.pdb                              0.15464          0.53531
r_model-873_I.pdb                              0.15402          0.52774
r_model-1_I.pdb                                0.15402          0.52774
r_model-473_I.pdb                              0.15393          0.52672
r_model-974_I.pdb                              0.15301          0.51553
r_model-249_I.pdb                              0.15301          0.51553
r_model-365_I.pdb                              0.15246          0.50884
r_model-816_A.pdb                              0.15226          0.50642
r_model-516_A.pdb                              0.15221          0.50577
r_model-879_I.pdb                              0.15202          0.50349
r_model-285_I.pdb                              0.15202          0.50349
r_model-671_A.pdb                              0.15198          0.50298
r_model-1094_I.pdb                             0.15194          0.50259
r_model-1191_I.pdb                             0.15177          0.50052
r_model-101_I.pdb                              0.15177          0.50052
r_model-237_I.pdb                              0.15167          0.49923
r_model-181_I.pdb                              0.15167          0.49923
r_model-726_A.pdb                              0.15158          0.49812
r_model-135_I.pdb                              0.15120          0.49353
r_model-961_I.pdb                              0.15108          0.49215
r_model-204_I.pdb                              0.15108          0.49215
r_model-64_I.pdb                               0.15047          0.48476
r_model-487_I.pdb                              0.14992          0.47803
r_model-448_I.pdb                              0.14992          0.47803
r_model-370_A.pdb                              0.14992          0.47810
r_model-169_A.pdb                              0.14992          0.47810
r_model-669_I.pdb                              0.14981          0.47670
r_model-12_I.pdb                               0.14981          0.47670
r_model-1127_I.pdb                             0.14981          0.47669
r_model-865_I.pdb                              0.14967          0.47502
r_model-547_I.pdb                              0.14891          0.46586
r_model-499_I.pdb                              0.14891          0.46586
r_model-1043_I.pdb                             0.14888          0.46549
r_model-833_I.pdb                              0.14878          0.46420
r_model-523_I.pdb                              0.14823          0.45752
r_model-296_I.pdb                              0.14823          0.45752
r_model-472_I.pdb                              0.14813          0.45634
r_model-125_I.pdb                              0.14697          0.44232
r_model-1121_I.pdb                             0.14697          0.44232
r_model-261_I.pdb                              0.14659          0.43773
r_model-1147_I.pdb                             0.14659          0.43773
r_model-591_I.pdb                              0.14655          0.43725
r_model-25_I.pdb                               0.14652          0.43681
r_model-190_I.pdb                              0.14652          0.43681
r_model-361_I.pdb                              0.14582          0.42828
r_model-86_I.pdb                               0.14576          0.42764
r_model-136_I.pdb                              0.14554          0.42499
r_model-171_I.pdb                              0.14549          0.42429
r_model-447_I.pdb                              0.14500          0.41840
r_model-1193_A.pdb                             0.14492          0.41748
r_model-723_I.pdb                              0.14448          0.41214
r_model-1031_I.pdb                             0.14448          0.41214
r_model-789_I.pdb                              0.14381          0.40396
r_model-502_I.pdb                              0.14381          0.40396
r_model-900_R.pdb                              0.14288          0.39267
r_model-623_I.pdb                              0.14243          0.38722
r_model-297_I.pdb                              0.14230          0.38561
r_model-973_R.pdb                              0.14201          0.38219
r_model-707_I.pdb                              0.14201          0.38212
r_model-187_R.pdb                              0.14155          0.37654
r_model-572_I.pdb                              0.14133          0.37394
r_model-785_I.pdb                              0.14077          0.36708
r_model-28_I.pdb                               0.14010          0.35898
r_model-876_I.pdb                              0.13986          0.35612
r_model-803_I.pdb                              0.13957          0.35251
r_model-128_I.pdb                              0.13957          0.35251
r_model-887_I.pdb                              0.13952          0.35194
r_model-368_I.pdb                              0.13892          0.34467
r_model-423_I.pdb                              0.13852          0.33988
r_model-761_I.pdb                              0.13835          0.33778
r_model-1133_I.pdb                             0.13826          0.33673
r_model-1089_I.pdb                             0.13826          0.33673
r_model-788_I.pdb                              0.13825          0.33658
r_model-1186_I.pdb                             0.13694          0.32063
r_model-276_I.pdb                              0.13691          0.32032
r_model-912_R.pdb                              0.13690          0.32025
r_model-857_I.pdb                              0.13690          0.32014
r_model-1161_R.pdb                             0.13681          0.31909
r_model-1182_R.pdb                             0.13660          0.31659
r_model-807_I.pdb                              0.13596          0.30874
r_model-939_I.pdb                              0.13583          0.30726
r_model-584_I.pdb                              0.13543          0.30232
r_model-571_I.pdb                              0.13543          0.30232
r_model-566_I.pdb                              0.13538          0.30175
r_model-164_I.pdb                              0.13538          0.30175
r_model-89_R.pdb                               0.13535          0.30141
r_model-860_I.pdb                              0.13510          0.29839
r_model-899_R.pdb                              0.13474          0.29400
r_model-514_I.pdb                              0.13444          0.29035
r_model-1116_I.pdb                             0.13444          0.29035
r_model-818_R.pdb                              0.13425          0.28812
r_model-314_I.pdb                              0.13422          0.28768
r_model-1090_I.pdb                             0.13422          0.28768
r_model-283_R.pdb                              0.13410          0.28629
r_model-934_I.pdb                              0.13409          0.28615
r_model-281_I.pdb                              0.13409          0.28615
r_model-957_R.pdb                              0.13401          0.28513
r_model-778_R.pdb                              0.13393          0.28416
r_model-627_I.pdb                              0.13376          0.28211
r_model-179_I.pdb                              0.13376          0.28211
r_model-267_I.pdb                              0.13353          0.27931
r_model-1007_I.pdb                             0.13345          0.27834
r_model-461_R.pdb                              0.13323          0.27566
r_model-931_I.pdb                              0.13307          0.27372
r_model-1125_I.pdb                             0.13307          0.27372
r_model-254_I.pdb                              0.13302          0.27316
r_model-558_I.pdb                              0.13278          0.27028
r_model-17_I.pdb                               0.13278          0.27028
r_model-358_I.pdb                              0.13277          0.27006
r_model-872_I.pdb                              0.13269          0.26916
r_model-958_R.pdb                              0.13248          0.26663
r_model-143_I.pdb                              0.13245          0.26628
r_model-483_I.pdb                              0.13241          0.26578
r_model-635_I.pdb                              0.13237          0.26523
r_model-233_I.pdb                              0.13237          0.26523
r_model-852_I.pdb                              0.13229          0.26426
r_model-683_R.pdb                              0.13217          0.26286
r_model-532_R.pdb                              0.13213          0.26230
r_model-362_I.pdb                              0.13189          0.25944
r_model-933_R.pdb                              0.13176          0.25792
r_model-918_I.pdb                              0.13172          0.25740
r_model-497_R.pdb                              0.13169          0.25700
r_model-317_R.pdb                              0.13161          0.25600
r_model-509_I.pdb                              0.13159          0.25586
r_model-415_I.pdb                              0.13159          0.25586
r_model-1018_I.pdb                             0.13159          0.25580
r_model-48_I.pdb                               0.13157          0.25554
r_model-1126_R.pdb                             0.13135          0.25295
r_model-960_R.pdb                              0.13131          0.25241
r_model-737_R.pdb                              0.13103          0.24904
r_model-938_I.pdb                              0.13102          0.24895
r_model-1166_I.pdb                             0.13092          0.24765
r_model-705_I.pdb                              0.13056          0.24333
r_model-39_I.pdb                               0.13056          0.24333
r_model-121_R.pdb                              0.13050          0.24264
r_model-734_I.pdb                              0.13046          0.24206
r_model-15_I.pdb                               0.13046          0.24206
r_model-139_I.pdb                              0.13043          0.24172
r_model-758_R.pdb                              0.13028          0.23990
r_model-277_R.pdb                              0.13017          0.23865
r_model-93_I.pdb                               0.13015          0.23839
r_model-1076_I.pdb                             0.13015          0.23839
r_model-345_R.pdb                              0.12975          0.23346
r_model-801_R.pdb                              0.12969          0.23274
r_model-557_I.pdb                              0.12969          0.23272
r_model-684_I.pdb                              0.12961          0.23179
r_model-24_I.pdb                               0.12961          0.23179
r_model-976_R.pdb                              0.12957          0.23137
r_model-858_R.pdb                              0.12942          0.22946
r_model-33_R.pdb                               0.12937          0.22884
r_model-668_R.pdb                              0.12923          0.22724
r_model-248_I.pdb                              0.12915          0.22627
r_model-1008_I.pdb                             0.12905          0.22499
r_model-465_I.pdb                              0.12900          0.22441
r_model-1001_R.pdb                             0.12891          0.22330
r_model-388_R.pdb                              0.12865          0.22012
r_model-1736.pdb                               0.12860          0.21961
r_model-207_R.pdb                              0.12821          0.21483
r_model-650_I.pdb                              0.12810          0.21350
r_model-1025_I.pdb                             0.12810          0.21350
r_model-1155_R.pdb                             0.12803          0.21260
r_model-552_R.pdb                              0.12801          0.21242
r_model-430_I.pdb                              0.12797          0.21188
r_model-4_R.pdb                                0.12767          0.20824
r_model-405_A.pdb                              0.12764          0.20791
r_model-706_I.pdb                              0.12763          0.20778
r_model-300_I.pdb                              0.12758          0.20721
r_model-646_R.pdb                              0.12739          0.20488
r_model-242_R.pdb                              0.12737          0.20461
r_model-90_I.pdb                               0.12723          0.20292
r_model-419_I.pdb                              0.12721          0.20272
r_model-607_I.pdb                              0.12717          0.20227
r_model-1110_R.pdb                             0.12709          0.20129
r_model-512_I.pdb                              0.12696          0.19962
r_model-148_R.pdb                              0.12676          0.19724
r_model-1150_I.pdb                             0.12656          0.19480
r_model-541_R.pdb                              0.12651          0.19420
r_model-844_I.pdb                              0.12648          0.19385
r_model-342_I.pdb                              0.12640          0.19284
r_model-1045_I.pdb                             0.12628          0.19148
r_model-830_I.pdb                              0.12627          0.19127
r_model-494_I.pdb                              0.12623          0.19083
r_model-374_R.pdb                              0.12616          0.18996
r_model-397_R.pdb                              0.12581          0.18570
r_model-8_I.pdb                                0.12578          0.18536
r_model-441_R.pdb                              0.12577          0.18524
r_model-692_I.pdb                              0.12559          0.18310
r_model-765_R.pdb                              0.12514          0.17763
r_model-65_R.pdb                               0.12512          0.17741
r_model-1063_R.pdb                             0.12505          0.17654
r_model-902_I.pdb                              0.12502          0.17611
r_model-701_I.pdb                              0.12502          0.17611
r_model-30_R.pdb                               0.12500          0.17591
r_model-605_I.pdb                              0.12481          0.17367
r_model-1085_R.pdb                             0.12475          0.17284
r_model-231_I.pdb                              0.12466          0.17174
r_model-980_I.pdb                              0.12431          0.16759
r_model-360_I.pdb                              0.12388          0.16238
r_model-966_I.pdb                              0.12385          0.16202
r_model-709_I.pdb                              0.12376          0.16085
r_model-1052_R.pdb                             0.12372          0.16040
r_model-625_R.pdb                              0.12330          0.15526
r_model-969_I.pdb                              0.12322          0.15433
r_model-1102_R.pdb                             0.12303          0.15201
r_model-1189_R.pdb                             0.12300          0.15162
r_model-339_R.pdb                              0.12296          0.15119
r_model-878_R.pdb                              0.12263          0.14719
r_model-338_R.pdb                              0.12247          0.14519
r_model-936_I.pdb                              0.12232          0.14345
r_model-329_I.pdb                              0.12217          0.14164
r_model-259_I.pdb                              0.12213          0.14107
r_model-459_I.pdb                              0.12202          0.13980
r_model-562_I.pdb                              0.12192          0.13855
r_model-432_I.pdb                              0.12190          0.13839
r_model-344_I.pdb                              0.12171          0.13600
r_model-438_R.pdb                              0.12170          0.13587
r_model-713_I.pdb                              0.12162          0.13489
r_model-653_I.pdb                              0.12162          0.13489
r_model-348_I.pdb                              0.12152          0.13372
r_model-363_I.pdb                              0.12149          0.13330
r_model-412_R.pdb                              0.12144          0.13279
r_model-1167_R.pdb                             0.12143          0.13264
r_model-1178_I.pdb                             0.12137          0.13193
r_model-559_R.pdb                              0.12128          0.13078
r_model-336_I.pdb                              0.12123          0.13016
r_model-715_I.pdb                              0.12121          0.12996
r_model-253_R.pdb                              0.12109          0.12850
r_model-109_R.pdb                              0.12105          0.12804
r_model-751_R.pdb                              0.12097          0.12704
r_model-49_I.pdb                               0.12090          0.12624
r_model-177_R.pdb                              0.12079          0.12483
r_model-54_I.pdb                               0.12077          0.12467
r_model-274_I.pdb                              0.12070          0.12382
r_model-738_I.pdb                              0.12062          0.12278
r_model-1055_I.pdb                             0.12062          0.12278
r_model-175_I.pdb                              0.12056          0.12208
r_model-880_I.pdb                              0.12047          0.12100
r_model-1170_R.pdb                             0.12030          0.11890
r_model-275_I.pdb                              0.12017          0.11731
r_model-674_I.pdb                              0.12002          0.11552
r_model-637_R.pdb                              0.11995          0.11463
r_model-21_R.pdb                               0.11987          0.11372
r_model-29_I.pdb                               0.11943          0.10841
r_model-485_I.pdb                              0.11929          0.10663
r_model-400_R.pdb                              0.11929          0.10670
r_model-745_I.pdb                              0.11888          0.10175
r_model-323_I.pdb                              0.11888          0.10175
r_model-260_I.pdb                              0.11876          0.10026
r_model-1023_I.pdb                             0.11876          0.10026
r_model-91_I.pdb                               0.11870          0.09948
r_model-963_I.pdb                              0.11854          0.09761
r_model-1139_I.pdb                             0.11854          0.09761
r_model-1140_R.pdb                             0.11840          0.09588
r_model-846_R.pdb                              0.11824          0.09391
r_model-776_R.pdb                              0.11801          0.09114
r_model-538_R.pdb                              0.11777          0.08820
r_model-620_I.pdb                              0.11744          0.08428
r_model-73_R.pdb                               0.11738          0.08347
r_model-439_I.pdb                              0.11711          0.08021
r_model-1050_I.pdb                             0.11711          0.08021
r_model-311_I.pdb                              0.11708          0.07993
r_model-326_I.pdb                              0.11687          0.07731
r_model-373_R.pdb                              0.11667          0.07488
r_model-295_I.pdb                              0.11649          0.07272
r_model-687_I.pdb                              0.11612          0.06827
r_model-355_I.pdb                              0.11607          0.06769
r_model-112_I.pdb                              0.11580          0.06438
r_model-299_I.pdb                              0.11563          0.06234
r_model-988_I.pdb                              0.11557          0.06159
r_model-225_I.pdb                              0.11533          0.05867
r_model-1098_R.pdb                             0.11475          0.05159
r_model-521_I.pdb                              0.11457          0.04940
r_model-968_R.pdb                              0.11373          0.03931
r_model-384_I.pdb                              0.11366          0.03843
r_model-1020_I.pdb                             0.11363          0.03807
r_model-1124_R.pdb                             0.11354          0.03699
r_model-576_I.pdb                              0.11297          0.03010
r_model-1106_I.pdb                             0.11297          0.03010
r_model-288_I.pdb                              0.11259          0.02543
r_model-1078_R.pdb                             0.11220          0.02068
r_model-162_I.pdb                              0.11219          0.02059
r_model-926_I.pdb                              0.11192          0.01733
r_model-871_I.pdb                              0.11170          0.01464
r_model-293_I.pdb                              0.11156          0.01291
r_model-1000_R.pdb                             0.11031         -0.00221
r_model-518_I.pdb                              0.10960         -0.01079
r_model-889_I.pdb                              0.10951         -0.01195
r_model-9_I.pdb                                0.10922         -0.01544
r_model-832_I.pdb                              0.10919         -0.01571
r_model-1013_I.pdb                             0.10909         -0.01695
r_model-379_I.pdb                              0.10906         -0.01739
r_model-886_I.pdb                              0.10882         -0.02024
r_model-777_R.pdb                              0.10873         -0.02131
r_model-46_I.pdb                               0.10847         -0.02451
r_model-246_I.pdb                              0.10680         -0.04475
r_model-753_I.pdb                              0.10656         -0.04761
r_model-268_I.pdb                              0.10648         -0.04861
r_model-695_I.pdb                              0.10619         -0.05214
r_model-1021_I.pdb                             0.10596         -0.05494
r_model-964_I.pdb                              0.10406         -0.07802
r_model-304_I.pdb                              0.10354         -0.08421
r_model-424_I.pdb                              0.10324         -0.08792
r_model-13_I.pdb                               0.10307         -0.08999
r_model-1117_I.pdb                             0.10155         -0.10841
r_model-773_I.pdb                              0.10142         -0.10994
r_model-944_R.pdb                              0.10066         -0.11921
r_model-52_I.pdb                               0.10055         -0.12052
r_model-906_I.pdb                              0.10032         -0.12327
r_model-749_I.pdb                              0.10026         -0.12410
r_model-308_I.pdb                              0.10024         -0.12431
r_model-634_I.pdb                              0.10000         -0.12719
r_model-894_I.pdb                              0.09882         -0.14149
r_model-1179_I.pdb                             0.09767         -0.15544
r_model-783_I.pdb                              0.09709         -0.16245
r_model-522_I.pdb                              0.09692         -0.16456
r_model-98_I.pdb                               0.09644         -0.17030
r_model-195_I.pdb                              0.09641         -0.17077
r_model-764_I.pdb                              0.09576         -0.17861
r_model-1113_I.pdb                             0.09475         -0.19079
r_model-87_I.pdb                               0.09431         -0.19619
r_model-742_I.pdb                              0.09407         -0.19906
r_model-577_I.pdb                              0.09348         -0.20625
r_model-174_I.pdb                              0.09348         -0.20625
r_model-270_I.pdb                              0.09318         -0.20986
r_model-956_I.pdb                              0.09255         -0.21748
r_model-1123_I.pdb                             0.09174         -0.22731
r_model-582_I.pdb                              0.09141         -0.23137
r_model-608_I.pdb                              0.09054         -0.24185
r_model-549_A.pdb                              0.09030         -0.24485
r_model-987_I.pdb                              0.09024         -0.24550
r_model-134_I.pdb                              0.08911         -0.25921
r_model-665_I.pdb                              0.08881         -0.26284
r_model-1174_I.pdb                             0.08878         -0.26318
r_model-426_R.pdb                              0.08857         -0.26572
r_model-417_I.pdb                              0.08798         -0.27294
r_model-614_I.pdb                              0.08787         -0.27421
r_model-1016_I.pdb                             0.08779         -0.27522
r_model-769_I.pdb                              0.08772         -0.27610
r_model-667_I.pdb                              0.08768         -0.27662
r_model-1069_I.pdb                             0.08727         -0.28156
r_model-331_I.pdb                              0.08651         -0.29078
r_model-922_I.pdb                              0.08643         -0.29176
r_model-730_R.pdb                              0.08643         -0.29176
r_model-1071_I.pdb                             0.08582         -0.29910
r_model-835_I.pdb                              0.08457         -0.31424
r_model-896_R.pdb                              0.08455         -0.31451
r_model-228_I.pdb                              0.08422         -0.31854
r_model-792_R.pdb                              0.08380         -0.32361
r_model-495_I.pdb                              0.08376         -0.32409
r_model-460_I.pdb                              0.08319         -0.33105
r_model-106_I.pdb                              0.08285         -0.33508
r_model-398_I.pdb                              0.08232         -0.34150
r_model-264_I.pdb                              0.08198         -0.34567
r_model-463_R.pdb                              0.08172         -0.34881
r_model-223_I.pdb                              0.08123         -0.35482
r_model-444_I.pdb                              0.08101         -0.35743
r_model-145_I.pdb                              0.08075         -0.36055
r_model-651_I.pdb                              0.08049         -0.36369
r_model-851_I.pdb                              0.07846         -0.38832
r_model-903_I.pdb                              0.07784         -0.39591
r_model-690_I.pdb                              0.07784         -0.39591
r_model-315_I.pdb                              0.07749         -0.40015
r_model-347_I.pdb                              0.07693         -0.40685
r_model-1082_I.pdb                             0.07629         -0.41467
r_model-119_I.pdb                              0.07580         -0.42060
r_model-594_I.pdb                              0.07574         -0.42139
r_model-805_R.pdb                              0.07408         -0.44143
r_model-279_I.pdb                              0.07196         -0.46719
r_model-808_I.pdb                              0.07183         -0.46873
r_model-321_I.pdb                              0.07124         -0.47583
r_model-377_I.pdb                              0.06792         -0.51618
r_model-743_I.pdb                              0.06688         -0.52872
r_model-369_I.pdb                              0.06595         -0.54003
r_model-740_I.pdb                              0.06575         -0.54242
r_model-1066_I.pdb                             0.06531         -0.54776
r_model-810_I.pdb                              0.06246         -0.58234
r_model-799_I.pdb                              0.06203         -0.58757
r_model-198_I.pdb                              0.06134         -0.59589
r_model-732_I.pdb                              0.05892         -0.62523
r_model-1070_I.pdb                             0.05871         -0.62778
r_model-685_I.pdb                              0.05848         -0.63054
r_model-14_I.pdb                               0.05842         -0.63134
r_model-696_I.pdb                              0.05829         -0.63292
r_model-53_I.pdb                               0.05785         -0.63822
r_model-208_I.pdb                              0.05559         -0.66562
r_model-486_I.pdb                              0.05532         -0.66892
r_model-563_I.pdb                              0.05500         -0.67279
r_model-327_I.pdb                              0.05413         -0.68329
r_model-224_I.pdb                              0.05396         -0.68542
r_model-1011_I.pdb                             0.05356         -0.69024
r_model-200_I.pdb                              0.05328         -0.69367
r_model-440_I.pdb                              0.05326         -0.69391
r_model-414_I.pdb                              0.05296         -0.69751
r_model-979_I.pdb                              0.05240         -0.70429
r_model-489_I.pdb                              0.05222         -0.70647
r_model-158_I.pdb                              0.05149         -0.71532
r_model-307_I.pdb                              0.05146         -0.71573
r_model-319_I.pdb                              0.05108         -0.72027
r_model-670_I.pdb                              0.05021         -0.73088
r_model-332_I.pdb                              0.04811         -0.75627
r_model-1042_I.pdb                             0.04748         -0.76401
r_model-392_I.pdb                              0.04683         -0.77180
r_model-935_I.pdb                              0.04635         -0.77767
r_model-96_I.pdb                               0.04548         -0.78817
r_model-1146_I.pdb                             0.04543         -0.78885
r_model-309_I.pdb                              0.04489         -0.79535
r_model-213_I.pdb                              0.04456         -0.79932
r_model-791_I.pdb                              0.04450         -0.80009
r_model-416_I.pdb                              0.04412         -0.80471
r_model-505_I.pdb                              0.04385         -0.80802
r_model-967_I.pdb                              0.04323         -0.81547
r_model-802_I.pdb                              0.04284         -0.82018
r_model-1177_I.pdb                             0.04274         -0.82145
r_model-619_I.pdb                              0.04261         -0.82299
r_model-16_I.pdb                               0.04253         -0.82403
r_model-1019_I.pdb                             0.04204         -0.82994
r_model-1027_I.pdb                             0.04192         -0.83139
r_model-1104_I.pdb                             0.04182         -0.83264
r_model-1153_I.pdb                             0.04147         -0.83682
r_model-866_I.pdb                              0.04095         -0.84310
r_model-1002_I.pdb                             0.04087         -0.84407
r_model-771_I.pdb                              0.04012         -0.85315
r_model-218_I.pdb                              0.03991         -0.85571
r_model-904_I.pdb                              0.03954         -0.86024
r_model-724_I.pdb                              0.03939         -0.86209
r_model-940_I.pdb                              0.03933         -0.86277
r_model-689_I.pdb                              0.03827         -0.87563
r_model-222_I.pdb                              0.03824         -0.87605
r_model-911_I.pdb                              0.03807         -0.87807
r_model-289_I.pdb                              0.03794         -0.87967
r_model-744_I.pdb                              0.03768         -0.88273
r_model-111_I.pdb                              0.03744         -0.88564
r_model-130_I.pdb                              0.03730         -0.88745
r_model-390_I.pdb                              0.03667         -0.89507
r_model-189_I.pdb                              0.03648         -0.89731
r_model-631_I.pdb                              0.03647         -0.89744
r_model-60_I.pdb                               0.03587         -0.90466
r_model-18_I.pdb                               0.03579         -0.90564
r_model-891_I.pdb                              0.03571         -0.90668
r_model-659_I.pdb                              0.03556         -0.90854
r_model-387_I.pdb                              0.03488         -0.91675
r_model-1162_I.pdb                             0.03475         -0.91830
r_model-477_I.pdb                              0.03458         -0.92038
r_model-895_I.pdb                              0.03449         -0.92143
r_model-510_I.pdb                              0.03418         -0.92524
r_model-244_I.pdb                              0.03383         -0.92942
r_model-642_I.pdb                              0.03371         -0.93093
r_model-81_I.pdb                               0.03344         -0.93416
r_model-1107_I.pdb                             0.03304         -0.93902
r_model-108_I.pdb                              0.03292         -0.94053
r_model-639_I.pdb                              0.03274         -0.94265
r_model-1048_I.pdb                             0.03242         -0.94650
r_model-883_I.pdb                              0.03199         -0.95174
r_model-897_I.pdb                              0.03157         -0.95685
r_model-545_I.pdb                              0.03157         -0.95689
r_model-1075_I.pdb                             0.03115         -0.96190
r_model-525_I.pdb                              0.03100         -0.96377
r_model-1172_I.pdb                             0.03056         -0.96909
r_model-436_I.pdb                              0.03046         -0.97034
r_model-168_I.pdb                              0.03023         -0.97307
r_model-754_I.pdb                              0.03005         -0.97523
r_model-663_I.pdb                              0.02989         -0.97727
r_model-821_I.pdb                              0.02979         -0.97848
r_model-596_I.pdb                              0.02941         -0.98305
r_model-837_I.pdb                              0.02933         -0.98404
r_model-655_I.pdb                              0.02911         -0.98667
r_model-1056_I.pdb                             0.02892         -0.98903
r_model-601_I.pdb                              0.02877         -0.99085
r_model-1154_I.pdb                             0.02876         -0.99094
r_model-793_I.pdb                              0.02868         -0.99191
r_model-122_I.pdb                              0.02863         -0.99252
r_model-402_I.pdb                              0.02857         -0.99321
r_model-1129_I.pdb                             0.02857         -0.99327
r_model-1099_I.pdb                             0.02840         -0.99530
r_model-357_I.pdb                              0.02827         -0.99688
r_model-1152_I.pdb                             0.02804         -0.99969
r_model-133_I.pdb                              0.02783         -1.00221
r_model-129_I.pdb                              0.02778         -1.00284
r_model-990_I.pdb                              0.02731         -1.00845
r_model-666_I.pdb                              0.02679         -1.01486
r_model-482_I.pdb                              0.02667         -1.01631
r_model-616_R.pdb                              0.02660         -1.01707
r_model-859_I.pdb                              0.02537         -1.03203
r_model-603_I.pdb                              0.02530         -1.03284
r_model-580_R.pdb                              0.02526         -1.03338
r_model-626_I.pdb                              0.02523         -1.03372
r_model-1181_I.pdb                             0.02514         -1.03483
r_model-680_I.pdb                              0.02508         -1.03550
r_model-427_I.pdb                              0.02460         -1.04137
r_model-63_I.pdb                               0.02444         -1.04325
r_model-367_I.pdb                              0.02434         -1.04447
r_model-641_I.pdb                              0.02419         -1.04633
r_model-445_I.pdb                              0.02411         -1.04728
r_model-442_I.pdb                              0.02402         -1.04844
r_model-11_I.pdb                               0.02374         -1.05175
r_model-1037_I.pdb                             0.02361         -1.05342
r_model-458_I.pdb                              0.02358         -1.05371
r_model-212_I.pdb                              0.02347         -1.05501
r_model-953_I.pdb                              0.02341         -1.05582
r_model-959_I.pdb                              0.02339         -1.05600
r_model-324_I.pdb                              0.02333         -1.05672
r_model-97_I.pdb                               0.02319         -1.05850
r_model-150_I.pdb                              0.02297         -1.06113
r_model-1156_I.pdb                             0.02297         -1.06108
r_model-924_I.pdb                              0.02277         -1.06359
r_model-83_I.pdb                               0.02275         -1.06376
r_model-1180_I.pdb                             0.02262         -1.06538
r_model-192_I.pdb                              0.02252         -1.06664
r_model-116_I.pdb                              0.02244         -1.06759
r_model-1046_I.pdb                             0.02243         -1.06770
r_model-421_I.pdb                              0.02240         -1.06801
r_model-366_I.pdb                              0.02221         -1.07033
r_model-1190_I.pdb                             0.02216         -1.07096
r_model-787_I.pdb                              0.02209         -1.07177
r_model-985_I.pdb                              0.02200         -1.07289
r_model-686_R.pdb                              0.02196         -1.07338
r_model-1029_I.pdb                             0.02189         -1.07427
r_model-202_I.pdb                              0.02187         -1.07452
r_model-927_I.pdb                              0.02174         -1.07604
r_model-861_I.pdb                              0.02145         -1.07960
r_model-719_I.pdb                              0.02144         -1.07962
r_model-141_I.pdb                              0.02133         -1.08097
r_model-676_I.pdb                              0.02112         -1.08355
r_model-452_I.pdb                              0.02100         -1.08501
r_model-578_I.pdb                              0.02098         -1.08528
r_model-856_I.pdb                              0.02097         -1.08535
r_model-443_I.pdb                              0.02097         -1.08532
r_model-721_I.pdb                              0.02081         -1.08732
r_model-917_I.pdb                              0.02078         -1.08769
r_model-408_I.pdb                              0.02074         -1.08813
r_model-1084_I.pdb                             0.02065         -1.08925
r_model-476_I.pdb                              0.02055         -1.09050
r_model-1072_I.pdb                             0.02048         -1.09129
r_model-638_I.pdb                              0.02044         -1.09184
r_model-434_I.pdb                              0.02034         -1.09306
r_model-853_I.pdb                              0.02023         -1.09431
r_model-854_I.pdb                              0.02008         -1.09616
r_model-728_I.pdb                              0.02000         -1.09714
r_model-294_I.pdb                              0.01991         -1.09822
r_model-632_I.pdb                              0.01985         -1.09901
r_model-165_I.pdb                              0.01984         -1.09910
r_model-1109_I.pdb                             0.01975         -1.10013
r_model-784_I.pdb                              0.01971         -1.10061
r_model-1194_I.pdb                             0.01968         -1.10105
r_model-114_I.pdb                              0.01968         -1.10102
r_model-515_I.pdb                              0.01964         -1.10147
r_model-378_I.pdb                              0.01960         -1.10196
r_model-615_I.pdb                              0.01938         -1.10467
r_model-40_I.pdb                               0.01929         -1.10575
r_model-454_I.pdb                              0.01919         -1.10702
r_model-1065_I.pdb                             0.01917         -1.10724
r_model-544_I.pdb                              0.01913         -1.10773
r_model-506_I.pdb                              0.01902         -1.10903
r_model-943_I.pdb                              0.01898         -1.10955
r_model-520_I.pdb                              0.01893         -1.11009
r_model-504_I.pdb                              0.01874         -1.11243
r_model-1100_I.pdb                             0.01873         -1.11249
r_model-287_I.pdb                              0.01863         -1.11378
r_model-217_I.pdb                              0.01863         -1.11371
r_model-599_I.pdb                              0.01836         -1.11705
r_model-1006_I.pdb                             0.01814         -1.11968
r_model-226_I.pdb                              0.01781         -1.12373
r_model-1188_I.pdb                             0.01768         -1.12528
r_model-560_I.pdb                              0.01765         -1.12559
r_model-747_I.pdb                              0.01755         -1.12682
r_model-682_I.pdb                              0.01753         -1.12713
r_model-10_I.pdb                               0.01722         -1.13090
r_model-597_I.pdb                              0.01709         -1.13236
r_model-191_I.pdb                              0.01703         -1.13316
r_model-23_I.pdb                               0.01701         -1.13337
r_model-203_I.pdb                              0.01683         -1.13553
r_model-519_I.pdb                              0.01670         -1.13711
r_model-227_I.pdb                              0.01662         -1.13808
r_model-581_I.pdb                              0.01656         -1.13889
r_model-766_I.pdb                              0.01648         -1.13986
r_model-656_I.pdb                              0.01642         -1.14054
r_model-356_I.pdb                              0.01639         -1.14092
r_model-841_I.pdb                              0.01623         -1.14283
r_model-574_I.pdb                              0.01623         -1.14287
r_model-142_I.pdb                              0.01618         -1.14342
r_model-234_I.pdb                              0.01617         -1.14357
r_model-1197_I.pdb                             0.01612         -1.14420
r_model-420_I.pdb                              0.01604         -1.14513
r_model-478_I.pdb                              0.01593         -1.14653
r_model-115_I.pdb                              0.01585         -1.14748
r_model-617_I.pdb                              0.01576         -1.14860
r_model-1087_I.pdb                             0.01575         -1.14864
r_model-1096_I.pdb                             0.01571         -1.14913
r_model-675_I.pdb                              0.01568         -1.14955
r_model-113_I.pdb                              0.01567         -1.14959
r_model-998_I.pdb                              0.01555         -1.15111
r_model-205_I.pdb                              0.01534         -1.15366
r_model-925_I.pdb                              0.01526         -1.15465
r_model-51_I.pdb                               0.01522         -1.15504
r_model-349_I.pdb                              0.01520         -1.15529
r_model-1143_I.pdb                             0.01519         -1.15548
r_model-22_I.pdb                               0.01510         -1.15659
r_model-255_I.pdb                              0.01509         -1.15668
r_model-550_I.pdb                              0.01506         -1.15704
r_model-484_I.pdb                              0.01498         -1.15806
r_model-537_I.pdb                              0.01494         -1.15843
r_model-385_I.pdb                              0.01485         -1.15961
r_model-768_I.pdb                              0.01473         -1.16101
r_model-609_I.pdb                              0.01473         -1.16100
r_model-1132_I.pdb                             0.01451         -1.16367
r_model-981_I.pdb                              0.01443         -1.16462
r_model-819_I.pdb                              0.01440         -1.16506
r_model-916_I.pdb                              0.01436         -1.16557
r_model-167_I.pdb                              0.01422         -1.16722
r_model-636_I.pdb                              0.01420         -1.16741
r_model-862_R.pdb                              0.01418         -1.16767
r_model-882_I.pdb                              0.01409         -1.16876
r_model-401_I.pdb                              0.01402         -1.16968
r_model-151_I.pdb                              0.01398         -1.17014
r_model-1171_I.pdb                             0.01376         -1.17281
r_model-1024_I.pdb                             0.01374         -1.17306
r_model-197_I.pdb                              0.01371         -1.17343
r_model-1111_I.pdb                             0.01360         -1.17479
r_model-34_I.pdb                               0.01350         -1.17594
r_model-1073_I.pdb                             0.01333         -1.17797
r_model-588_I.pdb                              0.01313         -1.18042
r_model-428_I.pdb                              0.01306         -1.18133
r_model-1184_I.pdb                             0.01278         -1.18466
r_model-501_I.pdb                              0.01267         -1.18605
r_model-828_I.pdb                              0.01255         -1.18751
r_model-727_I.pdb                              0.01245         -1.18873
r_model-282_I.pdb                              0.01242         -1.18899
r_model-992_I.pdb                              0.01236         -1.18981
r_model-845_I.pdb                              0.01236         -1.18982
r_model-652_I.pdb                              0.01236         -1.18979
r_model-1185_I.pdb                             0.01236         -1.18979
r_model-994_I.pdb                              0.01234         -1.19005
r_model-965_I.pdb                              0.01234         -1.18996
r_model-660_I.pdb                              0.01234         -1.18998
r_model-587_I.pdb                              0.01229         -1.19067
r_model-262_R.pdb                              0.01221         -1.19157
r_model-131_I.pdb                              0.01213         -1.19256
r_model-333_R.pdb                              0.01194         -1.19487
r_model-313_I.pdb                              0.01182         -1.19634
r_model-905_I.pdb                              0.01177         -1.19691
r_model-700_R.pdb                              0.01171         -1.19770
r_model-1041_I.pdb                             0.01167         -1.19817
r_model-1044_I.pdb                             0.01160         -1.19895
r_model-32_R.pdb                               0.01147         -1.20061
r_model-265_I.pdb                              0.01146         -1.20065
r_model-508_I.pdb                              0.01128         -1.20284
r_model-767_I.pdb                              0.01123         -1.20349
r_model-159_R.pdb                              0.01122         -1.20355
r_model-126_R.pdb                              0.01119         -1.20395
r_model-155_I.pdb                              0.01114         -1.20455
r_model-381_I.pdb                              0.01112         -1.20485
r_model-1059_I.pdb                             0.01100         -1.20631
r_model-467_I.pdb                              0.01076         -1.20912
r_model-1128_I.pdb                             0.01043         -1.21311
r_model-132_I.pdb                              0.01042         -1.21333
r_model-354_I.pdb                              0.01026         -1.21528
r_model-120_I.pdb                              0.01025         -1.21541
r_model-320_R.pdb                              0.01015         -1.21650
r_model-720_I.pdb                              0.01013         -1.21684
r_model-1035_I.pdb                             0.01012         -1.21686
r_model-1061_I.pdb                             0.00994         -1.21905
r_model-748_I.pdb                              0.00985         -1.22015
r_model-511_I.pdb                              0.00985         -1.22024
r_model-1196_I.pdb                             0.00983         -1.22045
r_model-733_I.pdb                              0.00978         -1.22099
r_model-216_I.pdb                              0.00961         -1.22317
r_model-1026_I.pdb                             0.00959         -1.22332
r_model-433_I.pdb                              0.00941         -1.22549
r_model-531_I.pdb                              0.00923         -1.22767
r_model-530_I.pdb                              0.00923         -1.22773
r_model-1092_R.pdb                             0.00917         -1.22848
r_model-1176_I.pdb                             0.00910         -1.22924
r_model-950_I.pdb                              0.00900         -1.23046
r_model-780_I.pdb                              0.00894         -1.23129
r_model-71_I.pdb                               0.00893         -1.23134
r_model-455_I.pdb                              0.00886         -1.23216
r_model-425_I.pdb                              0.00879         -1.23302
r_model-839_I.pdb                              0.00873         -1.23375
r_model-1168_I.pdb                             0.00864         -1.23486
r_model-105_I.pdb                              0.00860         -1.23540
r_model-752_I.pdb                              0.00858         -1.23556
r_model-890_I.pdb                              0.00846         -1.23710
r_model-907_I.pdb                              0.00837         -1.23817
r_model-815_I.pdb                              0.00836         -1.23827
r_model-1062_I.pdb                             0.00832         -1.23879
r_model-592_I.pdb                              0.00830         -1.23905
r_model-55_I.pdb                               0.00819         -1.24027
r_model-250_I.pdb                              0.00818         -1.24042
r_model-672_I.pdb                              0.00815         -1.24075
r_model-371_I.pdb                              0.00808         -1.24164
r_model-160_I.pdb                              0.00804         -1.24211
r_model-986_I.pdb                              0.00799         -1.24271
r_model-183_I.pdb                              0.00797         -1.24295
r_model-919_I.pdb                              0.00792         -1.24364
r_model-154_I.pdb                              0.00792         -1.24364
r_model-280_I.pdb                              0.00784         -1.24457
r_model-613_I.pdb                              0.00781         -1.24488
r_model-569_I.pdb                              0.00763         -1.24710
r_model-1183_I.pdb                             0.00748         -1.24893
r_model-645_I.pdb                              0.00747         -1.24908
r_model-643_I.pdb                              0.00733         -1.25071
r_model-679_I.pdb                              0.00731         -1.25104
r_model-834_I.pdb                              0.00725         -1.25177
r_model-527_I.pdb                              0.00717         -1.25269
r_model-404_I.pdb                              0.00717         -1.25263
r_model-507_I.pdb                              0.00716         -1.25277
r_model-464_I.pdb                              0.00716         -1.25279
r_model-661_I.pdb                              0.00714         -1.25302
r_model-570_I.pdb                              0.00708         -1.25374
r_model-664_I.pdb                              0.00700         -1.25480
r_model-393_I.pdb                              0.00699         -1.25491
r_model-836_I.pdb                              0.00687         -1.25632
r_model-755_I.pdb                              0.00687         -1.25636
r_model-102_I.pdb                              0.00675         -1.25777
r_model-382_I.pdb                              0.00668         -1.25862
r_model-206_I.pdb                              0.00665         -1.25902
r_model-567_I.pdb                              0.00661         -1.25947
r_model-702_I.pdb                              0.00654         -1.26033
r_model-403_I.pdb                              0.00652         -1.26056
r_model-1033_I.pdb                             0.00643         -1.26161
r_model-1038_I.pdb                             0.00641         -1.26191
r_model-252_I.pdb                              0.00632         -1.26300
r_model-644_I.pdb                              0.00629         -1.26339
r_model-103_I.pdb                              0.00629         -1.26332
r_model-913_I.pdb                              0.00627         -1.26363
r_model-1118_I.pdb                             0.00626         -1.26370
r_model-929_I.pdb                              0.00621         -1.26429
r_model-303_I.pdb                              0.00617         -1.26480
r_model-178_I.pdb                              0.00617         -1.26482
r_model-850_I.pdb                              0.00613         -1.26535
r_model-772_I.pdb                              0.00608         -1.26596
r_model-310_I.pdb                              0.00602         -1.26665
r_model-312_I.pdb                              0.00599         -1.26695
r_model-180_I.pdb                              0.00599         -1.26696
r_model-376_I.pdb                              0.00594         -1.26765
r_model-1080_I.pdb                             0.00592         -1.26786
r_model-1138_I.pdb                             0.00585         -1.26869
r_model-5_I.pdb                                0.00581         -1.26920
r_model-539_I.pdb                              0.00581         -1.26920
r_model-814_I.pdb                              0.00579         -1.26936
r_model-624_I.pdb                              0.00578         -1.26949
r_model-621_I.pdb                              0.00577         -1.26969
r_model-306_I.pdb                              0.00577         -1.26964
r_model-868_I.pdb                              0.00576         -1.26982
r_model-77_I.pdb                               0.00569         -1.27058
r_model-138_I.pdb                              0.00568         -1.27081
r_model-875_I.pdb                              0.00553         -1.27257
r_model-932_I.pdb                              0.00547         -1.27336
r_model-796_I.pdb                              0.00547         -1.27335
r_model-612_I.pdb                              0.00546         -1.27347
r_model-561_I.pdb                              0.00535         -1.27479
r_model-606_R.pdb                              0.00532         -1.27508
r_model-885_I.pdb                              0.00529         -1.27547
r_model-1163_I.pdb                             0.00529         -1.27554
r_model-840_I.pdb                              0.00527         -1.27570
r_model-962_I.pdb                              0.00522         -1.27631
r_model-658_I.pdb                              0.00521         -1.27648
r_model-1165_I.pdb                             0.00521         -1.27648
r_model-335_I.pdb                              0.00507         -1.27810
r_model-341_I.pdb                              0.00500         -1.27900
r_model-243_I.pdb                              0.00493         -1.27982
r_model-68_I.pdb                               0.00483         -1.28106
r_model-156_I.pdb                              0.00482         -1.28121
r_model-269_I.pdb                              0.00469         -1.28275
r_model-301_I.pdb                              0.00458         -1.28414
r_model-849_I.pdb                              0.00455         -1.28451
r_model-272_I.pdb                              0.00454         -1.28457
r_model-194_I.pdb                              0.00444         -1.28584
r_model-589_I.pdb                              0.00433         -1.28708
r_model-58_I.pdb                               0.00431         -1.28737
r_model-533_I.pdb                              0.00430         -1.28749
r_model-946_I.pdb                              0.00422         -1.28851
r_model-524_I.pdb                              0.00414         -1.28943
r_model-1173_I.pdb                             0.00414         -1.28937
r_model-762_I.pdb                              0.00404         -1.29061
r_model-996_I.pdb                              0.00383         -1.29318
r_model-556_I.pdb                              0.00381         -1.29346
r_model-59_I.pdb                               0.00377         -1.29386
r_model-1086_I.pdb                             0.00374         -1.29433
r_model-610_I.pdb                              0.00373         -1.29442
r_model-372_I.pdb                              0.00372         -1.29453
r_model-291_I.pdb                              0.00366         -1.29528
r_model-790_I.pdb                              0.00365         -1.29542
r_model-863_I.pdb                              0.00358         -1.29616
r_model-6_I.pdb                                0.00354         -1.29668
r_model-1040_I.pdb                             0.00333         -1.29921
r_model-600_I.pdb                              0.00317         -1.30123
r_model-38_I.pdb                               0.00310         -1.30202
r_model-334_I.pdb                              0.00309         -1.30220
r_model-1015_I.pdb                             0.00307         -1.30239
r_model-79_I.pdb                               0.00304         -1.30280
r_model-647_I.pdb                              0.00298         -1.30351
r_model-1003_I.pdb                             0.00298         -1.30345
r_model-628_I.pdb                              0.00296         -1.30375
r_model-41_I.pdb                               0.00294         -1.30396
r_model-330_I.pdb                              0.00292         -1.30426
r_model-124_I.pdb                              0.00292         -1.30417
r_model-735_I.pdb                              0.00291         -1.30433
r_model-214_I.pdb                              0.00290         -1.30452
r_model-823_I.pdb                              0.00283         -1.30532
r_model-722_I.pdb                              0.00276         -1.30611
r_model-350_I.pdb                              0.00276         -1.30613
r_model-94_I.pdb                               0.00272         -1.30661
r_model-910_I.pdb                              0.00268         -1.30709
r_model-546_I.pdb                              0.00255         -1.30872
r_model-343_I.pdb                              0.00252         -1.30904
r_model-975_I.pdb                              0.00244         -1.31003
r_model-711_I.pdb                              0.00243         -1.31014
r_model-731_I.pdb                              0.00234         -1.31123
r_model-704_I.pdb                              0.00213         -1.31380
r_model-137_I.pdb                              0.00187         -1.31689
r_model-941_I.pdb                              0.00180         -1.31784
r_model-881_I.pdb                              0.00173         -1.31869
r_model-1145_I.pdb                             0.00155         -1.32086
r_model-422_I.pdb                              0.00138         -1.32290
r_model-842_I.pdb                              0.00128         -1.32405
r_model-7_R.pdb                                0.00128         -1.32410
r_model-984_I.pdb                              0.00000         -1.33962
r_model-955_I.pdb                              0.00000         -1.33962
r_model-750_I.pdb                              0.00000         -1.33962
r_model-74_I.pdb                               0.00000         -1.33962
r_model-69_I.pdb                               0.00000         -1.33962
r_model-540_I.pdb                              0.00000         -1.33962
r_model-534_I.pdb                              0.00000         -1.33962
r_model-496_I.pdb                              0.00000         -1.33962
r_model-451_I.pdb                              0.00000         -1.33962
r_model-1159_I.pdb                             0.00000         -1.33962
