# Supplementary material for: Introducing a Clustering Step in a Consensus Approach for the Scoring of Protein-Protein Docking Models
Source: PLoS One. 2016 Nov 15;11(11):e0166460. doi: 10.1371/journal.pone.0166460 (PMC5112798; doi:10.1371/journal.pone.0166460)
Supplement: S1 Data — (TGZ) [file pone.0166460.s001.tgz › Oliva-Repository-PlosOne/CONSRANK/T46.out]

r_model-1498_I.pdb                             0.04575          3.37811
r_model-313_I.pdb                              0.04467          3.26822
r_model-1022_I.pdb                             0.04421          3.22137
r_model-365_I.pdb                              0.04403          3.20303
r_model-662_I.pdb                              0.04400          3.20017
r_model-1655_I.pdb                             0.04394          3.19391
r_model-1438_I.pdb                             0.04394          3.19391
r_model-1422_I.pdb                             0.04389          3.18951
r_model-284_I.pdb                              0.04385          3.18506
r_model-116_I.pdb                              0.04385          3.18506
r_model-876_I.pdb                              0.04384          3.18366
r_model-1511_I.pdb                             0.04377          3.17704
r_model-914_I.pdb                              0.04362          3.16198
r_model-423_I.pdb                              0.04362          3.16198
r_model-362_I.pdb                              0.04360          3.15963
r_model-1672_I.pdb                             0.04352          3.15179
r_model-139_I.pdb                              0.04352          3.15179
r_model-325_A.pdb                              0.04290          3.08876
r_model-1252_A.pdb                             0.04290          3.08876
r_model-497_I.pdb                              0.04282          3.08066
r_model-151_I.pdb                              0.04259          3.05703
r_model-349_I.pdb                              0.04235          3.03298
r_model-324_I.pdb                              0.04229          3.02630
r_model-1066_I.pdb                             0.04227          3.02518
r_model-742_I.pdb                              0.04209          3.00672
r_model-1307_I.pdb                             0.04198          2.99498
r_model-1053_I.pdb                             0.04197          2.99432
r_model-867_I.pdb                              0.04191          2.98819
r_model-204_I.pdb                              0.04186          2.98348
r_model-262_I.pdb                              0.04183          2.98031
r_model-609_I.pdb                              0.04181          2.97850
r_model-1564_I.pdb                             0.04181          2.97850
r_model-804_I.pdb                              0.04178          2.97527
r_model-526_I.pdb                              0.04159          2.95530
r_model-1477_I.pdb                             0.04159          2.95530
r_model-674_I.pdb                              0.04150          2.94696
r_model-338_I.pdb                              0.04136          2.93240
r_model-1274_I.pdb                             0.04135          2.93181
r_model-591_I.pdb                              0.04132          2.92870
r_model-329_I.pdb                              0.04131          2.92704
r_model-1264_I.pdb                             0.04118          2.91376
r_model-200_I.pdb                              0.04095          2.89051
r_model-1138_I.pdb                             0.04095          2.89051
r_model-1512_I.pdb                             0.04091          2.88711
r_model-787_I.pdb                              0.04071          2.86610
r_model-1399_I.pdb                             0.04071          2.86610
r_model-1572_I.pdb                             0.04066          2.86098
r_model-1395_I.pdb                             0.04044          2.83907
r_model-499_I.pdb                              0.04029          2.82351
r_model-1483_I.pdb                             0.04023          2.81810
r_model-1536_I.pdb                             0.04011          2.80587
r_model-1234_I.pdb                             0.03996          2.79049
r_model-140_I.pdb                              0.03994          2.78837
r_model-954_I.pdb                              0.03991          2.78525
r_model-921_I.pdb                              0.03991          2.78525
r_model-939_I.pdb                              0.03983          2.77722
r_model-1309_I.pdb                             0.03959          2.75255
r_model-312_I.pdb                              0.03946          2.73948
r_model-1050_I.pdb                             0.03946          2.73948
r_model-599_I.pdb                              0.03932          2.72542
r_model-1669_I.pdb                             0.03919          2.71226
r_model-1123_I.pdb                             0.03919          2.71226
r_model-1503_I.pdb                             0.03910          2.70324
r_model-1206_I.pdb                             0.03910          2.70324
r_model-882_A.pdb                              0.03850          2.64222
r_model-697_A.pdb                              0.03850          2.64222
r_model-989_I.pdb                              0.03843          2.63537
r_model-1314_I.pdb                             0.03843          2.63537
r_model-1406_I.pdb                             0.03834          2.62626
r_model-589_I.pdb                              0.03832          2.62419
r_model-1259_I.pdb                             0.03832          2.62419
r_model-467_I.pdb                              0.03821          2.61305
r_model-289_I.pdb                              0.03821          2.61305
r_model-860_I.pdb                              0.03806          2.59811
r_model-1283_I.pdb                             0.03803          2.59413
r_model-1481_I.pdb                             0.03802          2.59308
r_model-1446_I.pdb                             0.03802          2.59308
r_model-972_I.pdb                              0.03795          2.58648
r_model-512_I.pdb                              0.03795          2.58648
r_model-1598_I.pdb                             0.03765          2.55562
r_model-1417_I.pdb                             0.03765          2.55562
r_model-347_I.pdb                              0.03757          2.54777
r_model-1311_I.pdb                             0.03757          2.54777
r_model-633_I.pdb                              0.03756          2.54674
r_model-1656_I.pdb                             0.03756          2.54674
r_model-1331_I.pdb                             0.03700          2.49022
r_model-417_I.pdb                              0.03674          2.46339
r_model-1384_I.pdb                             0.03674          2.46339
r_model-217_I.pdb                              0.03638          2.42759
r_model-1133_I.pdb                             0.03631          2.42026
r_model-1445_I.pdb                             0.03626          2.41531
r_model-1615_I.pdb                             0.03615          2.40427
r_model-955_I.pdb                              0.03614          2.40297
r_model-101_I.pdb                              0.03608          2.39660
r_model-78_I.pdb                               0.03602          2.39068
r_model-1164_I.pdb                             0.03591          2.37953
r_model-832_I.pdb                              0.03587          2.37539
r_model-506_I.pdb                              0.03576          2.36380
r_model-1008_I.pdb                             0.03576          2.36380
r_model-1404_A.pdb                             0.03569          2.35720
r_model-1096_A.pdb                             0.03569          2.35720
r_model-1475_I.pdb                             0.03566          2.35455
r_model-1443_I.pdb                             0.03548          2.33573
r_model-377_A.pdb                              0.03544          2.33138
r_model-358_A.pdb                              0.03544          2.33138
r_model-1320_I.pdb                             0.03528          2.31537
r_model-210_I.pdb                              0.03526          2.31305
r_model-1642_I.pdb                             0.03516          2.30354
r_model-1249_I.pdb                             0.03505          2.29268
r_model-628_I.pdb                              0.03503          2.29055
r_model-868_I.pdb                              0.03489          2.27573
r_model-105_I.pdb                              0.03483          2.27019
r_model-1233_I.pdb                             0.03472          2.25830
r_model-550_I.pdb                              0.03469          2.25531
r_model-1289_I.pdb                             0.03468          2.25465
r_model-45_I.pdb                               0.03448          2.23394
r_model-1161_I.pdb                             0.03448          2.23394
r_model-600_I.pdb                              0.03432          2.21854
r_model-959_I.pdb                              0.03416          2.20169
r_model-280_I.pdb                              0.03414          2.20014
r_model-1352_I.pdb                             0.03414          2.20014
r_model-394_I.pdb                              0.03404          2.19003
r_model-1178_I.pdb                             0.03403          2.18841
r_model-1036_I.pdb                             0.03403          2.18841
r_model-759_I.pdb                              0.03402          2.18746
r_model-1526_I.pdb                             0.03401          2.18708
r_model-1682_I.pdb                             0.03400          2.18539
r_model-1566_I.pdb                             0.03398          2.18376
r_model-1197_R.pdb                             0.03394          2.18007
r_model-1451_I.pdb                             0.03381          2.16650
r_model-1267_I.pdb                             0.03381          2.16650
r_model-495_I.pdb                              0.03341          2.12603
r_model-1627_I.pdb                             0.03341          2.12603
r_model-1313_I.pdb                             0.03334          2.11855
r_model-444_I.pdb                              0.03320          2.10494
r_model-1685_I.pdb                             0.03316          2.10024
r_model-356_I.pdb                              0.03214          1.99658
r_model-917_I.pdb                              0.03202          1.98484
r_model-816_I.pdb                              0.03202          1.98484
r_model-933_I.pdb                              0.03090          1.87124
r_model-651_I.pdb                              0.03090          1.87124
r_model-691_I.pdb                              0.03081          1.86183
r_model-740_A.pdb                              0.02958          1.73707
r_model-1077_A.pdb                             0.02958          1.73707
r_model-1560_I.pdb                             0.02940          1.71867
r_model-988_A.pdb                              0.02925          1.70359
r_model-781_A.pdb                              0.02925          1.70359
r_model-680_I.pdb                              0.02904          1.68228
r_model-293_A.pdb                              0.02874          1.65186
r_model-1588_A.pdb                             0.02874          1.65186
r_model-1056_I.pdb                             0.02829          1.60644
r_model-1396_I.pdb                             0.02828          1.60553
r_model-443_A.pdb                              0.02705          1.48013
r_model-1302_A.pdb                             0.02705          1.48013
r_model-668_A.pdb                              0.02699          1.47489
r_model-373_A.pdb                              0.02699          1.47489
r_model-395_I.pdb                              0.02681          1.45641
r_model-1659_I.pdb                             0.02671          1.44633
r_model-267_R.pdb                              0.02665          1.44037
r_model-1366_I.pdb                             0.02657          1.43152
r_model-306_R.pdb                              0.02643          1.41779
r_model-258_I.pdb                              0.02642          1.41618
r_model-271_I.pdb                              0.02638          1.41262
r_model-877_I.pdb                              0.02630          1.40403
r_model-960_I.pdb                              0.02629          1.40293
r_model-468_I.pdb                              0.02624          1.39814
r_model-1335_I.pdb                             0.02623          1.39721
r_model-286_I.pdb                              0.02616          1.39052
r_model-646_I.pdb                              0.02582          1.35569
r_model-61_I.pdb                               0.02567          1.34094
r_model-81_I.pdb                               0.02563          1.33610
r_model-419_I.pdb                              0.02563          1.33610
r_model-1425_R.pdb                             0.02553          1.32577
r_model-1157_I.pdb                             0.02530          1.30245
r_model-404_R.pdb                              0.02525          1.29801
r_model-231_I.pdb                              0.02522          1.29517
r_model-1068_I.pdb                             0.02516          1.28851
r_model-1071_R.pdb                             0.02506          1.27848
r_model-571_I.pdb                              0.02501          1.27392
r_model-1247_I.pdb                             0.02501          1.27392
r_model-21_I.pdb                               0.02499          1.27198
r_model-998_R.pdb                              0.02489          1.26098
r_model-307_I.pdb                              0.02489          1.26126
r_model-1051_I.pdb                             0.02485          1.25777
r_model-1568_R.pdb                             0.02478          1.25043
r_model-1583_R.pdb                             0.02476          1.24810
r_model-1392_R.pdb                             0.02473          1.24561
r_model-1354_I.pdb                             0.02473          1.24561
r_model-1293_I.pdb                             0.02465          1.23656
r_model-577_I.pdb                              0.02461          1.23331
r_model-1110_I.pdb                             0.02457          1.22918
r_model-523_R.pdb                              0.02453          1.22452
r_model-885_I.pdb                              0.02450          1.22203
r_model-1495_I.pdb                             0.02443          1.21454
r_model-111_I.pdb                              0.02443          1.21454
r_model-963_A.pdb                              0.02442          1.21374
r_model-152_A.pdb                              0.02442          1.21374
r_model-541_I.pdb                              0.02431          1.20246
r_model-411_I.pdb                              0.02423          1.19439
r_model-1385_I.pdb                             0.02423          1.19439
r_model-1628_I.pdb                             0.02415          1.18586
r_model-252_I.pdb                              0.02413          1.18405
r_model-1290_R.pdb                             0.02409          1.17973
r_model-1176_I.pdb                             0.02404          1.17556
r_model-806_R.pdb                              0.02400          1.17152
r_model-1091_I.pdb                             0.02400          1.17092
r_model-1328_I.pdb                             0.02399          1.17021
r_model-1345_R.pdb                             0.02391          1.16180
r_model-892_I.pdb                              0.02375          1.14556
r_model-378_I.pdb                              0.02371          1.14204
r_model-308_I.pdb                              0.02371          1.14204
r_model-1316_I.pdb                             0.02369          1.13918
r_model-66_I.pdb                               0.02356          1.12610
r_model-294_R.pdb                              0.02355          1.12517
r_model-729_R.pdb                              0.02344          1.11433
r_model-1622_R.pdb                             0.02342          1.11204
r_model-1332_I.pdb                             0.02342          1.11252
r_model-737_I.pdb                              0.02338          1.10781
r_model-343_A.pdb                              0.02336          1.10618
r_model-1303_A.pdb                             0.02336          1.10618
r_model-202_I.pdb                              0.02334          1.10424
r_model-1098_I.pdb                             0.02326          1.09623
r_model-118_I.pdb                              0.02325          1.09537
r_model-422_I.pdb                              0.02322          1.09215
r_model-485_R.pdb                              0.02317          1.08669
r_model-1167_R.pdb                             0.02316          1.08547
r_model-956_R.pdb                              0.02314          1.08427
r_model-513_R.pdb                              0.02309          1.07847
r_model-36_R.pdb                               0.02309          1.07888
r_model-1487_I.pdb                             0.02307          1.07631
r_model-1380_R.pdb                             0.02305          1.07421
r_model-51_R.pdb                               0.02303          1.07278
r_model-418_I.pdb                              0.02296          1.06551
r_model-314_I.pdb                              0.02296          1.06551
r_model-1191_R.pdb                             0.02296          1.06555
r_model-897_R.pdb                              0.02290          1.05971
r_model-1285_I.pdb                             0.02277          1.04605
r_model-749_I.pdb                              0.02269          1.03777
r_model-924_R.pdb                              0.02259          1.02747
r_model-969_R.pdb                              0.02258          1.02651
r_model-1135_R.pdb                             0.02255          1.02343
r_model-1494_R.pdb                             0.02246          1.01489
r_model-1504_I.pdb                             0.02234          1.00247
r_model-727_I.pdb                              0.02222          0.98999
r_model-273_I.pdb                              0.02219          0.98765
r_model-695_I.pdb                              0.02210          0.97862
r_model-386_I.pdb                              0.02207          0.97552
r_model-1423_R.pdb                             0.02207          0.97478
r_model-488_R.pdb                              0.02204          0.97245
r_model-1079_I.pdb                             0.02198          0.96601
r_model-1454_I.pdb                             0.02196          0.96377
r_model-1520_R.pdb                             0.02195          0.96266
r_model-992_I.pdb                              0.02193          0.96141
r_model-201_I.pdb                              0.02193          0.96141
r_model-1239_R.pdb                             0.02188          0.95574
r_model-1626_R.pdb                             0.02178          0.94595
r_model-1085_R.pdb                             0.02168          0.93577
r_model-14_R.pdb                               0.02139          0.90625
r_model-1209_R.pdb                             0.02117          0.88410
r_model-1229_I.pdb                             0.02112          0.87839
r_model-1296_R.pdb                             0.02087          0.85328
r_model-1432_I.pdb                             0.02085          0.85177
r_model-72_I.pdb                               0.02069          0.83493
r_model-86_I.pdb                               0.02065          0.83114
r_model-1614_I.pdb                             0.02065          0.83114
r_model-555_R.pdb                              0.02058          0.82418
r_model-802_R.pdb                              0.02056          0.82158
r_model-636_I.pdb                              0.02042          0.80768
r_model-1410_I.pdb                             0.02042          0.80768
r_model-1530_R.pdb                             0.02025          0.79101
r_model-1173_R.pdb                             0.02018          0.78387
r_model-1415_R.pdb                             0.02017          0.78270
r_model-1695_R.pdb                             0.02008          0.77291
r_model-95_I.pdb                               0.02005          0.77001
r_model-192_R.pdb                              0.02002          0.76673
r_model-367_R.pdb                              0.01994          0.75937
r_model-1033_R.pdb                             0.01992          0.75746
r_model-919_I.pdb                              0.01988          0.75292
r_model-575_I.pdb                              0.01978          0.74323
r_model-1640_I.pdb                             0.01973          0.73770
r_model-1611_R.pdb                             0.01971          0.73571
r_model-282_R.pdb                              0.01955          0.71977
r_model-1645_R.pdb                             0.01950          0.71472
r_model-1214_I.pdb                             0.01949          0.71357
r_model-1371_R.pdb                             0.01944          0.70880
r_model-1119_I.pdb                             0.01939          0.70365
r_model-728_R.pdb                              0.01933          0.69769
r_model-368_I.pdb                              0.01923          0.68657
r_model-594_I.pdb                              0.01922          0.68581
r_model-23_R.pdb                               0.01914          0.67747
r_model-1315_R.pdb                             0.01909          0.67305
r_model-828_R.pdb                              0.01908          0.67160
r_model-387_R.pdb                              0.01908          0.67160
r_model-1281_I.pdb                             0.01894          0.65770
r_model-1586_R.pdb                             0.01893          0.65688
r_model-607_R.pdb                              0.01885          0.64900
r_model-203_I.pdb                              0.01885          0.64807
r_model-1317_I.pdb                             0.01885          0.64807
r_model-1213_R.pdb                             0.01885          0.64900
r_model-1485_I.pdb                             0.01881          0.64475
r_model-1137_I.pdb                             0.01881          0.64475
r_model-141_I.pdb                              0.01876          0.63899
r_model-62_I.pdb                               0.01871          0.63401
r_model-966_R.pdb                              0.01866          0.62888
r_model-811_R.pdb                              0.01866          0.62888
r_model-712_I.pdb                              0.01865          0.62815
r_model-49_I.pdb                               0.01864          0.62768
r_model-168_I.pdb                              0.01864          0.62768
r_model-345_I.pdb                              0.01862          0.62494
r_model-196_I.pdb                              0.01862          0.62494
r_model-1576_R.pdb                             0.01855          0.61819
r_model-928_R.pdb                              0.01853          0.61570
r_model-336_R.pdb                              0.01853          0.61615
r_model-1106_R.pdb                             0.01852          0.61547
r_model-47_I.pdb                               0.01847          0.60960
r_model-107_I.pdb                              0.01847          0.60960
r_model-543_I.pdb                              0.01842          0.60461
r_model-1486_I.pdb                             0.01842          0.60461
r_model-6_R.pdb                                0.01831          0.59321
r_model-779_I.pdb                              0.01830          0.59223
r_model-899_R.pdb                              0.01828          0.59030
r_model-453_I.pdb                              0.01822          0.58462
r_model-1402_I.pdb                             0.01822          0.58462
r_model-854_I.pdb                              0.01814          0.57696
r_model-147_I.pdb                              0.01814          0.57696
r_model-843_I.pdb                              0.01812          0.57402
r_model-211_I.pdb                              0.01812          0.57402
r_model-1449_R.pdb                             0.01808          0.57038
r_model-1542_I.pdb                             0.01807          0.56910
r_model-1349_I.pdb                             0.01807          0.56910
r_model-982_I.pdb                              0.01800          0.56210
r_model-1183_I.pdb                             0.01796          0.55805
r_model-1156_I.pdb                             0.01796          0.55805
r_model-1319_I.pdb                             0.01788          0.54976
r_model-1162_R.pdb                             0.01785          0.54753
r_model-785_I.pdb                              0.01783          0.54459
r_model-165_I.pdb                              0.01783          0.54459
r_model-1690_R.pdb                             0.01780          0.54221
r_model-1613_I.pdb                             0.01771          0.53304
r_model-1122_I.pdb                             0.01771          0.53263
r_model-1006_I.pdb                             0.01771          0.53263
r_model-182_R.pdb                              0.01770          0.53229
r_model-1597_I.pdb                             0.01768          0.53009
r_model-424_I.pdb                              0.01765          0.52642
r_model-1057_I.pdb                             0.01765          0.52642
r_model-888_I.pdb                              0.01764          0.52584
r_model-464_I.pdb                              0.01763          0.52424
r_model-224_I.pdb                              0.01763          0.52497
r_model-1310_I.pdb                             0.01763          0.52424
r_model-1273_I.pdb                             0.01761          0.52295
r_model-1248_I.pdb                             0.01761          0.52295
r_model-692_I.pdb                              0.01759          0.52085
r_model-1403_I.pdb                             0.01752          0.51311
r_model-1219_I.pdb                             0.01752          0.51311
r_model-1063_I.pdb                             0.01749          0.51001
r_model-316_I.pdb                              0.01741          0.50232
r_model-1237_I.pdb                             0.01741          0.50232
r_model-1502_I.pdb                             0.01735          0.49590
r_model-1465_I.pdb                             0.01735          0.49590
r_model-425_R.pdb                              0.01727          0.48848
r_model-269_R.pdb                              0.01727          0.48848
r_model-1390_I.pdb                             0.01727          0.48795
r_model-1115_I.pdb                             0.01727          0.48795
r_model-952_I.pdb                              0.01723          0.48417
r_model-301_I.pdb                              0.01716          0.47734
r_model-143_I.pdb                              0.01712          0.47307
r_model-489_I.pdb                              0.01710          0.47140
r_model-123_I.pdb                              0.01707          0.46753
r_model-565_I.pdb                              0.01701          0.46177
r_model-1052_I.pdb                             0.01701          0.46177
r_model-179_R.pdb                              0.01700          0.46044
r_model-896_R.pdb                              0.01695          0.45622
r_model-1570_I.pdb                             0.01691          0.45173
r_model-922_I.pdb                              0.01686          0.44639
r_model-392_R.pdb                              0.01686          0.44639
r_model-1023_R.pdb                             0.01686          0.44639
r_model-723_I.pdb                              0.01681          0.44182
r_model-1644_I.pdb                             0.01681          0.44182
r_model-578_I.pdb                              0.01679          0.43962
r_model-1691_I.pdb                             0.01679          0.43962
r_model-1584_I.pdb                             0.01675          0.43583
r_model-388_I.pdb                              0.01670          0.43039
r_model-751_I.pdb                              0.01667          0.42767
r_model-363_R.pdb                              0.01665          0.42502
r_model-230_I.pdb                              0.01660          0.42043
r_model-734_R.pdb                              0.01659          0.41944
r_model-475_I.pdb                              0.01654          0.41375
r_model-1372_I.pdb                             0.01654          0.41375
r_model-704_I.pdb                              0.01646          0.40627
r_model-302_I.pdb                              0.01646          0.40627
r_model-763_R.pdb                              0.01643          0.40326
r_model-623_I.pdb                              0.01640          0.40015
r_model-545_I.pdb                              0.01640          0.40015
r_model-1693_I.pdb                             0.01637          0.39725
r_model-1496_I.pdb                             0.01637          0.39725
r_model-984_R.pdb                              0.01633          0.39263
r_model-865_R.pdb                              0.01633          0.39263
r_model-664_R.pdb                              0.01612          0.37181
r_model-1240_I.pdb                             0.01612          0.37184
r_model-106_R.pdb                              0.01611          0.37001
r_model-710_I.pdb                              0.01610          0.36973
r_model-920_I.pdb                              0.01609          0.36813
r_model-644_I.pdb                              0.01609          0.36816
r_model-1269_R.pdb                             0.01609          0.36894
r_model-1221_I.pdb                             0.01609          0.36813
r_model-673_I.pdb                              0.01603          0.36201
r_model-851_I.pdb                              0.01600          0.35959
r_model-1099_I.pdb                             0.01599          0.35783
r_model-878_I.pdb                              0.01595          0.35398
r_model-1548_I.pdb                             0.01595          0.35441
r_model-63_I.pdb                               0.01589          0.34807
r_model-1663_I.pdb                             0.01585          0.34386
r_model-1193_R.pdb                             0.01585          0.34431
r_model-1100_I.pdb                             0.01585          0.34386
r_model-1453_R.pdb                             0.01583          0.34231
r_model-508_I.pdb                              0.01580          0.33915
r_model-1093_I.pdb                             0.01579          0.33791
r_model-1250_R.pdb                             0.01578          0.33671
r_model-1608_R.pdb                             0.01577          0.33563
r_model-421_I.pdb                              0.01576          0.33542
r_model-315_I.pdb                              0.01576          0.33514
r_model-1131_I.pdb                             0.01576          0.33514
r_model-930_I.pdb                              0.01575          0.33399
r_model-642_I.pdb                              0.01575          0.33406
r_model-1021_I.pdb                             0.01575          0.33399
r_model-891_I.pdb                              0.01574          0.33326
r_model-503_I.pdb                              0.01574          0.33326
r_model-527_R.pdb                              0.01572          0.33118
r_model-1128_R.pdb                             0.01572          0.33118
r_model-849_R.pdb                              0.01568          0.32698
r_model-272_R.pdb                              0.01566          0.32511
r_model-986_I.pdb                              0.01558          0.31689
r_model-890_I.pdb                              0.01556          0.31438
r_model-406_I.pdb                              0.01556          0.31438
r_model-853_I.pdb                              0.01555          0.31358
r_model-611_I.pdb                              0.01555          0.31358
r_model-663_R.pdb                              0.01551          0.30946
r_model-4_I.pdb                                0.01551          0.30998
r_model-743_R.pdb                              0.01550          0.30841
r_model-391_I.pdb                              0.01550          0.30887
r_model-1680_I.pdb                             0.01549          0.30746
r_model-1507_I.pdb                             0.01549          0.30746
r_model-601_I.pdb                              0.01543          0.30149
r_model-1499_I.pdb                             0.01542          0.30026
r_model-119_I.pdb                              0.01541          0.29914
r_model-915_I.pdb                              0.01538          0.29594
r_model-840_I.pdb                              0.01538          0.29594
r_model-1032_I.pdb                             0.01528          0.28589
r_model-665_R.pdb                              0.01526          0.28469
r_model-323_I.pdb                              0.01526          0.28385
r_model-705_I.pdb                              0.01521          0.27867
r_model-1394_I.pdb                             0.01521          0.27867
r_model-85_I.pdb                               0.01520          0.27788
r_model-1294_R.pdb                             0.01519          0.27673
r_model-1541_I.pdb                             0.01518          0.27567
r_model-1142_I.pdb                             0.01518          0.27567
r_model-855_I.pdb                              0.01516          0.27428
r_model-333_I.pdb                              0.01516          0.27392
r_model-1678_I.pdb                             0.01516          0.27392
r_model-1582_I.pdb                             0.01512          0.27049
r_model-1367_I.pdb                             0.01512          0.27049
r_model-1279_I.pdb                             0.01507          0.26458
r_model-1094_I.pdb                             0.01507          0.26458
r_model-739_R.pdb                              0.01506          0.26393
r_model-1263_I.pdb                             0.01501          0.25875
r_model-1017_I.pdb                             0.01501          0.25919
r_model-581_R.pdb                              0.01499          0.25671
r_model-82_I.pdb                               0.01497          0.25442
r_model-1472_I.pdb                             0.01497          0.25442
r_model-1070_I.pdb                             0.01495          0.25326
r_model-1244_A.pdb                             0.01491          0.24846
r_model-719_I.pdb                              0.01484          0.24150
r_model-1565_I.pdb                             0.01484          0.24191
r_model-990_I.pdb                              0.01483          0.24085
r_model-226_I.pdb                              0.01483          0.24099
r_model-1216_I.pdb                             0.01483          0.24099
r_model-390_I.pdb                              0.01478          0.23576
r_model-1610_I.pdb                             0.01478          0.23576
r_model-1297_I.pdb                             0.01474          0.23159
r_model-923_R.pdb                              0.01473          0.23058
r_model-634_I.pdb                              0.01470          0.22748
r_model-375_I.pdb                              0.01470          0.22748
r_model-1262_R.pdb                             0.01461          0.21872
r_model-451_I.pdb                              0.01458          0.21536
r_model-1649_I.pdb                             0.01458          0.21536
r_model-1521_I.pdb                             0.01456          0.21373
r_model-16_R.pdb                               0.01453          0.20986
r_model-40_I.pdb                               0.01452          0.20869
r_model-1238_I.pdb                             0.01449          0.20620
r_model-275_I.pdb                              0.01448          0.20534
r_model-1012_I.pdb                             0.01446          0.20323
r_model-161_I.pdb                              0.01444          0.20137
r_model-374_I.pdb                              0.01443          0.19991
r_model-1282_R.pdb                             0.01442          0.19888
r_model-1172_R.pdb                             0.01442          0.19888
r_model-1368_I.pdb                             0.01439          0.19550
r_model-1339_I.pdb                             0.01433          0.18967
r_model-630_R.pdb                              0.01427          0.18372
r_model-148_I.pdb                              0.01426          0.18283
r_model-197_I.pdb                              0.01425          0.18198
r_model-579_I.pdb                              0.01423          0.17946
r_model-1667_I.pdb                             0.01421          0.17737
r_model-1344_I.pdb                             0.01421          0.17737
r_model-505_I.pdb                              0.01420          0.17706
r_model-1391_I.pdb                             0.01420          0.17706
r_model-858_R.pdb                              0.01414          0.17108
r_model-1223_I.pdb                             0.01413          0.17003
r_model-748_I.pdb                              0.01410          0.16633
r_model-412_I.pdb                              0.01410          0.16633
r_model-842_I.pdb                              0.01407          0.16349
r_model-22_I.pdb                               0.01407          0.16357
r_model-738_I.pdb                              0.01403          0.15976
r_model-775_I.pdb                              0.01400          0.15624
r_model-1220_R.pdb                             0.01397          0.15337
r_model-398_R.pdb                              0.01393          0.14936
r_model-1163_R.pdb                             0.01393          0.14924
r_model-771_I.pdb                              0.01390          0.14613
r_model-48_I.pdb                               0.01390          0.14671
r_model-264_I.pdb                              0.01390          0.14613
r_model-1573_I.pdb                             0.01390          0.14671
r_model-837_I.pdb                              0.01387          0.14308
r_model-689_R.pdb                              0.01384          0.14053
r_model-190_R.pdb                              0.01384          0.14053
r_model-320_R.pdb                              0.01383          0.13925
r_model-487_R.pdb                              0.01382          0.13794
r_model-1369_I.pdb                             0.01382          0.13828
r_model-494_I.pdb                              0.01380          0.13599
r_model-1633_I.pdb                             0.01380          0.13599
r_model-887_I.pdb                              0.01379          0.13543
r_model-535_I.pdb                              0.01377          0.13351
r_model-437_I.pdb                              0.01377          0.13351
r_model-987_I.pdb                              0.01376          0.13161
r_model-435_I.pdb                              0.01376          0.13161
r_model-597_I.pdb                              0.01373          0.12890
r_model-1030_I.pdb                             0.01372          0.12754
r_model-442_I.pdb                              0.01371          0.12657
r_model-1236_I.pdb                             0.01371          0.12671
r_model-410_I.pdb                              0.01370          0.12609
r_model-1439_I.pdb                             0.01370          0.12609
r_model-1034_I.pdb                             0.01370          0.12550
r_model-549_I.pdb                              0.01366          0.12148
r_model-1602_I.pdb                             0.01366          0.12222
r_model-1246_I.pdb                             0.01366          0.12148
r_model-1168_I.pdb                             0.01366          0.12222
r_model-185_R.pdb                              0.01363          0.11857
r_model-19_I.pdb                               0.01360          0.11625
r_model-17_I.pdb                               0.01359          0.11439
r_model-360_R.pdb                              0.01356          0.11134
r_model-158_I.pdb                              0.01356          0.11206
r_model-902_I.pdb                              0.01352          0.10810
r_model-660_I.pdb                              0.01352          0.10783
r_model-222_I.pdb                              0.01352          0.10810
r_model-460_R.pdb                              0.01350          0.10559
r_model-233_I.pdb                              0.01348          0.10381
r_model-869_I.pdb                              0.01346          0.10197
r_model-427_I.pdb                              0.01343          0.09832
r_model-153_I.pdb                              0.01342          0.09802
r_model-1062_R.pdb                             0.01339          0.09446
r_model-364_I.pdb                              0.01334          0.08956
r_model-218_I.pdb                              0.01324          0.07882
r_model-1124_I.pdb                             0.01324          0.07882
r_model-1351_I.pdb                             0.01322          0.07708
r_model-844_I.pdb                              0.01318          0.07337
r_model-30_R.pdb                               0.01318          0.07284
r_model-1144_I.pdb                             0.01318          0.07271
r_model-1228_I.pdb                             0.01314          0.06957
r_model-913_R.pdb                              0.01309          0.06366
r_model-949_I.pdb                              0.01308          0.06344
r_model-731_R.pdb                              0.01304          0.05872
r_model-1604_I.pdb                             0.01304          0.05926
r_model-1073_I.pdb                             0.01304          0.05856
r_model-718_I.pdb                              0.01298          0.05249
r_model-169_I.pdb                              0.01298          0.05249
r_model-1153_I.pdb                             0.01296          0.05052
r_model-99_I.pdb                               0.01292          0.04732
r_model-615_R.pdb                              0.01287          0.04139
r_model-624_I.pdb                              0.01286          0.04037
r_model-1203_R.pdb                             0.01286          0.04113
r_model-536_I.pdb                              0.01285          0.03997
r_model-407_I.pdb                              0.01285          0.03997
r_model-1076_I.pdb                             0.01284          0.03857
r_model-104_I.pdb                              0.01284          0.03822
r_model-666_I.pdb                              0.01282          0.03618
r_model-450_I.pdb                              0.01282          0.03618
r_model-199_R.pdb                              0.01278          0.03239
r_model-1534_R.pdb                             0.01277          0.03179
r_model-26_R.pdb                               0.01275          0.02994
r_model-1089_I.pdb                             0.01273          0.02714
r_model-791_R.pdb                              0.01270          0.02474
r_model-753_R.pdb                              0.01270          0.02462
r_model-401_I.pdb                              0.01270          0.02482
r_model-1266_I.pdb                             0.01270          0.02482
r_model-1275_I.pdb                             0.01267          0.02145
r_model-8_I.pdb                                0.01266          0.02006
r_model-880_I.pdb                              0.01266          0.01995
r_model-798_I.pdb                              0.01266          0.02064
r_model-87_I.pdb                               0.01262          0.01684
r_model-683_I.pdb                              0.01262          0.01684
r_model-511_I.pdb                              0.01261          0.01490
r_model-65_I.pdb                               0.01258          0.01221
r_model-907_R.pdb                              0.01256          0.01068
r_model-909_I.pdb                              0.01254          0.00844
r_model-534_R.pdb                              0.01250          0.00386
r_model-1189_I.pdb                             0.01249          0.00289
r_model-977_I.pdb                              0.01248          0.00183
r_model-1508_I.pdb                             0.01248          0.00183
r_model-1379_I.pdb                             0.01248          0.00183
r_model-1388_I.pdb                             0.01247          0.00122
r_model-1436_I.pdb                             0.01246          0.00052
r_model-1308_I.pdb                             0.01244         -0.00149
r_model-1158_R.pdb                             0.01244         -0.00210
r_model-715_I.pdb                              0.01242         -0.00404
r_model-352_I.pdb                              0.01242         -0.00411
r_model-1482_I.pdb                             0.01242         -0.00392
r_model-1478_I.pdb                             0.01240         -0.00604
r_model-551_I.pdb                              0.01238         -0.00788
r_model-1549_I.pdb                             0.01238         -0.00758
r_model-1686_I.pdb                             0.01237         -0.00924
r_model-996_I.pdb                              0.01235         -0.01130
r_model-408_I.pdb                              0.01235         -0.01130
r_model-1322_I.pdb                             0.01235         -0.01130
r_model-961_I.pdb                              0.01234         -0.01202
r_model-1585_I.pdb                             0.01234         -0.01183
r_model-1540_R.pdb                             0.01233         -0.01256
r_model-346_R.pdb                              0.01231         -0.01467
r_model-1657_I.pdb                             0.01230         -0.01648
r_model-399_I.pdb                              0.01228         -0.01843
r_model-127_I.pdb                              0.01225         -0.02119
r_model-1341_I.pdb                             0.01217         -0.02877
r_model-1463_R.pdb                             0.01215         -0.03164
r_model-1171_I.pdb                             0.01212         -0.03413
r_model-983_I.pdb                              0.01210         -0.03613
r_model-652_R.pdb                              0.01210         -0.03648
r_model-1074_I.pdb                             0.01210         -0.03640
r_model-1370_R.pdb                             0.01209         -0.03691
r_model-1028_I.pdb                             0.01209         -0.03759
r_model-614_I.pdb                              0.01208         -0.03821
r_model-637_I.pdb                              0.01207         -0.03911
r_model-476_I.pdb                              0.01207         -0.03911
r_model-1546_R.pdb                             0.01207         -0.03992
r_model-120_R.pdb                              0.01206         -0.04054
r_model-228_I.pdb                              0.01205         -0.04125
r_model-570_I.pdb                              0.01201         -0.04561
r_model-285_I.pdb                              0.01201         -0.04561
r_model-245_I.pdb                              0.01201         -0.04540
r_model-1060_I.pdb                             0.01201         -0.04545
r_model-1000_I.pdb                             0.01200         -0.04691
r_model-1517_I.pdb                             0.01197         -0.04954
r_model-875_R.pdb                              0.01195         -0.05192
r_model-1141_R.pdb                             0.01194         -0.05261
r_model-1102_R.pdb                             0.01194         -0.05269
r_model-277_R.pdb                              0.01193         -0.05347
r_model-247_I.pdb                              0.01193         -0.05327
r_model-429_I.pdb                              0.01192         -0.05493
r_model-248_I.pdb                              0.01192         -0.05493
r_model-1377_I.pdb                             0.01192         -0.05487
r_model-1136_I.pdb                             0.01192         -0.05453
r_model-941_R.pdb                              0.01191         -0.05520
r_model-690_R.pdb                              0.01191         -0.05528
r_model-1639_R.pdb                             0.01186         -0.06045
r_model-1488_I.pdb                             0.01185         -0.06175
r_model-1464_R.pdb                             0.01184         -0.06278
r_model-1097_I.pdb                             0.01184         -0.06302
r_model-227_R.pdb                              0.01182         -0.06444
r_model-713_R.pdb                              0.01180         -0.06648
r_model-542_I.pdb                              0.01180         -0.06703
r_model-481_I.pdb                              0.01180         -0.06703
r_model-155_I.pdb                              0.01180         -0.06655
r_model-359_I.pdb                              0.01179         -0.06807
r_model-71_R.pdb                               0.01177         -0.06997
r_model-1356_R.pdb                             0.01177         -0.06964
r_model-385_I.pdb                              0.01174         -0.07297
r_model-752_I.pdb                              0.01171         -0.07631
r_model-1330_I.pdb                             0.01171         -0.07631
r_model-234_I.pdb                              0.01168         -0.07895
r_model-1509_I.pdb                             0.01167         -0.08030
r_model-1185_I.pdb                             0.01167         -0.08048
r_model-824_I.pdb                              0.01165         -0.08180
r_model-971_I.pdb                              0.01163         -0.08393
r_model-799_I.pdb                              0.01162         -0.08472
r_model-747_I.pdb                              0.01162         -0.08514
r_model-164_I.pdb                              0.01161         -0.08559
r_model-538_I.pdb                              0.01160         -0.08722
r_model-122_I.pdb                              0.01160         -0.08722
r_model-1514_I.pdb                             0.01159         -0.08766
r_model-1444_I.pdb                             0.01159         -0.08832
r_model-1558_I.pdb                             0.01157         -0.09003
r_model-181_I.pdb                              0.01156         -0.09112
r_model-486_I.pdb                              0.01155         -0.09181
r_model-1152_I.pdb                             0.01155         -0.09181
r_model-1618_R.pdb                             0.01150         -0.09740
r_model-9_I.pdb                                0.01149         -0.09847
r_model-1064_I.pdb                             0.01149         -0.09816
r_model-172_I.pdb                              0.01142         -0.10586
r_model-940_R.pdb                              0.01140         -0.10754
r_model-845_I.pdb                              0.01138         -0.10962
r_model-667_I.pdb                              0.01137         -0.11017
r_model-166_I.pdb                              0.01137         -0.11036
r_model-900_I.pdb                              0.01131         -0.11611
r_model-537_R.pdb                              0.01129         -0.11865
r_model-1257_R.pdb                             0.01129         -0.11865
r_model-300_I.pdb                              0.01128         -0.11947
r_model-261_I.pdb                              0.01126         -0.12211
r_model-1125_I.pdb                             0.01123         -0.12448
r_model-357_R.pdb                              0.01122         -0.12557
r_model-894_I.pdb                              0.01121         -0.12717
r_model-514_R.pdb                              0.01121         -0.12701
r_model-215_R.pdb                              0.01121         -0.12701
r_model-1284_I.pdb                             0.01120         -0.12753
r_model-539_I.pdb                              0.01119         -0.12875
r_model-246_I.pdb                              0.01119         -0.12875
r_model-1674_I.pdb                             0.01116         -0.13219
r_model-1653_I.pdb                             0.01116         -0.13173
r_model-311_I.pdb                              0.01115         -0.13260
r_model-167_I.pdb                              0.01115         -0.13260
r_model-1545_I.pdb                             0.01113         -0.13444
r_model-57_I.pdb                               0.01107         -0.14070
r_model-253_R.pdb                              0.01105         -0.14258
r_model-619_I.pdb                              0.01104         -0.14368
r_model-128_R.pdb                              0.01103         -0.14510
r_model-142_R.pdb                              0.01096         -0.15235
r_model-696_I.pdb                              0.01094         -0.15364
r_model-474_I.pdb                              0.01094         -0.15398
r_model-1681_I.pdb                             0.01094         -0.15420
r_model-1078_R.pdb                             0.01094         -0.15452
r_model-1186_I.pdb                             0.01092         -0.15573
r_model-702_I.pdb                              0.01090         -0.15766
r_model-556_I.pdb                              0.01088         -0.16055
r_model-863_I.pdb                              0.01087         -0.16076
r_model-463_I.pdb                              0.01087         -0.16076
r_model-400_I.pdb                              0.01087         -0.16124
r_model-653_I.pdb                              0.01086         -0.16217
r_model-1270_I.pdb                             0.01086         -0.16217
r_model-1111_I.pdb                             0.01085         -0.16344
r_model-157_I.pdb                              0.01081         -0.16723
r_model-240_I.pdb                              0.01079         -0.16894
r_model-1298_R.pdb                             0.01078         -0.17016
r_model-28_I.pdb                               0.01076         -0.17190
r_model-1095_I.pdb                             0.01076         -0.17210
r_model-871_I.pdb                              0.01072         -0.17631
r_model-1679_I.pdb                             0.01072         -0.17631
r_model-1007_I.pdb                             0.01072         -0.17628
r_model-784_I.pdb                              0.01068         -0.18087
r_model-782_R.pdb                              0.01068         -0.18079
r_model-807_R.pdb                              0.01067         -0.18121
r_model-491_I.pdb                              0.01067         -0.18161
r_model-194_I.pdb                              0.01065         -0.18381
r_model-2_I.pdb                                0.01062         -0.18672
r_model-839_I.pdb                              0.01060         -0.18850
r_model-1603_I.pdb                             0.01060         -0.18850
r_model-265_I.pdb                              0.01053         -0.19526
r_model-833_I.pdb                              0.01052         -0.19639
r_model-765_I.pdb                              0.01052         -0.19687
r_model-1489_I.pdb                             0.01052         -0.19639
r_model-795_I.pdb                              0.01051         -0.19777
r_model-730_I.pdb                              0.01044         -0.20527
r_model-1419_I.pdb                             0.01044         -0.20451
r_model-997_I.pdb                              0.01041         -0.20806
r_model-60_R.pdb                               0.01041         -0.20759
r_model-780_R.pdb                              0.01040         -0.20899
r_model-1528_I.pdb                             0.01038         -0.21078
r_model-1260_I.pdb                             0.01038         -0.21078
r_model-1004_I.pdb                             0.01036         -0.21289
r_model-379_R.pdb                              0.01034         -0.21451
r_model-1532_I.pdb                             0.01034         -0.21473
r_model-769_I.pdb                              0.01033         -0.21639
r_model-132_I.pdb                              0.01033         -0.21566
r_model-520_I.pdb                              0.01032         -0.21700
r_model-469_I.pdb                              0.01032         -0.21700
r_model-254_I.pdb                              0.01032         -0.21700
r_model-1563_R.pdb                             0.01032         -0.21695
r_model-1147_I.pdb                             0.01032         -0.21700
r_model-445_R.pdb                              0.01029         -0.21968
r_model-677_I.pdb                              0.01025         -0.22435
r_model-1347_I.pdb                             0.01023         -0.22615
r_model-1088_I.pdb                             0.01023         -0.22597
r_model-962_I.pdb                              0.01022         -0.22723
r_model-1016_R.pdb                             0.01021         -0.22803
r_model-1109_I.pdb                             0.01020         -0.22958
r_model-640_I.pdb                              0.01019         -0.22980
r_model-622_I.pdb                              0.01019         -0.22980
r_model-1177_I.pdb                             0.01019         -0.23022
r_model-1346_I.pdb                             0.01018         -0.23104
r_model-699_I.pdb                              0.01017         -0.23187
r_model-778_R.pdb                              0.01016         -0.23300
r_model-559_I.pdb                              0.01016         -0.23372
r_model-193_I.pdb                              0.01009         -0.24039
r_model-1699_I.pdb                             0.01009         -0.24005
r_model-670_I.pdb                              0.01005         -0.24413
r_model-1325_I.pdb                             0.01004         -0.24582
r_model-1468_R.pdb                             0.01003         -0.24662
r_model-1080_R.pdb                             0.01003         -0.24662
r_model-587_I.pdb                              0.01001         -0.24825
r_model-548_I.pdb                              0.01001         -0.24825
r_model-41_I.pdb                               0.01001         -0.24825
r_model-981_I.pdb                              0.01000         -0.24968
r_model-438_I.pdb                              0.01000         -0.24979
r_model-1231_R.pdb                             0.00999         -0.25032
r_model-685_I.pdb                              0.00997         -0.25213
r_model-1224_I.pdb                             0.00996         -0.25310
r_model-586_I.pdb                              0.00995         -0.25444
r_model-964_I.pdb                              0.00994         -0.25508
r_model-274_I.pdb                              0.00994         -0.25583
r_model-654_I.pdb                              0.00992         -0.25711
r_model-492_R.pdb                              0.00992         -0.25789
r_model-1592_I.pdb                             0.00991         -0.25846
r_model-1184_R.pdb                             0.00988         -0.26153
r_model-493_I.pdb                              0.00987         -0.26215
r_model-1525_I.pdb                             0.00987         -0.26215
r_model-1647_R.pdb                             0.00986         -0.26398
r_model-7_I.pdb                                0.00985         -0.26444
r_model-500_I.pdb                              0.00985         -0.26461
r_model-1500_I.pdb                             0.00985         -0.26444
r_model-724_I.pdb                              0.00984         -0.26596
r_model-557_I.pdb                              0.00984         -0.26520
r_model-1537_I.pdb                             0.00984         -0.26596
r_model-1049_I.pdb                             0.00984         -0.26605
r_model-519_I.pdb                              0.00983         -0.26644
r_model-831_R.pdb                              0.00979         -0.27030
r_model-1651_R.pdb                             0.00979         -0.27049
r_model-879_I.pdb                              0.00977         -0.27260
r_model-1467_I.pdb                             0.00973         -0.27698
r_model-838_I.pdb                              0.00972         -0.27772
r_model-1625_I.pdb                             0.00972         -0.27757
r_model-629_I.pdb                              0.00970         -0.28012
r_model-521_I.pdb                              0.00970         -0.27943
r_model-598_I.pdb                              0.00969         -0.28128
r_model-472_I.pdb                              0.00969         -0.28058
r_model-1461_I.pdb                             0.00969         -0.28106
r_model-1148_R.pdb                             0.00969         -0.28085
r_model-1117_I.pdb                             0.00969         -0.28058
r_model-414_I.pdb                              0.00966         -0.28411
r_model-1120_R.pdb                             0.00966         -0.28391
r_model-1013_I.pdb                             0.00964         -0.28628
r_model-926_I.pdb                              0.00963         -0.28733
r_model-903_I.pdb                              0.00963         -0.28714
r_model-678_I.pdb                              0.00963         -0.28733
r_model-1591_I.pdb                             0.00963         -0.28701
r_model-1441_I.pdb                             0.00963         -0.28714
r_model-767_I.pdb                              0.00962         -0.28809
r_model-483_I.pdb                              0.00959         -0.29156
r_model-177_I.pdb                              0.00957         -0.29333
r_model-1400_I.pdb                             0.00957         -0.29333
r_model-299_I.pdb                              0.00953         -0.29681
r_model-249_I.pdb                              0.00953         -0.29687
r_model-1596_I.pdb                             0.00953         -0.29687
r_model-672_I.pdb                              0.00952         -0.29791
r_model-1587_I.pdb                             0.00950         -0.30030
r_model-516_I.pdb                              0.00949         -0.30092
r_model-993_I.pdb                              0.00947         -0.30289
r_model-974_I.pdb                              0.00947         -0.30292
r_model-113_R.pdb                              0.00947         -0.30316
r_model-83_R.pdb                               0.00945         -0.30486
r_model-77_I.pdb                               0.00945         -0.30555
r_model-573_R.pdb                              0.00945         -0.30482
r_model-305_I.pdb                              0.00945         -0.30547
r_model-1386_I.pdb                             0.00944         -0.30644
r_model-661_R.pdb                              0.00943         -0.30710
r_model-189_I.pdb                              0.00942         -0.30801
r_model-108_I.pdb                              0.00942         -0.30801
r_model-716_I.pdb                              0.00941         -0.30974
r_model-1014_I.pdb                             0.00941         -0.30906
r_model-163_R.pdb                              0.00938         -0.31228
r_model-1130_I.pdb                             0.00938         -0.31249
r_model-1433_I.pdb                             0.00937         -0.31354
r_model-1047_I.pdb                             0.00937         -0.31321
r_model-1694_I.pdb                             0.00933         -0.31752
r_model-1430_I.pdb                             0.00933         -0.31781
r_model-801_I.pdb                              0.00932         -0.31837
r_model-79_R.pdb                               0.00932         -0.31831
r_model-447_I.pdb                              0.00931         -0.31904
r_model-1460_I.pdb                             0.00931         -0.31898
r_model-1040_I.pdb                             0.00930         -0.32050
r_model-1408_I.pdb                             0.00925         -0.32571
r_model-1552_I.pdb                             0.00924         -0.32640
r_model-741_I.pdb                              0.00920         -0.33073
r_model-259_I.pdb                              0.00914         -0.33686
r_model-1527_R.pdb                             0.00914         -0.33653
r_model-898_R.pdb                              0.00913         -0.33754
r_model-1188_R.pdb                             0.00913         -0.33754
r_model-1600_R.pdb                             0.00907         -0.34364
r_model-188_I.pdb                              0.00906         -0.34488
r_model-958_R.pdb                              0.00905         -0.34536
r_model-721_I.pdb                              0.00902         -0.34915
r_model-1513_R.pdb                             0.00902         -0.34864
r_model-330_I.pdb                              0.00895         -0.35643
r_model-1607_I.pdb                             0.00893         -0.35762
r_model-1580_I.pdb                             0.00893         -0.35758
r_model-1571_I.pdb                             0.00893         -0.35759
r_model-613_I.pdb                              0.00889         -0.36179
r_model-238_I.pdb                              0.00889         -0.36167
r_model-434_R.pdb                              0.00888         -0.36355
r_model-1658_R.pdb                             0.00888         -0.36355
r_model-1624_I.pdb                             0.00882         -0.36878
r_model-446_I.pdb                              0.00880         -0.37128
r_model-720_I.pdb                              0.00879         -0.37225
r_model-1084_I.pdb                             0.00878         -0.37374
r_model-334_I.pdb                              0.00877         -0.37469
r_model-1471_R.pdb                             0.00877         -0.37473
r_model-910_A.pdb                              0.00874         -0.37743
r_model-671_I.pdb                              0.00873         -0.37803
r_model-1538_I.pdb                             0.00872         -0.37907
r_model-793_I.pdb                              0.00871         -0.38015
r_model-32_I.pdb                               0.00871         -0.38057
r_model-1363_I.pdb                             0.00869         -0.38270
r_model-1054_R.pdb                             0.00868         -0.38362
r_model-355_I.pdb                              0.00867         -0.38406
r_model-480_I.pdb                              0.00864         -0.38722
r_model-136_I.pdb                              0.00863         -0.38821
r_model-805_I.pdb                              0.00862         -0.38985
r_model-1024_I.pdb                             0.00861         -0.39065
r_model-620_I.pdb                              0.00859         -0.39278
r_model-995_R.pdb                              0.00858         -0.39337
r_model-999_R.pdb                              0.00856         -0.39603
r_model-554_R.pdb                              0.00856         -0.39603
r_model-186_I.pdb                              0.00856         -0.39551
r_model-943_I.pdb                              0.00854         -0.39764
r_model-870_I.pdb                              0.00852         -0.40003
r_model-187_I.pdb                              0.00851         -0.40069
r_model-171_I.pdb                              0.00851         -0.40069
r_model-75_I.pdb                               0.00848         -0.40362
r_model-276_I.pdb                              0.00845         -0.40632
r_model-439_I.pdb                              0.00844         -0.40798
r_model-1617_I.pdb                             0.00843         -0.40840
r_model-1589_I.pdb                             0.00843         -0.40855
r_model-814_I.pdb                              0.00842         -0.41009
r_model-1145_I.pdb                             0.00841         -0.41057
r_model-100_I.pdb                              0.00841         -0.41033
r_model-967_I.pdb                              0.00835         -0.41642
r_model-889_I.pdb                              0.00835         -0.41697
r_model-1357_I.pdb                             0.00833         -0.41870
r_model-1524_R.pdb                             0.00830         -0.42162
r_model-1101_R.pdb                             0.00830         -0.42162
r_model-328_I.pdb                              0.00829         -0.42245
r_model-1557_I.pdb                             0.00829         -0.42304
r_model-1359_I.pdb                             0.00829         -0.42254
r_model-1083_I.pdb                             0.00829         -0.42245
r_model-97_I.pdb                               0.00828         -0.42362
r_model-1378_I.pdb                             0.00828         -0.42429
r_model-70_I.pdb                               0.00827         -0.42542
r_model-484_I.pdb                              0.00827         -0.42518
r_model-1673_I.pdb                             0.00827         -0.42542
r_model-321_I.pdb                              0.00825         -0.42669
r_model-1473_I.pdb                             0.00824         -0.42845
r_model-1327_I.pdb                             0.00823         -0.42874
r_model-1361_I.pdb                             0.00819         -0.43271
r_model-694_I.pdb                              0.00818         -0.43398
r_model-473_I.pdb                              0.00818         -0.43435
r_model-1416_I.pdb                             0.00815         -0.43700
r_model-788_I.pdb                              0.00814         -0.43862
r_model-90_R.pdb                               0.00813         -0.43947
r_model-35_I.pdb                               0.00813         -0.43947
r_model-1539_R.pdb                             0.00813         -0.43882
r_model-1175_I.pdb                             0.00813         -0.43947
r_model-332_I.pdb                              0.00812         -0.44044
r_model-1041_I.pdb                             0.00812         -0.44056
r_model-1242_I.pdb                             0.00811         -0.44167
r_model-1204_I.pdb                             0.00811         -0.44093
r_model-241_I.pdb                              0.00808         -0.44390
r_model-638_I.pdb                              0.00806         -0.44659
r_model-1295_I.pdb                             0.00806         -0.44606
r_model-1661_I.pdb                             0.00804         -0.44825
r_model-131_I.pdb                              0.00803         -0.44894
r_model-602_I.pdb                              0.00802         -0.45081
r_model-850_R.pdb                              0.00801         -0.45155
r_model-1652_I.pdb                             0.00801         -0.45167
r_model-929_I.pdb                              0.00800         -0.45263
r_model-944_I.pdb                              0.00799         -0.45375
r_model-1575_I.pdb                             0.00798         -0.45395
r_model-1455_I.pdb                             0.00798         -0.45417
r_model-821_I.pdb                              0.00797         -0.45502
r_model-88_I.pdb                               0.00795         -0.45787
r_model-895_R.pdb                              0.00792         -0.46029
r_model-1044_I.pdb                             0.00789         -0.46322
r_model-1301_R.pdb                             0.00788         -0.46501
r_model-957_I.pdb                              0.00785         -0.46797
r_model-588_I.pdb                              0.00784         -0.46902
r_model-714_I.pdb                              0.00783         -0.46935
r_model-659_R.pdb                              0.00779         -0.47383
r_model-830_I.pdb                              0.00778         -0.47515
r_model-1200_I.pdb                             0.00777         -0.47556
r_model-327_I.pdb                              0.00776         -0.47688
r_model-750_R.pdb                              0.00774         -0.47853
r_model-317_I.pdb                              0.00774         -0.47842
r_model-126_I.pdb                              0.00774         -0.47842
r_model-786_I.pdb                              0.00773         -0.47969
r_model-1134_I.pdb                             0.00771         -0.48149
r_model-686_R.pdb                              0.00770         -0.48240
r_model-393_I.pdb                              0.00769         -0.48389
r_model-361_I.pdb                              0.00768         -0.48488
r_model-647_I.pdb                              0.00766         -0.48727
r_model-1155_R.pdb                             0.00765         -0.48781
r_model-207_I.pdb                              0.00764         -0.48927
r_model-1664_I.pdb                             0.00763         -0.48951
r_model-825_I.pdb                              0.00762         -0.49101
r_model-1194_I.pdb                             0.00762         -0.49092
r_model-1222_I.pdb                             0.00759         -0.49377
r_model-1450_I.pdb                             0.00752         -0.50077
r_model-564_I.pdb                              0.00751         -0.50161
r_model-1217_I.pdb                             0.00751         -0.50161
r_model-448_R.pdb                              0.00750         -0.50315
r_model-384_I.pdb                              0.00750         -0.50277
r_model-1010_I.pdb                             0.00750         -0.50348
r_model-687_I.pdb                              0.00749         -0.50435
r_model-318_I.pdb                              0.00749         -0.50424
r_model-339_I.pdb                              0.00748         -0.50485
r_model-1648_I.pdb                             0.00748         -0.50493
r_model-1409_I.pdb                             0.00748         -0.50493
r_model-214_R.pdb                              0.00747         -0.50633
r_model-1662_I.pdb                             0.00746         -0.50748
r_model-1595_I.pdb                             0.00746         -0.50719
r_model-1180_I.pdb                             0.00746         -0.50748
r_model-1011_R.pdb                             0.00746         -0.50759
r_model-1668_I.pdb                             0.00742         -0.51168
r_model-927_I.pdb                              0.00740         -0.51319
r_model-1418_I.pdb                             0.00740         -0.51298
r_model-1039_R.pdb                             0.00738         -0.51526
r_model-567_I.pdb                              0.00737         -0.51616
r_model-1355_I.pdb                             0.00736         -0.51760
r_model-510_I.pdb                              0.00734         -0.51960
r_model-1232_I.pdb                             0.00732         -0.52108
r_model-263_I.pdb                              0.00727         -0.52661
r_model-1480_I.pdb                             0.00727         -0.52599
r_model-916_I.pdb                              0.00725         -0.52848
r_model-515_I.pdb                              0.00725         -0.52848
r_model-1634_I.pdb                             0.00724         -0.52983
r_model-776_I.pdb                              0.00722         -0.53154
r_model-582_I.pdb                              0.00720         -0.53375
r_model-1501_I.pdb                             0.00720         -0.53316
r_model-756_I.pdb                              0.00718         -0.53565
r_model-1518_I.pdb                             0.00717         -0.53707
r_model-1318_I.pdb                             0.00717         -0.53688
r_model-1241_R.pdb                             0.00717         -0.53630
r_model-770_R.pdb                              0.00715         -0.53843
r_model-319_I.pdb                              0.00714         -0.53917
r_model-1623_I.pdb                             0.00714         -0.54006
r_model-1048_I.pdb                             0.00714         -0.54006
r_model-901_I.pdb                              0.00712         -0.54160
r_model-1577_I.pdb                             0.00711         -0.54268
r_model-1358_I.pdb                             0.00711         -0.54255
r_model-213_I.pdb                              0.00709         -0.54504
r_model-968_I.pdb                              0.00707         -0.54703
r_model-237_I.pdb                              0.00707         -0.54703
r_model-1382_I.pdb                             0.00707         -0.54703
r_model-331_R.pdb                              0.00706         -0.54777
r_model-1605_R.pdb                             0.00706         -0.54777
r_model-94_I.pdb                               0.00705         -0.54892
r_model-524_I.pdb                              0.00705         -0.54905
r_model-965_I.pdb                              0.00704         -0.55002
r_model-91_I.pdb                               0.00704         -0.55026
r_model-848_I.pdb                              0.00704         -0.54942
r_model-950_I.pdb                              0.00702         -0.55218
r_model-457_I.pdb                              0.00702         -0.55209
r_model-1629_I.pdb                             0.00702         -0.55218
r_model-1362_I.pdb                             0.00702         -0.55230
r_model-553_I.pdb                              0.00701         -0.55300
r_model-937_I.pdb                              0.00700         -0.55424
r_model-420_I.pdb                              0.00700         -0.55358
r_model-1698_I.pdb                             0.00700         -0.55430
r_model-792_I.pdb                              0.00699         -0.55450
r_model-1027_I.pdb                             0.00699         -0.55492
r_model-669_R.pdb                              0.00698         -0.55610
r_model-1081_R.pdb                             0.00698         -0.55595
r_model-1641_I.pdb                             0.00697         -0.55646
r_model-1139_R.pdb                             0.00697         -0.55718
r_model-461_I.pdb                              0.00695         -0.55852
r_model-1462_I.pdb                             0.00695         -0.55856
r_model-1151_I.pdb                             0.00695         -0.55841
r_model-1476_I.pdb                             0.00693         -0.56076
r_model-459_I.pdb                              0.00692         -0.56174
r_model-10_R.pdb                               0.00692         -0.56166
r_model-295_I.pdb                              0.00691         -0.56302
r_model-812_I.pdb                              0.00690         -0.56363
r_model-1599_R.pdb                             0.00690         -0.56387
r_model-1581_R.pdb                             0.00690         -0.56438
r_model-1207_I.pdb                             0.00690         -0.56351
r_model-1414_I.pdb                             0.00689         -0.56511
r_model-73_I.pdb                               0.00685         -0.56944
r_model-465_I.pdb                              0.00685         -0.56866
r_model-170_R.pdb                              0.00685         -0.56904
r_model-326_I.pdb                              0.00683         -0.57065
r_model-834_R.pdb                              0.00682         -0.57163
r_model-1551_R.pdb                             0.00682         -0.57163
r_model-146_R.pdb                              0.00682         -0.57247
r_model-1569_I.pdb                             0.00680         -0.57426
r_model-948_I.pdb                              0.00679         -0.57504
r_model-335_I.pdb                              0.00679         -0.57469
r_model-1002_I.pdb                             0.00679         -0.57469
r_model-980_I.pdb                              0.00678         -0.57603
r_model-757_I.pdb                              0.00677         -0.57691
r_model-371_I.pdb                              0.00677         -0.57691
r_model-1697_I.pdb                             0.00677         -0.57727
r_model-1665_I.pdb                             0.00677         -0.57691
r_model-1218_I.pdb                             0.00671         -0.58288
r_model-979_I.pdb                              0.00667         -0.58686
r_model-711_R.pdb                              0.00667         -0.58736
r_model-561_I.pdb                              0.00666         -0.58800
r_model-208_I.pdb                              0.00666         -0.58800
r_model-498_I.pdb                              0.00665         -0.58935
r_model-1015_I.pdb                             0.00663         -0.59146
r_model-953_R.pdb                              0.00662         -0.59244
r_model-612_I.pdb                              0.00662         -0.59236
r_model-471_R.pdb                              0.00662         -0.59244
r_model-1426_R.pdb                             0.00662         -0.59267
r_model-951_I.pdb                              0.00661         -0.59339
r_model-735_I.pdb                              0.00661         -0.59362
r_model-351_I.pdb                              0.00661         -0.59350
r_model-342_I.pdb                              0.00660         -0.59448
r_model-436_R.pdb                              0.00658         -0.59694
r_model-1612_I.pdb                             0.00658         -0.59665
r_model-1429_I.pdb                             0.00658         -0.59639
r_model-477_I.pdb                              0.00657         -0.59751
r_model-1688_I.pdb                             0.00657         -0.59714
r_model-1687_I.pdb                             0.00657         -0.59741
r_model-1258_I.pdb                             0.00657         -0.59782
r_model-912_I.pdb                              0.00655         -0.59942
r_model-1253_R.pdb                             0.00655         -0.59995
r_model-873_I.pdb                              0.00654         -0.60035
r_model-288_I.pdb                              0.00654         -0.60081
r_model-1326_R.pdb                             0.00654         -0.60089
r_model-1113_I.pdb                             0.00654         -0.60081
r_model-1609_I.pdb                             0.00653         -0.60180
r_model-144_I.pdb                              0.00652         -0.60244
r_model-1271_I.pdb                             0.00652         -0.60244
r_model-80_I.pdb                               0.00651         -0.60351
r_model-298_I.pdb                              0.00651         -0.60327
r_model-1567_I.pdb                             0.00651         -0.60323
r_model-658_I.pdb                              0.00650         -0.60433
r_model-1522_I.pdb                             0.00650         -0.60433
r_model-1515_I.pdb                             0.00649         -0.60577
r_model-777_I.pdb                              0.00648         -0.60678
r_model-455_I.pdb                              0.00646         -0.60865
r_model-55_I.pdb                               0.00645         -0.60993
r_model-309_I.pdb                              0.00644         -0.61020
r_model-221_I.pdb                              0.00644         -0.61110
r_model-39_I.pdb                               0.00641         -0.61334
r_model-529_I.pdb                              0.00640         -0.61458
r_model-635_I.pdb                              0.00639         -0.61532
r_model-976_I.pdb                              0.00638         -0.61674
r_model-682_I.pdb                              0.00638         -0.61632
r_model-569_I.pdb                              0.00637         -0.61776
r_model-103_I.pdb                              0.00635         -0.61929
r_model-925_R.pdb                              0.00633         -0.62199
r_model-1389_I.pdb                             0.00631         -0.62386
r_model-746_I.pdb                              0.00630         -0.62471
r_model-24_I.pdb                               0.00630         -0.62501
r_model-134_I.pdb                              0.00630         -0.62530
r_model-883_I.pdb                              0.00629         -0.62576
r_model-1042_I.pdb                             0.00627         -0.62819
r_model-835_I.pdb                              0.00624         -0.63094
r_model-547_I.pdb                              0.00624         -0.63139
r_model-881_I.pdb                              0.00623         -0.63162
r_model-454_I.pdb                              0.00623         -0.63156
r_model-5_I.pdb                                0.00621         -0.63413
r_model-656_R.pdb                              0.00619         -0.63614
r_model-1456_I.pdb                             0.00619         -0.63581
r_model-846_R.pdb                              0.00618         -0.63690
r_model-1286_I.pdb                             0.00618         -0.63666
r_model-11_I.pdb                               0.00618         -0.63666
r_model-428_I.pdb                              0.00617         -0.63818
r_model-991_I.pdb                              0.00616         -0.63912
r_model-872_I.pdb                              0.00616         -0.63876
r_model-340_I.pdb                              0.00616         -0.63879
r_model-1187_I.pdb                             0.00616         -0.63879
r_model-1646_I.pdb                             0.00615         -0.64005
r_model-783_I.pdb                              0.00614         -0.64138
r_model-618_I.pdb                              0.00614         -0.64148
r_model-1146_I.pdb                             0.00614         -0.64148
r_model-886_R.pdb                              0.00613         -0.64170
r_model-58_I.pdb                               0.00613         -0.64209
r_model-466_I.pdb                              0.00613         -0.64186
r_model-1104_I.pdb                             0.00613         -0.64209
r_model-684_I.pdb                              0.00612         -0.64286
r_model-648_I.pdb                              0.00611         -0.64393
r_model-595_R.pdb                              0.00610         -0.64503
r_model-1305_R.pdb                             0.00610         -0.64537
r_model-37_I.pdb                               0.00607         -0.64847
r_model-244_I.pdb                              0.00606         -0.64946
r_model-1043_R.pdb                             0.00606         -0.64875
r_model-645_I.pdb                              0.00605         -0.64973
r_model-268_I.pdb                              0.00605         -0.64988
r_model-235_I.pdb                              0.00605         -0.64973
r_model-1069_I.pdb                             0.00603         -0.65275
r_model-93_I.pdb                               0.00602         -0.65355
r_model-1292_R.pdb                             0.00601         -0.65417
r_model-1675_R.pdb                             0.00600         -0.65499
r_model-603_I.pdb                              0.00599         -0.65618
r_model-1529_R.pdb                             0.00599         -0.65589
r_model-558_I.pdb                              0.00598         -0.65748
r_model-530_I.pdb                              0.00598         -0.65762
r_model-50_I.pdb                               0.00598         -0.65724
r_model-1398_I.pdb                             0.00598         -0.65727
r_model-279_R.pdb                              0.00597         -0.65845
r_model-176_I.pdb                              0.00597         -0.65851
r_model-1230_I.pdb                             0.00596         -0.65945
r_model-1225_R.pdb                             0.00596         -0.65913
r_model-813_I.pdb                              0.00595         -0.66014
r_model-1630_I.pdb                             0.00592         -0.66351
r_model-918_I.pdb                              0.00590         -0.66570
r_model-133_I.pdb                              0.00590         -0.66529
r_model-817_I.pdb                              0.00589         -0.66654
r_model-794_I.pdb                              0.00589         -0.66654
r_model-688_I.pdb                              0.00589         -0.66654
r_model-568_I.pdb                              0.00583         -0.67278
r_model-114_I.pdb                              0.00583         -0.67205
r_model-935_R.pdb                              0.00582         -0.67333
r_model-27_I.pdb                               0.00582         -0.67371
r_model-1590_R.pdb                             0.00582         -0.67343
r_model-1428_I.pdb                             0.00582         -0.67343
r_model-397_I.pdb                              0.00581         -0.67481
r_model-1268_I.pdb                             0.00581         -0.67464
r_model-236_I.pdb                              0.00580         -0.67565
r_model-693_R.pdb                              0.00578         -0.67715
r_model-626_I.pdb                              0.00577         -0.67823
r_model-1519_I.pdb                             0.00577         -0.67820
r_model-1121_I.pdb                             0.00575         -0.68026
r_model-790_I.pdb                              0.00574         -0.68213
r_model-470_I.pdb                              0.00573         -0.68297
r_model-154_R.pdb                              0.00573         -0.68264
r_model-130_I.pdb                              0.00572         -0.68389
r_model-528_I.pdb                              0.00570         -0.68566
r_model-478_I.pdb                              0.00570         -0.68535
r_model-1343_I.pdb                             0.00570         -0.68559
r_model-135_I.pdb                              0.00569         -0.68646
r_model-639_I.pdb                              0.00567         -0.68903
r_model-1324_I.pdb                             0.00567         -0.68855
r_model-337_I.pdb                              0.00564         -0.69170
r_model-766_I.pdb                              0.00562         -0.69370
r_model-195_I.pdb                              0.00562         -0.69352
r_model-1458_I.pdb                             0.00561         -0.69459
r_model-354_I.pdb                              0.00560         -0.69538
r_model-129_I.pdb                              0.00560         -0.69581
r_model-945_R.pdb                              0.00559         -0.69641
r_model-822_I.pdb                              0.00557         -0.69858
r_model-456_I.pdb                              0.00555         -0.70097
r_model-18_R.pdb                               0.00555         -0.70085
r_model-818_I.pdb                              0.00554         -0.70239
r_model-174_I.pdb                              0.00554         -0.70163
r_model-15_I.pdb                               0.00553         -0.70287
r_model-216_I.pdb                              0.00552         -0.70443
r_model-13_R.pdb                               0.00552         -0.70394
r_model-761_R.pdb                              0.00551         -0.70470
r_model-576_I.pdb                              0.00551         -0.70505
r_model-173_I.pdb                              0.00551         -0.70547
r_model-911_I.pdb                              0.00550         -0.70637
r_model-1255_I.pdb                             0.00550         -0.70637
r_model-205_I.pdb                              0.00549         -0.70669
r_model-1531_I.pdb                             0.00549         -0.70689
r_model-1112_I.pdb                             0.00548         -0.70803
r_model-84_I.pdb                               0.00546         -0.71030
r_model-68_R.pdb                               0.00545         -0.71112
r_model-1195_I.pdb                             0.00545         -0.71152
r_model-3_I.pdb                                0.00543         -0.71268
r_model-1150_R.pdb                             0.00543         -0.71362
r_model-650_I.pdb                              0.00542         -0.71463
r_model-223_I.pdb                              0.00542         -0.71463
r_model-403_R.pdb                              0.00541         -0.71480
r_model-1383_R.pdb                             0.00541         -0.71559
r_model-149_I.pdb                              0.00540         -0.71616
r_model-1005_I.pdb                             0.00540         -0.71575
r_model-1550_I.pdb                             0.00539         -0.71686
r_model-709_R.pdb                              0.00535         -0.72156
r_model-1606_I.pdb                             0.00535         -0.72076
r_model-1559_I.pdb                             0.00535         -0.72147
r_model-574_I.pdb                              0.00534         -0.72256
r_model-381_R.pdb                              0.00534         -0.72249
r_model-396_I.pdb                              0.00533         -0.72369
r_model-1212_I.pdb                             0.00533         -0.72353
r_model-906_I.pdb                              0.00532         -0.72472
r_model-1620_I.pdb                             0.00532         -0.72385
r_model-1547_R.pdb                             0.00532         -0.72432
r_model-1323_I.pdb                             0.00532         -0.72420
r_model-1103_I.pdb                             0.00532         -0.72453
r_model-260_I.pdb                              0.00531         -0.72564
r_model-1561_I.pdb                             0.00530         -0.72629
r_model-725_I.pdb                              0.00528         -0.72786
r_model-1442_I.pdb                             0.00528         -0.72835
r_model-859_I.pdb                              0.00527         -0.72966
r_model-1126_I.pdb                             0.00527         -0.72955
r_model-1660_I.pdb                             0.00526         -0.73066
r_model-1280_R.pdb                             0.00526         -0.73017
r_model-1601_I.pdb                             0.00525         -0.73136
r_model-994_I.pdb                              0.00524         -0.73227
r_model-641_I.pdb                              0.00523         -0.73305
r_model-34_I.pdb                               0.00523         -0.73350
r_model-270_I.pdb                              0.00523         -0.73312
r_model-1118_I.pdb                             0.00523         -0.73350
r_model-46_I.pdb                               0.00522         -0.73483
r_model-1636_I.pdb                             0.00522         -0.73395
r_model-1350_I.pdb                             0.00522         -0.73463
r_model-251_R.pdb                              0.00518         -0.73824
r_model-1412_I.pdb                             0.00518         -0.73824
r_model-1360_I.pdb                             0.00518         -0.73824
r_model-1159_R.pdb                             0.00518         -0.73849
r_model-1127_I.pdb                             0.00516         -0.74093
r_model-283_I.pdb                              0.00513         -0.74368
r_model-1342_I.pdb                             0.00509         -0.74726
r_model-96_R.pdb                               0.00508         -0.74896
r_model-1251_I.pdb                             0.00508         -0.74906
r_model-1001_I.pdb                             0.00508         -0.74906
r_model-700_I.pdb                              0.00507         -0.74922
r_model-1061_R.pdb                             0.00507         -0.74950
r_model-369_R.pdb                              0.00506         -0.75071
r_model-1579_R.pdb                             0.00506         -0.75032
r_model-563_I.pdb                              0.00505         -0.75190
r_model-540_I.pdb                              0.00505         -0.75119
r_model-25_I.pdb                               0.00505         -0.75131
r_model-1387_I.pdb                             0.00505         -0.75157
r_model-1321_I.pdb                             0.00505         -0.75219
r_model-366_I.pdb                              0.00504         -0.75276
r_model-1638_I.pdb                             0.00504         -0.75262
r_model-1208_I.pdb                             0.00504         -0.75243
r_model-1405_I.pdb                             0.00503         -0.75368
r_model-482_I.pdb                              0.00502         -0.75517
r_model-1469_I.pdb                             0.00502         -0.75430
r_model-616_I.pdb                              0.00501         -0.75578
r_model-1254_I.pdb                             0.00501         -0.75566
r_model-774_I.pdb                              0.00500         -0.75720
r_model-522_R.pdb                              0.00500         -0.75710
r_model-1376_R.pdb                             0.00499         -0.75740
r_model-1348_I.pdb                             0.00498         -0.75862
r_model-931_I.pdb                              0.00497         -0.75937
r_model-1631_R.pdb                             0.00496         -0.76080
r_model-1510_I.pdb                             0.00496         -0.76056
r_model-102_I.pdb                              0.00495         -0.76149
r_model-1226_R.pdb                             0.00494         -0.76266
r_model-1018_R.pdb                             0.00494         -0.76306
r_model-856_I.pdb                              0.00493         -0.76432
r_model-819_I.pdb                              0.00493         -0.76432
r_model-1474_I.pdb                             0.00493         -0.76364
r_model-1132_I.pdb                             0.00493         -0.76419
r_model-175_I.pdb                              0.00491         -0.76575
r_model-1201_I.pdb                             0.00491         -0.76613
r_model-1650_I.pdb                             0.00490         -0.76708
r_model-440_I.pdb                              0.00488         -0.76897
r_model-1055_R.pdb                             0.00488         -0.76921
r_model-631_I.pdb                              0.00487         -0.77032
r_model-1632_I.pdb                             0.00487         -0.77026
r_model-703_I.pdb                              0.00486         -0.77141
r_model-178_I.pdb                              0.00486         -0.77063
r_model-826_R.pdb                              0.00484         -0.77347
r_model-1427_R.pdb                             0.00483         -0.77450
r_model-1116_I.pdb                             0.00483         -0.77429
r_model-1393_R.pdb                             0.00482         -0.77529
r_model-1058_R.pdb                             0.00482         -0.77477
r_model-643_I.pdb                              0.00481         -0.77570
r_model-1556_I.pdb                             0.00481         -0.77574
r_model-701_I.pdb                              0.00480         -0.77703
r_model-490_I.pdb                              0.00480         -0.77695
r_model-1637_R.pdb                             0.00480         -0.77751
r_model-676_R.pdb                              0.00479         -0.77858
r_model-180_I.pdb                              0.00479         -0.77790
r_model-1170_I.pdb                             0.00479         -0.77830
r_model-1092_I.pdb                             0.00479         -0.77780
r_model-281_I.pdb                              0.00478         -0.77876
r_model-232_R.pdb                              0.00478         -0.77915
r_model-1506_I.pdb                             0.00476         -0.78127
r_model-517_R.pdb                              0.00475         -0.78183
r_model-304_I.pdb                              0.00474         -0.78269
r_model-1020_R.pdb                             0.00473         -0.78434
r_model-820_I.pdb                              0.00471         -0.78605
r_model-292_I.pdb                              0.00471         -0.78605
r_model-1243_I.pdb                             0.00471         -0.78605
r_model-1205_I.pdb                             0.00471         -0.78605
r_model-1059_I.pdb                             0.00471         -0.78605
r_model-808_I.pdb                              0.00470         -0.78720
r_model-552_I.pdb                              0.00470         -0.78720
r_model-1457_I.pdb                             0.00470         -0.78754
r_model-92_R.pdb                               0.00469         -0.78868
r_model-266_I.pdb                              0.00469         -0.78811
r_model-675_I.pdb                              0.00468         -0.78963
r_model-1593_I.pdb                             0.00468         -0.78900
r_model-1181_R.pdb                             0.00468         -0.78965
r_model-934_R.pdb                              0.00466         -0.79103
r_model-449_I.pdb                              0.00466         -0.79155
r_model-1671_I.pdb                             0.00463         -0.79472
r_model-1067_I.pdb                             0.00462         -0.79497
r_model-585_I.pdb                              0.00461         -0.79667
r_model-52_I.pdb                               0.00461         -0.79601
r_model-20_I.pdb                               0.00461         -0.79653
r_model-947_I.pdb                              0.00460         -0.79699
r_model-1276_R.pdb                             0.00460         -0.79686
r_model-1199_I.pdb                             0.00460         -0.79738
r_model-617_I.pdb                              0.00459         -0.79822
r_model-596_I.pdb                              0.00459         -0.79817
r_model-278_R.pdb                              0.00459         -0.79885
r_model-1523_I.pdb                             0.00459         -0.79878
r_model-310_I.pdb                              0.00458         -0.79949
r_model-874_I.pdb                              0.00457         -0.80027
r_model-810_I.pdb                              0.00457         -0.80070
r_model-768_I.pdb                              0.00457         -0.80011
r_model-31_R.pdb                               0.00457         -0.80011
r_model-98_I.pdb                               0.00456         -0.80128
r_model-745_I.pdb                              0.00456         -0.80137
r_model-156_I.pdb                              0.00456         -0.80141
r_model-970_R.pdb                              0.00455         -0.80222
r_model-125_I.pdb                              0.00455         -0.80257
r_model-823_I.pdb                              0.00454         -0.80339
r_model-64_I.pdb                               0.00454         -0.80324
r_model-627_R.pdb                              0.00454         -0.80385
r_model-610_I.pdb                              0.00454         -0.80298
r_model-1544_R.pdb                             0.00454         -0.80348
r_model-621_I.pdb                              0.00453         -0.80443
r_model-1621_I.pdb                             0.00453         -0.80450
r_model-160_I.pdb                              0.00453         -0.80464
r_model-1700_I.pdb                             0.00452         -0.80497
r_model-115_R.pdb                              0.00452         -0.80545
r_model-303_I.pdb                              0.00450         -0.80701
r_model-1375_I.pdb                             0.00450         -0.80756
r_model-1046_I.pdb                             0.00449         -0.80845
r_model-978_I.pdb                              0.00448         -0.80948
r_model-590_I.pdb                              0.00448         -0.80903
r_model-1459_I.pdb                             0.00448         -0.80995
r_model-797_I.pdb                              0.00446         -0.81166
r_model-496_I.pdb                              0.00445         -0.81260
r_model-1235_I.pdb                             0.00445         -0.81219
r_model-121_R.pdb                              0.00445         -0.81234
r_model-1333_I.pdb                             0.00443         -0.81435
r_model-1578_R.pdb                             0.00441         -0.81615
r_model-829_I.pdb                              0.00439         -0.81891
r_model-42_I.pdb                               0.00439         -0.81846
r_model-1245_I.pdb                             0.00439         -0.81838
r_model-809_I.pdb                              0.00438         -0.81944
r_model-291_R.pdb                              0.00438         -0.81991
r_model-452_R.pdb                              0.00437         -0.82116
r_model-389_I.pdb                              0.00437         -0.82028
r_model-1562_R.pdb                             0.00437         -0.82080
r_model-1306_I.pdb                             0.00437         -0.82114
r_model-1211_I.pdb                             0.00437         -0.82079
r_model-841_I.pdb                              0.00435         -0.82271
r_model-560_I.pdb                              0.00435         -0.82271
r_model-1619_I.pdb                             0.00435         -0.82309
r_model-382_R.pdb                              0.00433         -0.82446
r_model-1190_I.pdb                             0.00433         -0.82429
r_model-1035_I.pdb                             0.00433         -0.82493
r_model-655_R.pdb                              0.00432         -0.82546
r_model-583_I.pdb                              0.00432         -0.82588
r_model-322_I.pdb                              0.00431         -0.82708
r_model-1179_I.pdb                             0.00431         -0.82675
r_model-1149_I.pdb                             0.00431         -0.82644
r_model-1114_I.pdb                             0.00431         -0.82685
r_model-458_I.pdb                              0.00430         -0.82788
r_model-1065_I.pdb                             0.00430         -0.82815
r_model-1493_I.pdb                             0.00429         -0.82845
r_model-1019_R.pdb                             0.00429         -0.82833
r_model-544_I.pdb                              0.00428         -0.83017
r_model-1554_I.pdb                             0.00428         -0.82995
r_model-566_I.pdb                              0.00427         -0.83067
r_model-137_I.pdb                              0.00426         -0.83157
r_model-1169_I.pdb                             0.00426         -0.83136
r_model-632_I.pdb                              0.00424         -0.83405
r_model-53_I.pdb                               0.00424         -0.83365
r_model-416_I.pdb                              0.00424         -0.83426
r_model-1689_I.pdb                             0.00424         -0.83347
r_model-1105_I.pdb                             0.00424         -0.83385
r_model-861_R.pdb                              0.00422         -0.83621
r_model-145_I.pdb                              0.00422         -0.83569
r_model-76_I.pdb                               0.00421         -0.83713
r_model-936_R.pdb                              0.00420         -0.83833
r_model-866_I.pdb                              0.00420         -0.83773
r_model-1479_I.pdb                             0.00420         -0.83765
r_model-1174_I.pdb                             0.00420         -0.83744
r_model-1037_R.pdb                             0.00420         -0.83773
r_model-219_I.pdb                              0.00418         -0.84031
r_model-985_I.pdb                              0.00417         -0.84082
r_model-1440_I.pdb                             0.00417         -0.84108
r_model-905_I.pdb                              0.00416         -0.84182
r_model-754_I.pdb                              0.00415         -0.84331
r_model-184_I.pdb                              0.00415         -0.84291
r_model-1635_I.pdb                             0.00415         -0.84313
r_model-56_R.pdb                               0.00414         -0.84414
r_model-1692_I.pdb                             0.00414         -0.84423
r_model-1338_I.pdb                             0.00414         -0.84453
r_model-290_R.pdb                              0.00413         -0.84510
r_model-1574_I.pdb                             0.00413         -0.84490
r_model-1312_R.pdb                             0.00413         -0.84510
r_model-657_I.pdb                              0.00411         -0.84733
r_model-1424_I.pdb                             0.00411         -0.84674
r_model-1277_R.pdb                             0.00411         -0.84672
r_model-124_I.pdb                              0.00411         -0.84733
r_model-584_I.pdb                              0.00410         -0.84807
r_model-431_I.pdb                              0.00410         -0.84783
r_model-413_I.pdb                              0.00410         -0.84794
r_model-162_I.pdb                              0.00410         -0.84783
r_model-1421_I.pdb                             0.00407         -0.85136
r_model-852_I.pdb                              0.00405         -0.85307
r_model-815_R.pdb                              0.00405         -0.85318
r_model-1299_I.pdb                             0.00405         -0.85297
r_model-1261_R.pdb                             0.00405         -0.85293
r_model-38_I.pdb                               0.00404         -0.85410
r_model-243_I.pdb                              0.00404         -0.85434
r_model-1182_I.pdb                             0.00404         -0.85462
r_model-857_I.pdb                              0.00402         -0.85656
r_model-847_I.pdb                              0.00400         -0.85775
r_model-572_R.pdb                              0.00400         -0.85794
r_model-975_I.pdb                              0.00399         -0.85895
r_model-257_I.pdb                              0.00399         -0.85887
r_model-44_I.pdb                               0.00396         -0.86220
r_model-1291_I.pdb                             0.00396         -0.86240
r_model-1086_R.pdb                             0.00396         -0.86195
r_model-1082_I.pdb                             0.00396         -0.86183
r_model-255_I.pdb                              0.00395         -0.86364
r_model-605_I.pdb                              0.00394         -0.86409
r_model-1397_R.pdb                             0.00394         -0.86463
r_model-625_I.pdb                              0.00393         -0.86542
r_model-803_I.pdb                              0.00392         -0.86621
r_model-708_I.pdb                              0.00392         -0.86612
r_model-593_I.pdb                              0.00392         -0.86659
r_model-532_R.pdb                              0.00392         -0.86663
r_model-1009_I.pdb                             0.00392         -0.86667
r_model-250_R.pdb                              0.00391         -0.86689
r_model-942_I.pdb                              0.00388         -0.87029
r_model-908_I.pdb                              0.00388         -0.87082
r_model-43_I.pdb                               0.00388         -0.87029
r_model-1452_R.pdb                             0.00388         -0.87083
r_model-1505_I.pdb                             0.00386         -0.87213
r_model-525_I.pdb                              0.00385         -0.87315
r_model-1072_I.pdb                             0.00385         -0.87357
r_model-405_R.pdb                              0.00384         -0.87402
r_model-707_I.pdb                              0.00383         -0.87568
r_model-1666_R.pdb                             0.00382         -0.87658
r_model-1553_I.pdb                             0.00382         -0.87619
r_model-1340_I.pdb                             0.00382         -0.87629
r_model-1265_R.pdb                             0.00382         -0.87612
r_model-117_I.pdb                              0.00382         -0.87653
r_model-796_I.pdb                              0.00379         -0.87936
r_model-789_I.pdb                              0.00379         -0.87935
r_model-533_I.pdb                              0.00379         -0.87936
r_model-372_I.pdb                              0.00379         -0.87935
r_model-29_R.pdb                               0.00379         -0.87908
r_model-1594_I.pdb                             0.00379         -0.87941
r_model-1364_R.pdb                             0.00379         -0.87985
r_model-1192_I.pdb                             0.00377         -0.88190
r_model-1038_I.pdb                             0.00377         -0.88190
r_model-353_R.pdb                              0.00375         -0.88339
r_model-287_R.pdb                              0.00375         -0.88315
r_model-1304_I.pdb                             0.00373         -0.88564
r_model-1108_I.pdb                             0.00373         -0.88564
r_model-722_I.pdb                              0.00371         -0.88717
r_model-531_R.pdb                              0.00371         -0.88717
r_model-1555_I.pdb                             0.00371         -0.88813
r_model-1288_I.pdb                             0.00371         -0.88733
r_model-59_R.pdb                               0.00368         -0.89085
r_model-1676_I.pdb                             0.00368         -0.89092
r_model-1491_I.pdb                             0.00367         -0.89186
r_model-1437_I.pdb                             0.00367         -0.89201
r_model-1374_I.pdb                             0.00367         -0.89154
r_model-12_I.pdb                               0.00367         -0.89186
r_model-1256_I.pdb                             0.00365         -0.89325
r_model-1165_I.pdb                             0.00365         -0.89384
r_model-893_R.pdb                              0.00364         -0.89485
r_model-1492_I.pdb                             0.00363         -0.89535
r_model-1029_R.pdb                             0.00363         -0.89600
r_model-150_I.pdb                              0.00359         -0.89948
r_model-433_I.pdb                              0.00358         -0.90121
r_model-1227_I.pdb                             0.00358         -0.90113
r_model-604_I.pdb                              0.00357         -0.90157
r_model-33_I.pdb                               0.00357         -0.90190
r_model-1670_I.pdb                             0.00357         -0.90230
r_model-1278_I.pdb                             0.00357         -0.90151
r_model-973_R.pdb                              0.00355         -0.90365
r_model-69_I.pdb                               0.00354         -0.90453
r_model-1353_I.pdb                             0.00353         -0.90556
r_model-383_R.pdb                              0.00352         -0.90660
r_model-1272_R.pdb                             0.00351         -0.90801
r_model-296_I.pdb                              0.00350         -0.90929
r_model-1643_I.pdb                             0.00350         -0.90918
r_model-800_I.pdb                              0.00349         -0.90973
r_model-679_R.pdb                              0.00348         -0.91091
r_model-862_I.pdb                              0.00344         -0.91470
r_model-1490_I.pdb                             0.00344         -0.91552
r_model-1431_I.pdb                             0.00344         -0.91493
r_model-884_R.pdb                              0.00342         -0.91684
r_model-183_R.pdb                              0.00341         -0.91774
r_model-1300_I.pdb                             0.00341         -0.91855
r_model-1160_I.pdb                             0.00340         -0.91935
r_model-1045_I.pdb                             0.00340         -0.91956
r_model-1025_I.pdb                             0.00340         -0.91935
r_model-509_R.pdb                              0.00339         -0.92002
r_model-904_R.pdb                              0.00338         -0.92092
r_model-864_I.pdb                              0.00338         -0.92090
r_model-1516_I.pdb                             0.00338         -0.92149
r_model-1466_R.pdb                             0.00338         -0.92114
r_model-758_I.pdb                              0.00337         -0.92229
r_model-1448_I.pdb                             0.00337         -0.92176
r_model-1434_I.pdb                             0.00336         -0.92285
r_model-938_R.pdb                              0.00335         -0.92419
r_model-681_I.pdb                              0.00335         -0.92415
r_model-562_R.pdb                              0.00334         -0.92516
r_model-1202_R.pdb                             0.00330         -0.92946
r_model-409_I.pdb                              0.00329         -0.93045
r_model-159_I.pdb                              0.00326         -0.93287
r_model-67_I.pdb                               0.00325         -0.93390
r_model-717_I.pdb                              0.00322         -0.93706
r_model-732_I.pdb                              0.00321         -0.93815
r_model-1031_I.pdb                             0.00317         -0.94207
r_model-773_I.pdb                              0.00316         -0.94368
r_model-138_R.pdb                              0.00316         -0.94309
r_model-426_I.pdb                              0.00315         -0.94415
r_model-1683_I.pdb                             0.00315         -0.94415
r_model-1140_R.pdb                             0.00313         -0.94670
r_model-74_I.pdb                               0.00312         -0.94784
r_model-380_I.pdb                              0.00311         -0.94812
r_model-772_I.pdb                              0.00309         -0.95037
r_model-344_I.pdb                              0.00308         -0.95152
r_model-1535_I.pdb                             0.00308         -0.95125
r_model-592_I.pdb                              0.00306         -0.95357
r_model-112_R.pdb                              0.00305         -0.95456
r_model-744_I.pdb                              0.00303         -0.95660
r_model-348_I.pdb                              0.00303         -0.95707
r_model-198_I.pdb                              0.00303         -0.95704
r_model-1336_I.pdb                             0.00303         -0.95697
r_model-1198_R.pdb                             0.00302         -0.95727
r_model-89_I.pdb                               0.00301         -0.95876
r_model-836_I.pdb                              0.00301         -0.95828
r_model-706_I.pdb                              0.00301         -0.95867
r_model-479_I.pdb                              0.00301         -0.95828
r_model-225_R.pdb                              0.00301         -0.95895
r_model-1684_I.pdb                             0.00301         -0.95867
r_model-1196_I.pdb                             0.00301         -0.95834
r_model-760_I.pdb                              0.00296         -0.96404
r_model-441_I.pdb                              0.00294         -0.96531
r_model-501_I.pdb                              0.00293         -0.96651
r_model-462_I.pdb                              0.00293         -0.96667
r_model-229_I.pdb                              0.00292         -0.96799
r_model-109_I.pdb                              0.00292         -0.96765
r_model-1003_I.pdb                             0.00292         -0.96799
r_model-1215_I.pdb                             0.00291         -0.96838
r_model-1677_R.pdb                             0.00289         -0.97100
r_model-1287_R.pdb                             0.00288         -0.97181
r_model-1075_I.pdb                             0.00288         -0.97155
r_model-370_I.pdb                              0.00287         -0.97328
r_model-1533_I.pdb                             0.00287         -0.97260
r_model-1696_R.pdb                             0.00285         -0.97468
r_model-1365_I.pdb                             0.00285         -0.97527
r_model-762_R.pdb                              0.00282         -0.97760
r_model-726_R.pdb                              0.00282         -0.97789
r_model-1401_I.pdb                             0.00282         -0.97771
r_model-1090_I.pdb                             0.00282         -0.97771
r_model-946_R.pdb                              0.00280         -0.97983
r_model-220_I.pdb                              0.00280         -0.97973
r_model-1654_I.pdb                             0.00280         -0.98025
r_model-1413_R.pdb                             0.00279         -0.98078
r_model-297_I.pdb                              0.00278         -0.98171
r_model-239_R.pdb                              0.00278         -0.98250
r_model-755_I.pdb                              0.00275         -0.98523
r_model-1329_I.pdb                             0.00274         -0.98610
r_model-580_I.pdb                              0.00272         -0.98792
r_model-1_I.pdb                                0.00270         -0.98992
r_model-606_I.pdb                              0.00266         -0.99399
r_model-1107_I.pdb                             0.00266         -0.99377
r_model-608_R.pdb                              0.00265         -0.99562
r_model-54_I.pdb                               0.00264         -0.99609
r_model-1447_I.pdb                             0.00263         -0.99682
r_model-1420_I.pdb                             0.00263         -0.99718
r_model-1166_I.pdb                             0.00263         -0.99737
r_model-256_R.pdb                              0.00262         -0.99790
r_model-502_R.pdb                              0.00261         -0.99889
r_model-1129_I.pdb                             0.00258         -1.00188
r_model-827_R.pdb                              0.00256         -1.00418
r_model-191_I.pdb                              0.00256         -1.00407
r_model-1026_I.pdb                             0.00256         -1.00479
r_model-518_R.pdb                              0.00255         -1.00569
r_model-1381_R.pdb                             0.00254         -1.00632
r_model-1087_I.pdb                             0.00254         -1.00612
r_model-242_I.pdb                              0.00253         -1.00777
r_model-206_R.pdb                              0.00246         -1.01472
r_model-341_I.pdb                              0.00245         -1.01550
r_model-1334_I.pdb                             0.00245         -1.01543
r_model-1210_I.pdb                             0.00243         -1.01736
r_model-110_R.pdb                              0.00241         -1.01921
r_model-376_I.pdb                              0.00239         -1.02188
r_model-1470_R.pdb                             0.00233         -1.02736
r_model-432_R.pdb                              0.00232         -1.02832
r_model-504_R.pdb                              0.00231         -1.02966
r_model-402_R.pdb                              0.00230         -1.03060
r_model-932_I.pdb                              0.00229         -1.03201
r_model-698_I.pdb                              0.00226         -1.03521
r_model-507_I.pdb                              0.00226         -1.03521
r_model-1484_I.pdb                             0.00225         -1.03542
r_model-1497_I.pdb                             0.00220         -1.04125
r_model-649_R.pdb                              0.00211         -1.05023
r_model-1616_R.pdb                             0.00208         -1.05255
r_model-1373_R.pdb                             0.00208         -1.05325
r_model-736_I.pdb                              0.00206         -1.05494
r_model-1543_I.pdb                             0.00205         -1.05652
r_model-1407_I.pdb                             0.00203         -1.05793
r_model-415_R.pdb                              0.00201         -1.06044
r_model-1143_R.pdb                             0.00200         -1.06080
r_model-350_R.pdb                              0.00198         -1.06327
r_model-1337_I.pdb                             0.00190         -1.07103
r_model-1154_R.pdb                             0.00188         -1.07369
r_model-764_R.pdb                              0.00185         -1.07628
r_model-546_R.pdb                              0.00185         -1.07660
r_model-212_R.pdb                              0.00183         -1.07803
r_model-209_I.pdb                              0.00173         -1.08844
r_model-430_R.pdb                              0.00159         -1.10282
r_model-733_R.pdb                              0.00148         -1.11422
