# Supplementary material for: Introducing a Clustering Step in a Consensus Approach for the Scoring of Protein-Protein Docking Models
Source: PLoS One. 2016 Nov 15;11(11):e0166460. doi: 10.1371/journal.pone.0166460 (PMC5112798; doi:10.1371/journal.pone.0166460)
Supplement: S1 Data — (TGZ) [file pone.0166460.s001.tgz › Oliva-Repository-PlosOne/CONSRANK/T47.out]

r_model-792_H.pdb                              0.49154          1.16472
r_model-152_M.pdb                              0.48974          1.15528
r_model-689_H.pdb                              0.48915          1.15216
r_model-757_H.pdb                              0.48691          1.14034
r_model-231_H.pdb                              0.48631          1.13721
r_model-1015_M.pdb                             0.48517          1.13120
r_model-928_H.pdb                              0.48245          1.11687
r_model-901_H.pdb                              0.48243          1.11677
r_model-172_M.pdb                              0.48186          1.11376
r_model-159_H.pdb                              0.48170          1.11288
r_model-244_H.pdb                              0.48101          1.10925
r_model-390_M.pdb                              0.48084          1.10836
r_model-528_H.pdb                              0.47853          1.09617
r_model-514_H.pdb                              0.47810          1.09393
r_model-836_H.pdb                              0.47770          1.09185
r_model-148_H.pdb                              0.47747          1.09060
r_model-492_M.pdb                              0.47732          1.08984
r_model-14_H.pdb                               0.47718          1.08910
r_model-396_M.pdb                              0.47673          1.08672
r_model-938_H.pdb                              0.47604          1.08309
r_model-561_M.pdb                              0.47604          1.08306
r_model-954_H.pdb                              0.47596          1.08266
r_model-524_H.pdb                              0.47509          1.07808
r_model-884_H.pdb                              0.47494          1.07726
r_model-688_M.pdb                              0.47401          1.07237
r_model-1017_H.pdb                             0.47395          1.07207
r_model-771_H.pdb                              0.47352          1.06979
r_model-229_M.pdb                              0.47352          1.06983
r_model-383_H.pdb                              0.47341          1.06922
r_model-5_M.pdb                                0.47311          1.06765
r_model-913_M.pdb                              0.47244          1.06409
r_model-752_H.pdb                              0.47244          1.06413
r_model-578_H.pdb                              0.47238          1.06381
r_model-517_H.pdb                              0.47232          1.06348
r_model-991_M.pdb                              0.47230          1.06338
r_model-526_H.pdb                              0.47229          1.06334
r_model-797_M.pdb                              0.47224          1.06304
r_model-667_M.pdb                              0.47206          1.06210
r_model-363_M.pdb                              0.47206          1.06210
r_model-679_M.pdb                              0.47204          1.06200
r_model-138_H.pdb                              0.47187          1.06110
r_model-118_H.pdb                              0.47180          1.06073
r_model-479_H.pdb                              0.47161          1.05973
r_model-562_H.pdb                              0.47150          1.05916
r_model-678_H.pdb                              0.47105          1.05677
r_model-693_M.pdb                              0.47100          1.05651
r_model-848_H.pdb                              0.47093          1.05617
r_model-236_H.pdb                              0.47068          1.05485
r_model-463_M.pdb                              0.47039          1.05329
r_model-369_M.pdb                              0.47033          1.05301
r_model-986_H.pdb                              0.47017          1.05214
r_model-965_H.pdb                              0.46993          1.05088
r_model-213_H.pdb                              0.46982          1.05028
r_model-362_H.pdb                              0.46973          1.04983
r_model-617_H.pdb                              0.46967          1.04954
r_model-1041_H.pdb                             0.46960          1.04917
r_model-570_H.pdb                              0.46952          1.04875
r_model-134_M.pdb                              0.46948          1.04851
r_model-877_H.pdb                              0.46933          1.04774
r_model-188_H.pdb                              0.46927          1.04740
r_model-272_M.pdb                              0.46919          1.04700
r_model-643_M.pdb                              0.46904          1.04623
r_model-980_M.pdb                              0.46885          1.04519
r_model-89_H.pdb                               0.46871          1.04445
r_model-626_M.pdb                              0.46867          1.04427
r_model-35_H.pdb                               0.46858          1.04377
r_model-376_H.pdb                              0.46838          1.04273
r_model-903_H.pdb                              0.46823          1.04196
r_model-755_H.pdb                              0.46809          1.04120
r_model-45_M.pdb                               0.46799          1.04067
r_model-1023_M.pdb                             0.46777          1.03953
r_model-924_H.pdb                              0.46758          1.03853
r_model-978_H.pdb                              0.46755          1.03836
r_model-296_M.pdb                              0.46745          1.03780
r_model-449_H.pdb                              0.46699          1.03540
r_model-900_H.pdb                              0.46670          1.03386
r_model-49_H.pdb                               0.46670          1.03386
r_model-838_M.pdb                              0.46659          1.03328
r_model-798_H.pdb                              0.46636          1.03206
r_model-421_H.pdb                              0.46633          1.03192
r_model-573_H.pdb                              0.46621          1.03127
r_model-535_M.pdb                              0.46608          1.03059
r_model-620_H.pdb                              0.46595          1.02990
r_model-675_H.pdb                              0.46575          1.02885
r_model-286_H.pdb                              0.46566          1.02837
r_model-923_H.pdb                              0.46557          1.02793
r_model-405_H.pdb                              0.46519          1.02590
r_model-210_H.pdb                              0.46513          1.02559
r_model-785_H.pdb                              0.46456          1.02258
r_model-186_H.pdb                              0.46450          1.02227
r_model-1011_M.pdb                             0.46420          1.02070
r_model-874_H.pdb                              0.46404          1.01985
r_model-899_H.pdb                              0.46344          1.01668
r_model-1000_M.pdb                             0.46335          1.01623
r_model-936_M.pdb                              0.46324          1.01564
r_model-506_H.pdb                              0.46319          1.01538
r_model-274_M.pdb                              0.46287          1.01367
r_model-668_H.pdb                              0.46283          1.01349
r_model-20_H.pdb                               0.46266          1.01260
r_model-774_H.pdb                              0.46257          1.01211
r_model-243_H.pdb                              0.46212          1.00974
r_model-875_H.pdb                              0.46182          1.00818
r_model-845_H.pdb                              0.46173          1.00770
r_model-657_H.pdb                              0.46157          1.00687
r_model-904_H.pdb                              0.46135          1.00568
r_model-719_H.pdb                              0.46127          1.00527
r_model-96_H.pdb                               0.46107          1.00420
r_model-539_H.pdb                              0.46104          1.00404
r_model-445_M.pdb                              0.46104          1.00405
r_model-190_H.pdb                              0.46101          1.00387
r_model-336_H.pdb                              0.46095          1.00357
r_model-147_M.pdb                              0.46091          1.00335
r_model-963_M.pdb                              0.46085          1.00303
r_model-575_M.pdb                              0.46066          1.00204
r_model-66_H.pdb                               0.46061          1.00176
r_model-393_H.pdb                              0.46061          1.00177
r_model-964_H.pdb                              0.46045          1.00095
r_model-557_H.pdb                              0.46045          1.00095
r_model-420_H.pdb                              0.45999          0.99850
r_model-1045_H.pdb                             0.45993          0.99819
r_model-799_H.pdb                              0.45976          0.99732
r_model-773_H.pdb                              0.45964          0.99666
r_model-644_M.pdb                              0.45956          0.99627
r_model-831_M.pdb                              0.45909          0.99380
r_model-43_H.pdb                               0.45908          0.99372
r_model-599_H.pdb                              0.45895          0.99306
r_model-217_M.pdb                              0.45892          0.99289
r_model-571_M.pdb                              0.45874          0.99196
r_model-345_H.pdb                              0.45867          0.99158
r_model-613_M.pdb                              0.45838          0.99004
r_model-977_H.pdb                              0.45815          0.98884
r_model-666_H.pdb                              0.45815          0.98884
r_model-669_H.pdb                              0.45797          0.98786
r_model-912_H.pdb                              0.45774          0.98665
r_model-176_H.pdb                              0.45764          0.98614
r_model-992_H.pdb                              0.45754          0.98561
r_model-494_M.pdb                              0.45739          0.98480
r_model-53_M.pdb                               0.45736          0.98466
r_model-703_H.pdb                              0.45719          0.98377
r_model-375_H.pdb                              0.45674          0.98139
r_model-705_M.pdb                              0.45672          0.98132
r_model-119_M.pdb                              0.45671          0.98123
r_model-882_H.pdb                              0.45667          0.98105
r_model-950_H.pdb                              0.45636          0.97938
r_model-590_H.pdb                              0.45635          0.97932
r_model-553_H.pdb                              0.45635          0.97932
r_model-132_H.pdb                              0.45635          0.97937
r_model-303_H.pdb                              0.45625          0.97884
r_model-860_H.pdb                              0.45622          0.97868
r_model-361_M.pdb                              0.45621          0.97860
r_model-112_H.pdb                              0.45596          0.97729
r_model-181_H.pdb                              0.45561          0.97542
r_model-751_M.pdb                              0.45560          0.97541
r_model-1050_M.pdb                             0.45552          0.97496
r_model-851_H.pdb                              0.45546          0.97468
r_model-398_H.pdb                              0.45546          0.97468
r_model-441_H.pdb                              0.45527          0.97363
r_model-949_M.pdb                              0.45526          0.97361
r_model-523_H.pdb                              0.45520          0.97327
r_model-567_H.pdb                              0.45518          0.97319
r_model-500_H.pdb                              0.45501          0.97229
r_model-969_H.pdb                              0.45493          0.97187
r_model-542_M.pdb                              0.45473          0.97082
r_model-546_M.pdb                              0.45470          0.97066
r_model-72_H.pdb                               0.45439          0.96901
r_model-351_H.pdb                              0.45439          0.96903
r_model-815_M.pdb                              0.45404          0.96719
r_model-706_M.pdb                              0.45396          0.96677
r_model-585_H.pdb                              0.45387          0.96628
r_model-104_M.pdb                              0.45376          0.96570
r_model-642_M.pdb                              0.45371          0.96542
r_model-685_H.pdb                              0.45366          0.96517
r_model-754_H.pdb                              0.45347          0.96416
r_model-961_M.pdb                              0.45301          0.96173
r_model-452_H.pdb                              0.45278          0.96055
r_model-907_H.pdb                              0.45274          0.96031
r_model-931_H.pdb                              0.45254          0.95928
r_model-339_H.pdb                              0.45206          0.95672
r_model-1027_M.pdb                             0.45206          0.95676
r_model-660_H.pdb                              0.45202          0.95655
r_model-203_H.pdb                              0.45192          0.95599
r_model-453_H.pdb                              0.45180          0.95539
r_model-474_H.pdb                              0.45179          0.95534
r_model-424_H.pdb                              0.45166          0.95462
r_model-145_H.pdb                              0.45161          0.95435
r_model-888_M.pdb                              0.45159          0.95425
r_model-943_H.pdb                              0.45130          0.95271
r_model-897_H.pdb                              0.45114          0.95189
r_model-952_H.pdb                              0.45095          0.95090
r_model-428_M.pdb                              0.45081          0.95013
r_model-1013_H.pdb                             0.45043          0.94812
r_model-102_H.pdb                              0.45002          0.94598
r_model-957_M.pdb                              0.44987          0.94522
r_model-414_H.pdb                              0.44984          0.94504
r_model-268_H.pdb                              0.44981          0.94486
r_model-326_M.pdb                              0.44969          0.94427
r_model-577_M.pdb                              0.44929          0.94214
r_model-11_H.pdb                               0.44926          0.94201
r_model-82_M.pdb                               0.44908          0.94104
r_model-548_H.pdb                              0.44898          0.94050
r_model-834_H.pdb                              0.44881          0.93963
r_model-574_H.pdb                              0.44879          0.93953
r_model-84_H.pdb                               0.44872          0.93912
r_model-582_H.pdb                              0.44860          0.93849
r_model-329_M.pdb                              0.44855          0.93824
r_model-955_H.pdb                              0.44798          0.93526
r_model-63_H.pdb                               0.44794          0.93501
r_model-136_H.pdb                              0.44790          0.93481
r_model-793_H.pdb                              0.44788          0.93470
r_model-447_M.pdb                              0.44771          0.93382
r_model-788_H.pdb                              0.44769          0.93372
r_model-455_H.pdb                              0.44768          0.93365
r_model-750_H.pdb                              0.44764          0.93344
r_model-510_H.pdb                              0.44732          0.93178
r_model-7_M.pdb                                0.44728          0.93153
r_model-861_H.pdb                              0.44727          0.93149
r_model-645_H.pdb                              0.44684          0.92924
r_model-497_M.pdb                              0.44660          0.92799
r_model-697_H.pdb                              0.44653          0.92760
r_model-98_M.pdb                               0.44650          0.92747
r_model-676_M.pdb                              0.44639          0.92685
r_model-242_M.pdb                              0.44626          0.92616
r_model-6_M.pdb                                0.44605          0.92508
r_model-302_H.pdb                              0.44595          0.92452
r_model-4_H.pdb                                0.44592          0.92439
r_model-879_M.pdb                              0.44579          0.92371
r_model-305_H.pdb                              0.44568          0.92312
r_model-68_H.pdb                               0.44542          0.92176
r_model-1044_M.pdb                             0.44542          0.92176
r_model-488_H.pdb                              0.44532          0.92123
r_model-484_H.pdb                              0.44520          0.92058
r_model-407_H.pdb                              0.44496          0.91934
r_model-91_H.pdb                               0.44495          0.91929
r_model-357_M.pdb                              0.44448          0.91681
r_model-828_M.pdb                              0.44435          0.91614
r_model-239_M.pdb                              0.44418          0.91521
r_model-275_H.pdb                              0.44394          0.91394
r_model-475_H.pdb                              0.44360          0.91214
r_model-579_H.pdb                              0.44359          0.91211
r_model-333_M.pdb                              0.44345          0.91137
r_model-953_M.pdb                              0.44343          0.91124
r_model-968_H.pdb                              0.44337          0.91096
r_model-976_M.pdb                              0.44318          0.90996
r_model-342_H.pdb                              0.44312          0.90963
r_model-594_H.pdb                              0.44299          0.90896
r_model-844_H.pdb                              0.44289          0.90841
r_model-601_M.pdb                              0.44262          0.90700
r_model-129_H.pdb                              0.44251          0.90644
r_model-214_M.pdb                              0.44239          0.90578
r_model-191_M.pdb                              0.44238          0.90576
r_model-512_M.pdb                              0.44232          0.90542
r_model-340_H.pdb                              0.44222          0.90487
r_model-770_H.pdb                              0.44209          0.90419
r_model-714_M.pdb                              0.44201          0.90379
r_model-813_H.pdb                              0.44195          0.90348
r_model-1047_H.pdb                             0.44190          0.90321
r_model-736_H.pdb                              0.44187          0.90307
r_model-401_H.pdb                              0.44187          0.90304
r_model-791_H.pdb                              0.44178          0.90255
r_model-354_M.pdb                              0.44168          0.90206
r_model-716_M.pdb                              0.44151          0.90118
r_model-518_H.pdb                              0.44144          0.90079
r_model-592_M.pdb                              0.44131          0.90011
r_model-898_M.pdb                              0.44125          0.89976
r_model-748_H.pdb                              0.44122          0.89964
r_model-164_M.pdb                              0.44111          0.89903
r_model-160_H.pdb                              0.44106          0.89878
r_model-814_H.pdb                              0.44093          0.89809
r_model-309_M.pdb                              0.44041          0.89538
r_model-690_H.pdb                              0.43998          0.89311
r_model-320_H.pdb                              0.43996          0.89300
r_model-386_H.pdb                              0.43981          0.89218
r_model-399_H.pdb                              0.43923          0.88916
r_model-276_H.pdb                              0.43827          0.88406
r_model-941_M.pdb                              0.43826          0.88401
r_model-237_H.pdb                              0.43820          0.88373
r_model-166_H.pdb                              0.43812          0.88327
r_model-450_M.pdb                              0.43810          0.88321
r_model-100_H.pdb                              0.43804          0.88285
r_model-639_M.pdb                              0.43785          0.88189
r_model-696_H.pdb                              0.43784          0.88181
r_model-531_H.pdb                              0.43780          0.88162
r_model-779_M.pdb                              0.43774          0.88131
r_model-1001_H.pdb                             0.43766          0.88089
r_model-866_M.pdb                              0.43754          0.88021
r_model-698_M.pdb                              0.43737          0.87936
r_model-202_M.pdb                              0.43727          0.87883
r_model-338_H.pdb                              0.43720          0.87846
r_model-805_H.pdb                              0.43692          0.87696
r_model-728_H.pdb                              0.43690          0.87685
r_model-370_M.pdb                              0.43685          0.87662
r_model-380_M.pdb                              0.43671          0.87587
r_model-476_M.pdb                              0.43665          0.87556
r_model-464_M.pdb                              0.43659          0.87521
r_model-647_H.pdb                              0.43658          0.87521
r_model-807_H.pdb                              0.43656          0.87508
r_model-540_H.pdb                              0.43654          0.87498
r_model-627_H.pdb                              0.43650          0.87477
r_model-812_H.pdb                              0.43644          0.87447
r_model-215_M.pdb                              0.43640          0.87421
r_model-803_M.pdb                              0.43635          0.87396
r_model-560_M.pdb                              0.43635          0.87398
r_model-115_M.pdb                              0.43627          0.87354
r_model-738_M.pdb                              0.43610          0.87266
r_model-1046_M.pdb                             0.43600          0.87214
r_model-290_H.pdb                              0.43585          0.87133
r_model-444_M.pdb                              0.43572          0.87067
r_model-212_H.pdb                              0.43552          0.86957
r_model-442_H.pdb                              0.43538          0.86885
r_model-490_H.pdb                              0.43520          0.86790
r_model-97_H.pdb                               0.43514          0.86757
r_model-918_H.pdb                              0.43475          0.86554
r_model-730_H.pdb                              0.43461          0.86481
r_model-325_H.pdb                              0.43431          0.86324
r_model-56_M.pdb                               0.43426          0.86296
r_model-29_H.pdb                               0.43397          0.86145
r_model-694_H.pdb                              0.43387          0.86091
r_model-460_M.pdb                              0.43380          0.86052
r_model-896_H.pdb                              0.43375          0.86026
r_model-69_H.pdb                               0.43374          0.86024
r_model-99_H.pdb                               0.43341          0.85845
r_model-409_H.pdb                              0.43337          0.85826
r_model-663_M.pdb                              0.43304          0.85652
r_model-259_M.pdb                              0.43302          0.85642
r_model-914_H.pdb                              0.43294          0.85598
r_model-411_M.pdb                              0.43292          0.85590
r_model-232_M.pdb                              0.43287          0.85564
r_model-430_H.pdb                              0.43280          0.85525
r_model-673_M.pdb                              0.43275          0.85498
r_model-61_H.pdb                               0.43259          0.85418
r_model-171_M.pdb                              0.43252          0.85378
r_model-233_M.pdb                              0.43247          0.85354
r_model-204_M.pdb                              0.43247          0.85351
r_model-865_H.pdb                              0.43244          0.85335
r_model-790_M.pdb                              0.43219          0.85205
r_model-804_M.pdb                              0.43215          0.85181
r_model-440_H.pdb                              0.43172          0.84960
r_model-153_M.pdb                              0.43165          0.84919
r_model-984_H.pdb                              0.43157          0.84879
r_model-671_H.pdb                              0.43148          0.84831
r_model-878_H.pdb                              0.43146          0.84818
r_model-1036_M.pdb                             0.43138          0.84779
r_model-508_H.pdb                              0.43137          0.84774
r_model-940_M.pdb                              0.43097          0.84563
r_model-883_H.pdb                              0.43076          0.84452
r_model-816_M.pdb                              0.43076          0.84450
r_model-581_H.pdb                              0.43042          0.84272
r_model-895_M.pdb                              0.43037          0.84247
r_model-974_H.pdb                              0.42936          0.83712
r_model-503_M.pdb                              0.42930          0.83683
r_model-182_M.pdb                              0.42919          0.83622
r_model-867_M.pdb                              0.42912          0.83585
r_model-116_H.pdb                              0.42885          0.83444
r_model-410_H.pdb                              0.42882          0.83428
r_model-850_M.pdb                              0.42869          0.83361
r_model-459_H.pdb                              0.42865          0.83341
r_model-726_M.pdb                              0.42859          0.83307
r_model-126_H.pdb                              0.42834          0.83175
r_model-519_M.pdb                              0.42813          0.83068
r_model-890_M.pdb                              0.42789          0.82940
r_model-839_M.pdb                              0.42789          0.82939
r_model-234_M.pdb                              0.42753          0.82749
r_model-495_M.pdb                              0.42744          0.82701
r_model-291_M.pdb                              0.42739          0.82673
r_model-194_M.pdb                              0.42727          0.82612
r_model-840_H.pdb                              0.42685          0.82393
r_model-587_M.pdb                              0.42672          0.82322
r_model-299_H.pdb                              0.42648          0.82198
r_model-734_H.pdb                              0.42646          0.82188
r_model-114_M.pdb                              0.42646          0.82187
r_model-241_M.pdb                              0.42626          0.82081
r_model-350_M.pdb                              0.42608          0.81988
r_model-433_M.pdb                              0.42603          0.81960
r_model-502_M.pdb                              0.42597          0.81930
r_model-261_M.pdb                              0.42594          0.81914
r_model-1002_M.pdb                             0.42594          0.81914
r_model-549_M.pdb                              0.42582          0.81847
r_model-283_H.pdb                              0.42571          0.81790
r_model-718_M.pdb                              0.42570          0.81785
r_model-555_H.pdb                              0.42558          0.81723
r_model-25_M.pdb                               0.42539          0.81624
r_model-416_M.pdb                              0.42497          0.81402
r_model-27_H.pdb                               0.42480          0.81310
r_model-769_H.pdb                              0.42467          0.81240
r_model-135_M.pdb                              0.42439          0.81095
r_model-863_H.pdb                              0.42421          0.81001
r_model-185_M.pdb                              0.42372          0.80744
r_model-364_H.pdb                              0.42363          0.80693
r_model-909_H.pdb                              0.42329          0.80515
r_model-83_M.pdb                               0.42329          0.80518
r_model-75_H.pdb                               0.42316          0.80446
r_model-994_M.pdb                              0.42303          0.80377
r_model-388_M.pdb                              0.42283          0.80275
r_model-249_H.pdb                              0.42275          0.80233
r_model-57_M.pdb                               0.42244          0.80067
r_model-402_H.pdb                              0.42242          0.80060
r_model-15_M.pdb                               0.42228          0.79986
r_model-304_M.pdb                              0.42226          0.79976
r_model-81_H.pdb                               0.42221          0.79948
r_model-616_M.pdb                              0.42178          0.79722
r_model-41_M.pdb                               0.42169          0.79675
r_model-76_H.pdb                               0.42157          0.79610
r_model-629_H.pdb                              0.42117          0.79398
r_model-637_H.pdb                              0.42106          0.79343
r_model-744_M.pdb                              0.42101          0.79316
r_model-65_H.pdb                               0.42092          0.79267
r_model-783_M.pdb                              0.42035          0.78968
r_model-496_M.pdb                              0.42035          0.78968
r_model-586_M.pdb                              0.42029          0.78936
r_model-985_H.pdb                              0.42028          0.78932
r_model-226_H.pdb                              0.42028          0.78932
r_model-406_M.pdb                              0.42022          0.78897
r_model-23_H.pdb                               0.42018          0.78879
r_model-158_M.pdb                              0.42016          0.78865
r_model-614_H.pdb                              0.42012          0.78847
r_model-189_H.pdb                              0.41988          0.78721
r_model-258_M.pdb                              0.41982          0.78690
r_model-921_H.pdb                              0.41973          0.78642
r_model-220_M.pdb                              0.41954          0.78540
r_model-1042_M.pdb                             0.41927          0.78399
r_model-830_M.pdb                              0.41921          0.78365
r_model-622_H.pdb                              0.41874          0.78119
r_model-1037_M.pdb                             0.41871          0.78104
r_model-355_M.pdb                              0.41857          0.78031
r_model-695_M.pdb                              0.41844          0.77962
r_model-260_M.pdb                              0.41833          0.77903
r_model-975_M.pdb                              0.41826          0.77866
r_model-603_M.pdb                              0.41826          0.77865
r_model-404_M.pdb                              0.41817          0.77816
r_model-654_M.pdb                              0.41815          0.77806
r_model-228_M.pdb                              0.41815          0.77810
r_model-908_M.pdb                              0.41701          0.77206
r_model-776_M.pdb                              0.41686          0.77127
r_model-999_M.pdb                              0.41675          0.77068
r_model-1026_M.pdb                             0.41653          0.76957
r_model-870_M.pdb                              0.41616          0.76761
r_model-818_H.pdb                              0.41603          0.76692
r_model-254_H.pdb                              0.41602          0.76687
r_model-51_M.pdb                               0.41584          0.76590
r_model-209_H.pdb                              0.41549          0.76407
r_model-832_M.pdb                              0.41544          0.76379
r_model-651_M.pdb                              0.41541          0.76363
r_model-702_M.pdb                              0.41531          0.76311
r_model-842_M.pdb                              0.41513          0.76214
r_model-94_M.pdb                               0.41460          0.75938
r_model-472_M.pdb                              0.41457          0.75921
r_model-916_M.pdb                              0.41452          0.75896
r_model-1004_M.pdb                             0.41452          0.75893
r_model-806_H.pdb                              0.41424          0.75748
r_model-253_H.pdb                              0.41420          0.75729
r_model-408_H.pdb                              0.41419          0.75721
r_model-372_R.pdb                              0.41419          0.75722
r_model-910_H.pdb                              0.41365          0.75434
r_model-287_M.pdb                              0.41358          0.75400
r_model-247_H.pdb                              0.41353          0.75372
r_model-621_M.pdb                              0.41324          0.75219
r_model-881_M.pdb                              0.41319          0.75196
r_model-324_H.pdb                              0.41296          0.75071
r_model-873_M.pdb                              0.41280          0.74991
r_model-917_M.pdb                              0.41278          0.74977
r_model-235_M.pdb                              0.41275          0.74961
r_model-672_M.pdb                              0.41251          0.74836
r_model-38_M.pdb                               0.41246          0.74808
r_model-10_H.pdb                               0.41244          0.74800
r_model-150_H.pdb                              0.41237          0.74764
r_model-833_H.pdb                              0.41191          0.74521
r_model-358_M.pdb                              0.41176          0.74440
r_model-709_M.pdb                              0.41169          0.74406
r_model-314_M.pdb                              0.41144          0.74270
r_model-1009_M.pdb                             0.41141          0.74256
r_model-169_M.pdb                              0.41098          0.74031
r_model-52_M.pdb                               0.41082          0.73946
r_model-107_M.pdb                              0.41080          0.73933
r_model-808_H.pdb                              0.41068          0.73872
r_model-522_M.pdb                              0.41036          0.73701
r_model-636_M.pdb                              0.40960          0.73304
r_model-856_M.pdb                              0.40949          0.73245
r_model-967_M.pdb                              0.40931          0.73150
r_model-403_M.pdb                              0.40918          0.73083
r_model-823_H.pdb                              0.40917          0.73074
r_model-40_H.pdb                               0.40849          0.72719
r_model-981_M.pdb                              0.40847          0.72706
r_model-392_M.pdb                              0.40823          0.72582
r_model-529_M.pdb                              0.40767          0.72287
r_model-246_R.pdb                              0.40713          0.72001
r_model-987_M.pdb                              0.40709          0.71981
r_model-942_H.pdb                              0.40668          0.71765
r_model-971_M.pdb                              0.40667          0.71759
r_model-563_M.pdb                              0.40663          0.71736
r_model-177_M.pdb                              0.40615          0.71483
r_model-997_M.pdb                              0.40592          0.71363
r_model-520_M.pdb                              0.40539          0.71084
r_model-661_M.pdb                              0.40463          0.70684
r_model-674_M.pdb                              0.40450          0.70615
r_model-322_M.pdb                              0.40448          0.70604
r_model-180_M.pdb                              0.40441          0.70569
r_model-597_M.pdb                              0.40430          0.70512
r_model-691_H.pdb                              0.40402          0.70365
r_model-454_M.pdb                              0.40375          0.70220
r_model-723_M.pdb                              0.40318          0.69919
r_model-871_M.pdb                              0.40301          0.69831
r_model-532_M.pdb                              0.40261          0.69621
r_model-251_M.pdb                              0.40199          0.69294
r_model-183_M.pdb                              0.40194          0.69265
r_model-811_M.pdb                              0.40106          0.68805
r_model-632_M.pdb                              0.40101          0.68779
r_model-101_H.pdb                              0.40093          0.68737
r_model-1020_M.pdb                             0.40089          0.68716
r_model-623_A.pdb                              0.40085          0.68695
r_model-658_M.pdb                              0.40060          0.68563
r_model-604_M.pdb                              0.40056          0.68538
r_model-611_M.pdb                              0.40053          0.68523
r_model-391_M.pdb                              0.40053          0.68523
r_model-1028_M.pdb                             0.40043          0.68470
r_model-435_H.pdb                              0.40035          0.68427
r_model-466_M.pdb                              0.40013          0.68316
r_model-161_H.pdb                              0.39973          0.68105
r_model-125_M.pdb                              0.39922          0.67836
r_model-902_M.pdb                              0.39921          0.67831
r_model-426_M.pdb                              0.39839          0.67397
r_model-766_H.pdb                              0.39753          0.66943
r_model-21_H.pdb                               0.39747          0.66911
r_model-638_M.pdb                              0.39696          0.66641
r_model-864_M.pdb                              0.39661          0.66462
r_model-588_M.pdb                              0.39575          0.66005
r_model-79_A.pdb                               0.39570          0.65980
r_model-227_M.pdb                              0.39493          0.65572
r_model-478_M.pdb                              0.39455          0.65374
r_model-533_M.pdb                              0.39425          0.65215
r_model-480_M.pdb                              0.39361          0.64878
r_model-566_H.pdb                              0.39346          0.64800
r_model-301_M.pdb                              0.39335          0.64741
r_model-211_M.pdb                              0.39335          0.64741
r_model-471_M.pdb                              0.39325          0.64690
r_model-413_M.pdb                              0.39317          0.64645
r_model-739_M.pdb                              0.39245          0.64268
r_model-608_M.pdb                              0.39238          0.64231
r_model-576_M.pdb                              0.39214          0.64102
r_model-1003_M.pdb                             0.39169          0.63867
r_model-761_M.pdb                              0.39140          0.63715
r_model-511_M.pdb                              0.39111          0.63563
r_model-360_A.pdb                              0.39108          0.63545
r_model-308_A.pdb                              0.39093          0.63466
r_model-780_M.pdb                              0.38951          0.62717
r_model-456_M.pdb                              0.38919          0.62547
r_model-722_H.pdb                              0.38821          0.62036
r_model-86_H.pdb                               0.38791          0.61875
r_model-568_M.pdb                              0.38653          0.61147
r_model-252_M.pdb                              0.38613          0.60936
r_model-461_M.pdb                              0.38595          0.60842
r_model-710_M.pdb                              0.38554          0.60629
r_model-841_M.pdb                              0.38543          0.60566
r_model-513_R.pdb                              0.38449          0.60074
r_model-389_M.pdb                              0.38349          0.59545
r_model-18_M.pdb                               0.38346          0.59530
r_model-262_A.pdb                              0.38339          0.59496
r_model-26_A.pdb                               0.38270          0.59130
r_model-486_M.pdb                              0.38191          0.58713
r_model-735_M.pdb                              0.38161          0.58557
r_model-631_H.pdb                              0.38159          0.58546
r_model-485_M.pdb                              0.38129          0.58388
r_model-758_M.pdb                              0.38088          0.58172
r_model-295_M.pdb                              0.38069          0.58069
r_model-128_M.pdb                              0.38045          0.57943
r_model-316_A.pdb                              0.37990          0.57654
r_model-140_M.pdb                              0.37976          0.57581
r_model-127_M.pdb                              0.37709          0.56176
r_model-48_M.pdb                               0.37659          0.55912
r_model-537_M.pdb                              0.37570          0.55441
r_model-934_M.pdb                              0.37466          0.54895
r_model-1029_M.pdb                             0.37371          0.54393
r_model-317_M.pdb                              0.37255          0.53784
r_model-289_M.pdb                              0.37232          0.53662
r_model-922_M.pdb                              0.37050          0.52703
r_model-282_M.pdb                              0.37050          0.52703
r_model-600_M.pdb                              0.36976          0.52310
r_model-378_M.pdb                              0.36915          0.51990
r_model-368_M.pdb                              0.36833          0.51562
r_model-431_A.pdb                              0.36658          0.50637
r_model-664_M.pdb                              0.36512          0.49870
r_model-294_M.pdb                              0.36012          0.47236
r_model-264_A.pdb                              0.35860          0.46434
r_model-328_M.pdb                              0.34927          0.41515
r_model-477_R.pdb                              0.34055          0.36922
r_model-238_R.pdb                              0.33450          0.33733
r_model-721_M.pdb                              0.32456          0.28499
r_model-245_M.pdb                              0.31430          0.23095
r_model-607_M.pdb                              0.30718          0.19339
r_model-74_M.pdb                               0.30714          0.19320
r_model-123_M.pdb                              0.30644          0.18950
r_model-142_M.pdb                              0.30254          0.16894
r_model-543_A.pdb                              0.30124          0.16214
r_model-713_M.pdb                              0.29881          0.14933
r_model-356_M.pdb                              0.29749          0.14235
r_model-307_I.pdb                              0.28738          0.08907
r_model-481_A.pdb                              0.28124          0.05676
r_model-756_R.pdb                              0.26903         -0.00759
r_model-962_R.pdb                              0.26884         -0.00858
r_model-365_A.pdb                              0.26809         -0.01253
r_model-504_A.pdb                              0.26759         -0.01517
r_model-108_A.pdb                              0.26608         -0.02311
r_model-311_A.pdb                              0.26250         -0.04201
r_model-983_R.pdb                              0.26057         -0.05215
r_model-521_R.pdb                              0.23879         -0.16690
r_model-379_I.pdb                              0.19992         -0.37172
r_model-344_R.pdb                              0.19930         -0.37495
r_model-462_I.pdb                              0.19807         -0.38144
r_model-515_R.pdb                              0.19792         -0.38223
r_model-763_A.pdb                              0.19530         -0.39607
r_model-3_I.pdb                                0.19453         -0.40011
r_model-137_R.pdb                              0.19039         -0.42193
r_model-655_I.pdb                              0.18434         -0.45377
r_model-381_I.pdb                              0.18344         -0.45855
r_model-141_I.pdb                              0.18148         -0.46886
r_model-854_I.pdb                              0.17507         -0.50262
r_model-293_R.pdb                              0.17380         -0.50931
r_model-30_A.pdb                               0.16602         -0.55030
r_model-155_I.pdb                              0.16409         -0.56049
r_model-87_I.pdb                               0.16312         -0.56560
r_model-628_R.pdb                              0.15781         -0.59356
r_model-120_R.pdb                              0.15746         -0.59542
r_model-397_A.pdb                              0.15494         -0.60869
r_model-95_I.pdb                               0.15490         -0.60888
r_model-300_I.pdb                              0.14924         -0.63875
r_model-165_R.pdb                              0.14778         -0.64640
r_model-538_I.pdb                              0.14765         -0.64711
r_model-64_R.pdb                               0.14764         -0.64717
r_model-154_A.pdb                              0.14745         -0.64816
r_model-250_R.pdb                              0.14225         -0.67557
r_model-353_R.pdb                              0.14053         -0.68462
r_model-1031_R.pdb                             0.14016         -0.68658
r_model-786_I.pdb                              0.13935         -0.69085
r_model-207_R.pdb                              0.13730         -0.70165
r_model-680_I.pdb                              0.13503         -0.71360
r_model-223_A.pdb                              0.13434         -0.71721
r_model-122_I.pdb                              0.13408         -0.71860
r_model-167_I.pdb                              0.13366         -0.72079
r_model-930_I.pdb                              0.13189         -0.73011
r_model-889_R.pdb                              0.13039         -0.73804
r_model-547_I.pdb                              0.12899         -0.74540
r_model-712_I.pdb                              0.12845         -0.74826
r_model-8_R.pdb                                0.12821         -0.74951
r_model-872_R.pdb                              0.12785         -0.75140
r_model-507_I.pdb                              0.12627         -0.75972
r_model-1024_R.pdb                             0.12325         -0.77563
r_model-760_I.pdb                              0.12247         -0.77974
r_model-310_R.pdb                              0.12020         -0.79171
r_model-624_R.pdb                              0.11856         -0.80039
r_model-670_R.pdb                              0.11805         -0.80307
r_model-151_R.pdb                              0.11686         -0.80933
r_model-580_I.pdb                              0.11527         -0.81767
r_model-483_I.pdb                              0.11504         -0.81891
r_model-700_I.pdb                              0.11450         -0.82175
r_model-50_R.pdb                               0.11339         -0.82762
r_model-634_I.pdb                              0.11311         -0.82910
r_model-32_I.pdb                               0.11179         -0.83603
r_model-569_I.pdb                              0.11167         -0.83667
r_model-37_R.pdb                               0.11167         -0.83666
r_model-208_I.pdb                              0.11137         -0.83822
r_model-733_I.pdb                              0.11124         -0.83891
r_model-280_R.pdb                              0.11093         -0.84055
r_model-894_I.pdb                              0.11084         -0.84105
r_model-905_I.pdb                              0.10959         -0.84762
r_model-946_R.pdb                              0.10946         -0.84832
r_model-279_I.pdb                              0.10936         -0.84882
r_model-687_I.pdb                              0.10717         -0.86037
r_model-387_I.pdb                              0.10717         -0.86037
r_model-743_I.pdb                              0.10686         -0.86203
r_model-179_I.pdb                              0.10659         -0.86344
r_model-929_R.pdb                              0.10579         -0.86767
r_model-24_I.pdb                               0.10578         -0.86768
r_model-46_I.pdb                               0.10576         -0.86780
r_model-686_I.pdb                              0.10497         -0.87196
r_model-692_R.pdb                              0.10451         -0.87440
r_model-1043_R.pdb                             0.10413         -0.87641
r_model-470_I.pdb                              0.10400         -0.87706
r_model-1025_I.pdb                             0.10355         -0.87946
r_model-948_R.pdb                              0.10191         -0.88810
r_model-306_I.pdb                              0.10159         -0.88979
r_model-225_I.pdb                              0.10147         -0.89039
r_model-465_I.pdb                              0.10042         -0.89594
r_model-446_I.pdb                              0.10021         -0.89706
r_model-801_I.pdb                              0.10001         -0.89812
r_model-826_R.pdb                              0.09876         -0.90471
r_model-740_I.pdb                              0.09855         -0.90581
r_model-1033_I.pdb                             0.09842         -0.90647
r_model-367_R.pdb                              0.09820         -0.90766
r_model-598_R.pdb                              0.09807         -0.90830
r_model-193_I.pdb                              0.09588         -0.91983
r_model-111_I.pdb                              0.09519         -0.92350
r_model-73_I.pdb                               0.09467         -0.92622
r_model-17_I.pdb                               0.09458         -0.92670
r_model-988_I.pdb                              0.09456         -0.92682
r_model-951_I.pdb                              0.09446         -0.92736
r_model-93_I.pdb                               0.09382         -0.93073
r_model-911_I.pdb                              0.09346         -0.93263
r_model-893_R.pdb                              0.09344         -0.93270
r_model-633_R.pdb                              0.09316         -0.93418
r_model-937_I.pdb                              0.09264         -0.93692
r_model-648_I.pdb                              0.09217         -0.93940
r_model-880_R.pdb                              0.09114         -0.94483
r_model-16_I.pdb                               0.09102         -0.94547
r_model-498_I.pdb                              0.09017         -0.94994
r_model-384_R.pdb                              0.08982         -0.95177
r_model-681_I.pdb                              0.08874         -0.95748
r_model-745_I.pdb                              0.08832         -0.95971
r_model-556_I.pdb                              0.08702         -0.96653
r_model-438_I.pdb                              0.08689         -0.96721
r_model-827_I.pdb                              0.08635         -0.97006
r_model-265_I.pdb                              0.08598         -0.97200
r_model-417_I.pdb                              0.08549         -0.97459
r_model-1018_I.pdb                             0.08401         -0.98239
r_model-602_I.pdb                              0.08395         -0.98271
r_model-412_R.pdb                              0.08334         -0.98592
r_model-892_I.pdb                              0.08273         -0.98912
r_model-1032_R.pdb                             0.08268         -0.98942
r_model-612_I.pdb                              0.08143         -0.99598
r_model-425_I.pdb                              0.08136         -0.99634
r_model-201_I.pdb                              0.08066         -1.00003
r_model-920_I.pdb                              0.07859         -1.01094
r_model-278_R.pdb                              0.07827         -1.01262
r_model-90_I.pdb                               0.07769         -1.01570
r_model-862_I.pdb                              0.07764         -1.01593
r_model-775_I.pdb                              0.07733         -1.01760
r_model-419_R.pdb                              0.07716         -1.01847
r_model-876_I.pdb                              0.07688         -1.01994
r_model-993_I.pdb                              0.07668         -1.02104
r_model-473_I.pdb                              0.07586         -1.02532
r_model-640_I.pdb                              0.07565         -1.02642
r_model-144_I.pdb                              0.07564         -1.02648
r_model-1007_I.pdb                             0.07513         -1.02916
r_model-802_I.pdb                              0.07477         -1.03105
r_model-341_I.pdb                              0.07451         -1.03247
r_model-319_I.pdb                              0.07419         -1.03413
r_model-187_I.pdb                              0.07315         -1.03959
r_model-925_I.pdb                              0.07293         -1.04080
r_model-545_I.pdb                              0.07269         -1.04206
r_model-778_I.pdb                              0.07192         -1.04609
r_model-820_R.pdb                              0.07158         -1.04791
r_model-1016_I.pdb                             0.07059         -1.05308
r_model-285_I.pdb                              0.07043         -1.05393
r_model-423_I.pdb                              0.07025         -1.05489
r_model-170_I.pdb                              0.06977         -1.05740
r_model-947_R.pdb                              0.06874         -1.06283
r_model-843_R.pdb                              0.06862         -1.06351
r_model-219_I.pdb                              0.06778         -1.06793
r_model-982_I.pdb                              0.06773         -1.06815
r_model-331_I.pdb                              0.06761         -1.06879
r_model-1048_I.pdb                             0.06693         -1.07240
r_model-926_I.pdb                              0.06634         -1.07549
r_model-36_R.pdb                               0.06587         -1.07796
r_model-13_I.pdb                               0.06547         -1.08007
r_model-78_I.pdb                               0.06529         -1.08101
r_model-822_R.pdb                              0.06441         -1.08567
r_model-1005_I.pdb                             0.06421         -1.08670
r_model-469_I.pdb                              0.06419         -1.08682
r_model-427_I.pdb                              0.06412         -1.08716
r_model-266_I.pdb                              0.06391         -1.08828
r_model-184_R.pdb                              0.06386         -1.08856
r_model-618_I.pdb                              0.06365         -1.08966
r_model-109_I.pdb                              0.06289         -1.09365
r_model-683_I.pdb                              0.06220         -1.09732
r_model-534_I.pdb                              0.06205         -1.09810
r_model-852_I.pdb                              0.06053         -1.10612
r_model-216_I.pdb                              0.06000         -1.10888
r_model-2_R.pdb                                0.05945         -1.11177
r_model-558_I.pdb                              0.05933         -1.11245
r_model-1039_I.pdb                             0.05923         -1.11296
r_model-418_I.pdb                              0.05912         -1.11351
r_model-824_I.pdb                              0.05907         -1.11380
r_model-143_R.pdb                              0.05862         -1.11617
r_model-595_I.pdb                              0.05852         -1.11668
r_model-551_I.pdb                              0.05790         -1.11996
r_model-92_I.pdb                               0.05739         -1.12266
r_model-1030_I.pdb                             0.05726         -1.12334
r_model-932_I.pdb                              0.05646         -1.12755
r_model-168_I.pdb                              0.05621         -1.12888
r_model-313_I.pdb                              0.05598         -1.13005
r_model-42_I.pdb                               0.05587         -1.13066
r_model-656_I.pdb                              0.05567         -1.13170
r_model-1022_I.pdb                             0.05557         -1.13226
r_model-927_I.pdb                              0.05513         -1.13455
r_model-784_I.pdb                              0.05493         -1.13559
r_model-337_I.pdb                              0.05471         -1.13677
r_model-366_I.pdb                              0.05458         -1.13743
r_model-944_R.pdb                              0.05385         -1.14130
r_model-765_I.pdb                              0.05377         -1.14171
r_model-1034_I.pdb                             0.05333         -1.14404
r_model-855_I.pdb                              0.05284         -1.14663
r_model-332_I.pdb                              0.05151         -1.15363
r_model-1049_I.pdb                             0.05141         -1.15414
r_model-998_I.pdb                              0.05139         -1.15424
r_model-429_I.pdb                              0.05112         -1.15567
r_model-348_I.pdb                              0.05112         -1.15568
r_model-653_I.pdb                              0.05083         -1.15722
r_model-817_I.pdb                              0.05035         -1.15971
r_model-297_I.pdb                              0.05011         -1.16100
r_model-60_I.pdb                               0.04992         -1.16200
r_model-157_I.pdb                              0.04987         -1.16225
r_model-781_I.pdb                              0.04962         -1.16359
r_model-70_I.pdb                               0.04956         -1.16392
r_model-554_I.pdb                              0.04935         -1.16499
r_model-257_I.pdb                              0.04914         -1.16610
r_model-810_I.pdb                              0.04901         -1.16678
r_model-649_I.pdb                              0.04850         -1.16949
r_model-885_I.pdb                              0.04840         -1.17001
r_model-591_I.pdb                              0.04834         -1.17031
r_model-198_I.pdb                              0.04817         -1.17125
r_model-298_I.pdb                              0.04809         -1.17165
r_model-174_I.pdb                              0.04769         -1.17376
r_model-437_I.pdb                              0.04767         -1.17384
r_model-966_I.pdb                              0.04735         -1.17557
r_model-764_I.pdb                              0.04726         -1.17604
r_model-933_I.pdb                              0.04690         -1.17792
r_model-630_I.pdb                              0.04688         -1.17804
r_model-281_I.pdb                              0.04682         -1.17833
r_model-224_I.pdb                              0.04673         -1.17881
r_model-255_I.pdb                              0.04662         -1.17938
r_model-110_I.pdb                              0.04587         -1.18334
r_model-509_I.pdb                              0.04548         -1.18540
r_model-335_I.pdb                              0.04533         -1.18619
r_model-451_I.pdb                              0.04513         -1.18722
r_model-990_I.pdb                              0.04465         -1.18979
r_model-772_R.pdb                              0.04418         -1.19223
r_model-677_I.pdb                              0.04408         -1.19280
r_model-768_I.pdb                              0.04400         -1.19320
r_model-652_I.pdb                              0.04370         -1.19479
r_model-434_I.pdb                              0.04348         -1.19595
r_model-54_I.pdb                               0.04312         -1.19785
r_model-192_I.pdb                              0.04303         -1.19830
r_model-849_I.pdb                              0.04296         -1.19869
r_model-269_I.pdb                              0.04277         -1.19968
r_model-717_I.pdb                              0.04228         -1.20228
r_model-530_I.pdb                              0.04194         -1.20403
r_model-919_I.pdb                              0.04161         -1.20577
r_model-12_I.pdb                               0.04152         -1.20625
r_model-959_I.pdb                              0.04144         -1.20666
r_model-796_I.pdb                              0.04122         -1.20785
r_model-593_I.pdb                              0.04110         -1.20849
r_model-725_I.pdb                              0.04081         -1.21000
r_model-67_I.pdb                               0.04064         -1.21092
r_model-200_R.pdb                              0.04042         -1.21208
r_model-22_I.pdb                               0.04015         -1.21350
r_model-665_I.pdb                              0.03956         -1.21659
r_model-516_I.pdb                              0.03927         -1.21811
r_model-482_I.pdb                              0.03926         -1.21815
r_model-891_R.pdb                              0.03905         -1.21929
r_model-499_R.pdb                              0.03905         -1.21926
r_model-377_I.pdb                              0.03888         -1.22018
r_model-1040_I.pdb                             0.03883         -1.22043
r_model-318_I.pdb                              0.03804         -1.22462
r_model-552_I.pdb                              0.03782         -1.22575
r_model-684_I.pdb                              0.03727         -1.22866
r_model-935_I.pdb                              0.03674         -1.23143
r_model-44_I.pdb                               0.03631         -1.23372
r_model-162_I.pdb                              0.03484         -1.24145
r_model-956_I.pdb                              0.03474         -1.24198
r_model-727_I.pdb                              0.03440         -1.24378
r_model-373_I.pdb                              0.03413         -1.24518
r_model-103_I.pdb                              0.03404         -1.24565
r_model-724_I.pdb                              0.03346         -1.24873
r_model-550_I.pdb                              0.03341         -1.24899
r_model-782_I.pdb                              0.03324         -1.24990
r_model-837_I.pdb                              0.03320         -1.25008
r_model-19_I.pdb                               0.03316         -1.25032
r_model-821_I.pdb                              0.03238         -1.25441
r_model-720_I.pdb                              0.03224         -1.25515
r_model-80_I.pdb                               0.03218         -1.25549
r_model-117_I.pdb                              0.03208         -1.25599
r_model-646_I.pdb                              0.03204         -1.25620
r_model-106_I.pdb                              0.03166         -1.25820
r_model-487_I.pdb                              0.03082         -1.26262
r_model-458_I.pdb                              0.03072         -1.26317
r_model-346_I.pdb                              0.03052         -1.26421
r_model-525_I.pdb                              0.03048         -1.26440
r_model-989_I.pdb                              0.02973         -1.26836
r_model-619_I.pdb                              0.02973         -1.26836
r_model-609_I.pdb                              0.02948         -1.26970
r_model-270_I.pdb                              0.02940         -1.27011
r_model-439_R.pdb                              0.02922         -1.27109
r_model-195_I.pdb                              0.02801         -1.27746
r_model-868_I.pdb                              0.02673         -1.28420
r_model-777_I.pdb                              0.02640         -1.28591
r_model-635_I.pdb                              0.02604         -1.28783
r_model-173_I.pdb                              0.02564         -1.28990
r_model-762_I.pdb                              0.02540         -1.29120
r_model-374_I.pdb                              0.02514         -1.29256
r_model-906_I.pdb                              0.02501         -1.29326
r_model-501_I.pdb                              0.02485         -1.29407
r_model-958_I.pdb                              0.02475         -1.29460
r_model-321_I.pdb                              0.02472         -1.29478
r_model-787_I.pdb                              0.02458         -1.29553
r_model-415_I.pdb                              0.02448         -1.29604
r_model-995_I.pdb                              0.02440         -1.29648
r_model-858_I.pdb                              0.02407         -1.29819
r_model-199_I.pdb                              0.02384         -1.29940
r_model-886_I.pdb                              0.02376         -1.29983
r_model-970_I.pdb                              0.02364         -1.30049
r_model-343_I.pdb                              0.02356         -1.30086
r_model-221_I.pdb                              0.02354         -1.30099
r_model-334_I.pdb                              0.02338         -1.30181
r_model-385_I.pdb                              0.02336         -1.30192
r_model-206_I.pdb                              0.02329         -1.30229
r_model-809_I.pdb                              0.02322         -1.30270
r_model-493_I.pdb                              0.02289         -1.30444
r_model-131_I.pdb                              0.02270         -1.30540
r_model-1038_I.pdb                             0.02250         -1.30646
r_model-795_I.pdb                              0.02248         -1.30657
r_model-759_I.pdb                              0.02229         -1.30758
r_model-1008_I.pdb                             0.02212         -1.30846
r_model-175_I.pdb                              0.02198         -1.30923
r_model-707_I.pdb                              0.02160         -1.31123
r_model-39_I.pdb                               0.02160         -1.31122
r_model-277_I.pdb                              0.02142         -1.31218
r_model-256_I.pdb                              0.02135         -1.31251
r_model-47_I.pdb                               0.02097         -1.31454
r_model-641_I.pdb                              0.02083         -1.31529
r_model-248_I.pdb                              0.02030         -1.31807
r_model-491_I.pdb                              0.02015         -1.31888
r_model-846_I.pdb                              0.02002         -1.31953
r_model-596_I.pdb                              0.01992         -1.32007
r_model-794_I.pdb                              0.01988         -1.32027
r_model-432_I.pdb                              0.01982         -1.32062
r_model-292_I.pdb                              0.01982         -1.32058
r_model-996_I.pdb                              0.01979         -1.32076
r_model-583_I.pdb                              0.01974         -1.32102
r_model-349_I.pdb                              0.01933         -1.32319
r_model-711_I.pdb                              0.01929         -1.32337
r_model-371_I.pdb                              0.01917         -1.32404
r_model-240_I.pdb                              0.01868         -1.32659
r_model-436_I.pdb                              0.01865         -1.32674
r_model-288_I.pdb                              0.01858         -1.32713
r_model-1000_I.pdb                             0.01846         -1.32774
r_model-394_R.pdb                              0.01841         -1.32801
r_model-742_I.pdb                              0.01840         -1.32810
r_model-448_I.pdb                              0.01835         -1.32836
r_model-753_I.pdb                              0.01829         -1.32863
r_model-133_I.pdb                              0.01815         -1.32938
r_model-197_I.pdb                              0.01806         -1.32986
r_model-715_I.pdb                              0.01801         -1.33013
r_model-835_I.pdb                              0.01800         -1.33020
r_model-704_I.pdb                              0.01793         -1.33054
r_model-741_I.pdb                              0.01787         -1.33087
r_model-113_I.pdb                              0.01782         -1.33111
r_model-746_I.pdb                              0.01776         -1.33146
r_model-732_I.pdb                              0.01774         -1.33155
r_model-505_I.pdb                              0.01767         -1.33194
r_model-682_I.pdb                              0.01749         -1.33285
r_model-1006_I.pdb                             0.01738         -1.33343
r_model-960_I.pdb                              0.01720         -1.33438
r_model-31_I.pdb                               0.01715         -1.33464
r_model-825_I.pdb                              0.01686         -1.33619
r_model-708_I.pdb                              0.01685         -1.33623
r_model-124_I.pdb                              0.01670         -1.33703
r_model-650_I.pdb                              0.01665         -1.33729
r_model-559_I.pdb                              0.01654         -1.33787
r_model-130_I.pdb                              0.01651         -1.33805
r_model-544_I.pdb                              0.01648         -1.33817
r_model-749_I.pdb                              0.01640         -1.33862
r_model-222_I.pdb                              0.01634         -1.33894
r_model-312_I.pdb                              0.01615         -1.33995
r_model-77_I.pdb                               0.01614         -1.33996
r_model-659_I.pdb                              0.01608         -1.34030
r_model-58_I.pdb                               0.01590         -1.34126
r_model-467_I.pdb                              0.01541         -1.34383
r_model-489_I.pdb                              0.01536         -1.34411
r_model-767_I.pdb                              0.01514         -1.34524
r_model-610_I.pdb                              0.01507         -1.34560
r_model-330_I.pdb                              0.01503         -1.34583
r_model-422_I.pdb                              0.01499         -1.34604
r_model-55_I.pdb                               0.01483         -1.34690
r_model-267_I.pdb                              0.01471         -1.34751
r_model-800_I.pdb                              0.01462         -1.34800
r_model-400_I.pdb                              0.01459         -1.34815
r_model-382_I.pdb                              0.01441         -1.34912
r_model-731_I.pdb                              0.01438         -1.34926
r_model-859_I.pdb                              0.01435         -1.34940
r_model-1_I.pdb                                0.01432         -1.34954
r_model-887_I.pdb                              0.01430         -1.34969
r_model-178_I.pdb                              0.01430         -1.34967
r_model-218_I.pdb                              0.01429         -1.34973
r_model-527_I.pdb                              0.01390         -1.35180
r_model-737_I.pdb                              0.01383         -1.35213
r_model-847_I.pdb                              0.01381         -1.35224
r_model-1021_I.pdb                             0.01376         -1.35250
r_model-747_I.pdb                              0.01371         -1.35277
r_model-699_I.pdb                              0.01367         -1.35298
r_model-789_I.pdb                              0.01338         -1.35454
r_model-701_I.pdb                              0.01327         -1.35510
r_model-205_I.pdb                              0.01307         -1.35616
r_model-589_I.pdb                              0.01303         -1.35635
r_model-1012_I.pdb                             0.01303         -1.35635
r_model-541_I.pdb                              0.01266         -1.35832
r_model-1035_I.pdb                             0.01264         -1.35844
r_model-273_I.pdb                              0.01260         -1.35863
r_model-443_I.pdb                              0.01212         -1.36115
r_model-284_I.pdb                              0.01201         -1.36173
r_model-972_I.pdb                              0.01196         -1.36202
r_model-71_I.pdb                               0.01183         -1.36267
r_model-323_I.pdb                              0.01165         -1.36366
r_model-457_I.pdb                              0.01158         -1.36401
r_model-1014_I.pdb                             0.01153         -1.36425
r_model-729_I.pdb                              0.01099         -1.36709
r_model-869_I.pdb                              0.01094         -1.36737
r_model-829_I.pdb                              0.01093         -1.36744
r_model-85_I.pdb                               0.01081         -1.36808
r_model-34_I.pdb                               0.01055         -1.36942
r_model-939_I.pdb                              0.01036         -1.37043
r_model-1019_I.pdb                             0.01024         -1.37105
r_model-564_I.pdb                              0.01021         -1.37122
r_model-572_I.pdb                              0.01015         -1.37151
r_model-230_I.pdb                              0.00999         -1.37238
r_model-263_I.pdb                              0.00994         -1.37266
r_model-156_I.pdb                              0.00991         -1.37280
r_model-62_I.pdb                               0.00970         -1.37392
r_model-146_I.pdb                              0.00955         -1.37468
r_model-973_I.pdb                              0.00954         -1.37475
r_model-536_I.pdb                              0.00951         -1.37489
r_model-606_I.pdb                              0.00937         -1.37567
r_model-565_I.pdb                              0.00909         -1.37711
r_model-33_I.pdb                               0.00892         -1.37803
r_model-196_I.pdb                              0.00815         -1.38209
r_model-662_I.pdb                              0.00789         -1.38343
r_model-468_I.pdb                              0.00784         -1.38370
r_model-315_I.pdb                              0.00763         -1.38479
r_model-352_I.pdb                              0.00710         -1.38762
r_model-915_I.pdb                              0.00675         -1.38944
r_model-88_I.pdb                               0.00674         -1.38951
r_model-605_I.pdb                              0.00664         -1.39003
r_model-163_I.pdb                              0.00634         -1.39160
r_model-271_I.pdb                              0.00629         -1.39187
r_model-1010_I.pdb                             0.00622         -1.39223
r_model-139_I.pdb                              0.00589         -1.39396
r_model-625_I.pdb                              0.00571         -1.39494
r_model-584_I.pdb                              0.00533         -1.39693
r_model-347_I.pdb                              0.00415         -1.40314
r_model-105_I.pdb                              0.00386         -1.40470
r_model-28_I.pdb                               0.00381         -1.40496
r_model-857_I.pdb                              0.00327         -1.40778
r_model-853_I.pdb                              0.00327         -1.40778
r_model-819_I.pdb                              0.00311         -1.40862
r_model-149_I.pdb                              0.00285         -1.40998
r_model-59_I.pdb                               0.00274         -1.41059
r_model-9_I.pdb                                0.00273         -1.41062
r_model-615_I.pdb                              0.00258         -1.41141
r_model-359_I.pdb                              0.00255         -1.41160
r_model-979_I.pdb                              0.00248         -1.41196
r_model-395_I.pdb                              0.00213         -1.41377
r_model-945_I.pdb                              0.00199         -1.41453
r_model-121_I.pdb                              0.00108         -1.41935
r_model-327_I.pdb                              0.00105         -1.41947
