# Supplementary material for: Introducing a Clustering Step in a Consensus Approach for the Scoring of Protein-Protein Docking Models
Source: PLoS One. 2016 Nov 15;11(11):e0166460. doi: 10.1371/journal.pone.0166460 (PMC5112798; doi:10.1371/journal.pone.0166460)
Supplement: S1 Data — (TGZ) [file pone.0166460.s001.tgz › Oliva-Repository-PlosOne/CONSRANK/T50.out]

model_164.pdb_R                              0.14499          4.01723
model_1335.pdb_I                             0.13804          3.77327
model_827.pdb_I                              0.13687          3.73243
model_499.pdb_I                              0.13665          3.72459
model_752.pdb_I                              0.13468          3.65542
model_322.pdb_I                              0.13464          3.65409
model_1074.pdb_I                             0.13427          3.64105
model_1036.pdb_I                             0.13280          3.58949
model_280.pdb_R                              0.13099          3.52594
model_1150.pdb_I                             0.13091          3.52291
model_1403.pdb_I                             0.12974          3.48206
model_950.pdb_I                              0.12871          3.44574
model_758.pdb_I                              0.12667          3.37412
model_1342.pdb_I                             0.12664          3.37311
model_1063.pdb_I                             0.12661          3.37222
model_789.pdb_I                              0.12637          3.36368
model_67.pdb_R                               0.12603          3.35193
model_1277.pdb_I                             0.12562          3.33723
model_1307.pdb_I                             0.12557          3.33550
model_1056.pdb_R                             0.12510          3.31898
model_19.pdb_R                               0.12494          3.31360
model_1245.pdb_I                             0.12483          3.30956
model_873.pdb_I                              0.12398          3.27997
model_892.pdb_I                              0.12394          3.27844
model_793.pdb_I                              0.12351          3.26334
model_652.pdb_I                              0.12203          3.21138
model_77.pdb_I                               0.12176          3.20183
model_552.pdb_R                              0.12138          3.18851
model_670.pdb_I                              0.12089          3.17142
model_800.pdb_I                              0.12078          3.16733
model_538.pdb_I                              0.12047          3.15674
model_1186.pdb_I                             0.11996          3.13858
model_1174.pdb_R                             0.11990          3.13664
model_973.pdb_I                              0.11935          3.11723
model_105.pdb_R                              0.11895          3.10320
model_268.pdb_I                              0.11885          3.09974
model_409.pdb_R                              0.11884          3.09938
model_377.pdb_I                              0.11880          3.09805
model_1042.pdb_R                             0.11852          3.08804
model_416.pdb_I                              0.11831          3.08091
model_121.pdb_I                              0.11754          3.05363
model_581.pdb_I                              0.11728          3.04477
model_490.pdb_R                              0.11728          3.04477
model_716.pdb_R                              0.11670          3.02414
model_1135.pdb_R                             0.11668          3.02366
model_354.pdb_I                              0.11635          3.01213
model_904.pdb_I                              0.11628          3.00936
model_843.pdb_R                              0.11528          2.97445
model_287.pdb_R                              0.11517          2.97063
model_227.pdb_R                              0.11517          2.97063
model_1419.pdb_I                             0.11517          2.97063
model_683.pdb_I                              0.11469          2.95354
model_1102.pdb_R                             0.11429          2.93981
model_493.pdb_I                              0.11421          2.93673
model_662.pdb_I                              0.11369          2.91858
model_177.pdb_I                              0.11336          2.90692
model_142.pdb_R                              0.11336          2.90692
model_658.pdb_I                              0.11310          2.89800
model_708.pdb_I                              0.11253          2.87782
model_1143.pdb_R                             0.11210          2.86278
model_84.pdb_R                               0.11086          2.81931
model_208.pdb_I                              0.11083          2.81810
model_866.pdb_R                              0.11054          2.80807
model_286.pdb_R                              0.11054          2.80807
model_462.pdb_R                              0.11049          2.80642
model_1242.pdb_I                             0.10883          2.74790
model_1432.pdb_I                             0.10869          2.74305
model_414.pdb_I                              0.10818          2.72507
model_60.pdb_I                               0.10805          2.72046
model_289.pdb_I                              0.10779          2.71158
model_901.pdb_I                              0.10634          2.66051
model_213.pdb_R                              0.10510          2.61695
model_1119.pdb_I                             0.10479          2.60633
model_1051.pdb_R                             0.10473          2.60402
model_585.pdb_R                              0.10259          2.52904
model_1124.pdb_R                             0.10214          2.51306
model_622.pdb_I                              0.10179          2.50095
model_1239.pdb_R                             0.09923          2.41090
model_835.pdb_I                              0.09287          2.18784
model_385.pdb_I                              0.09172          2.14749
model_433.pdb_I                              0.08918          2.05810
model_132.pdb_I                              0.08719          1.98840
model_782.pdb_I                              0.08414          1.88118
model_1449.pdb_I                             0.08394          1.87427
model_1082.pdb_I                             0.07982          1.72955
model_802.pdb_I                              0.07862          1.68751
model_7.pdb_I                                0.07830          1.67611
model_412.pdb_I                              0.07717          1.63649
model_218.pdb_I                              0.07626          1.60450
model_1067.pdb_I                             0.07579          1.58812
model_701.pdb_I                              0.07415          1.53072
model_345.pdb_I                              0.07373          1.51584
model_1322.pdb_I                             0.07291          1.48710
model_1212.pdb_I                             0.07232          1.46628
model_1412.pdb_I                             0.07090          1.41659
model_1225.pdb_I                             0.07002          1.38575
model_638.pdb_I                              0.06994          1.38293
model_1309.pdb_I                             0.06966          1.37278
model_679.pdb_I                              0.06956          1.36932
model_868.pdb_I                              0.06953          1.36851
model_117.pdb_I                              0.06887          1.34511
model_1426.pdb_I                             0.06864          1.33710
model_856.pdb_I                              0.06859          1.33521
model_1228.pdb_I                             0.06807          1.31699
model_770.pdb_I                              0.06766          1.30257
model_460.pdb_I                              0.06738          1.29289
model_1073.pdb_I                             0.06722          1.28733
model_1280.pdb_I                             0.06704          1.28098
model_963.pdb_I                              0.06627          1.25388
model_1235.pdb_I                             0.06597          1.24326
model_1008.pdb_I                             0.06581          1.23776
model_920.pdb_I                              0.06568          1.23311
model_1165.pdb_I                             0.06495          1.20771
model_1029.pdb_I                             0.06490          1.20586
model_80.pdb_I                               0.06481          1.20267
model_641.pdb_I                              0.06468          1.19821
model_1059.pdb_I                             0.06404          1.17564
model_1238.pdb_I                             0.06399          1.17400
model_1192.pdb_I                             0.06396          1.17278
model_332.pdb_I                              0.06394          1.17209
model_1214.pdb_I                             0.06328          1.14900
model_982.pdb_I                              0.06265          1.12686
model_956.pdb_I                              0.06249          1.12126
model_341.pdb_I                              0.06243          1.11921
model_1045.pdb_I                             0.06225          1.11284
model_893.pdb_I                              0.06184          1.09840
model_496.pdb_M                              0.06182          1.09767
model_199.pdb_I                              0.06118          1.07534
model_864.pdb_I                              0.06041          1.04825
model_970.pdb_I                              0.06018          1.04030
model_815.pdb_I                              0.06015          1.03922
model_1215.pdb_M                             0.06013          1.03848
model_296.pdb_I                              0.05998          1.03303
model_1337.pdb_I                             0.05991          1.03081
model_1266.pdb_I                             0.05985          1.02846
model_923.pdb_I                              0.05980          1.02692
model_59.pdb_I                               0.05936          1.01149
model_858.pdb_I                              0.05935          1.01108
model_726.pdb_I                              0.05932          1.01009
model_677.pdb_I                              0.05918          1.00489
model_1194.pdb_I                             0.05905          1.00032
model_291.pdb_I                              0.05884          0.99317
model_1365.pdb_I                             0.05881          0.99210
model_1013.pdb_I                             0.05866          0.98663
model_1439.pdb_I                             0.05854          0.98273
model_204.pdb_A                              0.05849          0.98088
model_429.pdb_I                              0.05843          0.97876
model_834.pdb_I                              0.05834          0.97574
model_609.pdb_I                              0.05821          0.97112
model_594.pdb_I                              0.05797          0.96245
model_560.pdb_I                              0.05782          0.95741
model_294.pdb_I                              0.05781          0.95681
model_1382.pdb_M                             0.05775          0.95469
model_660.pdb_I                              0.05764          0.95097
model_1271.pdb_I                             0.05753          0.94730
model_1116.pdb_I                             0.05733          0.94014
model_654.pdb_I                              0.05730          0.93902
model_949.pdb_A                              0.05725          0.93743
model_347.pdb_I                              0.05724          0.93700
model_1054.pdb_I                             0.05702          0.92921
model_107.pdb_I                              0.05696          0.92721
model_932.pdb_I                              0.05688          0.92424
model_1234.pdb_I                             0.05688          0.92424
model_172.pdb_I                              0.05686          0.92366
model_184.pdb_A                              0.05679          0.92113
model_1409.pdb_I                             0.05675          0.91964
model_986.pdb_I                              0.05670          0.91798
model_665.pdb_I                              0.05661          0.91473
model_763.pdb_I                              0.05649          0.91046
model_1413.pdb_I                             0.05648          0.91042
model_837.pdb_I                              0.05639          0.90705
model_779.pdb_I                              0.05639          0.90705
model_411.pdb_I                              0.05638          0.90661
model_561.pdb_A                              0.05636          0.90593
model_113.pdb_I                              0.05636          0.90600
model_466.pdb_I                              0.05631          0.90437
model_350.pdb_I                              0.05625          0.90208
model_1095.pdb_I                             0.05621          0.90092
model_608.pdb_I                              0.05612          0.89755
model_419.pdb_I                              0.05611          0.89723
model_339.pdb_I                              0.05608          0.89633
model_754.pdb_M                              0.05596          0.89194
model_1423.pdb_I                             0.05595          0.89181
model_981.pdb_M                              0.05594          0.89127
model_722.pdb_I                              0.05589          0.88939
model_273.pdb_I                              0.05588          0.88905
model_389.pdb_I                              0.05586          0.88858
model_1363.pdb_I                             0.05585          0.88811
model_86.pdb_I                               0.05577          0.88541
model_569.pdb_I                              0.05577          0.88541
model_719.pdb_I                              0.05575          0.88455
model_76.pdb_I                               0.05571          0.88332
model_664.pdb_I                              0.05567          0.88173
model_343.pdb_I                              0.05556          0.87793
model_1087.pdb_I                             0.05554          0.87728
model_600.pdb_I                              0.05552          0.87648
model_1236.pdb_I                             0.05536          0.87097
model_4.pdb_I                                0.05522          0.86610
model_422.pdb_A                              0.05513          0.86305
model_247.pdb_I                              0.05505          0.86018
model_154.pdb_I                              0.05497          0.85711
model_44.pdb_I                               0.05495          0.85658
model_305.pdb_I                              0.05495          0.85658
model_836.pdb_I                              0.05494          0.85630
model_434.pdb_I                              0.05489          0.85452
model_1106.pdb_I                             0.05489          0.85452
model_734.pdb_I                              0.05488          0.85406
model_37.pdb_I                               0.05485          0.85304
model_533.pdb_I                              0.05482          0.85185
model_393.pdb_I                              0.05482          0.85185
model_630.pdb_I                              0.05472          0.84846
model_464.pdb_I                              0.05466          0.84621
model_430.pdb_I                              0.05466          0.84642
model_1429.pdb_A                             0.05457          0.84325
model_402.pdb_I                              0.05453          0.84180
model_1433.pdb_I                             0.05452          0.84140
model_457.pdb_M                              0.05451          0.84097
model_270.pdb_I                              0.05451          0.84100
model_1086.pdb_I                             0.05451          0.84106
model_197.pdb_I                              0.05446          0.83931
model_1310.pdb_A                             0.05434          0.83509
model_705.pdb_I                              0.05432          0.83461
model_41.pdb_I                               0.05425          0.83196
model_1158.pdb_I                             0.05423          0.83120
model_1014.pdb_M                             0.05423          0.83124
model_955.pdb_I                              0.05422          0.83108
model_225.pdb_I                              0.05422          0.83092
model_643.pdb_I                              0.05421          0.83056
model_1448.pdb_I                             0.05414          0.82806
model_1288.pdb_I                             0.05412          0.82734
model_748.pdb_I                              0.05403          0.82422
model_688.pdb_I                              0.05395          0.82133
model_214.pdb_I                              0.05378          0.81552
model_878.pdb_I                              0.05371          0.81299
model_1027.pdb_I                             0.05358          0.80850
model_576.pdb_R                              0.05356          0.80788
model_49.pdb_I                               0.05351          0.80610
model_236.pdb_I                              0.05351          0.80618
model_934.pdb_A                              0.05343          0.80314
model_1393.pdb_I                             0.05342          0.80275
model_114.pdb_A                              0.05330          0.79849
model_406.pdb_I                              0.05324          0.79640
model_918.pdb_I                              0.05316          0.79358
model_767.pdb_I                              0.05316          0.79387
model_586.pdb_I                              0.05316          0.79358
model_736.pdb_I                              0.05312          0.79245
model_167.pdb_I                              0.05302          0.78864
model_1140.pdb_M                             0.05299          0.78790
model_951.pdb_I                              0.05297          0.78690
model_260.pdb_I                              0.05297          0.78720
model_1290.pdb_I                             0.05296          0.78665
model_562.pdb_I                              0.05294          0.78607
model_787.pdb_I                              0.05280          0.78125
model_721.pdb_I                              0.05279          0.78091
model_362.pdb_M                              0.05275          0.77934
model_1218.pdb_A                             0.05273          0.77858
model_804.pdb_I                              0.05268          0.77670
model_1193.pdb_I                             0.05268          0.77670
model_959.pdb_A                              0.05259          0.77370
model_1415.pdb_I                             0.05259          0.77358
model_226.pdb_I                              0.05258          0.77327
model_1169.pdb_M                             0.05246          0.76900
model_1336.pdb_M                             0.05243          0.76804
model_1065.pdb_I                             0.05240          0.76708
model_301.pdb_I                              0.05239          0.76667
model_1241.pdb_I                             0.05234          0.76511
model_646.pdb_I                              0.05214          0.75801
model_1396.pdb_I                             0.05210          0.75647
model_745.pdb_I                              0.05200          0.75301
model_595.pdb_I                              0.05200          0.75301
model_880.pdb_I                              0.05196          0.75169
model_9.pdb_I                                0.05190          0.74938
model_292.pdb_I                              0.05189          0.74907
model_200.pdb_I                              0.05189          0.74907
model_336.pdb_I                              0.05188          0.74891
model_283.pdb_I                              0.05188          0.74870
model_1380.pdb_I                             0.05187          0.74829
model_1157.pdb_I                             0.05187          0.74833
model_1028.pdb_I                             0.05182          0.74666
model_52.pdb_I                               0.05165          0.74068
model_481.pdb_I                              0.05146          0.73419
model_760.pdb_R                              0.05144          0.73350
model_702.pdb_I                              0.05134          0.72976
model_224.pdb_A                              0.05125          0.72659
model_1025.pdb_I                             0.05120          0.72498
model_394.pdb_I                              0.05115          0.72315
model_1128.pdb_I                             0.05106          0.71996
model_744.pdb_I                              0.05101          0.71825
model_1197.pdb_I                             0.05101          0.71825
model_1272.pdb_I                             0.05099          0.71738
model_71.pdb_R                               0.05087          0.71346
model_128.pdb_I                              0.05085          0.71254
model_1187.pdb_I                             0.05074          0.70890
model_209.pdb_I                              0.05073          0.70835
model_699.pdb_I                              0.05066          0.70602
model_620.pdb_I                              0.05064          0.70510
model_307.pdb_I                              0.05061          0.70418
model_1101.pdb_I                             0.05050          0.70035
model_100.pdb_I                              0.05050          0.70044
model_795.pdb_I                              0.05046          0.69894
model_229.pdb_A                              0.05030          0.69329
model_222.pdb_I                              0.05027          0.69221
model_613.pdb_I                              0.05025          0.69156
model_1066.pdb_R                             0.05022          0.69050
model_1118.pdb_I                             0.05021          0.69014
model_1295.pdb_I                             0.05014          0.68776
model_887.pdb_I                              0.05006          0.68504
model_1292.pdb_M                             0.05004          0.68407
model_831.pdb_I                              0.05003          0.68387
model_531.pdb_I                              0.05003          0.68376
model_441.pdb_I                              0.05003          0.68387
model_30.pdb_I                               0.05003          0.68376
model_278.pdb_I                              0.04978          0.67516
model_1064.pdb_I                             0.04970          0.67225
model_881.pdb_I                              0.04952          0.66585
model_729.pdb_A                              0.04949          0.66474
model_563.pdb_I                              0.04945          0.66366
model_384.pdb_I                              0.04939          0.66147
model_975.pdb_A                              0.04934          0.65956
model_511.pdb_R                              0.04927          0.65716
model_645.pdb_A                              0.04921          0.65490
model_919.pdb_A                              0.04909          0.65093
model_467.pdb_I                              0.04905          0.64951
model_742.pdb_I                              0.04885          0.64231
model_257.pdb_M                              0.04885          0.64229
model_776.pdb_R                              0.04882          0.64122
model_1359.pdb_I                             0.04878          0.63988
model_574.pdb_I                              0.04871          0.63764
model_223.pdb_I                              0.04865          0.63548
model_284.pdb_R                              0.04854          0.63140
model_1444.pdb_I                             0.04854          0.63148
model_1144.pdb_I                             0.04833          0.62414
model_913.pdb_I                              0.04827          0.62193
model_812.pdb_I                              0.04820          0.61977
model_1089.pdb_I                             0.04813          0.61712
model_908.pdb_I                              0.04812          0.61689
model_149.pdb_I                              0.04808          0.61550
model_1355.pdb_I                             0.04806          0.61482
model_1160.pdb_I                             0.04804          0.61403
model_131.pdb_M                              0.04781          0.60577
model_193.pdb_I                              0.04780          0.60551
model_456.pdb_R                              0.04764          0.60000
model_602.pdb_A                              0.04762          0.59916
model_632.pdb_A                              0.04756          0.59706
model_852.pdb_I                              0.04747          0.59403
model_648.pdb_I                              0.04742          0.59233
model_407.pdb_A                              0.04740          0.59137
model_740.pdb_R                              0.04739          0.59134
model_1329.pdb_A                             0.04727          0.58679
model_245.pdb_R                              0.04723          0.58553
model_1304.pdb_R                             0.04717          0.58360
model_1069.pdb_R                             0.04714          0.58238
model_285.pdb_R                              0.04705          0.57917
model_334.pdb_A                              0.04685          0.57218
model_647.pdb_A                              0.04683          0.57165
model_1390.pdb_A                             0.04672          0.56769
model_1341.pdb_I                             0.04666          0.56551
model_134.pdb_I                              0.04665          0.56526
model_606.pdb_I                              0.04655          0.56175
model_1030.pdb_M                             0.04647          0.55896
model_181.pdb_R                              0.04642          0.55721
model_178.pdb_A                              0.04630          0.55305
model_709.pdb_R                              0.04627          0.55171
model_857.pdb_R                              0.04618          0.54883
model_1275.pdb_R                             0.04594          0.54017
model_629.pdb_R                              0.04589          0.53843
model_1446.pdb_A                             0.04589          0.53857
model_1152.pdb_I                             0.04570          0.53168
model_123.pdb_R                              0.04568          0.53126
model_1343.pdb_A                             0.04555          0.52674
model_798.pdb_A                              0.04552          0.52543
model_1177.pdb_A                             0.04536          0.51995
model_244.pdb_A                              0.04533          0.51876
model_1416.pdb_I                             0.04529          0.51736
model_396.pdb_I                              0.04525          0.51612
model_541.pdb_R                              0.04521          0.51452
model_687.pdb_I                              0.04516          0.51300
model_483.pdb_I                              0.04510          0.51091
model_573.pdb_I                              0.04509          0.51054
model_400.pdb_I                              0.04509          0.51042
model_927.pdb_M                              0.04508          0.51017
model_166.pdb_I                              0.04505          0.50911
model_13.pdb_A                               0.04505          0.50897
model_618.pdb_M                              0.04499          0.50699
model_1328.pdb_R                             0.04489          0.50351
model_1373.pdb_I                             0.04488          0.50291
model_327.pdb_R                              0.04480          0.50028
model_591.pdb_I                              0.04471          0.49719
model_45.pdb_M                               0.04464          0.49477
model_694.pdb_A                              0.04450          0.48959
model_189.pdb_A                              0.04445          0.48788
model_627.pdb_A                              0.04438          0.48541
model_1098.pdb_I                             0.04434          0.48408
model_136.pdb_R                              0.04431          0.48307
model_666.pdb_I                              0.04405          0.47405
model_368.pdb_I                              0.04405          0.47399
model_48.pdb_A                               0.04393          0.46970
model_610.pdb_R                              0.04392          0.46934
model_454.pdb_M                              0.04383          0.46606
model_1417.pdb_A                             0.04369          0.46119
model_440.pdb_R                              0.04363          0.45907
model_472.pdb_I                              0.04359          0.45765
model_313.pdb_R                              0.04353          0.45576
model_431.pdb_R                              0.04340          0.45123
model_271.pdb_I                              0.04334          0.44898
model_33.pdb_I                               0.04311          0.44097
model_1395.pdb_R                             0.04304          0.43847
model_1083.pdb_I                             0.04291          0.43378
model_1311.pdb_I                             0.04285          0.43169
model_605.pdb_R                              0.04280          0.42992
model_710.pdb_A                              0.04279          0.42965
model_637.pdb_A                              0.04272          0.42708
model_749.pdb_R                              0.04261          0.42346
model_711.pdb_R                              0.04252          0.42024
model_1443.pdb_I                             0.04248          0.41891
model_1284.pdb_I                             0.04236          0.41476
model_69.pdb_A                               0.04234          0.41392
model_1075.pdb_I                             0.04230          0.41265
model_598.pdb_A                              0.04222          0.40963
model_578.pdb_I                              0.04220          0.40907
model_1331.pdb_A                             0.04212          0.40616
model_945.pdb_I                              0.04205          0.40378
model_438.pdb_I                              0.04201          0.40247
model_444.pdb_A                              0.04198          0.40143
model_685.pdb_I                              0.04182          0.39558
model_964.pdb_I                              0.04180          0.39485
model_1146.pdb_I                             0.04161          0.38825
model_74.pdb_I                               0.04153          0.38556
model_1205.pdb_R                             0.04153          0.38530
model_897.pdb_I                              0.04146          0.38297
model_917.pdb_A                              0.04138          0.38018
model_5.pdb_A                                0.04138          0.38018
model_1078.pdb_I                             0.04133          0.37828
model_565.pdb_R                              0.04126          0.37594
model_1367.pdb_I                             0.04103          0.36807
model_338.pdb_R                              0.04098          0.36616
model_202.pdb_I                              0.04076          0.35831
model_1006.pdb_A                             0.04053          0.35042
model_898.pdb_A                              0.04028          0.34154
model_922.pdb_I                              0.03988          0.32763
model_1112.pdb_I                             0.03988          0.32758
model_682.pdb_I                              0.03981          0.32515
model_25.pdb_I                               0.03958          0.31686
model_1376.pdb_R                             0.03950          0.31422
model_1000.pdb_I                             0.03949          0.31375
model_656.pdb_M                              0.03937          0.30967
model_703.pdb_R                              0.03923          0.30475
model_1244.pdb_M                             0.03923          0.30475
model_194.pdb_A                              0.03913          0.30127
model_150.pdb_I                              0.03911          0.30049
model_1301.pdb_A                             0.03897          0.29544
model_1407.pdb_A                             0.03887          0.29198
model_1368.pdb_I                             0.03887          0.29217
model_965.pdb_I                              0.03871          0.28631
model_337.pdb_I                              0.03871          0.28631
model_306.pdb_M                              0.03847          0.27800
model_849.pdb_I                              0.03840          0.27555
model_233.pdb_A                              0.03832          0.27288
model_1121.pdb_M                             0.03825          0.27024
model_234.pdb_I                              0.03820          0.26840
model_590.pdb_I                              0.03795          0.25972
model_1248.pdb_I                             0.03784          0.25590
model_191.pdb_I                              0.03780          0.25452
model_379.pdb_I                              0.03774          0.25237
model_1283.pdb_R                             0.03765          0.24910
model_187.pdb_I                              0.03759          0.24702
model_311.pdb_I                              0.03749          0.24356
model_179.pdb_I                              0.03734          0.23826
model_15.pdb_I                               0.03730          0.23702
model_1145.pdb_M                             0.03730          0.23712
model_1179.pdb_I                             0.03724          0.23492
model_192.pdb_I                              0.03710          0.22993
model_324.pdb_R                              0.03709          0.22973
model_382.pdb_I                              0.03705          0.22822
model_896.pdb_A                              0.03695          0.22454
model_180.pdb_I                              0.03695          0.22478
model_1033.pdb_I                             0.03669          0.21540
model_527.pdb_I                              0.03664          0.21389
model_686.pdb_A                              0.03663          0.21332
model_497.pdb_A                              0.03663          0.21361
model_6.pdb_A                                0.03648          0.20834
model_103.pdb_I                              0.03619          0.19789
model_832.pdb_I                              0.03606          0.19335
model_1151.pdb_I                             0.03597          0.19026
model_680.pdb_A                              0.03594          0.18914
model_1273.pdb_I                             0.03592          0.18858
model_1117.pdb_A                             0.03586          0.18650
model_765.pdb_I                              0.03584          0.18563
model_713.pdb_I                              0.03553          0.17497
model_851.pdb_A                              0.03546          0.17237
model_1108.pdb_I                             0.03545          0.17197
model_1092.pdb_R                             0.03536          0.16874
model_769.pdb_I                              0.03531          0.16706
model_1213.pdb_I                             0.03526          0.16552
model_818.pdb_I                              0.03517          0.16229
model_706.pdb_I                              0.03511          0.15998
model_514.pdb_I                              0.03509          0.15944
model_1062.pdb_I                             0.03508          0.15916
model_146.pdb_I                              0.03493          0.15381
model_811.pdb_M                              0.03482          0.14999
model_1424.pdb_I                             0.03478          0.14867
model_1021.pdb_M                             0.03474          0.14721
model_544.pdb_I                              0.03472          0.14629
model_870.pdb_I                              0.03467          0.14468
model_10.pdb_R                               0.03462          0.14282
model_174.pdb_M                              0.03451          0.13915
model_924.pdb_R                              0.03439          0.13478
model_672.pdb_I                              0.03437          0.13423
model_1256.pdb_I                             0.03434          0.13293
model_516.pdb_M                              0.03429          0.13142
model_333.pdb_I                              0.03429          0.13142
model_895.pdb_I                              0.03428          0.13099
model_471.pdb_R                              0.03426          0.13040
model_508.pdb_I                              0.03419          0.12788
model_455.pdb_M                              0.03406          0.12334
model_451.pdb_I                              0.03406          0.12314
model_850.pdb_I                              0.03389          0.11733
model_1402.pdb_I                             0.03384          0.11548
model_1.pdb_I                                0.03379          0.11387
model_1296.pdb_A                             0.03378          0.11350
model_1002.pdb_I                             0.03374          0.11193
model_264.pdb_M                              0.03362          0.10790
model_27.pdb_I                               0.03360          0.10702
model_468.pdb_I                              0.03356          0.10580
model_1267.pdb_I                             0.03350          0.10365
model_962.pdb_R                              0.03337          0.09904
model_764.pdb_I                              0.03332          0.09733
model_653.pdb_I                              0.03319          0.09268
model_1168.pdb_R                             0.03317          0.09186
model_269.pdb_I                              0.03310          0.08966
model_960.pdb_R                              0.03305          0.08780
model_509.pdb_A                              0.03304          0.08741
model_502.pdb_I                              0.03297          0.08512
model_916.pdb_R                              0.03295          0.08414
model_1184.pdb_I                             0.03294          0.08403
model_1185.pdb_I                             0.03282          0.07982
model_1202.pdb_R                             0.03279          0.07853
model_251.pdb_I                              0.03278          0.07831
model_210.pdb_I                              0.03269          0.07522
model_1026.pdb_I                             0.03269          0.07500
model_691.pdb_I                              0.03259          0.07164
model_997.pdb_A                              0.03258          0.07126
model_390.pdb_I                              0.03237          0.06394
model_477.pdb_R                              0.03233          0.06257
model_12.pdb_M                               0.03230          0.06156
model_707.pdb_R                              0.03223          0.05910
model_1200.pdb_R                             0.03218          0.05723
model_1047.pdb_A                             0.03204          0.05233
model_1017.pdb_I                             0.03198          0.05013
model_55.pdb_I                               0.03197          0.04976
model_1345.pdb_M                             0.03192          0.04808
model_521.pdb_R                              0.03188          0.04670
model_129.pdb_I                              0.03185          0.04578
model_714.pdb_I                              0.03179          0.04366
model_374.pdb_I                              0.03179          0.04366
model_1005.pdb_I                             0.03171          0.04075
model_548.pdb_I                              0.03169          0.03992
model_397.pdb_R                              0.03169          0.04003
model_872.pdb_I                              0.03168          0.03977
model_1058.pdb_I                             0.03159          0.03650
model_756.pdb_I                              0.03147          0.03243
model_308.pdb_I                              0.03145          0.03155
model_130.pdb_A                              0.03141          0.03010
model_449.pdb_A                              0.03138          0.02913
model_824.pdb_I                              0.03137          0.02865
model_607.pdb_A                              0.03131          0.02683
model_753.pdb_R                              0.03128          0.02557
model_331.pdb_I                              0.03119          0.02241
model_780.pdb_I                              0.03117          0.02166
model_829.pdb_I                              0.03113          0.02049
model_640.pdb_I                              0.03109          0.01899
model_1115.pdb_I                             0.03107          0.01810
model_1125.pdb_A                             0.03103          0.01673
model_427.pdb_I                              0.03094          0.01357
model_1297.pdb_A                             0.03084          0.01026
model_293.pdb_A                              0.03066          0.00403
model_1201.pdb_I                             0.03064          0.00311
model_639.pdb_A                              0.03063          0.00272
model_1405.pdb_I                             0.03053         _0.00077
model_367.pdb_I                              0.03052         _0.00090
model_1148.pdb_I                             0.03045         _0.00338
model_1229.pdb_I                             0.03036         _0.00663
model_465.pdb_A                              0.03013         _0.01483
model_1031.pdb_I                             0.03005         _0.01769
model_833.pdb_I                              0.02991         _0.02250
model_1338.pdb_I                             0.02989         _0.02332
model_1099.pdb_I                             0.02983         _0.02534
model_1351.pdb_I                             0.02970         _0.02985
model_1170.pdb_I                             0.02949         _0.03716
model_743.pdb_A                              0.02948         _0.03744
model_1378.pdb_I                             0.02948         _0.03744
model_1394.pdb_I                             0.02943         _0.03914
model_766.pdb_I                              0.02937         _0.04148
model_156.pdb_I                              0.02932         _0.04305
model_972.pdb_I                              0.02931         _0.04350
model_486.pdb_R                              0.02927         _0.04489
model_905.pdb_I                              0.02913         _0.04971
model_1262.pdb_R                             0.02907         _0.05184
model_220.pdb_I                              0.02904         _0.05314
model_1386.pdb_R                             0.02901         _0.05411
model_1114.pdb_A                             0.02899         _0.05467
model_1340.pdb_M                             0.02895         _0.05608
model_1347.pdb_R                             0.02892         _0.05709
model_351.pdb_R                              0.02890         _0.05794
model_1203.pdb_I                             0.02884         _0.06014
model_1317.pdb_R                             0.02874         _0.06354
model_217.pdb_R                              0.02862         _0.06789
model_88.pdb_R                               0.02845         _0.07376
model_978.pdb_I                              0.02843         _0.07426
model_98.pdb_R                               0.02841         _0.07525
model_1094.pdb_I                             0.02837         _0.07655
model_237.pdb_I                              0.02836         _0.07702
model_1441.pdb_I                             0.02830         _0.07887
model_1344.pdb_R                             0.02819         _0.08284
model_785.pdb_R                              0.02817         _0.08370
model_1240.pdb_I                             0.02801         _0.08897
model_532.pdb_A                              0.02790         _0.09285
model_261.pdb_I                              0.02783         _0.09548
model_545.pdb_I                              0.02779         _0.09682
model_518.pdb_I                              0.02777         _0.09759
model_1103.pdb_I                             0.02768         _0.10070
model_380.pdb_I                              0.02767         _0.10109
model_196.pdb_I                              0.02767         _0.10117
model_1260.pdb_R                             0.02764         _0.10200
model_1315.pdb_I                             0.02762         _0.10279
model_1323.pdb_R                             0.02760         _0.10371
model_733.pdb_I                              0.02759         _0.10402
model_421.pdb_I                              0.02759         _0.10402
model_1279.pdb_I                             0.02743         _0.10965
model_1100.pdb_M                             0.02738         _0.11137
model_1167.pdb_I                             0.02735         _0.11247
model_242.pdb_A                              0.02727         _0.11528
model_165.pdb_I                              0.02703         _0.12339
model_1161.pdb_I                             0.02701         _0.12420
model_969.pdb_R                              0.02695         _0.12640
model_279.pdb_A                              0.02691         _0.12783
model_988.pdb_I                              0.02674         _0.13361
model_747.pdb_R                              0.02663         _0.13754
model_403.pdb_I                              0.02658         _0.13923
model_447.pdb_I                              0.02653         _0.14114
model_971.pdb_I                              0.02642         _0.14512
model_250.pdb_R                              0.02642         _0.14499
model_398.pdb_R                              0.02639         _0.14588
model_115.pdb_I                              0.02622         _0.15194
model_700.pdb_M                              0.02620         _0.15284
model_46.pdb_A                               0.02615         _0.15453
model_1287.pdb_R                             0.02609         _0.15648
model_1180.pdb_R                             0.02605         _0.15809
model_1422.pdb_I                             0.02603         _0.15881
model_542.pdb_I                              0.02597         _0.16067
model_1383.pdb_R                             0.02590         _0.16325
model_944.pdb_I                              0.02566         _0.17163
model_1178.pdb_I                             0.02564         _0.17238
model_170.pdb_A                              0.02558         _0.17428
model_957.pdb_R                              0.02555         _0.17540
model_388.pdb_I                              0.02555         _0.17538
model_771.pdb_I                              0.02552         _0.17665
model_158.pdb_R                              0.02545         _0.17912
model_669.pdb_I                              0.02544         _0.17947
model_475.pdb_I                              0.02522         _0.18722
model_1302.pdb_I                             0.02514         _0.19004
model_1183.pdb_I                             0.02514         _0.19004
model_38.pdb_A                               0.02511         _0.19100
model_635.pdb_I                              0.02509         _0.19178
model_1037.pdb_A                             0.02508         _0.19189
model_82.pdb_R                               0.02504         _0.19341
model_1364.pdb_I                             0.02481         _0.20134
model_1384.pdb_I                             0.02473         _0.20432
model_692.pdb_R                              0.02468         _0.20596
model_145.pdb_I                              0.02464         _0.20736
model_655.pdb_I                              0.02458         _0.20947
model_991.pdb_I                              0.02432         _0.21861
model_353.pdb_I                              0.02426         _0.22062
model_1285.pdb_I                             0.02426         _0.22064
model_1171.pdb_I                             0.02412         _0.22567
model_891.pdb_R                              0.02406         _0.22789
model_1132.pdb_I                             0.02399         _0.23011
model_593.pdb_A                              0.02394         _0.23199
model_417.pdb_I                              0.02392         _0.23271
model_1111.pdb_I                             0.02391         _0.23314
model_1155.pdb_I                             0.02389         _0.23384
model_828.pdb_I                              0.02384         _0.23570
model_1442.pdb_R                             0.02384         _0.23536
model_72.pdb_I                               0.02373         _0.23950
model_1113.pdb_I                             0.02364         _0.24243
model_272.pdb_A                              0.02363         _0.24278
model_885.pdb_I                              0.02362         _0.24309
model_845.pdb_I                              0.02352         _0.24691
model_241.pdb_R                              0.02352         _0.24686
model_879.pdb_I                              0.02349         _0.24773
model_757.pdb_I                              0.02340         _0.25107
model_35.pdb_I                               0.02338         _0.25170
model_967.pdb_I                              0.02333         _0.25360
model_1381.pdb_I                             0.02320         _0.25789
model_911.pdb_I                              0.02319         _0.25831
model_730.pdb_I                              0.02317         _0.25920
model_1420.pdb_R                             0.02317         _0.25915
model_485.pdb_I                              0.02316         _0.25925
model_650.pdb_I                              0.02312         _0.26088
model_432.pdb_A                              0.02294         _0.26727
model_473.pdb_I                              0.02286         _0.27008
model_1219.pdb_I                             0.02284         _0.27076
model_1010.pdb_R                             0.02275         _0.27380
model_1254.pdb_I                             0.02274         _0.27422
model_695.pdb_I                              0.02268         _0.27634
model_894.pdb_R                              0.02261         _0.27853
model_579.pdb_I                              0.02257         _0.28021
model_1142.pdb_I                             0.02248         _0.28317
model_141.pdb_I                              0.02241         _0.28585
model_1129.pdb_I                             0.02233         _0.28871
model_568.pdb_R                              0.02225         _0.29134
model_728.pdb_A                              0.02223         _0.29203
model_1012.pdb_I                             0.02217         _0.29424
model_387.pdb_A                              0.02213         _0.29559
model_231.pdb_I                              0.02213         _0.29550
model_1253.pdb_I                             0.02208         _0.29728
model_1085.pdb_I                             0.02208         _0.29717
model_925.pdb_A                              0.02197         _0.30116
model_570.pdb_I                              0.02196         _0.30138
model_488.pdb_I                              0.02196         _0.30142
model_1268.pdb_I                             0.02185         _0.30526
model_470.pdb_I                              0.02177         _0.30829
model_1190.pdb_I                             0.02172         _0.31007
model_628.pdb_I                              0.02161         _0.31366
model_990.pdb_I                              0.02159         _0.31434
model_751.pdb_I                              0.02159         _0.31456
model_1110.pdb_A                             0.02159         _0.31440
model_823.pdb_I                              0.02155         _0.31599
model_1038.pdb_I                             0.02155         _0.31599
model_625.pdb_R                              0.02154         _0.31621
model_1068.pdb_R                             0.02151         _0.31733
model_282.pdb_I                              0.02150         _0.31751
model_358.pdb_I                              0.02149         _0.31787
model_1362.pdb_R                             0.02144         _0.31964
model_1334.pdb_I                             0.02136         _0.32260
model_1159.pdb_I                             0.02129         _0.32494
model_723.pdb_R                              0.02127         _0.32566
model_617.pdb_I                              0.02122         _0.32761
model_1127.pdb_R                             0.02116         _0.32953
model_510.pdb_I                              0.02103         _0.33401
model_501.pdb_I                              0.02103         _0.33401
model_689.pdb_I                              0.02095         _0.33704
model_624.pdb_I                              0.02095         _0.33688
model_520.pdb_I                              0.02087         _0.33964
model_614.pdb_I                              0.02086         _0.34031
model_698.pdb_R                              0.02072         _0.34507
model_584.pdb_R                              0.02066         _0.34727
model_420.pdb_I                              0.02066         _0.34717
model_127.pdb_I                              0.02064         _0.34777
model_1451.pdb_I                             0.02063         _0.34806
model_1411.pdb_I                             0.02060         _0.34921
model_1084.pdb_I                             0.02060         _0.34928
model_252.pdb_I                              0.02059         _0.34971
model_1316.pdb_I                             0.02059         _0.34958
model_215.pdb_R                              0.02057         _0.35015
model_1217.pdb_I                             0.02056         _0.35069
model_1375.pdb_I                             0.02055         _0.35116
model_1052.pdb_I                             0.02054         _0.35138
model_1206.pdb_R                             0.02042         _0.35574
model_1232.pdb_I                             0.02033         _0.35861
model_1003.pdb_R                             0.02028         _0.36038
model_1097.pdb_I                             0.02024         _0.36196
model_446.pdb_I                              0.02020         _0.36327
model_243.pdb_I                              0.02020         _0.36321
model_1357.pdb_I                             0.02016         _0.36470
model_674.pdb_I                              0.02014         _0.36542
model_1044.pdb_I                             0.02006         _0.36831
model_1320.pdb_I                             0.01982         _0.37649
model_1346.pdb_I                             0.01970         _0.38076
model_676.pdb_I                              0.01962         _0.38361
model_820.pdb_I                              0.01956         _0.38573
model_588.pdb_R                              0.01955         _0.38607
model_453.pdb_R                              0.01955         _0.38626
model_43.pdb_I                               0.01951         _0.38742
model_1123.pdb_I                             0.01943         _0.39042
model_1022.pdb_I                             0.01943         _0.39018
model_854.pdb_I                              0.01936         _0.39272
model_906.pdb_I                              0.01935         _0.39321
model_26.pdb_I                               0.01934         _0.39344
model_524.pdb_R                              0.01923         _0.39723
model_253.pdb_I                              0.01915         _0.40013
model_22.pdb_I                               0.01915         _0.40028
model_1080.pdb_I                             0.01915         _0.40021
model_410.pdb_I                              0.01914         _0.40059
model_1258.pdb_I                             0.01912         _0.40122
model_153.pdb_R                              0.01909         _0.40220
model_1009.pdb_I                             0.01907         _0.40292
model_1126.pdb_R                             0.01905         _0.40376
model_124.pdb_R                              0.01903         _0.40439
model_597.pdb_R                              0.01892         _0.40832
model_738.pdb_I                              0.01891         _0.40860
model_203.pdb_I                              0.01884         _0.41094
model_619.pdb_I                              0.01877         _0.41349
model_1023.pdb_I                             0.01861         _0.41929
model_1130.pdb_I                             0.01855         _0.42114
model_649.pdb_I                              0.01854         _0.42144
model_140.pdb_I                              0.01844         _0.42520
model_954.pdb_I                              0.01840         _0.42634
model_137.pdb_R                              0.01827         _0.43117
model_18.pdb_R                               0.01826         _0.43132
model_125.pdb_R                              0.01824         _0.43228
model_943.pdb_I                              0.01823         _0.43258
model_863.pdb_I                              0.01822         _0.43265
model_644.pdb_R                              0.01816         _0.43489
model_1259.pdb_I                             0.01815         _0.43512
model_102.pdb_R                              0.01815         _0.43514
model_853.pdb_I                              0.01805         _0.43869
model_1055.pdb_I                             0.01804         _0.43923
model_712.pdb_I                              0.01800         _0.44038
model_947.pdb_I                              0.01797         _0.44153
model_1149.pdb_I                             0.01789         _0.44443
model_601.pdb_I                              0.01782         _0.44690
model_329.pdb_I                              0.01782         _0.44699
model_979.pdb_I                              0.01775         _0.44933
model_797.pdb_I                              0.01773         _0.45018
model_615.pdb_I                              0.01773         _0.44988
model_1349.pdb_R                             0.01773         _0.44999
model_642.pdb_R                              0.01772         _0.45033
model_1182.pdb_A                             0.01770         _0.45103
model_108.pdb_I                              0.01769         _0.45147
model_91.pdb_I                               0.01761         _0.45426
model_926.pdb_I                              0.01760         _0.45443
model_976.pdb_I                              0.01742         _0.46089
model_884.pdb_I                              0.01741         _0.46112
model_1001.pdb_I                             0.01739         _0.46191
model_1096.pdb_I                             0.01738         _0.46225
model_418.pdb_R                              0.01733         _0.46414
model_1289.pdb_I                             0.01731         _0.46488
model_317.pdb_I                              0.01726         _0.46635
model_1233.pdb_I                             0.01723         _0.46772
model_1404.pdb_I                             0.01722         _0.46803
model_1070.pdb_R                             0.01718         _0.46947
model_1237.pdb_I                             0.01716         _0.46986
model_537.pdb_I                              0.01712         _0.47147
model_549.pdb_I                              0.01702         _0.47481
model_1223.pdb_A                             0.01702         _0.47487
model_255.pdb_R                              0.01697         _0.47667
model_519.pdb_I                              0.01696         _0.47714
model_1318.pdb_A                             0.01693         _0.47822
model_395.pdb_I                              0.01685         _0.48082
model_826.pdb_I                              0.01682         _0.48184
model_1321.pdb_I                             0.01674         _0.48477
model_842.pdb_A                              0.01671         _0.48596
model_777.pdb_I                              0.01669         _0.48654
model_848.pdb_I                              0.01667         _0.48717
model_575.pdb_I                              0.01666         _0.48759
model_85.pdb_I                               0.01659         _0.48988
model_32.pdb_I                               0.01655         _0.49138
model_1389.pdb_I                             0.01649         _0.49339
model_928.pdb_I                              0.01639         _0.49701
model_946.pdb_R                              0.01635         _0.49861
model_175.pdb_I                              0.01628         _0.50091
model_57.pdb_I                               0.01618         _0.50432
model_1312.pdb_I                             0.01615         _0.50550
model_921.pdb_I                              0.01614         _0.50578
model_1077.pdb_I                             0.01614         _0.50579
model_1209.pdb_I                             0.01611         _0.50700
model_720.pdb_I                              0.01610         _0.50717
model_1040.pdb_I                             0.01609         _0.50752
model_34.pdb_I                               0.01608         _0.50791
model_783.pdb_R                              0.01607         _0.50840
model_1427.pdb_I                             0.01605         _0.50885
model_186.pdb_I                              0.01603         _0.50966
model_1366.pdb_I                             0.01603         _0.50953
model_239.pdb_R                              0.01602         _0.51015
model_176.pdb_I                              0.01597         _0.51170
model_29.pdb_I                               0.01595         _0.51246
model_246.pdb_I                              0.01595         _0.51236
model_727.pdb_I                              0.01590         _0.51412
model_14.pdb_I                               0.01586         _0.51559
model_1252.pdb_I                             0.01583         _0.51660
model_1276.pdb_I                             0.01575         _0.51935
model_543.pdb_I                              0.01568         _0.52188
model_1153.pdb_I                             0.01561         _0.52439
model_931.pdb_I                              0.01553         _0.52730
model_788.pdb_I                              0.01552         _0.52745
model_31.pdb_I                               0.01549         _0.52856
model_1255.pdb_I                             0.01536         _0.53307
model_553.pdb_I                              0.01535         _0.53343
model_116.pdb_I                              0.01534         _0.53374
model_405.pdb_I                              0.01533         _0.53442
model_1230.pdb_I                             0.01532         _0.53472
model_163.pdb_I                              0.01529         _0.53576
model_844.pdb_I                              0.01526         _0.53674
model_1308.pdb_I                             0.01524         _0.53749
model_1035.pdb_I                             0.01521         _0.53852
model_276.pdb_I                              0.01517         _0.53980
model_101.pdb_R                              0.01509         _0.54259
model_1282.pdb_I                             0.01503         _0.54489
model_1060.pdb_I                             0.01499         _0.54619
model_977.pdb_I                              0.01490         _0.54927
model_381.pdb_I                              0.01490         _0.54924
model_874.pdb_I                              0.01487         _0.55039
model_1141.pdb_R                             0.01480         _0.55303
model_364.pdb_I                              0.01479         _0.55329
model_1319.pdb_I                             0.01477         _0.55381
model_370.pdb_R                              0.01473         _0.55543
model_106.pdb_I                              0.01470         _0.55630
model_507.pdb_I                              0.01469         _0.55669
model_790.pdb_I                              0.01465         _0.55806
model_249.pdb_I                              0.01464         _0.55863
model_81.pdb_I                               0.01462         _0.55917
model_735.pdb_I                              0.01458         _0.56046
model_1434.pdb_I                             0.01458         _0.56042
model_173.pdb_I                              0.01457         _0.56098
model_909.pdb_I                              0.01454         _0.56199
model_1166.pdb_I                             0.01454         _0.56202
model_300.pdb_I                              0.01453         _0.56239
model_109.pdb_I                              0.01447         _0.56453
model_942.pdb_I                              0.01443         _0.56597
model_1122.pdb_I                             0.01438         _0.56759
model_221.pdb_I                              0.01427         _0.57150
model_886.pdb_I                              0.01423         _0.57286
model_503.pdb_I                              0.01417         _0.57501
model_966.pdb_I                              0.01414         _0.57611
model_890.pdb_R                              0.01410         _0.57735
model_515.pdb_I                              0.01406         _0.57880
model_474.pdb_R                              0.01400         _0.58092
model_599.pdb_I                              0.01399         _0.58138
model_661.pdb_I                              0.01398         _0.58170
model_365.pdb_I                              0.01398         _0.58176
model_133.pdb_I                              0.01398         _0.58161
model_1330.pdb_I                             0.01398         _0.58161
model_557.pdb_I                              0.01396         _0.58228
model_1250.pdb_I                             0.01396         _0.58230
model_693.pdb_I                              0.01392         _0.58368
model_1374.pdb_I                             0.01390         _0.58445
model_408.pdb_I                              0.01385         _0.58635
model_1306.pdb_I                             0.01384         _0.58646
model_547.pdb_I                              0.01378         _0.58879
model_948.pdb_I                              0.01373         _0.59058
model_1079.pdb_I                             0.01372         _0.59077
model_452.pdb_R                              0.01371         _0.59101
model_761.pdb_I                              0.01367         _0.59268
model_592.pdb_I                              0.01366         _0.59306
model_1043.pdb_I                             0.01366         _0.59306
model_295.pdb_I                              0.01364         _0.59365
model_558.pdb_I                              0.01361         _0.59463
model_952.pdb_I                              0.01355         _0.59669
model_235.pdb_I                              0.01350         _0.59855
model_478.pdb_I                              0.01330         _0.60551
model_958.pdb_I                              0.01324         _0.60766
model_392.pdb_I                              0.01320         _0.60888
model_791.pdb_I                              0.01315         _0.61074
model_556.pdb_I                              0.01313         _0.61146
model_17.pdb_I                               0.01313         _0.61154
model_1418.pdb_I                             0.01310         _0.61243
model_120.pdb_I                              0.01298         _0.61660
model_675.pdb_I                              0.01294         _0.61801
model_1431.pdb_I                             0.01291         _0.61921
model_663.pdb_I                              0.01288         _0.62038
model_992.pdb_I                              0.01285         _0.62127
model_755.pdb_R                              0.01285         _0.62139
model_1447.pdb_R                             0.01284         _0.62183
model_772.pdb_I                              0.01281         _0.62258
model_1049.pdb_I                             0.01278         _0.62370
model_623.pdb_I                              0.01268         _0.62725
model_759.pdb_R                              0.01266         _0.62783
model_274.pdb_I                              0.01265         _0.62822
model_1222.pdb_I                             0.01264         _0.62874
model_1445.pdb_I                             0.01259         _0.63058
model_746.pdb_R                              0.01258         _0.63090
model_768.pdb_I                              0.01256         _0.63135
model_484.pdb_I                              0.01250         _0.63361
model_996.pdb_R                              0.01248         _0.63429
model_860.pdb_R                              0.01243         _0.63620
model_1293.pdb_I                             0.01241         _0.63664
model_1353.pdb_I                             0.01235         _0.63900
model_816.pdb_I                              0.01234         _0.63917
model_571.pdb_I                              0.01229         _0.64088
model_1440.pdb_I                             0.01229         _0.64111
model_792.pdb_I                              0.01228         _0.64148
model_344.pdb_I                              0.01228         _0.64132
model_310.pdb_I                              0.01220         _0.64409
model_1081.pdb_I                             0.01199         _0.65153
model_458.pdb_I                              0.01196         _0.65247
model_999.pdb_I                              0.01194         _0.65324
model_984.pdb_I                              0.01192         _0.65407
model_2.pdb_I                                0.01191         _0.65445
model_1181.pdb_I                             0.01190         _0.65479
model_461.pdb_R                              0.01188         _0.65547
model_737.pdb_I                              0.01187         _0.65575
model_240.pdb_I                              0.01177         _0.65923
model_933.pdb_I                              0.01175         _0.66004
model_1399.pdb_R                             0.01168         _0.66224
model_704.pdb_I                              0.01157         _0.66611
model_205.pdb_I                              0.01156         _0.66643
model_357.pdb_I                              0.01151         _0.66830
model_1076.pdb_I                             0.01149         _0.66892
model_668.pdb_I                              0.01148         _0.66954
model_846.pdb_I                              0.01141         _0.67182
model_182.pdb_I                              0.01140         _0.67226
model_356.pdb_I                              0.01138         _0.67295
model_263.pdb_I                              0.01133         _0.67457
model_65.pdb_R                               0.01125         _0.67761
model_190.pdb_I                              0.01125         _0.67749
model_1107.pdb_I                             0.01124         _0.67799
model_762.pdb_I                              0.01121         _0.67900
model_1220.pdb_I                             0.01119         _0.67973
model_813.pdb_R                              0.01116         _0.68077
model_459.pdb_I                              0.01116         _0.68057
model_900.pdb_I                              0.01103         _0.68506
model_1164.pdb_I                             0.01103         _0.68506
model_1007.pdb_I                             0.01101         _0.68602
model_810.pdb_I                              0.01084         _0.69203
model_348.pdb_R                              0.01084         _0.69188
model_21.pdb_I                               0.01077         _0.69440
model_1450.pdb_I                             0.01076         _0.69474
model_378.pdb_I                              0.01074         _0.69528
model_1018.pdb_I                             0.01073         _0.69582
model_784.pdb_I                              0.01072         _0.69619
model_1134.pdb_I                             0.01072         _0.69623
model_303.pdb_I                              0.01064         _0.69877
model_1191.pdb_I                             0.01062         _0.69975
model_1361.pdb_I                             0.01056         _0.70177
model_774.pdb_I                              0.01055         _0.70206
model_1278.pdb_R                             0.01053         _0.70266
model_546.pdb_I                              0.01051         _0.70357
model_371.pdb_I                              0.01051         _0.70340
model_63.pdb_I                               0.01047         _0.70499
model_974.pdb_I                              0.01043         _0.70636
model_267.pdb_I                              0.01038         _0.70794
model_1061.pdb_I                             0.01037         _0.70854
model_1246.pdb_I                             0.01029         _0.71133
model_297.pdb_R                              0.01027         _0.71203
model_741.pdb_R                              0.01021         _0.71411
model_404.pdb_I                              0.01021         _0.71395
model_445.pdb_I                              0.01018         _0.71500
model_482.pdb_I                              0.01014         _0.71628
model_1196.pdb_I                             0.01010         _0.71781
model_882.pdb_I                              0.01001         _0.72113
model_144.pdb_I                              0.00999         _0.72164
model_437.pdb_I                              0.00996         _0.72286
model_989.pdb_I                              0.00992         _0.72416
model_582.pdb_I                              0.00991         _0.72440
model_188.pdb_R                              0.00984         _0.72687
model_929.pdb_I                              0.00978         _0.72920
model_814.pdb_I                              0.00978         _0.72920
model_523.pdb_I                              0.00977         _0.72957
model_319.pdb_I                              0.00976         _0.72984
model_401.pdb_R                              0.00974         _0.73063
model_1387.pdb_I                             0.00969         _0.73229
model_985.pdb_I                              0.00968         _0.73247
model_888.pdb_R                              0.00966         _0.73348
model_309.pdb_I                              0.00966         _0.73348
model_1050.pdb_I                             0.00966         _0.73348
model_143.pdb_I                              0.00962         _0.73460
model_739.pdb_I                              0.00961         _0.73513
model_525.pdb_I                              0.00960         _0.73545
model_1016.pdb_I                             0.00957         _0.73658
model_480.pdb_I                              0.00954         _0.73769
model_275.pdb_R                              0.00948         _0.73960
model_1360.pdb_I                             0.00944         _0.74104
model_914.pdb_I                              0.00940         _0.74250
model_799.pdb_I                              0.00940         _0.74255
model_817.pdb_I                              0.00938         _0.74329
model_1269.pdb_I                             0.00938         _0.74309
model_1175.pdb_I                             0.00938         _0.74316
model_342.pdb_I                              0.00936         _0.74385
model_1305.pdb_I                             0.00935         _0.74433
model_1198.pdb_I                             0.00934         _0.74468
model_258.pdb_R                              0.00932         _0.74512
model_359.pdb_I                              0.00930         _0.74585
model_1139.pdb_I                             0.00930         _0.74579
model_583.pdb_I                              0.00927         _0.74707
model_391.pdb_I                              0.00927         _0.74700
model_1176.pdb_I                             0.00923         _0.74856
model_551.pdb_I                              0.00922         _0.74877
model_51.pdb_I                               0.00916         _0.75069
model_1410.pdb_I                             0.00916         _0.75077
model_87.pdb_I                               0.00915         _0.75131
model_1406.pdb_I                             0.00915         _0.75137
model_1257.pdb_R                             0.00915         _0.75113
model_1138.pdb_I                             0.00915         _0.75112
model_940.pdb_I                              0.00908         _0.75365
model_415.pdb_I                              0.00906         _0.75433
model_168.pdb_I                              0.00906         _0.75452
model_1408.pdb_I                             0.00904         _0.75500
model_915.pdb_I                              0.00902         _0.75575
model_875.pdb_I                              0.00901         _0.75596
model_536.pdb_I                              0.00901         _0.75612
model_718.pdb_I                              0.00899         _0.75682
model_1048.pdb_I                             0.00899         _0.75674
model_1354.pdb_R                             0.00894         _0.75857
model_352.pdb_I                              0.00892         _0.75930
model_809.pdb_I                              0.00889         _0.76030
model_1392.pdb_I                             0.00889         _0.76045
model_1088.pdb_R                             0.00886         _0.76143
model_1438.pdb_I                             0.00884         _0.76196
model_1104.pdb_I                             0.00883         _0.76230
model_930.pdb_I                              0.00879         _0.76386
model_439.pdb_I                              0.00875         _0.76519
model_325.pdb_I                              0.00873         _0.76612
model_1291.pdb_I                             0.00869         _0.76737
model_572.pdb_I                              0.00868         _0.76777
model_23.pdb_I                               0.00868         _0.76755
model_40.pdb_I                               0.00867         _0.76791
model_248.pdb_I                              0.00866         _0.76845
model_228.pdb_I                              0.00866         _0.76850
model_24.pdb_I                               0.00865         _0.76862
model_1435.pdb_I                             0.00865         _0.76877
model_732.pdb_I                              0.00864         _0.76896
model_3.pdb_I                                0.00863         _0.76932
model_1133.pdb_I                             0.00863         _0.76936
model_1352.pdb_I                             0.00862         _0.76979
model_1397.pdb_I                             0.00861         _0.77029
model_1227.pdb_I                             0.00861         _0.77012
model_995.pdb_I                              0.00860         _0.77060
model_907.pdb_I                              0.00860         _0.77043
model_375.pdb_I                              0.00858         _0.77137
model_855.pdb_I                              0.00856         _0.77195
model_819.pdb_I                              0.00855         _0.77214
model_1091.pdb_I                             0.00855         _0.77221
model_94.pdb_I                               0.00854         _0.77275
model_1243.pdb_I                             0.00853         _0.77309
model_1370.pdb_I                             0.00851         _0.77357
model_1189.pdb_I                             0.00851         _0.77351
model_550.pdb_I                              0.00848         _0.77463
model_47.pdb_I                               0.00847         _0.77509
model_36.pdb_I                               0.00845         _0.77574
model_328.pdb_I                              0.00844         _0.77620
model_953.pdb_I                              0.00839         _0.77792
model_535.pdb_I                              0.00839         _0.77780
model_363.pdb_I                              0.00839         _0.77792
model_230.pdb_I                              0.00838         _0.77807
model_11.pdb_I                               0.00838         _0.77807
model_903.pdb_I                              0.00837         _0.77867
model_910.pdb_I                              0.00836         _0.77905
model_659.pdb_I                              0.00836         _0.77910
model_1057.pdb_I                             0.00834         _0.77951
model_1188.pdb_R                             0.00832         _0.78021
model_104.pdb_I                              0.00831         _0.78074
model_1046.pdb_I                             0.00828         _0.78190
model_1195.pdb_R                             0.00826         _0.78240
model_841.pdb_I                              0.00824         _0.78311
model_577.pdb_I                              0.00824         _0.78300
model_1332.pdb_I                             0.00822         _0.78376
model_1020.pdb_I                             0.00822         _0.78400
model_657.pdb_I                              0.00817         _0.78562
model_983.pdb_I                              0.00814         _0.78651
model_673.pdb_I                              0.00811         _0.78782
model_349.pdb_I                              0.00809         _0.78827
model_517.pdb_I                              0.00807         _0.78916
model_1314.pdb_I                             0.00804         _0.79020
model_1154.pdb_I                             0.00803         _0.79070
model_290.pdb_I                              0.00802         _0.79081
model_1377.pdb_I                             0.00802         _0.79097
model_346.pdb_I                              0.00801         _0.79106
model_463.pdb_I                              0.00798         _0.79242
model_155.pdb_I                              0.00797         _0.79273
model_138.pdb_I                              0.00790         _0.79501
model_492.pdb_I                              0.00787         _0.79624
model_448.pdb_I                              0.00785         _0.79688
model_1298.pdb_I                             0.00785         _0.79688
model_256.pdb_I                              0.00784         _0.79706
model_54.pdb_I                               0.00782         _0.79804
model_1224.pdb_I                             0.00778         _0.79930
model_1071.pdb_I                             0.00775         _0.80026
model_1303.pdb_I                             0.00774         _0.80057
model_1327.pdb_I                             0.00772         _0.80157
model_775.pdb_I                              0.00768         _0.80277
model_1391.pdb_I                             0.00763         _0.80449
model_122.pdb_I                              0.00763         _0.80449
model_616.pdb_I                              0.00762         _0.80505
model_491.pdb_I                              0.00759         _0.80611
model_1385.pdb_I                             0.00759         _0.80582
model_604.pdb_I                              0.00753         _0.80800
model_500.pdb_I                              0.00746         _0.81064
model_58.pdb_I                               0.00743         _0.81169
model_526.pdb_R                              0.00743         _0.81174
model_506.pdb_I                              0.00741         _0.81216
model_171.pdb_I                              0.00741         _0.81233
model_1163.pdb_I                             0.00741         _0.81216
model_889.pdb_I                              0.00739         _0.81298
model_899.pdb_I                              0.00734         _0.81491
model_425.pdb_I                              0.00732         _0.81558
model_938.pdb_I                              0.00731         _0.81589
model_28.pdb_I                               0.00729         _0.81639
model_330.pdb_I                              0.00723         _0.81864
model_513.pdb_I                              0.00722         _0.81897
model_941.pdb_I                              0.00721         _0.81940
model_935.pdb_I                              0.00720         _0.81961
model_1414.pdb_I                             0.00720         _0.81979
model_428.pdb_I                              0.00717         _0.82084
model_821.pdb_I                              0.00714         _0.82171
model_865.pdb_I                              0.00712         _0.82253
model_1436.pdb_I                             0.00712         _0.82243
model_1041.pdb_I                             0.00710         _0.82319
model_160.pdb_I                              0.00698         _0.82749
model_1264.pdb_I                             0.00694         _0.82868
model_238.pdb_I                              0.00693         _0.82921
model_1204.pdb_I                             0.00693         _0.82931
model_1173.pdb_R                             0.00691         _0.82968
model_554.pdb_R                              0.00690         _0.83031
model_1358.pdb_I                             0.00690         _0.83031
model_212.pdb_I                              0.00689         _0.83071
model_426.pdb_I                              0.00688         _0.83107
model_262.pdb_I                              0.00687         _0.83123
model_1249.pdb_I                             0.00684         _0.83243
model_321.pdb_I                              0.00678         _0.83447
model_621.pdb_R                              0.00674         _0.83566
model_1216.pdb_I                             0.00671         _0.83699
model_724.pdb_I                              0.00670         _0.83728
model_1369.pdb_I                             0.00664         _0.83939
model_1109.pdb_I                             0.00664         _0.83919
model_423.pdb_I                              0.00662         _0.84000
model_61.pdb_I                               0.00660         _0.84084
model_326.pdb_I                              0.00658         _0.84138
model_96.pdb_I                               0.00657         _0.84161
model_725.pdb_I                              0.00652         _0.84363
model_1270.pdb_I                             0.00652         _0.84352
model_1400.pdb_I                             0.00648         _0.84484
model_75.pdb_I                               0.00642         _0.84696
model_1281.pdb_I                             0.00639         _0.84803
model_1208.pdb_I                             0.00636         _0.84929
model_361.pdb_I                              0.00635         _0.84952
model_987.pdb_I                              0.00634         _0.84997
model_50.pdb_I                               0.00634         _0.84988
model_936.pdb_I                              0.00629         _0.85150
model_794.pdb_I                              0.00629         _0.85150
model_504.pdb_I                              0.00623         _0.85366
model_1247.pdb_R                             0.00622         _0.85396
model_42.pdb_I                               0.00621         _0.85452
model_912.pdb_I                              0.00618         _0.85555
model_302.pdb_I                              0.00616         _0.85614
model_1211.pdb_I                             0.00611         _0.85775
model_16.pdb_I                               0.00601         _0.86159
model_1251.pdb_I                             0.00599         _0.86202
model_678.pdb_I                              0.00598         _0.86259
model_993.pdb_I                              0.00597         _0.86283
model_318.pdb_I                              0.00595         _0.86352
model_840.pdb_I                              0.00594         _0.86375
model_633.pdb_I                              0.00586         _0.86663
model_298.pdb_I                              0.00585         _0.86700
model_808.pdb_I                              0.00581         _0.86836
model_1379.pdb_I                             0.00581         _0.86849
model_1437.pdb_I                             0.00577         _0.86990
model_1231.pdb_I                             0.00571         _0.87182
model_277.pdb_I                              0.00570         _0.87236
model_803.pdb_I                              0.00569         _0.87268
model_335.pdb_I                              0.00568         _0.87310
model_937.pdb_I                              0.00566         _0.87383
model_534.pdb_I                              0.00566         _0.87369
model_1324.pdb_I                             0.00563         _0.87495
model_1226.pdb_R                             0.00560         _0.87600
model_1372.pdb_I                             0.00556         _0.87715
model_1356.pdb_I                             0.00556         _0.87717
model_559.pdb_I                              0.00554         _0.87797
model_314.pdb_I                              0.00552         _0.87873
model_366.pdb_I                              0.00551         _0.87901
model_731.pdb_I                              0.00544         _0.88158
model_369.pdb_I                              0.00537         _0.88392
model_201.pdb_I                              0.00534         _0.88505
model_139.pdb_I                              0.00534         _0.88493
model_111.pdb_I                              0.00533         _0.88525
model_877.pdb_I                              0.00532         _0.88551
model_1371.pdb_I                             0.00530         _0.88642
model_219.pdb_I                              0.00529         _0.88680
model_183.pdb_I                              0.00529         _0.88680
model_1428.pdb_I                             0.00529         _0.88680
model_869.pdb_I                              0.00519         _0.89023
model_118.pdb_I                              0.00517         _0.89084
model_980.pdb_I                              0.00514         _0.89194
model_73.pdb_I                               0.00514         _0.89194
model_555.pdb_I                              0.00514         _0.89194
model_1401.pdb_I                             0.00514         _0.89189
model_90.pdb_I                               0.00513         _0.89223
model_1398.pdb_I                             0.00513         _0.89218
model_825.pdb_I                              0.00511         _0.89313
model_681.pdb_I                              0.00511         _0.89298
model_750.pdb_I                              0.00507         _0.89430
model_876.pdb_I                              0.00503         _0.89575
model_603.pdb_R                              0.00499         _0.89732
model_512.pdb_I                              0.00493         _0.89942
model_1162.pdb_I                             0.00493         _0.89949
model_1263.pdb_I                             0.00491         _0.89992
model_340.pdb_I                              0.00486         _0.90195
model_495.pdb_I                              0.00483         _0.90294
model_288.pdb_I                              0.00483         _0.90294
model_1199.pdb_I                             0.00480         _0.90399
model_715.pdb_I                              0.00477         _0.90481
model_822.pdb_I                              0.00476         _0.90515
model_807.pdb_I                              0.00465         _0.90929
model_1053.pdb_I                             0.00464         _0.90948
model_580.pdb_I                              0.00463         _0.90980
model_1207.pdb_I                             0.00460         _0.91101
model_64.pdb_I                               0.00457         _0.91213
model_1015.pdb_I                             0.00457         _0.91202
model_151.pdb_I                              0.00456         _0.91229
model_1294.pdb_I                             0.00455         _0.91281
model_1137.pdb_I                             0.00449         _0.91472
model_62.pdb_I                               0.00448         _0.91505
model_540.pdb_I                              0.00446         _0.91601
model_360.pdb_I                              0.00446         _0.91586
model_265.pdb_I                              0.00446         _0.91601
model_211.pdb_I                              0.00446         _0.91576
model_312.pdb_I                              0.00439         _0.91823
model_443.pdb_I                              0.00438         _0.91855
model_796.pdb_I                              0.00434         _0.92008
model_1274.pdb_I                             0.00434         _0.92009
model_1011.pdb_I                             0.00421         _0.92478
model_1326.pdb_I                             0.00419         _0.92524
model_373.pdb_I                              0.00418         _0.92573
model_1032.pdb_I                             0.00418         _0.92557
model_299.pdb_I                              0.00414         _0.92715
model_185.pdb_I                              0.00414         _0.92715
model_1299.pdb_I                             0.00414         _0.92715
model_1136.pdb_I                             0.00411         _0.92809
model_1350.pdb_I                             0.00410         _0.92845
model_323.pdb_I                              0.00408         _0.92936
model_859.pdb_I                              0.00405         _0.93029
model_93.pdb_I                               0.00404         _0.93061
model_611.pdb_I                              0.00402         _0.93147
model_89.pdb_I                               0.00400         _0.93215
model_612.pdb_I                              0.00396         _0.93335
model_315.pdb_I                              0.00394         _0.93418
model_883.pdb_I                              0.00392         _0.93495
model_838.pdb_I                              0.00391         _0.93522
model_79.pdb_I                               0.00391         _0.93507
model_626.pdb_I                              0.00383         _0.93781
model_1388.pdb_I                             0.00379         _0.93926
model_1172.pdb_I                             0.00370         _0.94256
model_78.pdb_I                               0.00364         _0.94476
model_1072.pdb_I                             0.00363         _0.94487
model_902.pdb_I                              0.00358         _0.94668
model_110.pdb_I                              0.00352         _0.94873
model_871.pdb_I                              0.00347         _0.95071
model_20.pdb_I                               0.00345         _0.95136
model_596.pdb_I                              0.00339         _0.95345
model_539.pdb_I                              0.00335         _0.95465
model_566.pdb_I                              0.00326         _0.95800
model_1300.pdb_I                             0.00323         _0.95920
model_70.pdb_I                               0.00317         _0.96116
model_1325.pdb_I                             0.00312         _0.96286
model_83.pdb_I                               0.00311         _0.96324
model_1333.pdb_I                             0.00307         _0.96481
model_994.pdb_I                              0.00302         _0.96641
model_489.pdb_I                              0.00297         _0.96801
model_1147.pdb_I                             0.00296         _0.96857
model_320.pdb_I                              0.00295         _0.96873
model_1004.pdb_I                             0.00295         _0.96897
model_801.pdb_I                              0.00292         _0.96988
model_386.pdb_I                              0.00291         _0.97041
model_126.pdb_I                              0.00289         _0.97096
model_95.pdb_I                               0.00280         _0.97401
model_1425.pdb_I                             0.00280         _0.97423
model_529.pdb_I                              0.00279         _0.97430
model_152.pdb_I                              0.00278         _0.97482
model_450.pdb_I                              0.00275         _0.97586
model_476.pdb_I                              0.00274         _0.97612
model_232.pdb_R                              0.00272         _0.97707
model_696.pdb_I                              0.00271         _0.97730
model_494.pdb_I                              0.00271         _0.97744
model_530.pdb_R                              0.00267         _0.97856
model_157.pdb_I                              0.00267         _0.97860
model_498.pdb_I                              0.00265         _0.97946
model_1024.pdb_I                             0.00265         _0.97936
model_119.pdb_I                              0.00264         _0.97969
model_147.pdb_I                              0.00262         _0.98042
model_8.pdb_I                                0.00260         _0.98100
model_806.pdb_I                              0.00260         _0.98109
model_567.pdb_I                              0.00260         _0.98127
model_68.pdb_I                               0.00257         _0.98203
model_112.pdb_I                              0.00256         _0.98258
model_528.pdb_R                              0.00251         _0.98427
model_135.pdb_I                              0.00248         _0.98532
model_1348.pdb_I                             0.00246         _0.98623
model_355.pdb_I                              0.00244         _0.98683
model_442.pdb_I                              0.00242         _0.98737
model_961.pdb_I                              0.00239         _0.98845
model_564.pdb_I                              0.00238         _0.98893
model_1210.pdb_I                             0.00237         _0.98915
model_206.pdb_I                              0.00236         _0.98949
model_1056.pdb                               0.00233         _0.99078
model_487.pdb_I                              0.00229         _0.99187
model_862.pdb_I                              0.00228         _0.99242
model_169.pdb_I                              0.00225         _0.99327
model_939.pdb_I                              0.00224         _0.99394
model_671.pdb_R                              0.00224         _0.99366
model_505.pdb_I                              0.00223         _0.99420
model_1261.pdb_I                             0.00219         _0.99546
model_372.pdb_I                              0.00217         _0.99625
model_1039.pdb_I                             0.00216         _0.99670
model_159.pdb_I                              0.00215         _0.99690
model_587.pdb_I                              0.00214         _0.99724
model_522.pdb_I                              0.00210         _0.99865
model_207.pdb_I                              0.00209         _0.99913
model_97.pdb_I                               0.00207         _0.99978
model_1093.pdb_I                             0.00207         _0.99978
model_435.pdb_I                              0.00205         _1.00059
model_399.pdb_I                              0.00203         _1.00103
model_304.pdb_I                              0.00203         _1.00121
model_1131.pdb_I                             0.00198         _1.00281
model_424.pdb_I                              0.00194         _1.00419
model_1286.pdb_I                             0.00190         _1.00563
model_39.pdb_I                               0.00186         _1.00705
model_847.pdb_I                              0.00183         _1.00830
model_998.pdb_I                              0.00180         _1.00931
model_773.pdb_I                              0.00180         _1.00916
model_1430.pdb_I                             0.00180         _1.00916
model_216.pdb_I                              0.00179         _1.00962
model_1421.pdb_I                             0.00178         _1.01001
model_684.pdb_I                              0.00176         _1.01079
model_631.pdb_I                              0.00175         _1.01085
model_161.pdb_I                              0.00174         _1.01123
model_281.pdb_I                              0.00173         _1.01166
model_92.pdb_I                               0.00172         _1.01189
model_651.pdb_I                              0.00172         _1.01189
model_968.pdb_I                              0.00170         _1.01275
model_786.pdb_I                              0.00170         _1.01280
model_1105.pdb_I                             0.00170         _1.01265
model_1034.pdb_I                             0.00170         _1.01290
model_861.pdb_I                              0.00169         _1.01323
model_316.pdb_I                              0.00168         _1.01340
model_805.pdb_I                              0.00167         _1.01370
model_690.pdb_I                              0.00165         _1.01447
model_1313.pdb_I                             0.00163         _1.01528
model_589.pdb_I                              0.00161         _1.01592
model_1156.pdb_I                             0.00156         _1.01764
model_636.pdb_I                              0.00155         _1.01794
model_1120.pdb_I                             0.00155         _1.01794
model_867.pdb_I                              0.00154         _1.01833
model_830.pdb_I                              0.00153         _1.01857
model_839.pdb_I                              0.00152         _1.01893
model_1339.pdb_I                             0.00152         _1.01905
model_53.pdb_I                               0.00147         _1.02097
model_634.pdb_I                              0.00145         _1.02157
model_259.pdb_I                              0.00145         _1.02154
model_1265.pdb_I                             0.00145         _1.02151
model_99.pdb_I                               0.00143         _1.02213
model_697.pdb_I                              0.00143         _1.02226
model_254.pdb_I                              0.00143         _1.02238
model_266.pdb_I                              0.00141         _1.02276
model_781.pdb_I                              0.00140         _1.02331
model_198.pdb_I                              0.00139         _1.02347
model_1090.pdb_I                             0.00138         _1.02399
model_479.pdb_I                              0.00134         _1.02522
model_1019.pdb_I                             0.00134         _1.02551
model_383.pdb_I                              0.00133         _1.02579
model_195.pdb_I                              0.00131         _1.02628
model_717.pdb_I                              0.00130         _1.02668
model_778.pdb_I                              0.00127         _1.02775
model_469.pdb_I                              0.00127         _1.02778
model_66.pdb_I                               0.00126         _1.02803
model_148.pdb_I                              0.00119         _1.03064
model_436.pdb_I                              0.00117         _1.03122
model_1221.pdb_I                             0.00115         _1.03220
model_413.pdb_I                              0.00104         _1.03582
model_667.pdb_R                              0.00100         _1.03741
model_162.pdb_I                              0.00073         _1.04675
