# Supplementary material for: Introducing a Clustering Step in a Consensus Approach for the Scoring of Protein-Protein Docking Models
Source: PLoS One. 2016 Nov 15;11(11):e0166460. doi: 10.1371/journal.pone.0166460 (PMC5112798; doi:10.1371/journal.pone.0166460)
Supplement: S1 Data — (TGZ) [file pone.0166460.s001.tgz › Oliva-Repository-PlosOne/CONSRANK/T53.out]

r_model-406_I.pdb                              0.05674          2.88483
r_model-1248_I.pdb                             0.05668          2.88065
r_model-1285_I.pdb                             0.05547          2.78584
r_model-1193_A.pdb                             0.05468          2.72449
r_model-264_I.pdb                              0.05274          2.57294
r_model-587_I.pdb                              0.05029          2.38166
r_model-584_I.pdb                              0.04961          2.32851
r_model-1058_I.pdb                             0.04956          2.32479
r_model-483_A.pdb                              0.04804          2.20652
r_model-887_A.pdb                              0.04802          2.20431
r_model-622_A.pdb                              0.04747          2.16161
r_model-344_A.pdb                              0.04735          2.15252
r_model-522_A.pdb                              0.04730          2.14845
r_model-491_I.pdb                              0.04711          2.13349
r_model-1059_I.pdb                             0.04668          2.09984
r_model-88_I.pdb                               0.04621          2.06385
r_model-38_I.pdb                               0.04615          2.05894
r_model-370_I.pdb                              0.04603          2.04965
r_model-1263_A.pdb                             0.04594          2.04277
r_model-844_A.pdb                              0.04587          2.03704
r_model-1323_I.pdb                             0.04578          2.03028
r_model-871_I.pdb                              0.04575          2.02734
r_model-323_A.pdb                              0.04499          1.96863
r_model-197_A.pdb                              0.04492          1.96276
r_model-979_I.pdb                              0.04488          1.95940
r_model-503_M.pdb                              0.04482          1.95494
r_model-569_I.pdb                              0.04477          1.95116
r_model-558_A.pdb                              0.04468          1.94423
r_model-61_A.pdb                               0.04461          1.93832
r_model-1298_I.pdb                             0.04455          1.93376
r_model-588_A.pdb                              0.04451          1.93101
r_model-1327_A.pdb                             0.04441          1.92316
r_model-84_I.pdb                               0.04437          1.91978
r_model-786_A.pdb                              0.04421          1.90753
r_model-1152_A.pdb                             0.04408          1.89756
r_model-1165_I.pdb                             0.04390          1.88335
r_model-113_A.pdb                              0.04380          1.87552
r_model-366_A.pdb                              0.04374          1.87091
r_model-640_A.pdb                              0.04371          1.86839
r_model-1239_I.pdb                             0.04370          1.86759
r_model-930_A.pdb                              0.04368          1.86622
r_model-383_A.pdb                              0.04355          1.85562
r_model-899_I.pdb                              0.04344          1.84763
r_model-150_I.pdb                              0.04344          1.84763
r_model-1191_I.pdb                             0.04325          1.83263
r_model-227_A.pdb                              0.04317          1.82630
r_model-468_A.pdb                              0.04296          1.80994
r_model-312_A.pdb                              0.04290          1.80518
r_model-23_A.pdb                               0.04277          1.79496
r_model-286_A.pdb                              0.04276          1.79411
r_model-203_I.pdb                              0.04253          1.77637
r_model-441_A.pdb                              0.04251          1.77457
r_model-52_A.pdb                               0.04232          1.75963
r_model-371_R.pdb                              0.04224          1.75379
r_model-1292_M.pdb                             0.04224          1.75346
r_model-616_I.pdb                              0.04210          1.74317
r_model-960_I.pdb                              0.04197          1.73255
r_model-71_I.pdb                               0.04197          1.73239
r_model-1194_A.pdb                             0.04186          1.72423
r_model-947_I.pdb                              0.04184          1.72245
r_model-1123_I.pdb                             0.04168          1.71037
r_model-778_I.pdb                              0.04163          1.70599
r_model-722_A.pdb                              0.04163          1.70583
r_model-291_R.pdb                              0.04146          1.69271
r_model-1146_I.pdb                             0.04134          1.68386
r_model-45_A.pdb                               0.04125          1.67618
r_model-304_I.pdb                              0.04124          1.67555
r_model-1055_I.pdb                             0.04112          1.66634
r_model-633_R.pdb                              0.04104          1.66010
r_model-831_I.pdb                              0.04094          1.65255
r_model-906_I.pdb                              0.04093          1.65173
r_model-369_I.pdb                              0.04093          1.65173
r_model-15_I.pdb                               0.04089          1.64809
r_model-1118_A.pdb                             0.04077          1.63893
r_model-466_I.pdb                              0.04076          1.63812
r_model-810_I.pdb                              0.04062          1.62764
r_model-321_I.pdb                              0.04045          1.61412
r_model-1120_I.pdb                             0.04045          1.61370
r_model-459_I.pdb                              0.04040          1.60985
r_model-613_A.pdb                              0.04030          1.60246
r_model-1391_I.pdb                             0.04028          1.60108
r_model-1379_I.pdb                             0.04028          1.60062
r_model-1359_I.pdb                             0.04024          1.59731
r_model-372_I.pdb                              0.04021          1.59536
r_model-1080_R.pdb                             0.04015          1.59032
r_model-1042_A.pdb                             0.04013          1.58870
r_model-740_I.pdb                              0.04000          1.57906
r_model-1254_I.pdb                             0.03993          1.57380
r_model-1241_I.pdb                             0.03988          1.56972
r_model-1192_I.pdb                             0.03982          1.56523
r_model-760_A.pdb                              0.03976          1.56010
r_model-1368_A.pdb                             0.03975          1.55954
r_model-1160_I.pdb                             0.03959          1.54672
r_model-537_I.pdb                              0.03950          1.53979
r_model-512_I.pdb                              0.03934          1.52754
r_model-358_I.pdb                              0.03923          1.51920
r_model-87_A.pdb                               0.03917          1.51405
r_model-725_I.pdb                              0.03909          1.50796
r_model-198_M.pdb                              0.03908          1.50716
r_model-1083_A.pdb                             0.03907          1.50638
r_model-1009_I.pdb                             0.03905          1.50511
r_model-874_M.pdb                              0.03896          1.49751
r_model-1335_I.pdb                             0.03885          1.48897
r_model-710_R.pdb                              0.03873          1.48021
r_model-1237_I.pdb                             0.03873          1.48008
r_model-216_I.pdb                              0.03869          1.47706
r_model-1270_I.pdb                             0.03867          1.47539
r_model-1197_I.pdb                             0.03863          1.47199
r_model-223_I.pdb                              0.03853          1.46418
r_model-1309_I.pdb                             0.03850          1.46165
r_model-987_I.pdb                              0.03842          1.45568
r_model-501_A.pdb                              0.03841          1.45475
r_model-915_A.pdb                              0.03840          1.45441
r_model-474_I.pdb                              0.03833          1.44887
r_model-1385_I.pdb                             0.03828          1.44508
r_model-787_A.pdb                              0.03827          1.44359
r_model-1294_I.pdb                             0.03824          1.44173
r_model-157_I.pdb                              0.03815          1.43497
r_model-1311_R.pdb                             0.03814          1.43387
r_model-1173_A.pdb                             0.03811          1.43153
r_model-502_I.pdb                              0.03805          1.42648
r_model-450_M.pdb                              0.03804          1.42615
r_model-872_I.pdb                              0.03792          1.41671
r_model-1142_R.pdb                             0.03792          1.41699
r_model-1275_R.pdb                             0.03787          1.41298
r_model-3_I.pdb                                0.03775          1.40344
r_model-190_A.pdb                              0.03774          1.40227
r_model-34_I.pdb                               0.03767          1.39724
r_model-667_A.pdb                              0.03759          1.39119
r_model-674_R.pdb                              0.03756          1.38890
r_model-1399_A.pdb                             0.03754          1.38733
r_model-656_R.pdb                              0.03748          1.38268
r_model-259_A.pdb                              0.03748          1.38268
r_model-163_I.pdb                              0.03743          1.37828
r_model-860_I.pdb                              0.03739          1.37498
r_model-244_I.pdb                              0.03739          1.37494
r_model-405_I.pdb                              0.03737          1.37364
r_model-120_R.pdb                              0.03737          1.37401
r_model-1333_I.pdb                             0.03731          1.36907
r_model-823_I.pdb                              0.03729          1.36764
r_model-324_I.pdb                              0.03727          1.36624
r_model-281_I.pdb                              0.03725          1.36416
r_model-1227_M.pdb                             0.03724          1.36350
r_model-235_I.pdb                              0.03718          1.35901
r_model-847_I.pdb                              0.03717          1.35808
r_model-1212_I.pdb                             0.03713          1.35489
r_model-1207_I.pdb                             0.03713          1.35514
r_model-444_R.pdb                              0.03709          1.35207
r_model-156_R.pdb                              0.03709          1.35197
r_model-206_A.pdb                              0.03706          1.34927
r_model-253_I.pdb                              0.03699          1.34378
r_model-898_A.pdb                              0.03695          1.34106
r_model-265_I.pdb                              0.03687          1.33491
r_model-1051_I.pdb                             0.03685          1.33329
r_model-772_I.pdb                              0.03682          1.33109
r_model-665_A.pdb                              0.03679          1.32820
r_model-129_R.pdb                              0.03678          1.32747
r_model-1390_I.pdb                             0.03676          1.32587
r_model-912_R.pdb                              0.03675          1.32548
r_model-970_I.pdb                              0.03673          1.32413
r_model-1235_I.pdb                             0.03668          1.31992
r_model-111_I.pdb                              0.03665          1.31780
r_model-388_I.pdb                              0.03664          1.31682
r_model-530_A.pdb                              0.03663          1.31625
r_model-1171_I.pdb                             0.03662          1.31538
r_model-799_A.pdb                              0.03660          1.31346
r_model-24_R.pdb                               0.03652          1.30709
r_model-866_I.pdb                              0.03648          1.30423
r_model-818_I.pdb                              0.03646          1.30308
r_model-58_R.pdb                               0.03645          1.30230
r_model-585_A.pdb                              0.03644          1.30127
r_model-577_I.pdb                              0.03643          1.30012
r_model-1348_A.pdb                             0.03643          1.30028
r_model-1044_I.pdb                             0.03643          1.30051
r_model-1392_I.pdb                             0.03639          1.29756
r_model-400_R.pdb                              0.03638          1.29663
r_model-1251_R.pdb                             0.03630          1.29015
r_model-1155_I.pdb                             0.03625          1.28619
r_model-172_I.pdb                              0.03624          1.28537
r_model-301_M.pdb                              0.03608          1.27333
r_model-1029_I.pdb                             0.03595          1.26326
r_model-255_I.pdb                              0.03592          1.26048
r_model-508_I.pdb                              0.03591          1.25981
r_model-209_R.pdb                              0.03589          1.25857
r_model-69_M.pdb                               0.03582          1.25262
r_model-292_R.pdb                              0.03582          1.25273
r_model-431_R.pdb                              0.03578          1.24997
r_model-1245_R.pdb                             0.03575          1.24734
r_model-160_A.pdb                              0.03571          1.24400
r_model-1090_R.pdb                             0.03569          1.24237
r_model-1229_I.pdb                             0.03565          1.23973
r_model-902_R.pdb                              0.03562          1.23747
r_model-1222_I.pdb                             0.03552          1.22916
r_model-420_A.pdb                              0.03547          1.22538
r_model-1054_R.pdb                             0.03547          1.22515
r_model-1136_I.pdb                             0.03542          1.22135
r_model-897_I.pdb                              0.03538          1.21865
r_model-688_I.pdb                              0.03530          1.21240
r_model-1215_I.pdb                             0.03520          1.20422
r_model-392_I.pdb                              0.03519          1.20388
r_model-965_I.pdb                              0.03518          1.20296
r_model-546_A.pdb                              0.03517          1.20192
r_model-109_A.pdb                              0.03513          1.19859
r_model-790_R.pdb                              0.03511          1.19773
r_model-972_I.pdb                              0.03508          1.19516
r_model-1213_I.pdb                             0.03507          1.19448
r_model-703_A.pdb                              0.03503          1.19076
r_model-469_R.pdb                              0.03503          1.19076
r_model-857_I.pdb                              0.03500          1.18857
r_model-855_I.pdb                              0.03495          1.18479
r_model-821_R.pdb                              0.03494          1.18404
r_model-744_I.pdb                              0.03493          1.18342
r_model-560_I.pdb                              0.03486          1.17769
r_model-827_I.pdb                              0.03483          1.17545
r_model-623_A.pdb                              0.03478          1.17146
r_model-943_I.pdb                              0.03471          1.16631
r_model-901_R.pdb                              0.03469          1.16462
r_model-222_I.pdb                              0.03464          1.16088
r_model-453_M.pdb                              0.03458          1.15617
r_model-620_I.pdb                              0.03450          1.15013
r_model-1364_A.pdb                             0.03445          1.14561
r_model-345_A.pdb                              0.03444          1.14526
r_model-247_R.pdb                              0.03433          1.13683
r_model-401_I.pdb                              0.03430          1.13399
r_model-690_A.pdb                              0.03410          1.11834
r_model-561_A.pdb                              0.03405          1.11440
r_model-709_I.pdb                              0.03387          1.10029
r_model-199_I.pdb                              0.03383          1.09714
r_model-1287_R.pdb                             0.03382          1.09642
r_model-1097_R.pdb                             0.03379          1.09464
r_model-350_I.pdb                              0.03374          1.09037
r_model-497_R.pdb                              0.03372          1.08926
r_model-488_I.pdb                              0.03371          1.08793
r_model-732_A.pdb                              0.03364          1.08240
r_model-200_I.pdb                              0.03359          1.07843
r_model-118_R.pdb                              0.03356          1.07622
r_model-1003_I.pdb                             0.03350          1.07212
r_model-663_I.pdb                              0.03345          1.06823
r_model-1002_I.pdb                             0.03343          1.06616
r_model-1177_R.pdb                             0.03340          1.06360
r_model-1274_I.pdb                             0.03338          1.06236
r_model-553_I.pdb                              0.03335          1.05976
r_model-1099_R.pdb                             0.03333          1.05816
r_model-895_I.pdb                              0.03331          1.05727
r_model-135_A.pdb                              0.03326          1.05325
r_model-1163_R.pdb                             0.03325          1.05218
r_model-146_I.pdb                              0.03323          1.05084
r_model-1091_R.pdb                             0.03322          1.05017
r_model-1175_I.pdb                             0.03313          1.04308
r_model-813_A.pdb                              0.03310          1.04061
r_model-282_R.pdb                              0.03309          1.03971
r_model-578_I.pdb                              0.03308          1.03921
r_model-233_I.pdb                              0.03308          1.03913
r_model-428_A.pdb                              0.03300          1.03286
r_model-245_I.pdb                              0.03298          1.03154
r_model-136_I.pdb                              0.03291          1.02544
r_model-539_I.pdb                              0.03288          1.02344
r_model-214_I.pdb                              0.03288          1.02345
r_model-1286_I.pdb                             0.03286          1.02165
r_model-515_A.pdb                              0.03282          1.01837
r_model-963_A.pdb                              0.03272          1.01114
r_model-1296_I.pdb                             0.03263          1.00369
r_model-1196_I.pdb                             0.03263          1.00376
r_model-436_R.pdb                              0.03262          1.00305
r_model-337_R.pdb                              0.03257          0.99912
r_model-49_R.pdb                               0.03251          0.99460
r_model-968_R.pdb                              0.03250          0.99361
r_model-1157_I.pdb                             0.03246          0.99044
r_model-13_R.pdb                               0.03245          0.98998
r_model-757_R.pdb                              0.03235          0.98220
r_model-1031_R.pdb                             0.03214          0.96561
r_model-1242_I.pdb                             0.03211          0.96369
r_model-22_R.pdb                               0.03207          0.96054
r_model-736_A.pdb                              0.03201          0.95555
r_model-576_I.pdb                              0.03201          0.95512
r_model-999_A.pdb                              0.03199          0.95404
r_model-1151_I.pdb                             0.03195          0.95084
r_model-1131_I.pdb                             0.03190          0.94676
r_model-89_I.pdb                               0.03188          0.94536
r_model-954_A.pdb                              0.03187          0.94443
r_model-5_R.pdb                                0.03186          0.94362
r_model-1266_I.pdb                             0.03180          0.93909
r_model-774_R.pdb                              0.03179          0.93818
r_model-187_I.pdb                              0.03177          0.93685
r_model-702_I.pdb                              0.03173          0.93398
r_model-283_I.pdb                              0.03173          0.93359
r_model-840_I.pdb                              0.03172          0.93282
r_model-1273_I.pdb                             0.03172          0.93268
r_model-1046_R.pdb                             0.03165          0.92727
r_model-1111_A.pdb                             0.03163          0.92612
r_model-552_A.pdb                              0.03161          0.92442
r_model-399_I.pdb                              0.03161          0.92403
r_model-864_R.pdb                              0.03160          0.92324
r_model-119_A.pdb                              0.03154          0.91859
r_model-582_R.pdb                              0.03153          0.91804
r_model-904_I.pdb                              0.03151          0.91655
r_model-1252_R.pdb                             0.03151          0.91663
r_model-476_I.pdb                              0.03139          0.90694
r_model-54_I.pdb                               0.03132          0.90138
r_model-493_A.pdb                              0.03123          0.89489
r_model-1334_I.pdb                             0.03123          0.89500
r_model-1232_I.pdb                             0.03117          0.89028
r_model-1174_I.pdb                             0.03117          0.89028
r_model-604_A.pdb                              0.03115          0.88838
r_model-719_I.pdb                              0.03114          0.88742
r_model-1360_I.pdb                             0.03114          0.88750
r_model-11_I.pdb                               0.03113          0.88698
r_model-672_I.pdb                              0.03112          0.88579
r_model-176_R.pdb                              0.03101          0.87774
r_model-991_I.pdb                              0.03095          0.87274
r_model-1086_A.pdb                             0.03093          0.87149
r_model-373_I.pdb                              0.03084          0.86410
r_model-641_R.pdb                              0.03083          0.86378
r_model-418_I.pdb                              0.03083          0.86328
r_model-1048_R.pdb                             0.03074          0.85670
r_model-911_I.pdb                              0.03069          0.85264
r_model-1127_I.pdb                             0.03068          0.85207
r_model-1043_A.pdb                             0.03065          0.84916
r_model-1244_I.pdb                             0.03057          0.84289
r_model-1304_I.pdb                             0.03054          0.84092
r_model-33_I.pdb                               0.03051          0.83876
r_model-280_I.pdb                              0.03050          0.83754
r_model-981_I.pdb                              0.03049          0.83724
r_model-977_A.pdb                              0.03048          0.83585
r_model-1189_R.pdb                             0.03042          0.83183
r_model-37_I.pdb                               0.03037          0.82759
r_model-695_I.pdb                              0.03033          0.82461
r_model-862_I.pdb                              0.03029          0.82160
r_model-762_I.pdb                              0.03029          0.82105
r_model-605_I.pdb                              0.03029          0.82160
r_model-1210_I.pdb                             0.03029          0.82160
r_model-1326_I.pdb                             0.03020          0.81430
r_model-837_I.pdb                              0.03016          0.81104
r_model-834_I.pdb                              0.03013          0.80852
r_model-1205_I.pdb                             0.03006          0.80315
r_model-1005_R.pdb                             0.03003          0.80087
r_model-1278_I.pdb                             0.03002          0.80036
r_model-16_I.pdb                               0.02998          0.79708
r_model-816_I.pdb                              0.02995          0.79455
r_model-540_I.pdb                              0.02995          0.79478
r_model-1344_I.pdb                             0.02994          0.79380
r_model-832_I.pdb                              0.02991          0.79136
r_model-822_I.pdb                              0.02990          0.79051
r_model-921_I.pdb                              0.02989          0.79000
r_model-435_R.pdb                              0.02988          0.78968
r_model-20_I.pdb                               0.02986          0.78784
r_model-1329_R.pdb                             0.02982          0.78476
r_model-878_A.pdb                              0.02981          0.78348
r_model-615_I.pdb                              0.02980          0.78332
r_model-715_R.pdb                              0.02978          0.78177
r_model-913_I.pdb                              0.02972          0.77719
r_model-316_R.pdb                              0.02972          0.77656
r_model-697_I.pdb                              0.02968          0.77359
r_model-174_I.pdb                              0.02967          0.77300
r_model-1074_I.pdb                             0.02962          0.76890
r_model-992_R.pdb                              0.02957          0.76502
r_model-63_I.pdb                               0.02952          0.76149
r_model-470_I.pdb                              0.02951          0.76040
r_model-336_I.pdb                              0.02949          0.75926
r_model-1133_R.pdb                             0.02949          0.75853
r_model-375_I.pdb                              0.02935          0.74787
r_model-753_I.pdb                              0.02934          0.74737
r_model-66_I.pdb                               0.02933          0.74609
r_model-290_I.pdb                              0.02928          0.74270
r_model-440_I.pdb                              0.02925          0.74012
r_model-1040_I.pdb                             0.02919          0.73529
r_model-278_I.pdb                              0.02915          0.73263
r_model-551_I.pdb                              0.02914          0.73179
r_model-1355_I.pdb                             0.02913          0.73091
r_model-492_I.pdb                              0.02912          0.72985
r_model-231_I.pdb                              0.02911          0.72890
r_model-914_I.pdb                              0.02910          0.72824
r_model-169_I.pdb                              0.02901          0.72143
r_model-1387_I.pdb                             0.02900          0.72038
r_model-62_I.pdb                               0.02894          0.71626
r_model-1105_I.pdb                             0.02894          0.71595
r_model-1185_I.pdb                             0.02892          0.71438
r_model-1000_I.pdb                             0.02890          0.71272
r_model-1032_I.pdb                             0.02889          0.71224
r_model-48_R.pdb                               0.02888          0.71112
r_model-137_I.pdb                              0.02888          0.71091
r_model-302_I.pdb                              0.02882          0.70643
r_model-79_I.pdb                               0.02879          0.70436
r_model-1396_I.pdb                             0.02877          0.70276
r_model-1336_I.pdb                             0.02877          0.70245
r_model-885_I.pdb                              0.02873          0.69978
r_model-208_I.pdb                              0.02871          0.69811
r_model-1272_A.pdb                             0.02870          0.69758
r_model-313_I.pdb                              0.02868          0.69587
r_model-393_I.pdb                              0.02864          0.69223
r_model-643_I.pdb                              0.02861          0.69048
r_model-1289_I.pdb                             0.02856          0.68658
r_model-545_I.pdb                              0.02853          0.68435
r_model-838_R.pdb                              0.02851          0.68257
r_model-586_I.pdb                              0.02847          0.67952
r_model-1122_I.pdb                             0.02840          0.67405
r_model-716_I.pdb                              0.02838          0.67259
r_model-982_I.pdb                              0.02835          0.67022
r_model-978_I.pdb                              0.02834          0.66951
r_model-1018_I.pdb                             0.02834          0.66882
r_model-867_I.pdb                              0.02829          0.66515
r_model-824_I.pdb                              0.02829          0.66515
r_model-718_I.pdb                              0.02826          0.66292
r_model-1073_R.pdb                             0.02825          0.66235
r_model-356_I.pdb                              0.02821          0.65864
r_model-1026_R.pdb                             0.02819          0.65762
r_model-1162_I.pdb                             0.02815          0.65467
r_model-416_I.pdb                              0.02812          0.65163
r_model-1172_I.pdb                             0.02810          0.65020
r_model-783_I.pdb                              0.02805          0.64616
r_model-1322_I.pdb                             0.02805          0.64670
r_model-1084_R.pdb                             0.02805          0.64628
r_model-617_I.pdb                              0.02804          0.64579
r_model-44_R.pdb                               0.02804          0.64591
r_model-768_I.pdb                              0.02803          0.64521
r_model-1256_I.pdb                             0.02802          0.64420
r_model-464_I.pdb                              0.02797          0.64032
r_model-241_I.pdb                              0.02797          0.64001
r_model-514_I.pdb                              0.02796          0.63933
r_model-650_I.pdb                              0.02791          0.63527
r_model-853_I.pdb                              0.02788          0.63304
r_model-68_I.pdb                               0.02788          0.63304
r_model-445_A.pdb                              0.02785          0.63118
r_model-535_R.pdb                              0.02778          0.62548
r_model-171_I.pdb                              0.02775          0.62290
r_model-739_I.pdb                              0.02774          0.62268
r_model-144_I.pdb                              0.02774          0.62252
r_model-478_I.pdb                              0.02773          0.62130
r_model-151_R.pdb                              0.02772          0.62112
r_model-594_I.pdb                              0.02770          0.61952
r_model-896_I.pdb                              0.02769          0.61849
r_model-415_I.pdb                              0.02769          0.61874
r_model-1056_I.pdb                             0.02767          0.61693
r_model-1066_I.pdb                             0.02766          0.61611
r_model-706_I.pdb                              0.02764          0.61483
r_model-449_I.pdb                              0.02762          0.61266
r_model-204_I.pdb                              0.02760          0.61149
r_model-1307_I.pdb                             0.02755          0.60744
r_model-920_I.pdb                              0.02753          0.60619
r_model-438_R.pdb                              0.02752          0.60516
r_model-188_I.pdb                              0.02752          0.60516
r_model-1200_I.pdb                             0.02744          0.59878
r_model-116_I.pdb                              0.02742          0.59755
r_model-1225_I.pdb                             0.02741          0.59650
r_model-997_I.pdb                              0.02740          0.59550
r_model-310_R.pdb                              0.02738          0.59388
r_model-856_I.pdb                              0.02735          0.59195
r_model-910_I.pdb                              0.02721          0.58099
r_model-919_I.pdb                              0.02714          0.57553
r_model-644_A.pdb                              0.02701          0.56573
r_model-627_A.pdb                              0.02701          0.56538
r_model-589_R.pdb                              0.02700          0.56497
r_model-329_I.pdb                              0.02699          0.56359
r_model-642_I.pdb                              0.02695          0.56054
r_model-850_I.pdb                              0.02683          0.55098
r_model-306_I.pdb                              0.02683          0.55124
r_model-454_I.pdb                              0.02680          0.54938
r_model-1181_R.pdb                             0.02679          0.54848
r_model-473_I.pdb                              0.02678          0.54739
r_model-308_I.pdb                              0.02674          0.54446
r_model-1199_I.pdb                             0.02673          0.54344
r_model-1382_I.pdb                             0.02670          0.54142
r_model-127_I.pdb                              0.02670          0.54118
r_model-421_I.pdb                              0.02668          0.53966
r_model-242_I.pdb                              0.02666          0.53798
r_model-1228_I.pdb                             0.02660          0.53345
r_model-1129_I.pdb                             0.02655          0.52958
r_model-30_I.pdb                               0.02650          0.52596
r_model-550_R.pdb                              0.02634          0.51292
r_model-618_I.pdb                              0.02628          0.50822
r_model-794_I.pdb                              0.02626          0.50710
r_model-32_I.pdb                               0.02626          0.50689
r_model-988_I.pdb                              0.02622          0.50343
r_model-976_I.pdb                              0.02622          0.50389
r_model-448_I.pdb                              0.02622          0.50389
r_model-257_I.pdb                              0.02622          0.50400
r_model-631_A.pdb                              0.02616          0.49919
r_model-98_R.pdb                               0.02615          0.49817
r_model-108_R.pdb                              0.02611          0.49525
r_model-343_I.pdb                              0.02610          0.49441
r_model-1079_I.pdb                             0.02610          0.49420
r_model-381_I.pdb                              0.02608          0.49245
r_model-460_I.pdb                              0.02604          0.49006
r_model-285_I.pdb                              0.02604          0.48932
r_model-271_I.pdb                              0.02601          0.48701
r_model-955_I.pdb                              0.02588          0.47742
r_model-1061_I.pdb                             0.02588          0.47740
r_model-65_R.pdb                               0.02586          0.47568
r_model-407_I.pdb                              0.02585          0.47462
r_model-1253_I.pdb                             0.02584          0.47444
r_model-792_I.pdb                              0.02580          0.47117
r_model-819_I.pdb                              0.02577          0.46826
r_model-868_I.pdb                              0.02575          0.46737
r_model-1089_I.pdb                             0.02572          0.46469
r_model-234_I.pdb                              0.02571          0.46428
r_model-121_I.pdb                              0.02569          0.46268
r_model-93_I.pdb                               0.02563          0.45776
r_model-1001_A.pdb                             0.02561          0.45643
r_model-764_I.pdb                              0.02560          0.45517
r_model-147_A.pdb                              0.02560          0.45517
r_model-669_R.pdb                              0.02559          0.45422
r_model-447_I.pdb                              0.02558          0.45360
r_model-685_A.pdb                              0.02551          0.44806
r_model-8_I.pdb                                0.02550          0.44741
r_model-1182_I.pdb                             0.02550          0.44741
r_model-262_I.pdb                              0.02546          0.44462
r_model-1330_I.pdb                             0.02544          0.44307
r_model-334_I.pdb                              0.02539          0.43931
r_model-1203_I.pdb                             0.02539          0.43900
r_model-1303_I.pdb                             0.02534          0.43498
r_model-737_I.pdb                              0.02533          0.43409
r_model-1135_R.pdb                             0.02533          0.43401
r_model-1328_I.pdb                             0.02532          0.43334
r_model-12_I.pdb                               0.02529          0.43123
r_model-528_I.pdb                              0.02528          0.43064
r_model-638_R.pdb                              0.02526          0.42903
r_model-603_I.pdb                              0.02525          0.42800
r_model-4_I.pdb                                0.02522          0.42545
r_model-455_R.pdb                              0.02520          0.42445
r_model-750_I.pdb                              0.02509          0.41572
r_model-677_I.pdb                              0.02507          0.41401
r_model-1324_I.pdb                             0.02507          0.41394
r_model-439_I.pdb                              0.02493          0.40298
r_model-948_R.pdb                              0.02489          0.39981
r_model-563_I.pdb                              0.02483          0.39535
r_model-841_I.pdb                              0.02482          0.39430
r_model-876_I.pdb                              0.02478          0.39136
r_model-825_I.pdb                              0.02478          0.39136
r_model-1349_I.pdb                             0.02472          0.38688
r_model-1246_I.pdb                             0.02470          0.38500
r_model-852_I.pdb                              0.02469          0.38403
r_model-826_R.pdb                              0.02468          0.38386
r_model-636_A.pdb                              0.02467          0.38261
r_model-746_I.pdb                              0.02464          0.38014
r_model-266_I.pdb                              0.02440          0.36193
r_model-462_I.pdb                              0.02439          0.36087
r_model-735_I.pdb                              0.02432          0.35573
r_model-72_I.pdb                               0.02432          0.35534
r_model-215_A.pdb                              0.02424          0.34903
r_model-94_I.pdb                               0.02423          0.34812
r_model-666_R.pdb                              0.02422          0.34790
r_model-249_I.pdb                              0.02422          0.34771
r_model-1363_I.pdb                             0.02422          0.34798
r_model-1395_R.pdb                             0.02418          0.34489
r_model-1092_I.pdb                             0.02414          0.34117
r_model-1342_R.pdb                             0.02412          0.34024
r_model-412_I.pdb                              0.02411          0.33917
r_model-647_I.pdb                              0.02410          0.33834
r_model-143_I.pdb                              0.02403          0.33314
r_model-756_R.pdb                              0.02402          0.33221
r_model-328_R.pdb                              0.02399          0.32950
r_model-314_I.pdb                              0.02399          0.32987
r_model-36_I.pdb                               0.02397          0.32853
r_model-348_I.pdb                              0.02396          0.32703
r_model-437_I.pdb                              0.02394          0.32588
r_model-134_R.pdb                              0.02391          0.32368
r_model-403_I.pdb                              0.02389          0.32231
r_model-19_I.pdb                               0.02389          0.32231
r_model-729_I.pdb                              0.02388          0.32143
r_model-684_I.pdb                              0.02385          0.31845
r_model-994_I.pdb                              0.02383          0.31700
r_model-102_R.pdb                              0.02380          0.31522
r_model-815_I.pdb                              0.02377          0.31255
r_model-848_I.pdb                              0.02376          0.31212
r_model-693_I.pdb                              0.02371          0.30825
r_model-575_I.pdb                              0.02371          0.30770
r_model-990_I.pdb                              0.02370          0.30722
r_model-567_I.pdb                              0.02364          0.30270
r_model-112_R.pdb                              0.02352          0.29292
r_model-1306_I.pdb                             0.02350          0.29165
r_model-940_I.pdb                              0.02348          0.29031
r_model-410_I.pdb                              0.02346          0.28840
r_model-964_I.pdb                              0.02345          0.28766
r_model-31_R.pdb                               0.02343          0.28576
r_model-829_I.pdb                              0.02342          0.28540
r_model-1288_I.pdb                             0.02341          0.28447
r_model-678_I.pdb                              0.02333          0.27843
r_model-155_R.pdb                              0.02331          0.27641
r_model-942_I.pdb                              0.02330          0.27595
r_model-338_I.pdb                              0.02328          0.27416
r_model-1243_I.pdb                             0.02328          0.27433
r_model-883_I.pdb                              0.02322          0.27003
r_model-162_I.pdb                              0.02313          0.26266
r_model-294_I.pdb                              0.02296          0.24947
r_model-276_I.pdb                              0.02290          0.24491
r_model-419_I.pdb                              0.02289          0.24371
r_model-75_I.pdb                               0.02287          0.24264
r_model-793_I.pdb                              0.02278          0.23530
r_model-365_I.pdb                              0.02277          0.23467
r_model-1361_I.pdb                             0.02272          0.23048
r_model-64_I.pdb                               0.02270          0.22889
r_model-752_R.pdb                              0.02262          0.22267
r_model-597_I.pdb                              0.02261          0.22198
r_model-28_R.pdb                               0.02258          0.21947
r_model-583_I.pdb                              0.02257          0.21874
r_model-692_I.pdb                              0.02253          0.21604
r_model-1217_I.pdb                             0.02251          0.21407
r_model-711_R.pdb                              0.02248          0.21222
r_model-6_I.pdb                                0.02241          0.20655
r_model-46_I.pdb                               0.02241          0.20620
r_model-952_R.pdb                              0.02239          0.20453
r_model-630_I.pdb                              0.02235          0.20141
r_model-1250_I.pdb                             0.02234          0.20126
r_model-836_R.pdb                              0.02231          0.19852
r_model-1050_I.pdb                             0.02226          0.19483
r_model-687_I.pdb                              0.02224          0.19306
r_model-1107_I.pdb                             0.02223          0.19264
r_model-408_I.pdb                              0.02222          0.19159
r_model-985_R.pdb                              0.02220          0.18987
r_model-1195_I.pdb                             0.02220          0.19041
r_model-980_R.pdb                              0.02215          0.18594
r_model-339_I.pdb                              0.02215          0.18606
r_model-812_I.pdb                              0.02212          0.18408
r_model-80_I.pdb                               0.02210          0.18246
r_model-78_I.pdb                               0.02210          0.18264
r_model-683_I.pdb                              0.02205          0.17806
r_model-748_R.pdb                              0.02204          0.17784
r_model-1299_R.pdb                             0.02202          0.17583
r_model-425_I.pdb                              0.02199          0.17400
r_model-782_I.pdb                              0.02197          0.17188
r_model-451_I.pdb                              0.02192          0.16827
r_model-426_I.pdb                              0.02189          0.16595
r_model-708_I.pdb                              0.02185          0.16284
r_model-226_I.pdb                              0.02184          0.16186
r_model-699_I.pdb                              0.02179          0.15789
r_model-542_I.pdb                              0.02175          0.15500
r_model-236_I.pdb                              0.02175          0.15483
r_model-1350_R.pdb                             0.02173          0.15306
r_model-601_I.pdb                              0.02170          0.15078
r_model-571_I.pdb                              0.02166          0.14762
r_model-804_I.pdb                              0.02165          0.14703
r_model-1371_I.pdb                             0.02154          0.13873
r_model-846_I.pdb                              0.02151          0.13649
r_model-141_I.pdb                              0.02150          0.13530
r_model-205_I.pdb                              0.02148          0.13375
r_model-689_R.pdb                              0.02146          0.13258
r_model-351_I.pdb                              0.02142          0.12932
r_model-238_I.pdb                              0.02140          0.12729
r_model-394_I.pdb                              0.02138          0.12631
r_model-42_I.pdb                               0.02132          0.12153
r_model-194_I.pdb                              0.02121          0.11305
r_model-1068_I.pdb                             0.02119          0.11092
r_model-1262_I.pdb                             0.02113          0.10639
r_model-529_A.pdb                              0.02112          0.10549
r_model-1259_I.pdb                             0.02109          0.10371
r_model-767_I.pdb                              0.02104          0.09944
r_model-315_R.pdb                              0.02104          0.09988
r_model-1247_I.pdb                             0.02101          0.09740
r_model-751_I.pdb                              0.02100          0.09624
r_model-1372_I.pdb                             0.02094          0.09205
r_model-51_R.pdb                               0.02090          0.08875
r_model-1006_I.pdb                             0.02080          0.08109
r_model-186_I.pdb                              0.02078          0.07961
r_model-1312_I.pdb                             0.02077          0.07860
r_model-479_R.pdb                              0.02076          0.07788
r_model-263_I.pdb                              0.02073          0.07532
r_model-894_I.pdb                              0.02068          0.07148
r_model-396_I.pdb                              0.02066          0.06955
r_model-1145_I.pdb                             0.02065          0.06904
r_model-212_I.pdb                              0.02063          0.06772
r_model-870_R.pdb                              0.02060          0.06492
r_model-67_I.pdb                               0.02052          0.05874
r_model-1024_I.pdb                             0.02050          0.05720
r_model-1389_R.pdb                             0.02041          0.05022
r_model-10_I.pdb                               0.02039          0.04876
r_model-548_I.pdb                              0.02037          0.04744
r_model-946_I.pdb                              0.02034          0.04497
r_model-1291_I.pdb                             0.02031          0.04263
r_model-907_R.pdb                              0.02027          0.03936
r_model-499_I.pdb                              0.02027          0.03972
r_model-442_I.pdb                              0.02023          0.03652
r_model-461_I.pdb                              0.02018          0.03260
r_model-1290_I.pdb                             0.02001          0.01955
r_model-347_I.pdb                              0.01999          0.01759
r_model-191_I.pdb                              0.01999          0.01740
r_model-7_I.pdb                                0.01988          0.00934
r_model-367_I.pdb                              0.01985          0.00700
r_model-446_I.pdb                              0.01984          0.00561
r_model-29_R.pdb                               0.01977          0.00013
r_model-484_I.pdb                              0.01975         -0.00085
r_model-1398_I.pdb                             0.01972         -0.00306
r_model-229_I.pdb                              0.01971         -0.00451
r_model-598_I.pdb                              0.01970         -0.00524
r_model-332_I.pdb                              0.01970         -0.00524
r_model-780_R.pdb                              0.01963         -0.01022
r_model-679_I.pdb                              0.01963         -0.01028
r_model-1169_R.pdb                             0.01962         -0.01109
r_model-1255_R.pdb                             0.01960         -0.01286
r_model-1179_I.pdb                             0.01960         -0.01267
r_model-1063_I.pdb                             0.01960         -0.01252
r_model-983_I.pdb                              0.01952         -0.01898
r_model-632_I.pdb                              0.01952         -0.01866
r_model-1219_I.pdb                             0.01952         -0.01879
r_model-1119_I.pdb                             0.01952         -0.01873
r_model-791_I.pdb                              0.01951         -0.01961
r_model-506_I.pdb                              0.01946         -0.02383
r_model-1223_I.pdb                             0.01945         -0.02481
r_model-424_R.pdb                              0.01942         -0.02675
r_model-53_I.pdb                               0.01941         -0.02777
r_model-213_R.pdb                              0.01937         -0.03087
r_model-908_I.pdb                              0.01935         -0.03242
r_model-1138_I.pdb                             0.01935         -0.03262
r_model-923_I.pdb                              0.01933         -0.03374
r_model-523_I.pdb                              0.01931         -0.03515
r_model-1126_I.pdb                             0.01930         -0.03622
r_model-938_I.pdb                              0.01924         -0.04051
r_model-250_R.pdb                              0.01923         -0.04184
r_model-374_I.pdb                              0.01917         -0.04650
r_model-649_R.pdb                              0.01914         -0.04895
r_model-814_R.pdb                              0.01911         -0.05096
r_model-724_I.pdb                              0.01908         -0.05324
r_model-808_I.pdb                              0.01907         -0.05446
r_model-498_I.pdb                              0.01906         -0.05481
r_model-270_I.pdb                              0.01903         -0.05755
r_model-254_I.pdb                              0.01898         -0.06076
r_model-1376_I.pdb                             0.01897         -0.06172
r_model-175_I.pdb                              0.01894         -0.06411
r_model-1370_R.pdb                             0.01890         -0.06704
r_model-705_R.pdb                              0.01889         -0.06833
r_model-1343_I.pdb                             0.01889         -0.06809
r_model-905_I.pdb                              0.01879         -0.07606
r_model-355_I.pdb                              0.01876         -0.07847
r_model-962_I.pdb                              0.01869         -0.08413
r_model-1158_I.pdb                             0.01866         -0.08642
r_model-779_I.pdb                              0.01864         -0.08750
r_model-248_I.pdb                              0.01864         -0.08779
r_model-452_R.pdb                              0.01863         -0.08828
r_model-1317_R.pdb                             0.01863         -0.08884
r_model-1380_I.pdb                             0.01862         -0.08898
r_model-648_I.pdb                              0.01857         -0.09326
r_model-341_I.pdb                              0.01849         -0.09908
r_model-1096_I.pdb                             0.01848         -0.09982
r_model-1377_I.pdb                             0.01847         -0.10129
r_model-465_I.pdb                              0.01843         -0.10382
r_model-842_I.pdb                              0.01840         -0.10651
r_model-1301_I.pdb                             0.01837         -0.10847
r_model-180_I.pdb                              0.01813         -0.12716
r_model-77_I.pdb                               0.01810         -0.12984
r_model-1057_I.pdb                             0.01810         -0.12975
r_model-944_I.pdb                              0.01800         -0.13749
r_model-256_R.pdb                              0.01799         -0.13823
r_model-490_I.pdb                              0.01798         -0.13950
r_model-835_I.pdb                              0.01796         -0.14079
r_model-534_R.pdb                              0.01794         -0.14228
r_model-272_R.pdb                              0.01794         -0.14219
r_model-196_I.pdb                              0.01790         -0.14529
r_model-1238_I.pdb                             0.01789         -0.14655
r_model-104_R.pdb                              0.01787         -0.14777
r_model-1130_I.pdb                             0.01785         -0.14969
r_model-989_I.pdb                              0.01780         -0.15354
r_model-1010_I.pdb                             0.01780         -0.15308
r_model-984_I.pdb                              0.01779         -0.15420
r_model-164_I.pdb                              0.01777         -0.15573
r_model-927_I.pdb                              0.01776         -0.15669
r_model-652_I.pdb                              0.01773         -0.15870
r_model-761_I.pdb                              0.01772         -0.15966
r_model-951_I.pdb                              0.01771         -0.16016
r_model-967_I.pdb                              0.01762         -0.16700
r_model-1209_I.pdb                             0.01762         -0.16736
r_model-1049_I.pdb                             0.01760         -0.16901
r_model-1110_R.pdb                             0.01753         -0.17422
r_model-701_I.pdb                              0.01742         -0.18326
r_model-1258_R.pdb                             0.01741         -0.18381
r_model-1149_I.pdb                             0.01740         -0.18442
r_model-92_I.pdb                               0.01738         -0.18569
r_model-398_I.pdb                              0.01738         -0.18638
r_model-527_I.pdb                              0.01737         -0.18701
r_model-333_I.pdb                              0.01736         -0.18739
r_model-76_I.pdb                               0.01734         -0.18920
r_model-1277_I.pdb                             0.01732         -0.19067
r_model-327_I.pdb                              0.01726         -0.19557
r_model-385_R.pdb                              0.01722         -0.19814
r_model-142_I.pdb                              0.01719         -0.20100
r_model-595_I.pdb                              0.01713         -0.20534
r_model-526_I.pdb                              0.01708         -0.20935
r_model-788_I.pdb                              0.01705         -0.21151
r_model-1276_I.pdb                             0.01697         -0.21800
r_model-1028_I.pdb                             0.01691         -0.22250
r_model-376_R.pdb                              0.01688         -0.22474
r_model-252_I.pdb                              0.01687         -0.22615
r_model-892_I.pdb                              0.01685         -0.22713
r_model-1104_I.pdb                             0.01683         -0.22910
r_model-1318_R.pdb                             0.01682         -0.22968
r_model-805_I.pdb                              0.01680         -0.23094
r_model-712_R.pdb                              0.01678         -0.23248
r_model-115_I.pdb                              0.01667         -0.24129
r_model-565_R.pdb                              0.01666         -0.24209
r_model-516_I.pdb                              0.01666         -0.24205
r_model-935_R.pdb                              0.01663         -0.24437
r_model-873_I.pdb                              0.01655         -0.25048
r_model-114_I.pdb                              0.01655         -0.25073
r_model-25_I.pdb                               0.01646         -0.25748
r_model-228_I.pdb                              0.01646         -0.25795
r_model-178_I.pdb                              0.01646         -0.25772
r_model-70_R.pdb                               0.01643         -0.26029
r_model-956_I.pdb                              0.01639         -0.26291
r_model-621_I.pdb                              0.01637         -0.26512
r_model-1034_R.pdb                             0.01634         -0.26709
r_model-122_I.pdb                              0.01631         -0.26972
r_model-639_I.pdb                              0.01625         -0.27381
r_model-858_I.pdb                              0.01622         -0.27681
r_model-107_I.pdb                              0.01622         -0.27635
r_model-833_I.pdb                              0.01595         -0.29734
r_model-1_I.pdb                                0.01591         -0.30048
r_model-929_I.pdb                              0.01590         -0.30114
r_model-243_I.pdb                              0.01590         -0.30114
r_model-1124_I.pdb                             0.01589         -0.30230
r_model-457_I.pdb                              0.01578         -0.31068
r_model-230_I.pdb                              0.01575         -0.31285
r_model-395_I.pdb                              0.01570         -0.31683
r_model-903_R.pdb                              0.01565         -0.32103
r_model-224_I.pdb                              0.01564         -0.32157
r_model-1013_R.pdb                             0.01562         -0.32317
r_model-803_I.pdb                              0.01559         -0.32563
r_model-159_I.pdb                              0.01558         -0.32682
r_model-634_I.pdb                              0.01557         -0.32721
r_model-811_I.pdb                              0.01555         -0.32854
r_model-1310_I.pdb                             0.01554         -0.32963
r_model-888_I.pdb                              0.01552         -0.33087
r_model-132_I.pdb                              0.01552         -0.33117
r_model-210_I.pdb                              0.01541         -0.33987
r_model-1053_I.pdb                             0.01538         -0.34204
r_model-1012_I.pdb                             0.01537         -0.34297
r_model-422_I.pdb                              0.01535         -0.34461
r_model-309_I.pdb                              0.01533         -0.34560
r_model-670_I.pdb                              0.01532         -0.34683
r_model-39_I.pdb                               0.01532         -0.34661
r_model-320_I.pdb                              0.01532         -0.34661
r_model-568_I.pdb                              0.01521         -0.35517
r_model-664_I.pdb                              0.01519         -0.35649
r_model-1103_I.pdb                             0.01519         -0.35651
r_model-875_I.pdb                              0.01516         -0.35932
r_model-346_I.pdb                              0.01516         -0.35924
r_model-806_I.pdb                              0.01513         -0.36183
r_model-417_I.pdb                              0.01513         -0.36156
r_model-382_I.pdb                              0.01511         -0.36316
r_model-1101_R.pdb                             0.01510         -0.36424
r_model-260_I.pdb                              0.01504         -0.36893
r_model-26_I.pdb                               0.01503         -0.36941
r_model-1293_R.pdb                             0.01500         -0.37185
r_model-730_I.pdb                              0.01498         -0.37347
r_model-673_I.pdb                              0.01488         -0.38118
r_model-1352_I.pdb                             0.01488         -0.38110
r_model-1022_I.pdb                             0.01484         -0.38410
r_model-591_I.pdb                              0.01480         -0.38749
r_model-220_I.pdb                              0.01480         -0.38738
r_model-1125_I.pdb                             0.01467         -0.39722
r_model-1093_I.pdb                             0.01460         -0.40272
r_model-475_I.pdb                              0.01458         -0.40432
r_model-377_I.pdb                              0.01456         -0.40608
r_model-1397_I.pdb                             0.01450         -0.41097
r_model-1015_I.pdb                             0.01447         -0.41311
r_model-397_I.pdb                              0.01442         -0.41733
r_model-607_I.pdb                              0.01437         -0.42105
r_model-379_I.pdb                              0.01424         -0.43084
r_model-1257_R.pdb                             0.01420         -0.43428
r_model-1021_I.pdb                             0.01420         -0.43413
r_model-1305_R.pdb                             0.01419         -0.43503
r_model-1297_I.pdb                             0.01409         -0.44308
r_model-423_I.pdb                              0.01407         -0.44441
r_model-96_I.pdb                               0.01404         -0.44654
r_model-916_I.pdb                              0.01404         -0.44654
r_model-185_I.pdb                              0.01401         -0.44872
r_model-95_I.pdb                               0.01399         -0.45036
r_model-592_I.pdb                              0.01398         -0.45163
r_model-165_I.pdb                              0.01392         -0.45620
r_model-274_I.pdb                              0.01386         -0.46085
r_model-784_I.pdb                              0.01385         -0.46130
r_model-1148_I.pdb                             0.01381         -0.46465
r_model-1060_I.pdb                             0.01371         -0.47207
r_model-525_I.pdb                              0.01368         -0.47486
r_model-1367_I.pdb                             0.01368         -0.47465
r_model-609_I.pdb                              0.01366         -0.47653
r_model-434_R.pdb                              0.01365         -0.47675
r_model-124_I.pdb                              0.01362         -0.47961
r_model-698_I.pdb                              0.01360         -0.48128
r_model-543_I.pdb                              0.01355         -0.48499
r_model-961_I.pdb                              0.01354         -0.48523
r_model-966_I.pdb                              0.01352         -0.48739
r_model-759_I.pdb                              0.01349         -0.48937
r_model-939_I.pdb                              0.01347         -0.49072
r_model-189_I.pdb                              0.01344         -0.49328
r_model-562_I.pdb                              0.01342         -0.49527
r_model-602_I.pdb                              0.01338         -0.49833
r_model-517_I.pdb                              0.01338         -0.49789
r_model-105_I.pdb                              0.01336         -0.49971
r_model-258_I.pdb                              0.01329         -0.50548
r_model-606_I.pdb                              0.01322         -0.51028
r_model-303_I.pdb                              0.01322         -0.51028
r_model-1038_I.pdb                             0.01310         -0.51958
r_model-1338_I.pdb                             0.01306         -0.52330
r_model-769_I.pdb                              0.01305         -0.52381
r_model-1206_I.pdb                             0.01305         -0.52397
r_model-402_I.pdb                              0.01300         -0.52738
r_model-555_I.pdb                              0.01298         -0.52903
r_model-573_I.pdb                              0.01296         -0.53080
r_model-161_I.pdb                              0.01296         -0.53052
r_model-1321_I.pdb                             0.01292         -0.53428
r_model-738_I.pdb                              0.01291         -0.53494
r_model-1052_R.pdb                             0.01290         -0.53572
r_model-1137_I.pdb                             0.01289         -0.53653
r_model-1041_I.pdb                             0.01287         -0.53817
r_model-536_I.pdb                              0.01282         -0.54189
r_model-1302_I.pdb                             0.01280         -0.54333
r_model-925_I.pdb                              0.01279         -0.54423
r_model-544_R.pdb                              0.01266         -0.55463
r_model-798_I.pdb                              0.01265         -0.55490
r_model-2_I.pdb                                0.01264         -0.55583
r_model-1166_R.pdb                             0.01260         -0.55862
r_model-1121_I.pdb                             0.01257         -0.56105
r_model-1261_I.pdb                             0.01251         -0.56606
r_model-574_I.pdb                              0.01249         -0.56752
r_model-1214_I.pdb                             0.01248         -0.56859
r_model-671_I.pdb                              0.01246         -0.57021
r_model-1153_I.pdb                             0.01243         -0.57256
r_model-318_I.pdb                              0.01231         -0.58127
r_model-1025_I.pdb                             0.01229         -0.58279
r_model-691_I.pdb                              0.01223         -0.58807
r_model-55_I.pdb                               0.01223         -0.58775
r_model-1356_I.pdb                             0.01223         -0.58812
r_model-1082_I.pdb                             0.01218         -0.59146
r_model-307_I.pdb                              0.01217         -0.59261
r_model-881_I.pdb                              0.01215         -0.59394
r_model-380_I.pdb                              0.01215         -0.59394
r_model-364_I.pdb                              0.01212         -0.59632
r_model-694_R.pdb                              0.01203         -0.60368
r_model-566_I.pdb                              0.01201         -0.60510
r_model-359_I.pdb                              0.01199         -0.60649
r_model-676_I.pdb                              0.01194         -0.61027
r_model-170_I.pdb                              0.01186         -0.61702
r_model-126_I.pdb                              0.01184         -0.61803
r_model-755_R.pdb                              0.01180         -0.62134
r_model-1198_R.pdb                             0.01172         -0.62780
r_model-386_I.pdb                              0.01171         -0.62847
r_model-1076_I.pdb                             0.01170         -0.62923
r_model-97_I.pdb                               0.01168         -0.63112
r_model-305_I.pdb                              0.01164         -0.63357
r_model-152_I.pdb                              0.01159         -0.63759
r_model-1014_I.pdb                             0.01158         -0.63831
r_model-859_I.pdb                              0.01156         -0.64001
r_model-745_I.pdb                              0.01142         -0.65095
r_model-59_R.pdb                               0.01141         -0.65192
r_model-1069_I.pdb                             0.01139         -0.65370
r_model-414_I.pdb                              0.01135         -0.65633
r_model-275_I.pdb                              0.01134         -0.65691
r_model-1067_I.pdb                             0.01129         -0.66129
r_model-183_I.pdb                              0.01125         -0.66445
r_model-854_I.pdb                              0.01122         -0.66669
r_model-658_I.pdb                              0.01121         -0.66771
r_model-387_I.pdb                              0.01120         -0.66830
r_model-1230_R.pdb                             0.01120         -0.66830
r_model-720_I.pdb                              0.01119         -0.66908
r_model-82_I.pdb                               0.01116         -0.67168
r_model-277_I.pdb                              0.01114         -0.67259
r_model-1281_I.pdb                             0.01113         -0.67362
r_model-360_I.pdb                              0.01111         -0.67528
r_model-184_I.pdb                              0.01103         -0.68132
r_model-635_I.pdb                              0.01099         -0.68457
r_model-1332_I.pdb                             0.01089         -0.69210
r_model-549_I.pdb                              0.01082         -0.69752
r_model-1221_I.pdb                             0.01080         -0.69962
r_model-1201_I.pdb                             0.01080         -0.69955
r_model-288_I.pdb                              0.01072         -0.70549
r_model-73_I.pdb                               0.01065         -0.71136
r_model-733_I.pdb                              0.01056         -0.71811
r_model-995_I.pdb                              0.01051         -0.72189
r_model-1112_I.pdb                             0.01050         -0.72279
r_model-728_I.pdb                              0.01049         -0.72359
r_model-1094_I.pdb                             0.01049         -0.72383
r_model-117_I.pdb                              0.01043         -0.72856
r_model-1224_I.pdb                             0.01041         -0.72989
r_model-335_I.pdb                              0.01040         -0.73095
r_model-1095_I.pdb                             0.01038         -0.73210
r_model-1358_I.pdb                             0.01033         -0.73600
r_model-40_I.pdb                               0.01031         -0.73749
r_model-404_I.pdb                              0.01030         -0.73868
r_model-624_I.pdb                              0.01019         -0.74709
r_model-541_I.pdb                              0.01014         -0.75112
r_model-471_I.pdb                              0.01014         -0.75068
r_model-1036_I.pdb                             0.01012         -0.75281
r_model-877_I.pdb                              0.01008         -0.75568
r_model-843_I.pdb                              0.01008         -0.75586
r_model-494_I.pdb                              0.01006         -0.75708
r_model-299_I.pdb                              0.01002         -0.76040
r_model-626_I.pdb                              0.00999         -0.76265
r_model-1362_I.pdb                             0.00997         -0.76419
r_model-60_I.pdb                               0.00995         -0.76578
r_model-106_I.pdb                              0.00994         -0.76645
r_model-1202_I.pdb                             0.00986         -0.77274
r_model-879_I.pdb                              0.00985         -0.77334
r_model-958_I.pdb                              0.00983         -0.77520
r_model-998_I.pdb                              0.00979         -0.77787
r_model-928_I.pdb                              0.00963         -0.79052
r_model-130_I.pdb                              0.00959         -0.79412
r_model-1143_I.pdb                             0.00957         -0.79548
r_model-14_I.pdb                               0.00954         -0.79772
r_model-849_I.pdb                              0.00948         -0.80227
r_model-500_I.pdb                              0.00948         -0.80260
r_model-807_I.pdb                              0.00947         -0.80309
r_model-1211_I.pdb                             0.00946         -0.80369
r_model-1319_I.pdb                             0.00938         -0.80995
r_model-1147_I.pdb                             0.00938         -0.80991
r_model-889_I.pdb                              0.00934         -0.81362
r_model-154_I.pdb                              0.00934         -0.81299
r_model-637_I.pdb                              0.00931         -0.81570
r_model-900_R.pdb                              0.00929         -0.81703
r_model-581_I.pdb                              0.00922         -0.82290
r_model-1394_I.pdb                             0.00918         -0.82578
r_model-511_I.pdb                              0.00917         -0.82633
r_model-1337_I.pdb                             0.00916         -0.82749
r_model-926_I.pdb                              0.00913         -0.82942
r_model-662_I.pdb                              0.00903         -0.83741
r_model-839_I.pdb                              0.00898         -0.84170
r_model-1070_I.pdb                             0.00884         -0.85252
r_model-625_I.pdb                              0.00882         -0.85366
r_model-100_I.pdb                              0.00881         -0.85488
r_model-1030_I.pdb                             0.00878         -0.85700
r_model-1375_I.pdb                             0.00877         -0.85751
r_model-1357_I.pdb                             0.00875         -0.85924
r_model-696_I.pdb                              0.00872         -0.86165
r_model-770_I.pdb                              0.00869         -0.86376
r_model-600_I.pdb                              0.00858         -0.87280
r_model-1267_I.pdb                             0.00850         -0.87900
r_model-153_I.pdb                              0.00844         -0.88377
r_model-1184_I.pdb                             0.00842         -0.88520
r_model-1106_I.pdb                             0.00838         -0.88791
r_model-1295_I.pdb                             0.00837         -0.88884
r_model-932_I.pdb                              0.00836         -0.88973
r_model-480_I.pdb                              0.00835         -0.89087
r_model-504_R.pdb                              0.00832         -0.89319
r_model-731_I.pdb                              0.00830         -0.89463
r_model-547_I.pdb                              0.00829         -0.89511
r_model-1159_I.pdb                             0.00826         -0.89759
r_model-596_I.pdb                              0.00822         -0.90069
r_model-559_I.pdb                              0.00822         -0.90069
r_model-593_I.pdb                              0.00816         -0.90550
r_model-773_I.pdb                              0.00807         -0.91279
r_model-240_I.pdb                              0.00801         -0.91719
r_model-886_I.pdb                              0.00800         -0.91769
r_model-1062_I.pdb                             0.00799         -0.91843
r_model-273_I.pdb                              0.00795         -0.92214
r_model-969_R.pdb                              0.00785         -0.92945
r_model-1116_I.pdb                             0.00784         -0.93021
r_model-619_I.pdb                              0.00780         -0.93342
r_model-177_I.pdb                              0.00776         -0.93642
r_model-168_I.pdb                              0.00775         -0.93770
r_model-433_I.pdb                              0.00768         -0.94292
r_model-384_I.pdb                              0.00764         -0.94626
r_model-1314_R.pdb                             0.00758         -0.95032
r_model-628_I.pdb                              0.00755         -0.95336
r_model-463_I.pdb                              0.00751         -0.95646
r_model-1087_I.pdb                             0.00748         -0.95861
r_model-608_I.pdb                              0.00747         -0.95885
r_model-173_I.pdb                              0.00741         -0.96407
r_model-139_R.pdb                              0.00741         -0.96407
r_model-941_I.pdb                              0.00731         -0.97195
r_model-195_I.pdb                              0.00731         -0.97208
r_model-556_I.pdb                              0.00730         -0.97218
r_model-795_I.pdb                              0.00722         -0.97858
r_model-41_I.pdb                               0.00718         -0.98212
r_model-797_I.pdb                              0.00715         -0.98435
r_model-284_I.pdb                              0.00715         -0.98435
r_model-680_I.pdb                              0.00712         -0.98637
r_model-657_I.pdb                              0.00711         -0.98694
r_model-340_I.pdb                              0.00710         -0.98783
r_model-1269_I.pdb                             0.00708         -0.98942
r_model-297_I.pdb                              0.00701         -0.99503
r_model-1231_I.pdb                             0.00698         -0.99733
r_model-1088_I.pdb                             0.00697         -0.99829
r_model-531_I.pdb                              0.00694         -1.00054
r_model-467_I.pdb                              0.00691         -1.00294
r_model-845_I.pdb                              0.00685         -1.00783
r_model-1383_R.pdb                             0.00683         -1.00895
r_model-1016_I.pdb                             0.00679         -1.01223
r_model-1351_I.pdb                             0.00676         -1.01489
r_model-1388_I.pdb                             0.00673         -1.01688
r_model-741_I.pdb                              0.00669         -1.01984
r_model-1085_I.pdb                             0.00669         -1.02020
r_model-828_I.pdb                              0.00661         -1.02666
r_model-1035_I.pdb                             0.00660         -1.02710
r_model-882_I.pdb                              0.00655         -1.03068
r_model-179_I.pdb                              0.00654         -1.03215
r_model-937_I.pdb                              0.00652         -1.03339
r_model-513_I.pdb                              0.00648         -1.03670
r_model-326_I.pdb                              0.00647         -1.03708
r_model-207_I.pdb                              0.00646         -1.03809
r_model-509_I.pdb                              0.00638         -1.04417
r_model-861_I.pdb                              0.00634         -1.04727
r_model-776_R.pdb                              0.00631         -1.04976
r_model-1373_I.pdb                             0.00631         -1.04968
r_model-996_I.pdb                              0.00628         -1.05179
r_model-261_I.pdb                              0.00627         -1.05262
r_model-158_I.pdb                              0.00625         -1.05406
r_model-1216_I.pdb                             0.00625         -1.05458
r_model-727_I.pdb                              0.00623         -1.05634
r_model-1115_I.pdb                             0.00623         -1.05588
r_model-766_I.pdb                              0.00617         -1.06083
r_model-1156_I.pdb                             0.00617         -1.06103
r_model-330_I.pdb                              0.00612         -1.06429
r_model-1170_I.pdb                             0.00610         -1.06620
r_model-714_I.pdb                              0.00609         -1.06697
r_model-1339_I.pdb                             0.00608         -1.06800
r_model-1098_I.pdb                             0.00607         -1.06843
r_model-1183_I.pdb                             0.00606         -1.06927
r_model-496_I.pdb                              0.00604         -1.07086
r_model-352_I.pdb                              0.00589         -1.08246
r_model-521_I.pdb                              0.00584         -1.08605
r_model-17_I.pdb                               0.00580         -1.08988
r_model-1141_I.pdb                             0.00580         -1.08961
r_model-1218_I.pdb                             0.00579         -1.09008
r_model-922_I.pdb                              0.00578         -1.09097
r_model-1186_I.pdb                             0.00574         -1.09425
r_model-909_I.pdb                              0.00572         -1.09589
r_model-1268_I.pdb                             0.00563         -1.10267
r_model-532_R.pdb                              0.00562         -1.10333
r_model-1331_I.pdb                             0.00560         -1.10541
r_model-580_I.pdb                              0.00559         -1.10573
r_model-851_I.pdb                              0.00553         -1.11083
r_model-659_I.pdb                              0.00550         -1.11262
r_model-749_R.pdb                              0.00549         -1.11346
r_model-131_R.pdb                              0.00549         -1.11378
r_model-1365_I.pdb                             0.00547         -1.11541
r_model-1033_I.pdb                             0.00540         -1.12084
r_model-800_I.pdb                              0.00536         -1.12378
r_model-936_I.pdb                              0.00532         -1.12671
r_model-429_I.pdb                              0.00532         -1.12687
r_model-802_I.pdb                              0.00531         -1.12749
r_model-742_I.pdb                              0.00528         -1.13021
r_model-74_I.pdb                               0.00523         -1.13401
r_model-487_I.pdb                              0.00521         -1.13536
r_model-1271_I.pdb                             0.00520         -1.13665
r_model-239_I.pdb                              0.00518         -1.13772
r_model-85_I.pdb                               0.00515         -1.14018
r_model-1279_I.pdb                             0.00515         -1.14037
r_model-763_I.pdb                              0.00513         -1.14177
r_model-612_I.pdb                              0.00510         -1.14382
r_model-1320_I.pdb                             0.00505         -1.14833
r_model-1346_I.pdb                             0.00498         -1.15335
r_model-1341_R.pdb                             0.00496         -1.15490
r_model-81_I.pdb                               0.00494         -1.15689
r_model-148_R.pdb                              0.00494         -1.15683
r_model-655_R.pdb                              0.00488         -1.16109
r_model-1140_I.pdb                             0.00488         -1.16096
r_model-590_I.pdb                              0.00487         -1.16234
r_model-1077_I.pdb                             0.00485         -1.16336
r_model-83_I.pdb                               0.00484         -1.16463
r_model-1075_I.pdb                             0.00482         -1.16605
r_model-1017_I.pdb                             0.00482         -1.16612
r_model-413_I.pdb                              0.00481         -1.16715
r_model-682_I.pdb                              0.00475         -1.17110
r_model-661_I.pdb                              0.00472         -1.17363
r_model-660_R.pdb                              0.00471         -1.17452
r_model-489_I.pdb                              0.00471         -1.17458
r_model-646_I.pdb                              0.00470         -1.17556
r_model-27_I.pdb                               0.00466         -1.17822
r_model-570_I.pdb                              0.00464         -1.18039
r_model-354_I.pdb                              0.00464         -1.18028
r_model-458_I.pdb                              0.00463         -1.18110
r_model-311_R.pdb                              0.00463         -1.18092
r_model-686_I.pdb                              0.00462         -1.18135
r_model-221_I.pdb                              0.00461         -1.18265
r_model-485_I.pdb                              0.00454         -1.18808
r_model-232_I.pdb                              0.00454         -1.18791
r_model-986_I.pdb                              0.00449         -1.19205
r_model-1023_I.pdb                             0.00449         -1.19150
r_model-1381_R.pdb                             0.00447         -1.19349
r_model-1008_R.pdb                             0.00447         -1.19319
r_model-614_I.pdb                              0.00446         -1.19431
r_model-1047_R.pdb                             0.00444         -1.19581
r_model-734_I.pdb                              0.00443         -1.19650
r_model-1011_I.pdb                             0.00443         -1.19655
r_model-269_I.pdb                              0.00442         -1.19721
r_model-18_I.pdb                               0.00440         -1.19885
r_model-432_I.pdb                              0.00436         -1.20199
r_model-519_I.pdb                              0.00435         -1.20255
r_model-91_I.pdb                               0.00432         -1.20501
r_model-300_I.pdb                              0.00431         -1.20563
r_model-1114_I.pdb                             0.00431         -1.20607
r_model-726_I.pdb                              0.00429         -1.20743
r_model-572_I.pdb                              0.00429         -1.20743
r_model-481_I.pdb                              0.00428         -1.20822
r_model-747_I.pdb                              0.00424         -1.21142
r_model-219_I.pdb                              0.00424         -1.21142
r_model-1353_I.pdb                             0.00421         -1.21320
r_model-362_I.pdb                              0.00420         -1.21407
r_model-317_R.pdb                              0.00418         -1.21580
r_model-103_I.pdb                              0.00415         -1.21793
r_model-505_I.pdb                              0.00413         -1.21949
r_model-1020_R.pdb                             0.00411         -1.22160
r_model-971_I.pdb                              0.00410         -1.22183
r_model-918_I.pdb                              0.00409         -1.22305
r_model-1190_I.pdb                             0.00405         -1.22638
r_model-704_I.pdb                              0.00404         -1.22651
r_model-1081_I.pdb                             0.00404         -1.22674
r_model-717_I.pdb                              0.00403         -1.22743
r_model-993_I.pdb                              0.00400         -1.22974
r_model-486_I.pdb                              0.00400         -1.23012
r_model-959_I.pdb                              0.00399         -1.23076
r_model-35_I.pdb                               0.00399         -1.23067
r_model-518_I.pdb                              0.00398         -1.23155
r_model-1284_I.pdb                             0.00396         -1.23333
r_model-884_I.pdb                              0.00393         -1.23532
r_model-353_I.pdb                              0.00393         -1.23532
r_model-863_I.pdb                              0.00392         -1.23644
r_model-331_I.pdb                              0.00387         -1.23978
r_model-218_I.pdb                              0.00385         -1.24144
r_model-1117_I.pdb                             0.00385         -1.24144
r_model-293_I.pdb                              0.00384         -1.24229
r_model-192_I.pdb                              0.00384         -1.24216
r_model-781_I.pdb                              0.00382         -1.24369
r_model-758_I.pdb                              0.00379         -1.24623
r_model-564_I.pdb                              0.00377         -1.24824
r_model-50_R.pdb                               0.00377         -1.24800
r_model-1072_I.pdb                             0.00373         -1.25096
r_model-1386_R.pdb                             0.00365         -1.25701
r_model-1249_I.pdb                             0.00365         -1.25763
r_model-524_I.pdb                              0.00363         -1.25880
r_model-167_I.pdb                              0.00363         -1.25871
r_model-361_I.pdb                              0.00359         -1.26166
r_model-1316_I.pdb                             0.00359         -1.26174
r_model-193_I.pdb                              0.00357         -1.26321
r_model-140_I.pdb                              0.00357         -1.26321
r_model-945_I.pdb                              0.00356         -1.26430
r_model-110_I.pdb                              0.00356         -1.26450
r_model-1300_I.pdb                             0.00354         -1.26548
r_model-1236_I.pdb                             0.00354         -1.26553
r_model-357_R.pdb                              0.00353         -1.26677
r_model-668_I.pdb                              0.00352         -1.26750
r_model-1393_I.pdb                             0.00352         -1.26705
r_model-1340_I.pdb                             0.00352         -1.26750
r_model-296_I.pdb                              0.00347         -1.27166
r_model-1150_R.pdb                             0.00347         -1.27153
r_model-1378_R.pdb                             0.00344         -1.27383
r_model-865_I.pdb                              0.00343         -1.27409
r_model-391_I.pdb                              0.00343         -1.27474
r_model-1384_R.pdb                             0.00339         -1.27757
r_model-1220_I.pdb                             0.00338         -1.27800
r_model-934_I.pdb                              0.00337         -1.27932
r_model-427_I.pdb                              0.00337         -1.27894
r_model-1113_I.pdb                             0.00337         -1.27940
r_model-645_I.pdb                              0.00336         -1.27961
r_model-1282_R.pdb                             0.00333         -1.28238
r_model-950_I.pdb                              0.00332         -1.28304
r_model-47_I.pdb                               0.00331         -1.28392
r_model-101_R.pdb                              0.00330         -1.28466
r_model-1313_I.pdb                             0.00329         -1.28551
r_model-1065_I.pdb                             0.00329         -1.28551
r_model-1176_I.pdb                             0.00328         -1.28633
r_model-138_I.pdb                              0.00325         -1.28825
r_model-765_I.pdb                              0.00324         -1.28915
r_model-43_I.pdb                               0.00323         -1.28970
r_model-411_I.pdb                              0.00323         -1.29030
r_model-349_R.pdb                              0.00323         -1.29022
r_model-1037_I.pdb                             0.00322         -1.29047
r_model-775_I.pdb                              0.00320         -1.29273
r_model-1264_I.pdb                             0.00320         -1.29218
r_model-917_I.pdb                              0.00319         -1.29308
r_model-128_I.pdb                              0.00316         -1.29568
r_model-1347_I.pdb                             0.00313         -1.29765
r_model-1226_I.pdb                             0.00311         -1.29938
r_model-796_I.pdb                              0.00308         -1.30155
r_model-202_I.pdb                              0.00307         -1.30225
r_model-495_I.pdb                              0.00304         -1.30459
r_model-166_I.pdb                              0.00299         -1.30852
r_model-21_I.pdb                               0.00298         -1.30936
r_model-1164_I.pdb                             0.00297         -1.31001
r_model-1161_I.pdb                             0.00297         -1.31067
r_model-99_I.pdb                               0.00296         -1.31117
r_model-777_I.pdb                              0.00295         -1.31178
r_model-1345_I.pdb                             0.00294         -1.31254
r_model-924_I.pdb                              0.00293         -1.31358
r_model-125_I.pdb                              0.00293         -1.31367
r_model-554_I.pdb                              0.00291         -1.31485
r_model-217_R.pdb                              0.00291         -1.31482
r_model-1132_I.pdb                             0.00290         -1.31556
r_model-56_R.pdb                               0.00288         -1.31755
r_model-287_I.pdb                              0.00286         -1.31898
r_model-1374_I.pdb                             0.00286         -1.31898
r_model-771_R.pdb                              0.00280         -1.32327
r_model-629_I.pdb                              0.00280         -1.32376
r_model-743_R.pdb                              0.00279         -1.32456
r_model-1178_I.pdb                             0.00277         -1.32625
r_model-599_I.pdb                              0.00275         -1.32711
r_model-1078_I.pdb                             0.00275         -1.32756
r_model-211_R.pdb                              0.00274         -1.32845
r_model-1154_I.pdb                             0.00273         -1.32912
r_model-267_R.pdb                              0.00272         -1.32949
r_model-675_R.pdb                              0.00267         -1.33371
r_model-538_I.pdb                              0.00266         -1.33454
r_model-1369_I.pdb                             0.00264         -1.33629
r_model-949_I.pdb                              0.00263         -1.33651
r_model-933_I.pdb                              0.00261         -1.33824
r_model-378_I.pdb                              0.00261         -1.33838
r_model-820_R.pdb                              0.00260         -1.33957
r_model-1354_I.pdb                             0.00257         -1.34155
r_model-1139_I.pdb                             0.00257         -1.34129
r_model-931_I.pdb                              0.00255         -1.34288
r_model-279_I.pdb                              0.00253         -1.34454
r_model-721_R.pdb                              0.00252         -1.34522
r_model-713_I.pdb                              0.00252         -1.34522
r_model-654_I.pdb                              0.00252         -1.34579
r_model-409_I.pdb                              0.00252         -1.34570
r_model-298_I.pdb                              0.00251         -1.34629
r_model-754_I.pdb                              0.00249         -1.34771
r_model-700_I.pdb                              0.00249         -1.34808
r_model-789_I.pdb                              0.00247         -1.34901
r_model-295_R.pdb                              0.00247         -1.34915
r_model-809_I.pdb                              0.00245         -1.35105
r_model-610_I.pdb                              0.00245         -1.35109
r_model-1260_I.pdb                             0.00245         -1.35085
r_model-1208_R.pdb                             0.00244         -1.35143
r_model-869_I.pdb                              0.00242         -1.35330
r_model-1265_R.pdb                             0.00242         -1.35362
r_model-1128_I.pdb                             0.00240         -1.35458
r_model-430_I.pdb                              0.00239         -1.35529
r_model-1234_I.pdb                             0.00239         -1.35529
r_model-1233_I.pdb                             0.00239         -1.35540
r_model-1180_I.pdb                             0.00239         -1.35544
r_model-830_I.pdb                              0.00236         -1.35759
r_model-237_I.pdb                              0.00236         -1.35827
r_model-1167_I.pdb                             0.00232         -1.36118
r_model-533_I.pdb                              0.00231         -1.36200
r_model-1019_I.pdb                             0.00231         -1.36147
r_model-653_I.pdb                              0.00230         -1.36248
r_model-510_I.pdb                              0.00227         -1.36474
r_model-611_I.pdb                              0.00226         -1.36545
r_model-579_I.pdb                              0.00226         -1.36564
r_model-953_I.pdb                              0.00225         -1.36678
r_model-319_I.pdb                              0.00225         -1.36626
r_model-801_I.pdb                              0.00221         -1.36979
r_model-557_I.pdb                              0.00220         -1.37062
r_model-1280_R.pdb                             0.00220         -1.37065
r_model-1325_R.pdb                             0.00219         -1.37090
r_model-890_I.pdb                              0.00218         -1.37165
r_model-1240_R.pdb                             0.00218         -1.37232
r_model-1187_I.pdb                             0.00218         -1.37181
r_model-1004_I.pdb                             0.00218         -1.37181
r_model-974_R.pdb                              0.00217         -1.37252
r_model-651_I.pdb                              0.00217         -1.37311
r_model-1308_I.pdb                             0.00216         -1.37332
r_model-182_I.pdb                              0.00214         -1.37475
r_model-1100_I.pdb                             0.00214         -1.37475
r_model-9_I.pdb                                0.00213         -1.37605
r_model-1188_I.pdb                             0.00211         -1.37754
r_model-880_I.pdb                              0.00210         -1.37853
r_model-86_I.pdb                               0.00209         -1.37881
r_model-973_I.pdb                              0.00207         -1.38081
r_model-891_I.pdb                              0.00205         -1.38244
r_model-681_R.pdb                              0.00203         -1.38333
r_model-342_I.pdb                              0.00203         -1.38379
r_model-149_I.pdb                              0.00203         -1.38405
r_model-123_I.pdb                              0.00203         -1.38405
r_model-1071_R.pdb                             0.00201         -1.38537
r_model-1204_I.pdb                             0.00200         -1.38590
r_model-322_I.pdb                              0.00197         -1.38827
r_model-389_I.pdb                              0.00195         -1.38971
r_model-1315_I.pdb                             0.00195         -1.38996
r_model-707_I.pdb                              0.00194         -1.39048
r_model-1283_I.pdb                             0.00194         -1.39086
r_model-520_I.pdb                              0.00191         -1.39279
r_model-246_I.pdb                              0.00191         -1.39298
r_model-507_I.pdb                              0.00188         -1.39553
r_model-363_I.pdb                              0.00188         -1.39503
r_model-201_I.pdb                              0.00188         -1.39547
r_model-1108_R.pdb                             0.00188         -1.39503
r_model-785_I.pdb                              0.00187         -1.39607
r_model-90_I.pdb                               0.00183         -1.39906
r_model-817_R.pdb                              0.00179         -1.40211
r_model-482_I.pdb                              0.00179         -1.40264
r_model-325_I.pdb                              0.00179         -1.40264
r_model-1134_I.pdb                             0.00179         -1.40264
r_model-957_I.pdb                              0.00174         -1.40598
r_model-893_I.pdb                              0.00174         -1.40612
r_model-443_I.pdb                              0.00174         -1.40612
r_model-268_I.pdb                              0.00174         -1.40640
r_model-1168_I.pdb                             0.00174         -1.40640
r_model-456_I.pdb                              0.00173         -1.40740
r_model-181_I.pdb                              0.00172         -1.40798
r_model-1027_I.pdb                             0.00172         -1.40762
r_model-225_R.pdb                              0.00171         -1.40874
r_model-1144_I.pdb                             0.00170         -1.40961
r_model-1102_I.pdb                             0.00170         -1.40942
r_model-1039_I.pdb                             0.00168         -1.41100
r_model-477_I.pdb                              0.00164         -1.41379
r_model-390_I.pdb                              0.00163         -1.41479
r_model-133_I.pdb                              0.00162         -1.41576
r_model-723_I.pdb                              0.00156         -1.42056
r_model-57_I.pdb                               0.00154         -1.42216
r_model-1007_I.pdb                             0.00154         -1.42185
r_model-472_I.pdb                              0.00151         -1.42446
r_model-251_I.pdb                              0.00150         -1.42471
r_model-145_R.pdb                              0.00144         -1.42964
r_model-975_R.pdb                              0.00143         -1.43052
r_model-1045_I.pdb                             0.00135         -1.43672
r_model-1109_I.pdb                             0.00125         -1.44482
r_model-1064_I.pdb                             0.00123         -1.44646
r_model-1366_R.pdb                             0.00120         -1.44882
r_model-368_I.pdb                              0.00111         -1.45544
r_model-289_I.pdb                              0.00105         -1.46005
