# Supplementary material for: Introducing a Clustering Step in a Consensus Approach for the Scoring of Protein-Protein Docking Models
Source: PLoS One. 2016 Nov 15;11(11):e0166460. doi: 10.1371/journal.pone.0166460 (PMC5112798; doi:10.1371/journal.pone.0166460)
Supplement: S1 Data — (TGZ) [file pone.0166460.s001.tgz › Oliva-Repository-PlosOne/CONSRANK/T54.out]

r_model-709_I.pdb                              0.09108          3.05235
r_model-356_I.pdb                              0.08925          2.95972
r_model-1335_I.pdb                             0.08925          2.95972
r_model-1228_I.pdb                             0.08780          2.88635
r_model-847_I.pdb                              0.08714          2.85309
r_model-1396_I.pdb                             0.08711          2.85124
r_model-1278_I.pdb                             0.08711          2.85124
r_model-512_I.pdb                              0.08695          2.84324
r_model-1131_I.pdb                             0.08695          2.84324
r_model-396_I.pdb                              0.08380          2.68396
r_model-584_I.pdb                              0.08336          2.66194
r_model-561_I.pdb                              0.08336          2.66194
r_model-813_I.pdb                              0.08292          2.63940
r_model-1042_I.pdb                             0.08226          2.60613
r_model-483_I.pdb                              0.08202          2.59400
r_model-160_I.pdb                              0.08162          2.57401
r_model-146_I.pdb                              0.08162          2.57401
r_model-38_I.pdb                               0.08159          2.57242
r_model-1359_I.pdb                             0.08129          2.55694
r_model-1066_I.pdb                             0.08129          2.55694
r_model-620_I.pdb                              0.08100          2.54249
r_model-20_I.pdb                               0.08100          2.54249
r_model-1326_I.pdb                             0.08071          2.52804
r_model-135_I.pdb                              0.08009          2.49656
r_model-283_I.pdb                              0.07961          2.47197
r_model-1344_I.pdb                             0.07959          2.47102
r_model-369_I.pdb                              0.07927          2.45491
r_model-853_I.pdb                              0.07907          2.44489
r_model-197_I.pdb                              0.07898          2.44046
r_model-703_I.pdb                              0.07881          2.43173
r_model-366_I.pdb                              0.07881          2.43173
r_model-827_I.pdb                              0.07838          2.41006
r_model-1003_I.pdb                             0.07838          2.41006
r_model-667_I.pdb                              0.07836          2.40894
r_model-546_I.pdb                              0.07760          2.37068
r_model-908_I.pdb                              0.07747          2.36413
r_model-142_I.pdb                              0.07743          2.36211
r_model-1307_I.pdb                             0.07739          2.35976
r_model-1292_I.pdb                             0.07699          2.33982
r_model-1050_I.pdb                             0.07694          2.33743
r_model-762_I.pdb                              0.07596          2.28776
r_model-474_I.pdb                              0.07596          2.28776
r_model-585_I.pdb                              0.07568          2.27369
r_model-1273_I.pdb                             0.07568          2.27369
r_model-708_I.pdb                              0.07565          2.27209
r_model-223_I.pdb                              0.07565          2.27209
r_model-1229_I.pdb                             0.07537          2.25799
r_model-979_I.pdb                              0.07518          2.24814
r_model-200_I.pdb                              0.07518          2.24814
r_model-1348_I.pdb                             0.07477          2.22759
r_model-265_I.pdb                              0.07469          2.22322
r_model-632_I.pdb                              0.07422          2.19956
r_model-871_I.pdb                              0.07411          2.19424
r_model-991_I.pdb                              0.07403          2.19000
r_model-136_I.pdb                              0.07403          2.19000
r_model-62_I.pdb                               0.07392          2.18460
r_model-1379_I.pdb                             0.07353          2.16482
r_model-553_I.pdb                              0.07337          2.15656
r_model-15_I.pdb                               0.07337          2.15656
r_model-304_I.pdb                              0.07244          2.10990
r_model-760_I.pdb                              0.07220          2.09729
r_model-45_I.pdb                               0.07220          2.09729
r_model-960_I.pdb                              0.07200          2.08721
r_model-528_I.pdb                              0.07197          2.08601
r_model-530_I.pdb                              0.07151          2.06255
r_model-1044_I.pdb                             0.07151          2.06255
r_model-1112_I.pdb                             0.07145          2.05974
r_model-767_I.pdb                              0.07110          2.04198
r_model-857_I.pdb                              0.07109          2.04154
r_model-899_I.pdb                              0.07106          2.03972
r_model-439_I.pdb                              0.07106          2.03972
r_model-8_I.pdb                                0.07097          2.03555
r_model-1129_I.pdb                             0.07097          2.03555
r_model-1105_I.pdb                             0.06973          1.97276
r_model-1096_I.pdb                             0.06973          1.97276
r_model-10_I.pdb                               0.06959          1.96567
r_model-241_I.pdb                              0.06943          1.95741
r_model-1104_I.pdb                             0.06914          1.94296
r_model-895_I.pdb                              0.06889          1.93032
r_model-468_I.pdb                              0.06889          1.93026
r_model-1232_I.pdb                             0.06874          1.92264
r_model-350_I.pdb                              0.06825          1.89793
r_model-798_I.pdb                              0.06789          1.87940
r_model-1235_I.pdb                             0.06770          1.87013
r_model-1055_I.pdb                             0.06770          1.87013
r_model-688_I.pdb                              0.06760          1.86510
r_model-1151_I.pdb                             0.06757          1.86351
r_model-1222_I.pdb                             0.06742          1.85605
r_model-1171_I.pdb                             0.06742          1.85605
r_model-1058_I.pdb                             0.06741          1.85560
r_model-87_I.pdb                               0.06719          1.84405
r_model-963_I.pdb                              0.06717          1.84313
r_model-405_I.pdb                              0.06717          1.84313
r_model-89_I.pdb                               0.06716          1.84251
r_model-281_I.pdb                              0.06634          1.80147
r_model-203_I.pdb                              0.06538          1.75270
r_model-615_I.pdb                              0.06498          1.73269
r_model-206_I.pdb                              0.06498          1.73269
r_model-276_I.pdb                              0.06496          1.73137
r_model-569_I.pdb                              0.06460          1.71326
r_model-336_I.pdb                              0.06427          1.69649
r_model-517_I.pdb                              0.06387          1.67631
r_model-457_I.pdb                              0.06337          1.65115
r_model-480_I.pdb                              0.06327          1.64589
r_model-916_I.pdb                              0.06324          1.64475
r_model-323_I.pdb                              0.06301          1.63309
r_model-1018_I.pdb                             0.06301          1.63309
r_model-799_I.pdb                              0.06299          1.63211
r_model-719_I.pdb                              0.06299          1.63211
r_model-1051_I.pdb                             0.06278          1.62138
r_model-690_I.pdb                              0.06258          1.61135
r_model-1111_I.pdb                             0.06258          1.61135
r_model-1043_I.pdb                             0.06247          1.60534
r_model-488_I.pdb                              0.06190          1.57699
r_model-794_I.pdb                              0.06189          1.57646
r_model-68_I.pdb                               0.06181          1.57217
r_model-263_I.pdb                              0.06172          1.56758
r_model-172_I.pdb                              0.06171          1.56736
r_model-673_I.pdb                              0.06163          1.56323
r_model-1162_I.pdb                             0.06161          1.56223
r_model-577_I.pdb                              0.06116          1.53937
r_model-244_I.pdb                              0.06092          1.52721
r_model-1323_I.pdb                             0.06063          1.51254
r_model-896_I.pdb                              0.06012          1.48656
r_model-37_I.pdb                               0.05998          1.47989
r_model-887_I.pdb                              0.05997          1.47904
r_model-1036_I.pdb                             0.05975          1.46826
r_model-66_I.pdb                               0.05959          1.46016
r_model-1173_I.pdb                             0.05946          1.45332
r_model-1327_I.pdb                             0.05934          1.44745
r_model-976_I.pdb                              0.05925          1.44292
r_model-82_I.pdb                               0.05912          1.43606
r_model-309_I.pdb                              0.05901          1.43067
r_model-558_I.pdb                              0.05880          1.42005
r_model-1259_I.pdb                             0.05870          1.41482
r_model-967_I.pdb                              0.05859          1.40942
r_model-491_I.pdb                              0.05850          1.40476
r_model-753_I.pdb                              0.05846          1.40289
r_model-872_I.pdb                              0.05843          1.40122
r_model-677_I.pdb                              0.05824          1.39152
r_model-63_I.pdb                               0.05808          1.38377
r_model-499_I.pdb                              0.05806          1.38244
r_model-414_I.pdb                              0.05806          1.38241
r_model-1_I.pdb                                0.05792          1.37526
r_model-347_I.pdb                              0.05732          1.34524
r_model-501_I.pdb                              0.05717          1.33736
r_model-91_I.pdb                               0.05709          1.33368
r_model-883_I.pdb                              0.05707          1.33229
r_model-676_I.pdb                              0.05702          1.33019
r_model-318_I.pdb                              0.05671          1.31454
r_model-1070_I.pdb                             0.05667          1.31251
r_model-911_I.pdb                              0.05613          1.28477
r_model-1364_I.pdb                             0.05604          1.28047
r_model-514_I.pdb                              0.05595          1.27602
r_model-441_I.pdb                              0.05595          1.27602
r_model-150_I.pdb                              0.05595          1.27602
r_model-100_I.pdb                              0.05582          1.26940
r_model-419_I.pdb                              0.05578          1.26721
r_model-1074_I.pdb                             0.05570          1.26334
r_model-1367_I.pdb                             0.05563          1.25978
r_model-111_I.pdb                              0.05531          1.24346
r_model-473_I.pdb                              0.05522          1.23907
r_model-1024_I.pdb                             0.05510          1.23311
r_model-927_I.pdb                              0.05506          1.23115
r_model-1121_I.pdb                             0.05487          1.22130
r_model-1195_I.pdb                             0.05484          1.21998
r_model-1095_I.pdb                             0.05481          1.21817
r_model-403_I.pdb                              0.05475          1.21541
r_model-121_I.pdb                              0.05470          1.21270
r_model-1266_I.pdb                             0.05464          1.20951
r_model-56_I.pdb                               0.05463          1.20932
r_model-543_I.pdb                              0.05449          1.20207
r_model-102_R.pdb                              0.05447          1.20094
r_model-207_I.pdb                              0.05439          1.19680
r_model-731_I.pdb                              0.05433          1.19416
r_model-915_I.pdb                              0.05432          1.19339
r_model-1166_R.pdb                             0.05429          1.19175
r_model-383_I.pdb                              0.05427          1.19075
r_model-345_I.pdb                              0.05427          1.19100
r_model-436_R.pdb                              0.05416          1.18530
r_model-228_I.pdb                              0.05411          1.18311
r_model-736_I.pdb                              0.05409          1.18182
r_model-379_I.pdb                              0.05387          1.17055
r_model-549_I.pdb                              0.05382          1.16796
r_model-1184_I.pdb                             0.05382          1.16801
r_model-965_I.pdb                              0.05380          1.16724
r_model-810_I.pdb                              0.05377          1.16571
r_model-914_I.pdb                              0.05370          1.16191
r_model-1183_I.pdb                             0.05367          1.16079
r_model-222_I.pdb                              0.05363          1.15864
r_model-1311_R.pdb                             0.05351          1.15229
r_model-955_I.pdb                              0.05339          1.14660
r_model-706_I.pdb                              0.05332          1.14279
r_model-371_R.pdb                              0.05323          1.13820
r_model-308_I.pdb                              0.05313          1.13306
r_model-1254_I.pdb                             0.05291          1.12235
r_model-828_I.pdb                              0.05269          1.11109
r_model-1002_I.pdb                             0.05255          1.10392
r_model-28_R.pdb                               0.05254          1.10365
r_model-1021_I.pdb                             0.05241          1.09704
r_model-1385_I.pdb                             0.05235          1.09389
r_model-816_I.pdb                              0.05231          1.09200
r_model-643_I.pdb                              0.05231          1.09200
r_model-459_I.pdb                              0.05231          1.09190
r_model-947_I.pdb                              0.05199          1.07545
r_model-550_R.pdb                              0.05188          1.07032
r_model-590_I.pdb                              0.05187          1.06951
r_model-1298_I.pdb                             0.05186          1.06907
r_model-1015_I.pdb                             0.05172          1.06196
r_model-465_I.pdb                              0.05169          1.06059
r_model-1354_I.pdb                             0.05154          1.05299
r_model-374_I.pdb                              0.05146          1.04893
r_model-578_I.pdb                              0.05121          1.03625
r_model-1135_R.pdb                             0.05119          1.03542
r_model-918_I.pdb                              0.05114          1.03245
r_model-25_I.pdb                               0.05106          1.02881
r_model-912_R.pdb                              0.05091          1.02089
r_model-531_I.pdb                              0.05090          1.02059
r_model-359_I.pdb                              0.05061          1.00601
r_model-826_R.pdb                              0.05057          1.00394
r_model-479_R.pdb                              0.05055          1.00291
r_model-452_I.pdb                              0.05043          0.99659
r_model-1339_I.pdb                             0.05040          0.99552
r_model-1242_I.pdb                             0.05037          0.99351
r_model-1215_I.pdb                             0.05024          0.98709
r_model-588_I.pdb                              0.05022          0.98611
r_model-522_I.pdb                              0.05022          0.98638
r_model-695_I.pdb                              0.05015          0.98265
r_model-1000.pdb                               0.05008          0.97922
r_model-288_I.pdb                              0.04980          0.96512
r_model-772_I.pdb                              0.04977          0.96360
r_model-1030_I.pdb                             0.04972          0.96110
r_model-271_I.pdb                              0.04965          0.95731
r_model-48_R.pdb                               0.04961          0.95531
r_model-1091_R.pdb                             0.04939          0.94444
r_model-394_I.pdb                              0.04933          0.94134
r_model-1090_I.pdb                             0.04925          0.93732
r_model-444_R.pdb                              0.04907          0.92815
r_model-272_R.pdb                              0.04899          0.92399
r_model-1196_A.pdb                             0.04895          0.92198
r_model-728_A.pdb                              0.04885          0.91682
r_model-697_I.pdb                              0.04876          0.91245
r_model-185_I.pdb                              0.04873          0.91085
r_model-611_I.pdb                              0.04870          0.90907
r_model-1101_R.pdb                             0.04869          0.90894
r_model-109_I.pdb                              0.04869          0.90872
r_model-1009_I.pdb                             0.04868          0.90817
r_model-647_I.pdb                              0.04852          0.90033
r_model-280_I.pdb                              0.04852          0.90024
r_model-259_I.pdb                              0.04848          0.89837
r_model-1241_I.pdb                             0.04842          0.89508
r_model-800_I.pdb                              0.04827          0.88767
r_model-1142_R.pdb                             0.04822          0.88521
r_model-351_I.pdb                              0.04821          0.88476
r_model-446_I.pdb                              0.04805          0.87662
r_model-58_R.pdb                               0.04800          0.87401
r_model-1334_I.pdb                             0.04798          0.87308
r_model-53_R.pdb                               0.04797          0.87231
r_model-1048_R.pdb                             0.04796          0.87173
r_model-328_R.pdb                              0.04795          0.87127
r_model-1277_I.pdb                             0.04792          0.86984
r_model-656_R.pdb                              0.04789          0.86832
r_model-95_I.pdb                               0.04776          0.86184
r_model-1345_I.pdb                             0.04769          0.85845
r_model-1267_I.pdb                             0.04763          0.85525
r_model-440_I.pdb                              0.04762          0.85488
r_model-372_I.pdb                              0.04762          0.85488
r_model-424_I.pdb                              0.04754          0.85049
r_model-429_I.pdb                              0.04749          0.84806
r_model-492_I.pdb                              0.04735          0.84081
r_model-1330_I.pdb                             0.04735          0.84081
r_model-399_I.pdb                              0.04729          0.83811
r_model-397_I.pdb                              0.04727          0.83704
r_model-1133_R.pdb                             0.04714          0.83059
r_model-705_R.pdb                              0.04707          0.82715
r_model-361_I.pdb                              0.04698          0.82225
r_model-749_R.pdb                              0.04697          0.82176
r_model-633_R.pdb                              0.04697          0.82195
r_model-555_I.pdb                              0.04695          0.82067
r_model-358_I.pdb                              0.04689          0.81784
r_model-1160_I.pdb                             0.04682          0.81430
r_model-876_I.pdb                              0.04680          0.81348
r_model-410_I.pdb                              0.04668          0.80697
r_model-1033_I.pdb                             0.04658          0.80203
r_model-858_I.pdb                              0.04655          0.80081
r_model-1391_I.pdb                             0.04654          0.80033
r_model-1177_R.pdb                             0.04654          0.79993
r_model-742_A.pdb                              0.04646          0.79601
r_model-1110_I.pdb                             0.04645          0.79570
r_model-649_R.pdb                              0.04642          0.79406
r_model-65_R.pdb                               0.04635          0.79073
r_model-715_R.pdb                              0.04629          0.78765
r_model-993_I.pdb                              0.04597          0.77149
r_model-389_I.pdb                              0.04584          0.76492
r_model-273_I.pdb                              0.04583          0.76437
r_model-11_I.pdb                               0.04581          0.76295
r_model-1279_I.pdb                             0.04576          0.76044
r_model-189_I.pdb                              0.04575          0.76026
r_model-879_I.pdb                              0.04568          0.75642
r_model-834_I.pdb                              0.04560          0.75234
r_model-247_R.pdb                              0.04558          0.75179
r_model-1294_I.pdb                             0.04555          0.74998
r_model-1213_I.pdb                             0.04551          0.74804
r_model-860_I.pdb                              0.04549          0.74702
r_model-381_I.pdb                              0.04549          0.74702
r_model-292_R.pdb                              0.04547          0.74610
r_model-1118_I.pdb                             0.04541          0.74311
r_model-376_R.pdb                              0.04539          0.74188
r_model-213_R.pdb                              0.04539          0.74208
r_model-496_I.pdb                              0.04538          0.74128
r_model-582_R.pdb                              0.04528          0.73632
r_model-16_I.pdb                               0.04520          0.73223
r_model-1271_I.pdb                             0.04520          0.73243
r_model-624_I.pdb                              0.04519          0.73193
r_model-1169_R.pdb                             0.04519          0.73174
r_model-402_I.pdb                              0.04500          0.72224
r_model-718_I.pdb                              0.04499          0.72153
r_model-497_R.pdb                              0.04480          0.71213
r_model-337_R.pdb                              0.04480          0.71214
r_model-260_I.pdb                              0.04472          0.70819
r_model-1097_R.pdb                             0.04463          0.70361
r_model-739_I.pdb                              0.04456          0.69974
r_model-666_R.pdb                              0.04454          0.69894
r_model-365_I.pdb                              0.04439          0.69160
r_model-471_A.pdb                              0.04430          0.68693
r_model-962_I.pdb                              0.04422          0.68284
r_model-400_R.pdb                              0.04420          0.68187
r_model-180_I.pdb                              0.04414          0.67874
r_model-1080_R.pdb                             0.04410          0.67698
r_model-930_I.pdb                              0.04408          0.67589
r_model-932_I.pdb                              0.04397          0.67021
r_model-1322_R.pdb                             0.04396          0.66951
r_model-840_I.pdb                              0.04394          0.66839
r_model-901_R.pdb                              0.04393          0.66806
r_model-1388_I.pdb                             0.04381          0.66205
r_model-545_I.pdb                              0.04379          0.66084
r_model-139_R.pdb                              0.04376          0.65948
r_model-702_I.pdb                              0.04373          0.65813
r_model-1071_I.pdb                             0.04372          0.65750
r_model-987_I.pdb                              0.04371          0.65692
r_model-249_I.pdb                              0.04365          0.65408
r_model-576_I.pdb                              0.04358          0.65062
r_model-118_R.pdb                              0.04357          0.65001
r_model-729_I.pdb                              0.04355          0.64904
r_model-959_I.pdb                              0.04349          0.64607
r_model-107_I.pdb                              0.04342          0.64253
r_model-1053_I.pdb                             0.04292          0.61684
r_model-730_I.pdb                              0.04291          0.61652
r_model-469_R.pdb                              0.04277          0.60971
r_model-1141_I.pdb                             0.04268          0.60503
r_model-315_R.pdb                              0.04261          0.60125
r_model-821_R.pdb                              0.04260          0.60111
r_model-417_I.pdb                              0.04250          0.59583
r_model-870_R.pdb                              0.04243          0.59211
r_model-316_R.pdb                              0.04243          0.59253
r_model-199_I.pdb                              0.04243          0.59247
r_model-839_I.pdb                              0.04239          0.59005
r_model-1375_I.pdb                             0.04233          0.58708
r_model-832_I.pdb                              0.04231          0.58598
r_model-526_I.pdb                              0.04221          0.58118
r_model-409_I.pdb                              0.04212          0.57641
r_model-438_R.pdb                              0.04210          0.57543
r_model-1054_R.pdb                             0.04210          0.57548
r_model-780_R.pdb                              0.04202          0.57176
r_model-407_I.pdb                              0.04202          0.57165
r_model-1149_I.pdb                             0.04185          0.56273
r_model-442_I.pdb                              0.04180          0.56023
r_model-455_R.pdb                              0.04179          0.55972
r_model-456_I.pdb                              0.04175          0.55771
r_model-1394_I.pdb                             0.04171          0.55582
r_model-787_I.pdb                              0.04167          0.55394
r_model-367_I.pdb                              0.04167          0.55394
r_model-619_I.pdb                              0.04164          0.55236
r_model-898_I.pdb                              0.04162          0.55151
r_model-129_R.pdb                              0.04156          0.54852
r_model-4_I.pdb                                0.04149          0.54480
r_model-1046_R.pdb                             0.04148          0.54447
r_model-287_I.pdb                              0.04147          0.54392
r_model-155_R.pdb                              0.04147          0.54397
r_model-710_R.pdb                              0.04143          0.54166
r_model-641_R.pdb                              0.04134          0.53697
r_model-1008_I.pdb                             0.04132          0.53616
r_model-902_R.pdb                              0.04130          0.53529
r_model-1351_I.pdb                             0.04126          0.53316
r_model-940_I.pdb                              0.04120          0.53013
r_model-321_I.pdb                              0.04115          0.52743
r_model-885_I.pdb                              0.04110          0.52529
r_model-662_I.pdb                              0.04109          0.52442
r_model-625_I.pdb                              0.04106          0.52322
r_model-751_I.pdb                              0.04104          0.52210
r_model-477_I.pdb                              0.04099          0.51933
r_model-46_I.pdb                               0.04098          0.51874
r_model-678_I.pdb                              0.04096          0.51815
r_model-346_I.pdb                              0.04096          0.51781
r_model-79_A.pdb                               0.04094          0.51710
r_model-1114_I.pdb                             0.04085          0.51231
r_model-850_I.pdb                              0.04073          0.50647
r_model-997_I.pdb                              0.04057          0.49802
r_model-942_I.pdb                              0.04056          0.49780
r_model-167_I.pdb                              0.04056          0.49760
r_model-1245_R.pdb                             0.04055          0.49721
r_model-990_I.pdb                              0.04052          0.49569
r_model-1098_I.pdb                             0.04034          0.48660
r_model-43_I.pdb                               0.04026          0.48267
r_model-668_I.pdb                              0.04016          0.47745
r_model-989_R.pdb                              0.04013          0.47583
r_model-245_I.pdb                              0.04007          0.47287
r_model-13_R.pdb                               0.04002          0.47032
r_model-23_I.pdb                               0.03996          0.46749
r_model-535_R.pdb                              0.03990          0.46419
r_model-74_I.pdb                               0.03988          0.46360
r_model-1073_R.pdb                             0.03987          0.46271
r_model-420_I.pdb                              0.03982          0.46025
r_model-392_I.pdb                              0.03982          0.46023
r_model-968_I.pdb                              0.03975          0.45679
r_model-406_A.pdb                              0.03972          0.45515
r_model-1016_I.pdb                             0.03972          0.45529
r_model-770_I.pdb                              0.03969          0.45378
r_model-1159_I.pdb                             0.03968          0.45337
r_model-128_I.pdb                              0.03965          0.45167
r_model-92_I.pdb                               0.03964          0.45137
r_model-327_I.pdb                              0.03954          0.44640
r_model-484_I.pdb                              0.03950          0.44433
r_model-1250_I.pdb                             0.03950          0.44409
r_model-907_R.pdb                              0.03944          0.44109
r_model-1325_I.pdb                             0.03937          0.43773
r_model-1309_I.pdb                             0.03935          0.43667
r_model-208_I.pdb                              0.03933          0.43552
r_model-1395_R.pdb                             0.03933          0.43566
r_model-837_I.pdb                              0.03930          0.43393
r_model-156_R.pdb                              0.03930          0.43390
r_model-920_I.pdb                              0.03926          0.43192
r_model-88_I.pdb                               0.03919          0.42871
r_model-644_I.pdb                              0.03919          0.42871
r_model-344_I.pdb                              0.03918          0.42796
r_model-1165_I.pdb                             0.03915          0.42621
r_model-537_R.pdb                              0.03913          0.42524
r_model-22_R.pdb                               0.03912          0.42514
r_model-906_I.pdb                              0.03909          0.42359
r_model-12_I.pdb                               0.03909          0.42359
r_model-1037_I.pdb                             0.03909          0.42364
r_model-209_R.pdb                              0.03893          0.41525
r_model-1303_I.pdb                             0.03890          0.41382
r_model-98_R.pdb                               0.03884          0.41055
r_model-779_I.pdb                              0.03884          0.41054
r_model-408_I.pdb                              0.03874          0.40558
r_model-212_I.pdb                              0.03860          0.39867
r_model-1283_A.pdb                             0.03856          0.39657
r_model-818_R.pdb                              0.03850          0.39336
r_model-1005_R.pdb                             0.03849          0.39309
r_model-1247_I.pdb                             0.03847          0.39203
r_model-897_I.pdb                              0.03845          0.39128
r_model-306_I.pdb                              0.03845          0.39117
r_model-724_I.pdb                              0.03842          0.38940
r_model-913_I.pdb                              0.03837          0.38695
r_model-735_I.pdb                              0.03837          0.38688
r_model-1399_I.pdb                             0.03837          0.38695
r_model-1251_R.pdb                             0.03836          0.38636
r_model-792_I.pdb                              0.03832          0.38458
r_model-44_I.pdb                               0.03831          0.38393
r_model-378_A.pdb                              0.03826          0.38149
r_model-294_I.pdb                              0.03821          0.37914
r_model-1285_I.pdb                             0.03819          0.37788
r_model-604_I.pdb                              0.03809          0.37266
r_model-583_I.pdb                              0.03809          0.37287
r_model-503_A.pdb                              0.03807          0.37161
r_model-1350_I.pdb                             0.03807          0.37182
r_model-646_A.pdb                              0.03805          0.37058
r_model-386_I.pdb                              0.03805          0.37108
r_model-1377_I.pdb                             0.03805          0.37098
r_model-980_I.pdb                              0.03800          0.36830
r_model-132_I.pdb                              0.03790          0.36323
r_model-219_I.pdb                              0.03786          0.36108
r_model-811_I.pdb                              0.03776          0.35626
r_model-905_I.pdb                              0.03775          0.35584
r_model-485_I.pdb                              0.03773          0.35451
r_model-235_I.pdb                              0.03770          0.35292
r_model-1387_I.pdb                             0.03770          0.35292
r_model-848_I.pdb                              0.03769          0.35248
r_model-69_I.pdb                               0.03769          0.35244
r_model-640_I.pdb                              0.03769          0.35258
r_model-1296_I.pdb                             0.03769          0.35248
r_model-622_I.pdb                              0.03768          0.35205
r_model-999_I.pdb                              0.03766          0.35130
r_model-1031_R.pdb                             0.03763          0.34949
r_model-627_I.pdb                              0.03762          0.34924
r_model-1275_R.pdb                             0.03759          0.34775
r_model-747_I.pdb                              0.03758          0.34723
r_model-425_I.pdb                              0.03750          0.34302
r_model-1086_I.pdb                             0.03748          0.34223
r_model-24_R.pdb                               0.03747          0.34159
r_model-985_R.pdb                              0.03734          0.33511
r_model-945_I.pdb                              0.03734          0.33499
r_model-1157_I.pdb                             0.03733          0.33433
r_model-450_I.pdb                              0.03730          0.33305
r_model-1249_I.pdb                             0.03727          0.33143
r_model-1197_I.pdb                             0.03727          0.33134
r_model-937_I.pdb                              0.03724          0.32967
r_model-401_I.pdb                              0.03722          0.32876
r_model-1368_I.pdb                             0.03722          0.32876
r_model-523_I.pdb                              0.03716          0.32580
r_model-1199_I.pdb                             0.03716          0.32560
r_model-261_I.pdb                              0.03714          0.32496
r_model-679_I.pdb                              0.03713          0.32427
r_model-1374_I.pdb                             0.03710          0.32284
r_model-1336_I.pdb                             0.03701          0.31819
r_model-589_R.pdb                              0.03698          0.31675
r_model-575_I.pdb                              0.03698          0.31667
r_model-1079_I.pdb                             0.03695          0.31533
r_model-282_R.pdb                              0.03694          0.31493
r_model-1239_I.pdb                             0.03694          0.31464
r_model-1227_I.pdb                             0.03694          0.31464
r_model-722_I.pdb                              0.03691          0.31335
r_model-500_I.pdb                              0.03690          0.31292
r_model-1075_I.pdb                             0.03689          0.31229
r_model-873_I.pdb                              0.03676          0.30547
r_model-939_I.pdb                              0.03668          0.30155
r_model-572_I.pdb                              0.03660          0.29731
r_model-790_R.pdb                              0.03658          0.29639
r_model-775_I.pdb                              0.03658          0.29642
r_model-375_I.pdb                              0.03656          0.29562
r_model-788_I.pdb                              0.03653          0.29390
r_model-527_A.pdb                              0.03649          0.29179
r_model-733_I.pdb                              0.03643          0.28885
r_model-796_M.pdb                              0.03630          0.28256
r_model-958_I.pdb                              0.03629          0.28201
r_model-1032_I.pdb                             0.03629          0.28162
r_model-227_I.pdb                              0.03624          0.27948
r_model-852_I.pdb                              0.03622          0.27807
r_model-686_I.pdb                              0.03608          0.27129
r_model-814_R.pdb                              0.03606          0.27039
r_model-674_R.pdb                              0.03603          0.26886
r_model-1287_R.pdb                             0.03603          0.26878
r_model-904_I.pdb                              0.03599          0.26677
r_model-732_I.pdb                              0.03599          0.26677
r_model-1182_I.pdb                             0.03598          0.26591
r_model-1040_A.pdb                             0.03588          0.26128
r_model-768_I.pdb                              0.03587          0.26076
r_model-1221_I.pdb                             0.03581          0.25771
r_model-120_R.pdb                              0.03577          0.25553
r_model-1329_R.pdb                             0.03565          0.24925
r_model-1372_I.pdb                             0.03558          0.24610
r_model-952_R.pdb                              0.03555          0.24464
r_model-183_I.pdb                              0.03555          0.24428
r_model-1156_I.pdb                             0.03554          0.24370
r_model-726_I.pdb                              0.03552          0.24280
r_model-560_I.pdb                              0.03547          0.24028
r_model-1174_I.pdb                             0.03547          0.24028
r_model-824_I.pdb                              0.03545          0.23927
r_model-1332_I.pdb                             0.03541          0.23713
r_model-1337_I.pdb                             0.03540          0.23703
r_model-1190_I.pdb                             0.03530          0.23196
r_model-992_R.pdb                              0.03522          0.22784
r_model-1163_R.pdb                             0.03520          0.22681
r_model-166_I.pdb                              0.03514          0.22362
r_model-874_I.pdb                              0.03510          0.22187
r_model-603_I.pdb                              0.03509          0.22132
r_model-80_I.pdb                               0.03506          0.21967
r_model-951_I.pdb                              0.03503          0.21818
r_model-140_A.pdb                              0.03501          0.21731
r_model-14_I.pdb                               0.03500          0.21661
r_model-748_R.pdb                              0.03491          0.21225
r_model-305_I.pdb                              0.03490          0.21145
r_model-5_R.pdb                                0.03487          0.20997
r_model-250_R.pdb                              0.03485          0.20921
r_model-634_I.pdb                              0.03481          0.20719
r_model-1189_R.pdb                             0.03470          0.20119
r_model-348_I.pdb                              0.03469          0.20094
r_model-368_I.pdb                              0.03455          0.19391
r_model-317_I.pdb                              0.03454          0.19340
r_model-434_I.pdb                              0.03450          0.19120
r_model-653_I.pdb                              0.03430          0.18121
r_model-149_I.pdb                              0.03429          0.18050
r_model-944_I.pdb                              0.03427          0.17979
r_model-73_I.pdb                               0.03424          0.17837
r_model-449_I.pdb                              0.03424          0.17837
r_model-933_I.pdb                              0.03415          0.17353
r_model-1153_I.pdb                             0.03415          0.17343
r_model-618_I.pdb                              0.03414          0.17318
r_model-454_I.pdb                              0.03412          0.17210
r_model-162_I.pdb                              0.03411          0.17165
r_model-55_I.pdb                               0.03410          0.17126
r_model-984_I.pdb                              0.03406          0.16887
r_model-486_I.pdb                              0.03403          0.16736
r_model-1324_I.pdb                             0.03399          0.16545
r_model-737_I.pdb                              0.03392          0.16177
r_model-771_I.pdb                              0.03387          0.15937
r_model-592_I.pdb                              0.03384          0.15800
r_model-1212_I.pdb                             0.03382          0.15674
r_model-638_R.pdb                              0.03366          0.14904
r_model-478_I.pdb                              0.03362          0.14696
r_model-1390_I.pdb                             0.03360          0.14595
r_model-894_I.pdb                              0.03359          0.14540
r_model-1029_I.pdb                             0.03357          0.14438
r_model-332_I.pdb                              0.03355          0.14341
r_model-856_I.pdb                              0.03353          0.14217
r_model-310_R.pdb                              0.03351          0.14152
r_model-994_I.pdb                              0.03344          0.13773
r_model-910_I.pdb                              0.03335          0.13339
r_model-1304_I.pdb                             0.03328          0.12981
r_model-774_R.pdb                              0.03314          0.12264
r_model-1236_I.pdb                             0.03314          0.12271
r_model-809_I.pdb                              0.03301          0.11582
r_model-138_I.pdb                              0.03300          0.11535
r_model-665_I.pdb                              0.03290          0.11052
r_model-1201_I.pdb                             0.03290          0.11067
r_model-782_I.pdb                              0.03289          0.10984
r_model-75_I.pdb                               0.03289          0.10984
r_model-1361_I.pdb                             0.03278          0.10416
r_model-1181_R.pdb                             0.03276          0.10334
r_model-242_I.pdb                              0.03269          0.09988
r_model-977_I.pdb                              0.03264          0.09709
r_model-137_I.pdb                              0.03264          0.09709
r_model-1358_I.pdb                             0.03257          0.09382
r_model-1207_I.pdb                             0.03254          0.09246
r_model-1178_I.pdb                             0.03251          0.09063
r_model-601_I.pdb                              0.03249          0.08979
r_model-637_I.pdb                              0.03246          0.08795
r_model-521_I.pdb                              0.03246          0.08800
r_model-1217_I.pdb                             0.03243          0.08682
r_model-1123_I.pdb                             0.03239          0.08444
r_model-756_I.pdb                              0.03233          0.08151
r_model-1081_I.pdb                             0.03231          0.08069
r_model-214_I.pdb                              0.03227          0.07872
r_model-498_I.pdb                              0.03225          0.07757
r_model-1014_I.pdb                             0.03225          0.07740
r_model-1206_I.pdb                             0.03211          0.07037
r_model-163_I.pdb                              0.03203          0.06637
r_model-1152_I.pdb                             0.03201          0.06527
r_model-1299_R.pdb                             0.03192          0.06093
r_model-418_I.pdb                              0.03187          0.05839
r_model-1155_I.pdb                             0.03182          0.05562
r_model-112_R.pdb                              0.03179          0.05448
r_model-40_A.pdb                               0.03155          0.04205
r_model-1244_I.pdb                             0.03153          0.04101
r_model-61_I.pdb                               0.03130          0.02952
r_model-1161_I.pdb                             0.03122          0.02558
r_model-701_I.pdb                              0.03120          0.02430
r_model-188_I.pdb                              0.03110          0.01926
r_model-1211_I.pdb                             0.03108          0.01864
r_model-254_I.pdb                              0.03106          0.01725
r_model-671_I.pdb                              0.03098          0.01322
r_model-691_I.pdb                              0.03095          0.01196
r_model-205_I.pdb                              0.03095          0.01171
r_model-33_I.pdb                               0.03091          0.01000
r_model-1049_I.pdb                             0.03083          0.00583
r_model-431_R.pdb                              0.03081          0.00468
r_model-802_I.pdb                              0.03078          0.00306
r_model-1328_I.pdb                             0.03065         -0.00329
r_model-1318_R.pdb                             0.03059         -0.00648
r_model-1099_R.pdb                             0.03058         -0.00695
r_model-1083_I.pdb                             0.03048         -0.01212
r_model-286_I.pdb                              0.03047         -0.01259
r_model-311_R.pdb                              0.03038         -0.01704
r_model-352_I.pdb                              0.03033         -0.01948
r_model-29_R.pdb                               0.03033         -0.01969
r_model-257_I.pdb                              0.03030         -0.02096
r_model-683_I.pdb                              0.03020         -0.02597
r_model-511_I.pdb                              0.03000         -0.03620
r_model-215_I.pdb                              0.03000         -0.03620
r_model-412_I.pdb                              0.02997         -0.03754
r_model-31_R.pdb                               0.02990         -0.04101
r_model-1026_R.pdb                             0.02976         -0.04848
r_model-1147_I.pdb                             0.02974         -0.04915
r_model-712_R.pdb                              0.02971         -0.05065
r_model-464_I.pdb                              0.02969         -0.05182
r_model-1243_I.pdb                             0.02966         -0.05340
r_model-1305_R.pdb                             0.02963         -0.05504
r_model-557_I.pdb                              0.02955         -0.05901
r_model-421_I.pdb                              0.02954         -0.05929
r_model-636_A.pdb                              0.02944         -0.06435
r_model-71_I.pdb                               0.02941         -0.06611
r_model-52_I.pdb                               0.02933         -0.07015
r_model-339_I.pdb                              0.02931         -0.07111
r_model-151_R.pdb                              0.02925         -0.07400
r_model-1107_I.pdb                             0.02925         -0.07412
r_model-579_I.pdb                              0.02921         -0.07633
r_model-1067_I.pdb                             0.02921         -0.07599
r_model-1362_I.pdb                             0.02898         -0.08752
r_model-1268_I.pdb                             0.02896         -0.08868
r_model-108_R.pdb                              0.02893         -0.09020
r_model-153_I.pdb                              0.02891         -0.09107
r_model-291_R.pdb                              0.02890         -0.09199
r_model-616_R.pdb                              0.02884         -0.09506
r_model-64_R.pdb                               0.02882         -0.09590
r_model-364_I.pdb                              0.02862         -0.10579
r_model-972_I.pdb                              0.02860         -0.10683
r_model-970_I.pdb                              0.02853         -0.11050
r_model-613_I.pdb                              0.02846         -0.11413
r_model-1145_I.pdb                             0.02843         -0.11565
r_model-838_R.pdb                              0.02831         -0.12177
r_model-587_I.pdb                              0.02829         -0.12248
r_model-398_I.pdb                              0.02827         -0.12358
r_model-495_I.pdb                              0.02821         -0.12683
r_model-692_I.pdb                              0.02817         -0.12898
r_model-266_I.pdb                              0.02805         -0.13464
r_model-1386_R.pdb                             0.02788         -0.14330
r_model-805_I.pdb                              0.02787         -0.14396
r_model-819_I.pdb                              0.02786         -0.14455
r_model-757_R.pdb                              0.02786         -0.14421
r_model-1179_I.pdb                             0.02782         -0.14664
r_model-605_I.pdb                              0.02778         -0.14869
r_model-1331_I.pdb                             0.02771         -0.15177
r_model-191_I.pdb                              0.02746         -0.16468
r_model-524_I.pdb                              0.02742         -0.16648
r_model-274_I.pdb                              0.02733         -0.17107
r_model-330_I.pdb                              0.02722         -0.17665
r_model-404_R.pdb                              0.02718         -0.17883
r_model-778_R.pdb                              0.02711         -0.18213
r_model-769_I.pdb                              0.02711         -0.18250
r_model-606_A.pdb                              0.02697         -0.18945
r_model-416_I.pdb                              0.02693         -0.19166
r_model-1237_I.pdb                             0.02688         -0.19410
r_model-1397_I.pdb                             0.02680         -0.19786
r_model-889_I.pdb                              0.02675         -0.20041
r_model-891_A.pdb                              0.02671         -0.20252
r_model-476_I.pdb                              0.02671         -0.20278
r_model-1225_I.pdb                             0.02659         -0.20857
r_model-745_I.pdb                              0.02650         -0.21339
r_model-878_I.pdb                              0.02646         -0.21494
r_model-711_R.pdb                              0.02632         -0.22244
r_model-534_I.pdb                              0.02594         -0.24161
r_model-201_I.pdb                              0.02594         -0.24146
r_model-1297_I.pdb                             0.02592         -0.24269
r_model-657_I.pdb                              0.02589         -0.24414
r_model-539_I.pdb                              0.02586         -0.24567
r_model-341_I.pdb                              0.02582         -0.24734
r_model-21_I.pdb                               0.02580         -0.24879
r_model-343_I.pdb                              0.02576         -0.25054
r_model-1120_I.pdb                             0.02557         -0.26012
r_model-1175_I.pdb                             0.02548         -0.26467
r_model-743_R.pdb                              0.02543         -0.26725
r_model-490_I.pdb                              0.02542         -0.26761
r_model-326_I.pdb                              0.02542         -0.26780
r_model-290_I.pdb                              0.02542         -0.26770
r_model-961_I.pdb                              0.02541         -0.26806
r_model-243_I.pdb                              0.02527         -0.27529
r_model-1167_I.pdb                             0.02526         -0.27566
r_model-448_R.pdb                              0.02516         -0.28089
r_model-1062_I.pdb                             0.02513         -0.28224
r_model-1263_I.pdb                             0.02509         -0.28471
r_model-694_I.pdb                              0.02506         -0.28615
r_model-300_I.pdb                              0.02485         -0.29654
r_model-1052_R.pdb                             0.02477         -0.30064
r_model-122_I.pdb                              0.02473         -0.30243
r_model-296_I.pdb                              0.02470         -0.30399
r_model-202_I.pdb                              0.02469         -0.30463
r_model-548_I.pdb                              0.02465         -0.30667
r_model-1076_I.pdb                             0.02464         -0.30741
r_model-725_I.pdb                              0.02459         -0.30965
r_model-334_I.pdb                              0.02455         -0.31189
r_model-302_I.pdb                              0.02454         -0.31209
r_model-110_I.pdb                              0.02450         -0.31437
r_model-26_I.pdb                               0.02448         -0.31523
r_model-216_I.pdb                              0.02437         -0.32075
r_model-752_I.pdb                              0.02434         -0.32235
r_model-1059_I.pdb                             0.02432         -0.32349
r_model-1366_R.pdb                             0.02425         -0.32700
r_model-9_I.pdb                                0.02422         -0.32865
r_model-1035_I.pdb                             0.02410         -0.33463
r_model-1248_I.pdb                             0.02409         -0.33491
r_model-1200_I.pdb                             0.02405         -0.33699
r_model-648_I.pdb                              0.02389         -0.34491
r_model-360_I.pdb                              0.02377         -0.35124
r_model-50_I.pdb                               0.02376         -0.35161
r_model-239_I.pdb                              0.02376         -0.35196
r_model-946_R.pdb                              0.02364         -0.35769
r_model-877_I.pdb                              0.02355         -0.36232
r_model-564_I.pdb                              0.02344         -0.36781
r_model-67_I.pdb                               0.02343         -0.36861
r_model-909_I.pdb                              0.02328         -0.37616
r_model-1034_I.pdb                             0.02328         -0.37605
r_model-1170_I.pdb                             0.02324         -0.37791
r_model-807_I.pdb                              0.02323         -0.37841
r_model-971_I.pdb                              0.02315         -0.38231
r_model-1094_I.pdb                             0.02309         -0.38580
r_model-1078_I.pdb                             0.02309         -0.38571
r_model-253_I.pdb                              0.02308         -0.38607
r_model-845_I.pdb                              0.02302         -0.38893
r_model-1276_I.pdb                             0.02294         -0.39335
r_model-868_I.pdb                              0.02292         -0.39441
r_model-1392_I.pdb                             0.02292         -0.39430
r_model-387_I.pdb                              0.02289         -0.39582
r_model-1240_I.pdb                             0.02289         -0.39579
r_model-754_I.pdb                              0.02283         -0.39854
r_model-660_I.pdb                              0.02268         -0.40639
r_model-823_I.pdb                              0.02265         -0.40808
r_model-229_I.pdb                              0.02265         -0.40758
r_model-664_I.pdb                              0.02259         -0.41098
r_model-573_I.pdb                              0.02255         -0.41268
r_model-1188_I.pdb                             0.02255         -0.41284
r_model-672_I.pdb                              0.02249         -0.41600
r_model-591_I.pdb                              0.02246         -0.41749
r_model-699_I.pdb                              0.02245         -0.41772
r_model-41_I.pdb                               0.02242         -0.41967
r_model-275_I.pdb                              0.02239         -0.42100
r_model-342_I.pdb                              0.02237         -0.42224
r_model-835_I.pdb                              0.02236         -0.42236
r_model-921_I.pdb                              0.02230         -0.42545
r_model-698_I.pdb                              0.02230         -0.42535
r_model-663_I.pdb                              0.02215         -0.43286
r_model-445_I.pdb                              0.02213         -0.43423
r_model-182_I.pdb                              0.02212         -0.43452
r_model-981_I.pdb                              0.02210         -0.43546
r_model-956_I.pdb                              0.02201         -0.44004
r_model-47_I.pdb                               0.02196         -0.44267
r_model-892_I.pdb                              0.02190         -0.44552
r_model-141_R.pdb                              0.02190         -0.44595
r_model-815_R.pdb                              0.02185         -0.44819
r_model-614_I.pdb                              0.02184         -0.44878
r_model-966_I.pdb                              0.02180         -0.45089
r_model-529_I.pdb                              0.02179         -0.45153
r_model-1039_I.pdb                             0.02178         -0.45180
r_model-453_I.pdb                              0.02176         -0.45301
r_model-27_I.pdb                               0.02162         -0.45983
r_model-49_R.pdb                               0.02159         -0.46141
r_model-1313_R.pdb                             0.02158         -0.46203
r_model-720_I.pdb                              0.02156         -0.46279
r_model-1231_I.pdb                             0.02154         -0.46404
r_model-113_I.pdb                              0.02149         -0.46636
r_model-204_I.pdb                              0.02136         -0.47282
r_model-130_I.pdb                              0.02109         -0.48676
r_model-413_I.pdb                              0.02103         -0.48973
r_model-635_I.pdb                              0.02100         -0.49126
r_model-859_I.pdb                              0.02099         -0.49173
r_model-218_I.pdb                              0.02098         -0.49233
r_model-846_I.pdb                              0.02096         -0.49311
r_model-734_I.pdb                              0.02096         -0.49315
r_model-1116_I.pdb                             0.02093         -0.49472
r_model-670_I.pdb                              0.02090         -0.49652
r_model-428_I.pdb                              0.02081         -0.50074
r_model-680_I.pdb                              0.02077         -0.50293
r_model-797_I.pdb                              0.02075         -0.50370
r_model-1006_I.pdb                             0.02061         -0.51087
r_model-609_I.pdb                              0.02057         -0.51293
r_model-773_I.pdb                              0.02055         -0.51404
r_model-746_I.pdb                              0.02049         -0.51711
r_model-1315_I.pdb                             0.02047         -0.51814
r_model-174_I.pdb                              0.02045         -0.51884
r_model-190_I.pdb                              0.02041         -0.52103
r_model-105_I.pdb                              0.02041         -0.52119
r_model-880_I.pdb                              0.02038         -0.52238
r_model-57_I.pdb                               0.02033         -0.52535
r_model-1310_I.pdb                             0.02030         -0.52662
r_model-884_I.pdb                              0.02027         -0.52828
r_model-602_I.pdb                              0.02021         -0.53120
r_model-1272_I.pdb                             0.02018         -0.53266
r_model-93_I.pdb                               0.02016         -0.53349
r_model-1214_I.pdb                             0.02016         -0.53349
r_model-996_I.pdb                              0.02013         -0.53519
r_model-519_I.pdb                              0.02009         -0.53709
r_model-842_I.pdb                              0.02003         -0.54046
r_model-430_I.pdb                              0.02001         -0.54109
r_model-39_I.pdb                               0.02000         -0.54182
r_model-384_I.pdb                              0.01996         -0.54373
r_model-1290_I.pdb                             0.01992         -0.54599
r_model-115_I.pdb                              0.01987         -0.54834
r_model-836_R.pdb                              0.01979         -0.55224
r_model-126_I.pdb                              0.01976         -0.55416
r_model-650_I.pdb                              0.01973         -0.55563
r_model-220_I.pdb                              0.01970         -0.55675
r_model-1306_I.pdb                             0.01964         -0.56025
r_model-1194_I.pdb                             0.01964         -0.55988
r_model-1146_I.pdb                             0.01964         -0.55988
r_model-422_R.pdb                              0.01962         -0.56090
r_model-298_I.pdb                              0.01956         -0.56390
r_model-645_I.pdb                              0.01952         -0.56616
r_model-855_I.pdb                              0.01949         -0.56762
r_model-1253_I.pdb                             0.01946         -0.56927
r_model-518_I.pdb                              0.01945         -0.56951
r_model-169_I.pdb                              0.01941         -0.57149
r_model-581_I.pdb                              0.01936         -0.57433
r_model-1357_I.pdb                             0.01934         -0.57516
r_model-882_I.pdb                              0.01926         -0.57943
r_model-1246_I.pdb                             0.01924         -0.58035
r_model-687_I.pdb                              0.01922         -0.58117
r_model-124_I.pdb                              0.01920         -0.58211
r_model-829_I.pdb                              0.01916         -0.58442
r_model-1255_R.pdb                             0.01916         -0.58425
r_model-1025_I.pdb                             0.01912         -0.58607
r_model-982_I.pdb                              0.01911         -0.58666
r_model-886_I.pdb                              0.01907         -0.58896
r_model-888_I.pdb                              0.01900         -0.59217
r_model-1124_I.pdb                             0.01900         -0.59256
r_model-161_I.pdb                              0.01898         -0.59359
r_model-2_I.pdb                                0.01893         -0.59600
r_model-693_I.pdb                              0.01890         -0.59757
r_model-256_R.pdb                              0.01889         -0.59789
r_model-1257_I.pdb                             0.01884         -0.60060
r_model-391_I.pdb                              0.01882         -0.60172
r_model-143_I.pdb                              0.01882         -0.60146
r_model-78_I.pdb                               0.01880         -0.60250
r_model-806_I.pdb                              0.01878         -0.60362
r_model-433_A.pdb                              0.01878         -0.60374
r_model-1057_I.pdb                             0.01873         -0.60625
r_model-101_I.pdb                              0.01872         -0.60670
r_model-460_I.pdb                              0.01866         -0.60962
r_model-1316_I.pdb                             0.01866         -0.60949
r_model-1260_I.pdb                             0.01866         -0.60954
r_model-1342_R.pdb                             0.01865         -0.60987
r_model-1220_I.pdb                             0.01862         -0.61152
r_model-186_I.pdb                              0.01861         -0.61210
r_model-77_I.pdb                               0.01857         -0.61406
r_model-159_I.pdb                              0.01851         -0.61699
r_model-1288_I.pdb                             0.01851         -0.61703
r_model-784_I.pdb                              0.01848         -0.61848
r_model-393_I.pdb                              0.01840         -0.62263
r_model-192_I.pdb                              0.01839         -0.62309
r_model-277_I.pdb                              0.01834         -0.62579
r_model-661_I.pdb                              0.01832         -0.62656
r_model-623_I.pdb                              0.01830         -0.62782
r_model-458_I.pdb                              0.01830         -0.62795
r_model-714_I.pdb                              0.01829         -0.62850
r_model-362_I.pdb                              0.01827         -0.62926
r_model-1138_I.pdb                             0.01826         -0.62997
r_model-1264_I.pdb                             0.01820         -0.63290
r_model-248_I.pdb                              0.01818         -0.63382
r_model-795_I.pdb                              0.01817         -0.63412
r_model-542_I.pdb                              0.01817         -0.63421
r_model-314_I.pdb                              0.01805         -0.64054
r_model-513_I.pdb                              0.01802         -0.64192
r_model-1224_I.pdb                             0.01797         -0.64468
r_model-953_I.pdb                              0.01794         -0.64592
r_model-170_I.pdb                              0.01788         -0.64904
r_model-556_I.pdb                              0.01787         -0.64933
r_model-238_I.pdb                              0.01783         -0.65174
r_model-103_I.pdb                              0.01781         -0.65275
r_model-867_I.pdb                              0.01779         -0.65338
r_model-786_I.pdb                              0.01777         -0.65478
r_model-270_I.pdb                              0.01773         -0.65674
r_model-447_I.pdb                              0.01769         -0.65877
r_model-427_I.pdb                              0.01768         -0.65935
r_model-777_I.pdb                              0.01766         -0.66014
r_model-187_I.pdb                              0.01763         -0.66152
r_model-1176_I.pdb                             0.01763         -0.66162
r_model-830_I.pdb                              0.01758         -0.66400
r_model-1084_R.pdb                             0.01758         -0.66402
r_model-1210_I.pdb                             0.01754         -0.66606
r_model-18_I.pdb                               0.01752         -0.66717
r_model-178_I.pdb                              0.01747         -0.66971
r_model-825_I.pdb                              0.01741         -0.67261
r_model-284_I.pdb                              0.01739         -0.67379
r_model-179_I.pdb                              0.01738         -0.67425
r_model-1230_I.pdb                             0.01738         -0.67406
r_model-793_I.pdb                              0.01737         -0.67504
r_model-562_I.pdb                              0.01737         -0.67476
r_model-507_I.pdb                              0.01735         -0.67597
r_model-1148_I.pdb                             0.01731         -0.67769
r_model-1383_I.pdb                             0.01729         -0.67893
r_model-949_I.pdb                              0.01727         -0.68010
r_model-659_I.pdb                              0.01727         -0.67992
r_model-631_I.pdb                              0.01727         -0.68008
r_model-580_I.pdb                              0.01726         -0.68027
r_model-1113_I.pdb                             0.01720         -0.68319
r_model-1102_I.pdb                             0.01719         -0.68366
r_model-1117_I.pdb                             0.01717         -0.68509
r_model-1365_I.pdb                             0.01714         -0.68629
r_model-1132_I.pdb                             0.01714         -0.68629
r_model-262_I.pdb                              0.01711         -0.68816
r_model-941_I.pdb                              0.01707         -0.68976
r_model-487_I.pdb                              0.01707         -0.68997
r_model-299_I.pdb                              0.01704         -0.69136
r_model-1256_I.pdb                             0.01702         -0.69231
r_model-83_I.pdb                               0.01699         -0.69408
r_model-559_I.pdb                              0.01697         -0.69504
r_model-230_I.pdb                              0.01690         -0.69833
r_model-353_I.pdb                              0.01689         -0.69893
r_model-707_I.pdb                              0.01682         -0.70258
r_model-764_I.pdb                              0.01679         -0.70435
r_model-1258_R.pdb                             0.01678         -0.70461
r_model-1022_I.pdb                             0.01678         -0.70461
r_model-1205_I.pdb                             0.01675         -0.70609
r_model-125_I.pdb                              0.01674         -0.70643
r_model-510_I.pdb                              0.01672         -0.70769
r_model-1186_I.pdb                             0.01671         -0.70796
r_model-1168_I.pdb                             0.01667         -0.71015
r_model-1218_I.pdb                             0.01665         -0.71137
r_model-258_I.pdb                              0.01664         -0.71149
r_model-1282_R.pdb                             0.01663         -0.71201
r_model-127_I.pdb                              0.01661         -0.71304
r_model-1209_I.pdb                             0.01659         -0.71401
r_model-1193_I.pdb                             0.01659         -0.71438
r_model-599_I.pdb                              0.01657         -0.71534
r_model-363_I.pdb                              0.01657         -0.71538
r_model-593_I.pdb                              0.01654         -0.71676
r_model-224_I.pdb                              0.01650         -0.71867
r_model-1355_I.pdb                             0.01647         -0.72022
r_model-713_I.pdb                              0.01643         -0.72241
r_model-1319_I.pdb                             0.01640         -0.72398
r_model-1320_I.pdb                             0.01639         -0.72412
r_model-567_I.pdb                              0.01637         -0.72541
r_model-196_I.pdb                              0.01631         -0.72830
r_model-1202_I.pdb                             0.01631         -0.72818
r_model-1127_I.pdb                             0.01630         -0.72897
r_model-1023_I.pdb                             0.01629         -0.72932
r_model-586_I.pdb                              0.01626         -0.73090
r_model-1269_I.pdb                             0.01624         -0.73195
r_model-331_I.pdb                              0.01620         -0.73390
r_model-7_R.pdb                                0.01619         -0.73444
r_model-851_I.pdb                              0.01617         -0.73541
r_model-1291_I.pdb                             0.01617         -0.73565
r_model-59_R.pdb                               0.01616         -0.73603
r_model-1045_I.pdb                             0.01614         -0.73685
r_model-307_I.pdb                              0.01610         -0.73903
r_model-1191_I.pdb                             0.01610         -0.73917
r_model-936_I.pdb                              0.01607         -0.74046
r_model-924_R.pdb                              0.01605         -0.74157
r_model-983_I.pdb                              0.01599         -0.74448
r_model-85_I.pdb                               0.01595         -0.74648
r_model-594_I.pdb                              0.01590         -0.74905
r_model-1028_I.pdb                             0.01590         -0.74910
r_model-536_I.pdb                              0.01588         -0.75037
r_model-297_I.pdb                              0.01583         -0.75250
r_model-1262_I.pdb                             0.01578         -0.75543
r_model-1017_I.pdb                             0.01576         -0.75600
r_model-1192_I.pdb                             0.01575         -0.75695
r_model-804_I.pdb                              0.01568         -0.76033
r_model-1154_I.pdb                             0.01567         -0.76053
r_model-925_I.pdb                              0.01560         -0.76454
r_model-597_I.pdb                              0.01557         -0.76562
r_model-462_I.pdb                              0.01557         -0.76574
r_model-264_I.pdb                              0.01556         -0.76637
r_model-833_I.pdb                              0.01554         -0.76755
r_model-1119_I.pdb                             0.01553         -0.76778
r_model-861_I.pdb                              0.01551         -0.76884
r_model-325_I.pdb                              0.01551         -0.76901
r_model-1289_I.pdb                             0.01550         -0.76922
r_model-324_I.pdb                              0.01549         -0.77011
r_model-685_I.pdb                              0.01538         -0.77563
r_model-338_I.pdb                              0.01538         -0.77548
r_model-1252_R.pdb                             0.01538         -0.77519
r_model-181_I.pdb                              0.01536         -0.77625
r_model-716_I.pdb                              0.01534         -0.77725
r_model-489_I.pdb                              0.01532         -0.77822
r_model-373_I.pdb                              0.01529         -0.78019
r_model-195_I.pdb                              0.01528         -0.78047
r_model-566_I.pdb                              0.01520         -0.78440
r_model-541_I.pdb                              0.01515         -0.78716
r_model-1281_I.pdb                             0.01513         -0.78822
r_model-1295_I.pdb                             0.01504         -0.79274
r_model-658_I.pdb                              0.01503         -0.79322
r_model-36_I.pdb                               0.01503         -0.79327
r_model-1346_I.pdb                             0.01503         -0.79335
r_model-973_I.pdb                              0.01502         -0.79382
r_model-869_I.pdb                              0.01502         -0.79387
r_model-1356_I.pdb                             0.01502         -0.79358
r_model-761_I.pdb                              0.01501         -0.79406
r_model-1398_I.pdb                             0.01500         -0.79464
r_model-1122_R.pdb                             0.01498         -0.79568
r_model-935_R.pdb                              0.01494         -0.79749
r_model-370_I.pdb                              0.01494         -0.79792
r_model-1380_I.pdb                             0.01491         -0.79907
r_model-494_I.pdb                              0.01486         -0.80186
r_model-329_I.pdb                              0.01482         -0.80355
r_model-651_I.pdb                              0.01479         -0.80526
r_model-948_I.pdb                              0.01474         -0.80760
r_model-1103_I.pdb                             0.01472         -0.80865
r_model-1204_I.pdb                             0.01470         -0.80961
r_model-144_I.pdb                              0.01469         -0.81012
r_model-293_I.pdb                              0.01468         -0.81083
r_model-1371_I.pdb                             0.01466         -0.81207
r_model-1347_I.pdb                             0.01465         -0.81243
r_model-922_I.pdb                              0.01464         -0.81270
r_model-759_I.pdb                              0.01461         -0.81434
r_model-1373_I.pdb                             0.01460         -0.81470
r_model-148_R.pdb                              0.01457         -0.81631
r_model-986_I.pdb                              0.01450         -0.81985
r_model-1087_I.pdb                             0.01448         -0.82090
r_model-278_I.pdb                              0.01447         -0.82129
r_model-147_I.pdb                              0.01444         -0.82301
r_model-547_I.pdb                              0.01443         -0.82353
r_model-1376_I.pdb                             0.01440         -0.82516
r_model-538_I.pdb                              0.01439         -0.82547
r_model-596_I.pdb                              0.01437         -0.82624
r_model-1100_I.pdb                             0.01437         -0.82632
r_model-1208_I.pdb                             0.01435         -0.82737
r_model-6_I.pdb                                0.01434         -0.82792
r_model-99_I.pdb                               0.01433         -0.82871
r_model-744_I.pdb                              0.01433         -0.82875
r_model-1038_I.pdb                             0.01431         -0.82951
r_model-17_I.pdb                               0.01430         -0.83016
r_model-466_I.pdb                              0.01420         -0.83509
r_model-116_I.pdb                              0.01420         -0.83509
r_model-84_I.pdb                               0.01412         -0.83901
r_model-134_R.pdb                              0.01411         -0.83978
r_model-1180_I.pdb                             0.01410         -0.83999
r_model-451_I.pdb                              0.01409         -0.84055
r_model-435_I.pdb                              0.01409         -0.84089
r_model-1369_I.pdb                             0.01407         -0.84170
r_model-1185_I.pdb                             0.01397         -0.84655
r_model-849_I.pdb                              0.01386         -0.85242
r_model-467_I.pdb                              0.01386         -0.85205
r_model-233_I.pdb                              0.01384         -0.85304
r_model-928_I.pdb                              0.01383         -0.85381
r_model-995_I.pdb                              0.01378         -0.85646
r_model-783_I.pdb                              0.01378         -0.85655
r_model-934_I.pdb                              0.01376         -0.85717
r_model-654_R.pdb                              0.01375         -0.85801
r_model-1140_I.pdb                             0.01371         -0.86004
r_model-865_R.pdb                              0.01368         -0.86137
r_model-289_I.pdb                              0.01368         -0.86131
r_model-217_R.pdb                              0.01368         -0.86162
r_model-240_I.pdb                              0.01366         -0.86227
r_model-225_I.pdb                              0.01366         -0.86228
r_model-950_I.pdb                              0.01365         -0.86294
r_model-938_I.pdb                              0.01363         -0.86398
r_model-1010_I.pdb                             0.01353         -0.86899
r_model-1321_I.pdb                             0.01345         -0.87300
r_model-1300_R.pdb                             0.01344         -0.87332
r_model-34_I.pdb                               0.01343         -0.87395
r_model-574_I.pdb                              0.01342         -0.87472
r_model-1308_I.pdb                             0.01339         -0.87590
r_model-844_I.pdb                              0.01335         -0.87805
r_model-509_I.pdb                              0.01335         -0.87793
r_model-919_I.pdb                              0.01332         -0.87939
r_model-461_R.pdb                              0.01332         -0.87966
r_model-974_R.pdb                              0.01328         -0.88144
r_model-117_I.pdb                              0.01328         -0.88147
r_model-1338_I.pdb                             0.01324         -0.88377
r_model-1063_I.pdb                             0.01322         -0.88449
r_model-119_I.pdb                              0.01321         -0.88493
r_model-184_I.pdb                              0.01320         -0.88555
r_model-964_I.pdb                              0.01316         -0.88771
r_model-854_I.pdb                              0.01315         -0.88804
r_model-808_I.pdb                              0.01312         -0.88985
r_model-54_I.pdb                               0.01312         -0.88974
r_model-1360_I.pdb                             0.01312         -0.88957
r_model-812_I.pdb                              0.01304         -0.89396
r_model-607_I.pdb                              0.01304         -0.89370
r_model-863_I.pdb                              0.01302         -0.89452
r_model-210_I.pdb                              0.01299         -0.89650
r_model-893_I.pdb                              0.01295         -0.89813
r_model-755_I.pdb                              0.01295         -0.89821
r_model-1234_I.pdb                             0.01295         -0.89847
r_model-164_I.pdb                              0.01292         -0.89970
r_model-626_I.pdb                              0.01288         -0.90186
r_model-502_I.pdb                              0.01288         -0.90160
r_model-377_I.pdb                              0.01286         -0.90299
r_model-890_I.pdb                              0.01284         -0.90387
r_model-51_R.pdb                               0.01284         -0.90408
r_model-565_I.pdb                              0.01280         -0.90566
r_model-106_I.pdb                              0.01276         -0.90805
r_model-684_I.pdb                              0.01273         -0.90916
r_model-610_I.pdb                              0.01269         -0.91154
r_model-114_I.pdb                              0.01266         -0.91284
r_model-540_I.pdb                              0.01264         -0.91382
r_model-696_I.pdb                              0.01263         -0.91427
r_model-789_I.pdb                              0.01259         -0.91629
r_model-669_I.pdb                              0.01256         -0.91798
r_model-675_R.pdb                              0.01253         -0.91970
r_model-1393_I.pdb                             0.01252         -0.92018
r_model-1092_I.pdb                             0.01251         -0.92060
r_model-803_I.pdb                              0.01247         -0.92243
r_model-1340_I.pdb                             0.01238         -0.92727
r_model-1000_I.pdb                             0.01230         -0.93125
r_model-831_I.pdb                              0.01221         -0.93582
r_model-194_I.pdb                              0.01221         -0.93589
r_model-998_I.pdb                              0.01218         -0.93730
r_model-516_I.pdb                              0.01218         -0.93715
r_model-1381_I.pdb                             0.01207         -0.94281
r_model-236_I.pdb                              0.01205         -0.94397
r_model-776_I.pdb                              0.01197         -0.94798
r_model-482_I.pdb                              0.01193         -0.94976
r_model-1216_I.pdb                             0.01193         -0.94999
r_model-791_I.pdb                              0.01187         -0.95293
r_model-35_I.pdb                               0.01187         -0.95315
r_model-133_R.pdb                              0.01185         -0.95415
r_model-504_I.pdb                              0.01184         -0.95435
r_model-443_I.pdb                              0.01181         -0.95587
r_model-750_I.pdb                              0.01179         -0.95679
r_model-978_I.pdb                              0.01172         -0.96027
r_model-349_R.pdb                              0.01170         -0.96133
r_model-268_I.pdb                              0.01170         -0.96167
r_model-1088_I.pdb                             0.01167         -0.96286
r_model-70_I.pdb                               0.01166         -0.96340
r_model-481_I.pdb                              0.01163         -0.96490
r_model-1349_I.pdb                             0.01163         -0.96490
r_model-969_I.pdb                              0.01161         -0.96596
r_model-506_I.pdb                              0.01157         -0.96823
r_model-785_I.pdb                              0.01152         -0.97040
r_model-554_I.pdb                              0.01150         -0.97161
r_model-319_R.pdb                              0.01150         -0.97142
r_model-1115_I.pdb                             0.01150         -0.97153
r_model-1125_I.pdb                             0.01144         -0.97452
r_model-252_I.pdb                              0.01135         -0.97906
r_model-1261_I.pdb                             0.01128         -0.98288
r_model-570_I.pdb                              0.01123         -0.98533
r_model-415_I.pdb                              0.01119         -0.98726
r_model-1077_I.pdb                             0.01116         -0.98876
r_model-639_I.pdb                              0.01112         -0.99059
r_model-246_I.pdb                              0.01104         -0.99482
r_model-1068_I.pdb                             0.01104         -0.99466
r_model-1293_I.pdb                             0.01103         -0.99540
r_model-42_I.pdb                               0.01102         -0.99563
r_model-975_I.pdb                              0.01100         -0.99708
r_model-382_I.pdb                              0.01097         -0.99839
r_model-817_I.pdb                              0.01096         -0.99902
r_model-234_I.pdb                              0.01095         -0.99948
r_model-822_I.pdb                              0.01094         -0.99978
r_model-131_R.pdb                              0.01090         -1.00193
r_model-758_I.pdb                              0.01084         -1.00487
r_model-917_I.pdb                              0.01073         -1.01038
r_model-493_I.pdb                              0.01071         -1.01133
r_model-682_I.pdb                              0.01065         -1.01483
r_model-741_I.pdb                              0.01057         -1.01886
r_model-123_I.pdb                              0.01047         -1.02360
r_model-1093_I.pdb                             0.01042         -1.02598
r_model-1047_I.pdb                             0.01032         -1.03140
r_model-333_I.pdb                              0.01028         -1.03329
r_model-96_I.pdb                               0.01027         -1.03391
r_model-552_R.pdb                              0.01026         -1.03407
r_model-255_I.pdb                              0.01026         -1.03432
r_model-1013_I.pdb                             0.01021         -1.03678
r_model-881_I.pdb                              0.01010         -1.04263
r_model-380_I.pdb                              0.01006         -1.04431
r_model-32_I.pdb                               0.01002         -1.04642
r_model-86_I.pdb                               0.00997         -1.04874
r_model-279_I.pdb                              0.00990         -1.05274
r_model-551_I.pdb                              0.00979         -1.05819
r_model-1223_I.pdb                             0.00955         -1.07026
r_model-165_I.pdb                              0.00953         -1.07127
r_model-193_R.pdb                              0.00950         -1.07297
r_model-862_I.pdb                              0.00940         -1.07755
r_model-1301_I.pdb                             0.00932         -1.08170
r_model-923_I.pdb                              0.00910         -1.09275
r_model-175_I.pdb                              0.00910         -1.09315
r_model-158_I.pdb                              0.00908         -1.09410
r_model-1370_R.pdb                             0.00904         -1.09609
r_model-801_I.pdb                              0.00890         -1.10327
r_model-1082_I.pdb                             0.00889         -1.10347
r_model-231_I.pdb                              0.00888         -1.10388
r_model-357_I.pdb                              0.00886         -1.10524
r_model-1270_I.pdb                             0.00885         -1.10568
r_model-426_I.pdb                              0.00882         -1.10727
r_model-355_I.pdb                              0.00882         -1.10701
r_model-704_R.pdb                              0.00877         -1.10968
r_model-630_R.pdb                              0.00876         -1.10996
r_model-608_I.pdb                              0.00866         -1.11526
r_model-717_I.pdb                              0.00865         -1.11588
r_model-1265_I.pdb                             0.00862         -1.11715
r_model-152_I.pdb                              0.00860         -1.11815
r_model-1061_I.pdb                             0.00855         -1.12081
r_model-335_I.pdb                              0.00854         -1.12152
r_model-505_I.pdb                              0.00851         -1.12257
r_model-475_I.pdb                              0.00840         -1.12828
r_model-232_I.pdb                              0.00832         -1.13258
r_model-571_I.pdb                              0.00827         -1.13483
r_model-957_I.pdb                              0.00824         -1.13645
r_model-1198_R.pdb                             0.00814         -1.14159
r_model-1219_I.pdb                             0.00807         -1.14502
r_model-72_I.pdb                               0.00797         -1.14988
r_model-525_I.pdb                              0.00790         -1.15363
r_model-875_I.pdb                              0.00786         -1.15580
r_model-1150_I.pdb                             0.00776         -1.16061
r_model-177_I.pdb                              0.00772         -1.16257
r_model-568_I.pdb                              0.00770         -1.16382
r_model-1085_I.pdb                             0.00768         -1.16461
r_model-866_I.pdb                              0.00760         -1.16875
r_model-301_I.pdb                              0.00753         -1.17239
r_model-1089_I.pdb                             0.00750         -1.17386
r_model-508_I.pdb                              0.00749         -1.17442
r_model-1389_R.pdb                             0.00742         -1.17797
r_model-820_I.pdb                              0.00740         -1.17887
r_model-1363_I.pdb                             0.00724         -1.18687
r_model-76_I.pdb                               0.00714         -1.19191
r_model-1108_I.pdb                             0.00713         -1.19245
r_model-765_I.pdb                              0.00712         -1.19304
r_model-1130_I.pdb                             0.00712         -1.19301
r_model-1187_I.pdb                             0.00711         -1.19363
r_model-81_I.pdb                               0.00710         -1.19392
r_model-173_I.pdb                              0.00709         -1.19480
r_model-1353_I.pdb                             0.00706         -1.19629
r_model-60_I.pdb                               0.00699         -1.19977
r_model-1238_I.pdb                             0.00693         -1.20281
r_model-1164_I.pdb                             0.00688         -1.20546
r_model-532_I.pdb                              0.00684         -1.20746
r_model-1314_R.pdb                             0.00681         -1.20883
r_model-1136_I.pdb                             0.00681         -1.20858
r_model-1126_I.pdb                             0.00681         -1.20899
r_model-1109_I.pdb                             0.00657         -1.22081
r_model-1072_I.pdb                             0.00651         -1.22383
r_model-655_I.pdb                              0.00646         -1.22660
r_model-723_R.pdb                              0.00643         -1.22803
r_model-168_I.pdb                              0.00641         -1.22920
r_model-929_I.pdb                              0.00640         -1.22948
r_model-97_I.pdb                               0.00639         -1.23009
r_model-154_I.pdb                              0.00638         -1.23044
r_model-211_I.pdb                              0.00614         -1.24248
r_model-931_I.pdb                              0.00607         -1.24609
r_model-1274_I.pdb                             0.00602         -1.24882
r_model-1172_I.pdb                             0.00601         -1.24903
r_model-340_I.pdb                              0.00600         -1.24970
r_model-1011_I.pdb                             0.00599         -1.25026
r_model-1069_I.pdb                             0.00595         -1.25211
r_model-411_I.pdb                              0.00585         -1.25712
r_model-176_I.pdb                              0.00583         -1.25854
r_model-312_I.pdb                              0.00578         -1.26062
r_model-221_I.pdb                              0.00574         -1.26281
r_model-1378_I.pdb                             0.00566         -1.26687
r_model-157_I.pdb                              0.00561         -1.26941
r_model-1343_I.pdb                             0.00561         -1.26931
r_model-988_R.pdb                              0.00556         -1.27172
r_model-198_I.pdb                              0.00556         -1.27189
r_model-617_I.pdb                              0.00553         -1.27339
r_model-472_I.pdb                              0.00545         -1.27741
r_model-681_I.pdb                              0.00537         -1.28154
r_model-19_I.pdb                               0.00537         -1.28142
r_model-1065_R.pdb                             0.00536         -1.28196
r_model-303_I.pdb                              0.00532         -1.28395
r_model-612_I.pdb                              0.00526         -1.28690
r_model-1233_I.pdb                             0.00517         -1.29148
r_model-423_I.pdb                              0.00516         -1.29205
r_model-1352_I.pdb                             0.00516         -1.29203
r_model-463_I.pdb                              0.00511         -1.29456
r_model-267_R.pdb                              0.00509         -1.29589
r_model-385_R.pdb                              0.00506         -1.29715
r_model-432_I.pdb                              0.00503         -1.29887
r_model-354_I.pdb                              0.00502         -1.29938
r_model-1143_I.pdb                             0.00502         -1.29934
r_model-563_I.pdb                              0.00496         -1.30239
r_model-598_I.pdb                              0.00494         -1.30338
r_model-1106_R.pdb                             0.00494         -1.30322
r_model-628_I.pdb                              0.00488         -1.30658
r_model-1012_I.pdb                             0.00482         -1.30960
r_model-295_I.pdb                              0.00475         -1.31297
r_model-1280_I.pdb                             0.00473         -1.31405
r_model-320_I.pdb                              0.00470         -1.31543
r_model-171_I.pdb                              0.00470         -1.31550
r_model-1312_I.pdb                             0.00468         -1.31648
r_model-104_R.pdb                              0.00466         -1.31743
r_model-1007_I.pdb                             0.00465         -1.31786
r_model-689_I.pdb                              0.00454         -1.32367
r_model-700_I.pdb                              0.00452         -1.32434
r_model-395_I.pdb                              0.00452         -1.32434
r_model-544_I.pdb                              0.00450         -1.32576
r_model-943_I.pdb                              0.00441         -1.32988
r_model-1041_R.pdb                             0.00437         -1.33207
r_model-954_I.pdb                              0.00434         -1.33383
r_model-1384_R.pdb                             0.00434         -1.33360
r_model-437_I.pdb                              0.00432         -1.33448
r_model-843_I.pdb                              0.00431         -1.33533
r_model-1027_I.pdb                             0.00424         -1.33873
r_model-621_R.pdb                              0.00422         -1.33993
r_model-721_R.pdb                              0.00418         -1.34171
r_model-470_I.pdb                              0.00417         -1.34240
r_model-145_I.pdb                              0.00411         -1.34541
r_model-1001_I.pdb                             0.00407         -1.34737
r_model-251_R.pdb                              0.00404         -1.34892
r_model-94_R.pdb                               0.00400         -1.35083
r_model-903_I.pdb                              0.00400         -1.35083
r_model-30_R.pdb                               0.00400         -1.35095
r_model-269_I.pdb                              0.00399         -1.35118
r_model-1333_I.pdb                             0.00395         -1.35358
r_model-520_I.pdb                              0.00394         -1.35362
r_model-1020_I.pdb                             0.00391         -1.35519
r_model-237_I.pdb                              0.00389         -1.35628
r_model-864_I.pdb                              0.00385         -1.35836
r_model-1139_I.pdb                             0.00384         -1.35903
r_model-900_R.pdb                              0.00354         -1.37386
r_model-285_I.pdb                              0.00353         -1.37466
r_model-781_I.pdb                              0.00349         -1.37658
r_model-738_I.pdb                              0.00349         -1.37636
r_model-652_I.pdb                              0.00310         -1.39621
r_model-322_I.pdb                              0.00303         -1.39994
r_model-1137_I.pdb                             0.00295         -1.40375
r_model-313_I.pdb                              0.00293         -1.40481
r_model-1286_I.pdb                             0.00289         -1.40701
r_model-1134_I.pdb                             0.00287         -1.40790
r_model-1064_I.pdb                             0.00287         -1.40779
r_model-3_I.pdb                                0.00280         -1.41144
r_model-1128_I.pdb                             0.00277         -1.41286
r_model-727_I.pdb                              0.00276         -1.41351
r_model-763_I.pdb                              0.00269         -1.41682
r_model-1144_R.pdb                             0.00265         -1.41933
r_model-1382_I.pdb                             0.00262         -1.42065
r_model-515_I.pdb                              0.00259         -1.42231
r_model-1341_R.pdb                             0.00257         -1.42306
r_model-1317_I.pdb                             0.00250         -1.42667
r_model-1060_I.pdb                             0.00250         -1.42667
r_model-1019_I.pdb                             0.00248         -1.42753
r_model-926_I.pdb                              0.00247         -1.42837
r_model-90_I.pdb                               0.00245         -1.42925
r_model-629_I.pdb                              0.00242         -1.43059
r_model-1158_R.pdb                             0.00234         -1.43469
r_model-1056_I.pdb                             0.00229         -1.43734
r_model-841_R.pdb                              0.00227         -1.43826
r_model-766_I.pdb                              0.00217         -1.44339
r_model-642_I.pdb                              0.00201         -1.45150
r_model-740_I.pdb                              0.00190         -1.45677
r_model-226_I.pdb                              0.00187         -1.45827
r_model-388_I.pdb                              0.00183         -1.46032
r_model-390_I.pdb                              0.00179         -1.46234
r_model-1203_I.pdb                             0.00176         -1.46399
r_model-600_I.pdb                              0.00170         -1.46695
r_model-1226_I.pdb                             0.00162         -1.47130
r_model-533_I.pdb                              0.00159         -1.47272
r_model-1302_I.pdb                             0.00154         -1.47529
r_model-595_I.pdb                              0.00151         -1.47692
r_model-1284_I.pdb                             0.00151         -1.47654
r_model-1004_I.pdb                             0.00143         -1.48084
