# Supplementary material for: Introducing a Clustering Step in a Consensus Approach for the Scoring of Protein-Protein Docking Models
Source: PLoS One. 2016 Nov 15;11(11):e0166460. doi: 10.1371/journal.pone.0166460 (PMC5112798; doi:10.1371/journal.pone.0166460)
Supplement: S1 Data — (TGZ) [file pone.0166460.s001.tgz › Oliva-Repository-PlosOne/CONSRANK/T72.out]

r_model-1859.pdb                               0.07823          5.79290
r_model-1001.pdb                               0.06182          4.40389
r_model-1575.pdb                               0.05858          4.12965
r_model-1202.pdb                               0.05858          4.13030
r_model-1404.pdb                               0.05835          4.11065
r_model-1672.pdb                               0.05792          4.07434
r_model-1823.pdb                               0.05672          3.97257
r_model-1666.pdb                               0.05598          3.91002
r_model-1134.pdb                               0.05591          3.90385
r_model-1399.pdb                               0.05571          3.88687
r_model-1838.pdb                               0.05556          3.87401
r_model-1145.pdb                               0.05534          3.85600
r_model-1563.pdb                               0.05525          3.84829
r_model-1493.pdb                               0.05441          3.77729
r_model-1062.pdb                               0.05361          3.70939
r_model-1509.pdb                               0.05347          3.69781
r_model-1336.pdb                               0.05306          3.66309
r_model-1321.pdb                               0.05306          3.66309
r_model-1370.pdb                               0.05291          3.65046
r_model-1699.pdb                               0.05262          3.62560
r_model-1642.pdb                               0.05252          3.61679
r_model-1088.pdb                               0.05233          3.60068
r_model-1851.pdb                               0.05202          3.57469
r_model-1869.pdb                               0.05197          3.57049
r_model-1696.pdb                               0.05135          3.51801
r_model-1656.pdb                               0.05053          3.44842
r_model-1315.pdb                               0.05053          3.44842
r_model-1649.pdb                               0.04974          3.38172
r_model-1491.pdb                               0.04964          3.37371
r_model-1574.pdb                               0.04963          3.37266
r_model-1167.pdb                               0.04902          3.32046
r_model-1416.pdb                               0.04839          3.26743
r_model-1106.pdb                               0.04775          3.21331
r_model-1788.pdb                               0.04712          3.15996
r_model-1764.pdb                               0.04693          3.14386
r_model-1405.pdb                               0.04627          3.08819
r_model-1369.pdb                               0.04612          3.07507
r_model-1173.pdb                               0.04591          3.05748
r_model-1447.pdb                               0.04544          3.01797
r_model-1798.pdb                               0.04478          2.96241
r_model-1372.pdb                               0.04457          2.94389
r_model-1737.pdb                               0.04455          2.94213
r_model-1822.pdb                               0.04422          2.91457
r_model-1019.pdb                               0.04286          2.79972
r_model-1853.pdb                               0.04215          2.73952
r_model-1540.pdb                               0.04143          2.67883
r_model-1647.pdb                               0.04142          2.67755
r_model-1112.pdb                               0.04103          2.64448
r_model-1242.pdb                               0.04079          2.62411
r_model-1160.pdb                               0.04072          2.61876
r_model-1810.pdb                               0.04034          2.58583
r_model-1641.pdb                               0.03987          2.54674
r_model-1229.pdb                               0.03939          2.50558
r_model-1746.pdb                               0.03743          2.33988
r_model-1449.pdb                               0.03735          2.33273
r_model-1335.pdb                               0.03689          2.29392
r_model-1235.pdb                               0.03656          2.26661
r_model-1791.pdb                               0.03623          2.23830
r_model-1397.pdb                               0.03507          2.14032
r_model-1607.pdb                               0.03487          2.12360
r_model-1384.pdb                               0.03466          2.10515
r_model-1629.pdb                               0.03462          2.10211
r_model-1025.pdb                               0.03456          2.09660
r_model-1326.pdb                               0.03425          2.07076
r_model-1778.pdb                               0.03420          2.06648
r_model-1078.pdb                               0.03373          2.02715
r_model-1486.pdb                               0.03334          1.99384
r_model-1744.pdb                               0.03272          1.94130
r_model-1721.pdb                               0.03237          1.91173
r_model-1395.pdb                               0.03228          1.90368
r_model-1126.pdb                               0.03203          1.88299
r_model-1208.pdb                               0.03163          1.84933
r_model-1254.pdb                               0.03159          1.84556
r_model-1523.pdb                               0.03128          1.81906
r_model-1147.pdb                               0.03071          1.77155
r_model-1817.pdb                               0.03011          1.72041
r_model-1598.pdb                               0.02996          1.70795
r_model-1732.pdb                               0.02933          1.65426
r_model-1662.pdb                               0.02919          1.64222
r_model-1529.pdb                               0.02823          1.56106
r_model-1499.pdb                               0.02697          1.45492
r_model-1141.pdb                               0.02664          1.42659
r_model-1784.pdb                               0.02568          1.34564
r_model-1164.pdb                               0.02421          1.22075
r_model-1758.pdb                               0.02273          1.09544
r_model-1004.pdb                               0.02258          1.08318
r_model-1650.pdb                               0.02080          0.93263
r_model-1685.pdb                               0.01975          0.84346
r_model-1651.pdb                               0.01860          0.74617
r_model-1600.pdb                               0.01813          0.70649
r_model-1442.pdb                               0.01789          0.68634
r_model-1527.pdb                               0.01787          0.68480
r_model-1880.pdb                               0.01775          0.67429
r_model-1218.pdb                               0.01739          0.64416
r_model-1290.pdb                               0.01724          0.63140
r_model-1620.pdb                               0.01718          0.62579
r_model-1592.pdb                               0.01692          0.60419
r_model-1360.pdb                               0.01671          0.58609
r_model-1222.pdb                               0.01636          0.55649
r_model-1095.pdb                               0.01636          0.55649
r_model-1301.pdb                               0.01627          0.54883
r_model-1680.pdb                               0.01601          0.52668
r_model-1274.pdb                               0.01591          0.51888
r_model-1131.pdb                               0.01589          0.51685
r_model-1038.pdb                               0.01562          0.49387
r_model-1640.pdb                               0.01561          0.49307
r_model-1055.pdb                               0.01555          0.48766
r_model-1794.pdb                               0.01547          0.48146
r_model-1888.pdb                               0.01532          0.46837
r_model-1129.pdb                               0.01530          0.46672
r_model-1723.pdb                               0.01514          0.45361
r_model-1339.pdb                               0.01481          0.42583
r_model-1551.pdb                               0.01466          0.41249
r_model-1248.pdb                               0.01457          0.40547
r_model-1906.pdb                               0.01455          0.40326
r_model-1205.pdb                               0.01452          0.40080
r_model-1610.pdb                               0.01447          0.39635
r_model-1454.pdb                               0.01446          0.39553
r_model-1044.pdb                               0.01433          0.38476
r_model-1659.pdb                               0.01415          0.36946
r_model-1220.pdb                               0.01412          0.36674
r_model-1357.pdb                               0.01408          0.36395
r_model-1561.pdb                               0.01399          0.35575
r_model-1403.pdb                               0.01399          0.35575
r_model-1704.pdb                               0.01397          0.35407
r_model-1451.pdb                               0.01397          0.35459
r_model-1430.pdb                               0.01397          0.35395
r_model-1188.pdb                               0.01397          0.35459
r_model-1708.pdb                               0.01394          0.35196
r_model-1083.pdb                               0.01364          0.32639
r_model-1514.pdb                               0.01363          0.32572
r_model-1340.pdb                               0.01359          0.32255
r_model-1515.pdb                               0.01348          0.31309
r_model-1054.pdb                               0.01320          0.28896
r_model-1323.pdb                               0.01319          0.28855
r_model-1729.pdb                               0.01316          0.28553
r_model-1862.pdb                               0.01309          0.27952
r_model-1306.pdb                               0.01297          0.26935
r_model-1487.pdb                               0.01296          0.26874
r_model-1057.pdb                               0.01295          0.26774
r_model-1257.pdb                               0.01289          0.26292
r_model-1295.pdb                               0.01288          0.26226
r_model-1053.pdb                               0.01285          0.25943
r_model-1028.pdb                               0.01283          0.25745
r_model-1155.pdb                               0.01276          0.25202
r_model-1031.pdb                               0.01265          0.24266
r_model-1443.pdb                               0.01264          0.24210
r_model-1897.pdb                               0.01258          0.23687
r_model-1382.pdb                               0.01255          0.23456
r_model-1269.pdb                               0.01252          0.23200
r_model-1477.pdb                               0.01248          0.22860
r_model-1047.pdb                               0.01240          0.22144
r_model-1844.pdb                               0.01233          0.21542
r_model-1639.pdb                               0.01233          0.21583
r_model-1760.pdb                               0.01232          0.21454
r_model-1733.pdb                               0.01229          0.21204
r_model-1835.pdb                               0.01227          0.21041
r_model-1668.pdb                               0.01225          0.20842
r_model-1394.pdb                               0.01218          0.20244
r_model-1098.pdb                               0.01216          0.20147
r_model-1694.pdb                               0.01215          0.20049
r_model-1413.pdb                               0.01214          0.19965
r_model-1354.pdb                               0.01207          0.19314
r_model-1701.pdb                               0.01206          0.19263
r_model-1333.pdb                               0.01205          0.19151
r_model-1619.pdb                               0.01204          0.19057
r_model-1409.pdb                               0.01203          0.18977
r_model-1904.pdb                               0.01195          0.18345
r_model-1303.pdb                               0.01187          0.17633
r_model-1727.pdb                               0.01180          0.17047
r_model-1909.pdb                               0.01174          0.16520
r_model-1502.pdb                               0.01169          0.16125
r_model-1346.pdb                               0.01167          0.15997
r_model-1305.pdb                               0.01166          0.15846
r_model-1657.pdb                               0.01164          0.15717
r_model-1498.pdb                               0.01164          0.15736
r_model-1511.pdb                               0.01155          0.14964
r_model-1203.pdb                               0.01151          0.14605
r_model-1848.pdb                               0.01149          0.14486
r_model-1056.pdb                               0.01145          0.14082
r_model-1440.pdb                               0.01144          0.13992
r_model-1401.pdb                               0.01139          0.13637
r_model-1484.pdb                               0.01128          0.12641
r_model-1780.pdb                               0.01124          0.12363
r_model-1550.pdb                               0.01124          0.12363
r_model-1761.pdb                               0.01123          0.12272
r_model-1740.pdb                               0.01120          0.12011
r_model-1271.pdb                               0.01119          0.11916
r_model-1140.pdb                               0.01116          0.11629
r_model-1406.pdb                               0.01115          0.11598
r_model-1408.pdb                               0.01114          0.11445
r_model-1231.pdb                               0.01113          0.11385
r_model-1691.pdb                               0.01111          0.11251
r_model-1343.pdb                               0.01110          0.11120
r_model-1536.pdb                               0.01108          0.10964
r_model-1051.pdb                               0.01108          0.10964
r_model-1026.pdb                               0.01107          0.10887
r_model-1873.pdb                               0.01101          0.10370
r_model-1245.pdb                               0.01094          0.09797
r_model-1347.pdb                               0.01083          0.08897
r_model-1546.pdb                               0.01078          0.08474
r_model-1199.pdb                               0.01077          0.08335
r_model-1388.pdb                               0.01075          0.08163
r_model-1266.pdb                               0.01070          0.07753
r_model-1356.pdb                               0.01069          0.07690
r_model-1209.pdb                               0.01069          0.07632
r_model-1123.pdb                               0.01066          0.07381
r_model-1903.pdb                               0.01065          0.07356
r_model-1082.pdb                               0.01065          0.07377
r_model-1251.pdb                               0.01060          0.06923
r_model-1807.pdb                               0.01059          0.06861
r_model-1570.pdb                               0.01059          0.06851
r_model-1153.pdb                               0.01057          0.06655
r_model-1198.pdb                               0.01055          0.06496
r_model-1671.pdb                               0.01053          0.06287
r_model-1787.pdb                               0.01045          0.05682
r_model-1243.pdb                               0.01043          0.05476
r_model-1284.pdb                               0.01038          0.05080
r_model-1520.pdb                               0.01037          0.04985
r_model-1328.pdb                               0.01037          0.04923
r_model-1646.pdb                               0.01035          0.04795
r_model-1267.pdb                               0.01035          0.04819
r_model-1069.pdb                               0.01029          0.04310
r_model-1892.pdb                               0.01026          0.04052
r_model-1706.pdb                               0.01025          0.03913
r_model-1818.pdb                               0.01023          0.03797
r_model-1029.pdb                               0.01020          0.03517
r_model-1776.pdb                               0.01013          0.02949
r_model-1390.pdb                               0.01012          0.02852
r_model-1483.pdb                               0.01011          0.02796
r_model-1418.pdb                               0.01008          0.02521
r_model-1132.pdb                               0.01006          0.02367
r_model-1421.pdb                               0.01002          0.01962
r_model-1569.pdb                               0.00994          0.01365
r_model-1460.pdb                               0.00994          0.01320
r_model-1151.pdb                               0.00990          0.01000
r_model-1398.pdb                               0.00988          0.00802
r_model-1863.pdb                               0.00987          0.00736
r_model-1120.pdb                               0.00987          0.00736
r_model-1612.pdb                               0.00983          0.00364
r_model-1462.pdb                               0.00983          0.00425
r_model-1875.pdb                               0.00981          0.00241
r_model-1177.pdb                               0.00980          0.00106
r_model-1912.pdb                               0.00975         -0.00242
r_model-1882.pdb                               0.00971         -0.00633
r_model-1309.pdb                               0.00971         -0.00620
r_model-1075.pdb                               0.00971         -0.00603
r_model-1237.pdb                               0.00970         -0.00709
r_model-1314.pdb                               0.00969         -0.00764
r_model-1125.pdb                               0.00968         -0.00912
r_model-1086.pdb                               0.00966         -0.01020
r_model-1597.pdb                               0.00964         -0.01207
r_model-1391.pdb                               0.00963         -0.01270
r_model-1322.pdb                               0.00961         -0.01435
r_model-1465.pdb                               0.00958         -0.01721
r_model-1236.pdb                               0.00958         -0.01692
r_model-1380.pdb                               0.00957         -0.01778
r_model-1414.pdb                               0.00954         -0.02067
r_model-1616.pdb                               0.00953         -0.02151
r_model-1601.pdb                               0.00953         -0.02140
r_model-1378.pdb                               0.00953         -0.02109
r_model-1076.pdb                               0.00952         -0.02216
r_model-1415.pdb                               0.00949         -0.02455
r_model-1180.pdb                               0.00947         -0.02631
r_model-1139.pdb                               0.00947         -0.02664
r_model-1728.pdb                               0.00945         -0.02807
r_model-1579.pdb                               0.00945         -0.02843
r_model-1094.pdb                               0.00944         -0.02880
r_model-1870.pdb                               0.00943         -0.02964
r_model-1512.pdb                               0.00942         -0.03074
r_model-1757.pdb                               0.00939         -0.03331
r_model-1830.pdb                               0.00936         -0.03579
r_model-1890.pdb                               0.00932         -0.03953
r_model-1352.pdb                               0.00931         -0.04023
r_model-1048.pdb                               0.00931         -0.03990
r_model-1583.pdb                               0.00928         -0.04238
r_model-1547.pdb                               0.00926         -0.04455
r_model-1742.pdb                               0.00924         -0.04622
r_model-1191.pdb                               0.00921         -0.04891
r_model-1910.pdb                               0.00911         -0.05659
r_model-1832.pdb                               0.00911         -0.05720
r_model-1278.pdb                               0.00911         -0.05720
r_model-1707.pdb                               0.00906         -0.06155
r_model-1775.pdb                               0.00905         -0.06207
r_model-1150.pdb                               0.00903         -0.06342
r_model-1849.pdb                               0.00900         -0.06608
r_model-1678.pdb                               0.00900         -0.06665
r_model-1374.pdb                               0.00897         -0.06922
r_model-1039.pdb                               0.00895         -0.07082
r_model-1448.pdb                               0.00894         -0.07180
r_model-1673.pdb                               0.00892         -0.07327
r_model-1501.pdb                               0.00890         -0.07488
r_model-1233.pdb                               0.00890         -0.07515
r_model-1115.pdb                               0.00890         -0.07515
r_model-1355.pdb                               0.00887         -0.07728
r_model-1211.pdb                               0.00883         -0.08040
r_model-1005.pdb                               0.00882         -0.08129
r_model-1111.pdb                               0.00879         -0.08444
r_model-1058.pdb                               0.00875         -0.08723
r_model-1496.pdb                               0.00873         -0.08891
r_model-1410.pdb                               0.00872         -0.08967
r_model-1538.pdb                               0.00871         -0.09079
r_model-1840.pdb                               0.00863         -0.09724
r_model-1444.pdb                               0.00853         -0.10617
r_model-1797.pdb                               0.00852         -0.10657
r_model-1730.pdb                               0.00850         -0.10842
r_model-1907.pdb                               0.00848         -0.10991
r_model-1681.pdb                               0.00846         -0.11180
r_model-1244.pdb                               0.00845         -0.11248
r_model-1377.pdb                               0.00841         -0.11635
r_model-1289.pdb                               0.00841         -0.11612
r_model-1769.pdb                               0.00840         -0.11707
r_model-1739.pdb                               0.00838         -0.11885
r_model-1434.pdb                               0.00838         -0.11882
r_model-1495.pdb                               0.00835         -0.12111
r_model-1116.pdb                               0.00835         -0.12153
r_model-1007.pdb                               0.00835         -0.12102
r_model-1611.pdb                               0.00834         -0.12214
r_model-1259.pdb                               0.00830         -0.12516
r_model-1288.pdb                               0.00828         -0.12744
r_model-1101.pdb                               0.00826         -0.12860
r_model-1302.pdb                               0.00825         -0.12948
r_model-1872.pdb                               0.00823         -0.13162
r_model-1559.pdb                               0.00823         -0.13136
r_model-1436.pdb                               0.00823         -0.13171
r_model-1210.pdb                               0.00822         -0.13221
r_model-1887.pdb                               0.00821         -0.13310
r_model-1455.pdb                               0.00821         -0.13313
r_model-1417.pdb                               0.00821         -0.13353
r_model-1643.pdb                               0.00820         -0.13410
r_model-1470.pdb                               0.00818         -0.13528
r_model-1741.pdb                               0.00813         -0.14014
r_model-1317.pdb                               0.00807         -0.14510
r_model-1275.pdb                               0.00804         -0.14793
r_model-1070.pdb                               0.00804         -0.14742
r_model-1138.pdb                               0.00802         -0.14959
r_model-1332.pdb                               0.00801         -0.14968
r_model-1190.pdb                               0.00800         -0.15073
r_model-1466.pdb                               0.00797         -0.15365
r_model-1779.pdb                               0.00794         -0.15641
r_model-1022.pdb                               0.00794         -0.15599
r_model-1431.pdb                               0.00789         -0.16028
r_model-1783.pdb                               0.00788         -0.16077
r_model-1858.pdb                               0.00785         -0.16382
r_model-1009.pdb                               0.00783         -0.16547
r_model-1008.pdb                               0.00783         -0.16498
r_model-1812.pdb                               0.00782         -0.16636
r_model-1228.pdb                               0.00775         -0.17172
r_model-1828.pdb                               0.00774         -0.17322
r_model-1687.pdb                               0.00774         -0.17301
r_model-1842.pdb                               0.00772         -0.17433
r_model-1868.pdb                               0.00770         -0.17646
r_model-1535.pdb                               0.00764         -0.18178
r_model-1839.pdb                               0.00763         -0.18225
r_model-1754.pdb                               0.00761         -0.18359
r_model-1809.pdb                               0.00759         -0.18562
r_model-1194.pdb                               0.00758         -0.18669
r_model-1279.pdb                               0.00757         -0.18734
r_model-1433.pdb                               0.00755         -0.18891
r_model-1606.pdb                               0.00753         -0.19105
r_model-1513.pdb                               0.00752         -0.19178
r_model-1599.pdb                               0.00751         -0.19275
r_model-1146.pdb                               0.00751         -0.19230
r_model-1000.pdb                               0.00749         -0.19408
r_model-1634.pdb                               0.00744         -0.19812
r_model-1588.pdb                               0.00743         -0.19947
r_model-1552.pdb                               0.00742         -0.20041
r_model-1087.pdb                               0.00738         -0.20378
r_model-1665.pdb                               0.00734         -0.20671
r_model-1261.pdb                               0.00734         -0.20665
r_model-1457.pdb                               0.00732         -0.20840
r_model-1861.pdb                               0.00729         -0.21121
r_model-1363.pdb                               0.00729         -0.21070
r_model-1100.pdb                               0.00727         -0.21297
r_model-1096.pdb                               0.00726         -0.21378
r_model-1541.pdb                               0.00725         -0.21405
r_model-1287.pdb                               0.00723         -0.21578
r_model-1224.pdb                               0.00722         -0.21670
r_model-1772.pdb                               0.00715         -0.22257
r_model-1675.pdb                               0.00715         -0.22312
r_model-1821.pdb                               0.00714         -0.22365
r_model-1441.pdb                               0.00714         -0.22341
r_model-1815.pdb                               0.00708         -0.22897
r_model-1492.pdb                               0.00708         -0.22902
r_model-1338.pdb                               0.00707         -0.22969
r_model-1698.pdb                               0.00706         -0.23080
r_model-1591.pdb                               0.00701         -0.23440
r_model-1482.pdb                               0.00701         -0.23515
r_model-1459.pdb                               0.00701         -0.23515
r_model-1833.pdb                               0.00700         -0.23539
r_model-1181.pdb                               0.00700         -0.23600
r_model-1702.pdb                               0.00699         -0.23682
r_model-1437.pdb                               0.00697         -0.23797
r_model-1902.pdb                               0.00696         -0.23909
r_model-1316.pdb                               0.00692         -0.24221
r_model-1350.pdb                               0.00691         -0.24336
r_model-1618.pdb                               0.00688         -0.24581
r_model-1898.pdb                               0.00687         -0.24676
r_model-1092.pdb                               0.00687         -0.24650
r_model-1884.pdb                               0.00685         -0.24860
r_model-1375.pdb                               0.00685         -0.24824
r_model-1152.pdb                               0.00682         -0.25060
r_model-1792.pdb                               0.00680         -0.25246
r_model-1504.pdb                               0.00678         -0.25454
r_model-1576.pdb                               0.00677         -0.25496
r_model-1752.pdb                               0.00675         -0.25676
r_model-1478.pdb                               0.00675         -0.25662
r_model-1068.pdb                               0.00674         -0.25800
r_model-1636.pdb                               0.00673         -0.25867
r_model-1179.pdb                               0.00673         -0.25862
r_model-1161.pdb                               0.00673         -0.25826
r_model-1012.pdb                               0.00673         -0.25808
r_model-1782.pdb                               0.00669         -0.26193
r_model-1255.pdb                               0.00669         -0.26214
r_model-1667.pdb                               0.00667         -0.26342
r_model-1693.pdb                               0.00666         -0.26468
r_model-1562.pdb                               0.00666         -0.26434
r_model-1819.pdb                               0.00664         -0.26597
r_model-1802.pdb                               0.00663         -0.26729
r_model-1911.pdb                               0.00660         -0.26906
r_model-1474.pdb                               0.00653         -0.27527
r_model-1450.pdb                               0.00651         -0.27674
r_model-1874.pdb                               0.00650         -0.27762
r_model-1286.pdb                               0.00650         -0.27818
r_model-1589.pdb                               0.00649         -0.27897
r_model-1661.pdb                               0.00648         -0.27924
r_model-1621.pdb                               0.00647         -0.28048
r_model-1170.pdb                               0.00647         -0.28024
r_model-1310.pdb                               0.00646         -0.28151
r_model-1344.pdb                               0.00641         -0.28514
r_model-1584.pdb                               0.00640         -0.28615
r_model-1899.pdb                               0.00637         -0.28897
r_model-1719.pdb                               0.00635         -0.29044
r_model-1777.pdb                               0.00634         -0.29159
r_model-1420.pdb                               0.00631         -0.29432
r_model-1081.pdb                               0.00630         -0.29452
r_model-1376.pdb                               0.00628         -0.29633
r_model-1264.pdb                               0.00628         -0.29651
r_model-1905.pdb                               0.00627         -0.29769
r_model-1893.pdb                               0.00627         -0.29694
r_model-1670.pdb                               0.00622         -0.30156
r_model-1845.pdb                               0.00621         -0.30274
r_model-1793.pdb                               0.00620         -0.30330
r_model-1759.pdb                               0.00620         -0.30330
r_model-1368.pdb                               0.00619         -0.30440
r_model-1256.pdb                               0.00618         -0.30468
r_model-1016.pdb                               0.00618         -0.30458
r_model-1506.pdb                               0.00617         -0.30550
r_model-1801.pdb                               0.00614         -0.30870
r_model-1766.pdb                               0.00614         -0.30838
r_model-1555.pdb                               0.00613         -0.30920
r_model-1342.pdb                               0.00613         -0.30884
r_model-1770.pdb                               0.00610         -0.31212
r_model-1490.pdb                               0.00610         -0.31190
r_model-1886.pdb                               0.00609         -0.31256
r_model-1756.pdb                               0.00609         -0.31269
r_model-1294.pdb                               0.00607         -0.31410
r_model-1631.pdb                               0.00606         -0.31538
r_model-1609.pdb                               0.00606         -0.31539
r_model-1827.pdb                               0.00605         -0.31629
r_model-1156.pdb                               0.00605         -0.31623
r_model-1549.pdb                               0.00601         -0.31953
r_model-1796.pdb                               0.00598         -0.32229
r_model-1178.pdb                               0.00597         -0.32255
r_model-1174.pdb                               0.00595         -0.32411
r_model-1018.pdb                               0.00593         -0.32581
r_model-1628.pdb                               0.00592         -0.32658
r_model-1252.pdb                               0.00592         -0.32681
r_model-1049.pdb                               0.00591         -0.32744
r_model-1171.pdb                               0.00590         -0.32869
r_model-1790.pdb                               0.00588         -0.33039
r_model-1572.pdb                               0.00588         -0.33057
r_model-1063.pdb                               0.00588         -0.33031
r_model-1327.pdb                               0.00587         -0.33091
r_model-1400.pdb                               0.00585         -0.33266
r_model-1392.pdb                               0.00585         -0.33315
r_model-1548.pdb                               0.00583         -0.33454
r_model-1268.pdb                               0.00583         -0.33454
r_model-1738.pdb                               0.00582         -0.33537
r_model-1825.pdb                               0.00581         -0.33619
r_model-1505.pdb                               0.00581         -0.33622
r_model-1407.pdb                               0.00577         -0.34007
r_model-1718.pdb                               0.00576         -0.34034
r_model-1318.pdb                               0.00575         -0.34146
r_model-1142.pdb                               0.00575         -0.34161
r_model-1531.pdb                               0.00574         -0.34212
r_model-1351.pdb                               0.00574         -0.34227
r_model-1534.pdb                               0.00573         -0.34272
r_model-1149.pdb                               0.00573         -0.34334
r_model-1137.pdb                               0.00572         -0.34366
r_model-1803.pdb                               0.00567         -0.34830
r_model-1337.pdb                               0.00567         -0.34832
r_model-1353.pdb                               0.00565         -0.34942
r_model-1522.pdb                               0.00559         -0.35467
r_model-1871.pdb                               0.00558         -0.35553
r_model-1816.pdb                               0.00557         -0.35627
r_model-1282.pdb                               0.00553         -0.35969
r_model-1614.pdb                               0.00552         -0.36057
r_model-1003.pdb                               0.00551         -0.36208
r_model-1539.pdb                               0.00549         -0.36299
r_model-1422.pdb                               0.00549         -0.36305
r_model-1192.pdb                               0.00548         -0.36425
r_model-1090.pdb                               0.00547         -0.36503
r_model-1074.pdb                               0.00547         -0.36503
r_model-1543.pdb                               0.00546         -0.36617
r_model-1709.pdb                               0.00544         -0.36797
r_model-1480.pdb                               0.00544         -0.36799
r_model-1560.pdb                               0.00540         -0.37127
r_model-1084.pdb                               0.00540         -0.37089
r_model-1633.pdb                               0.00537         -0.37345
r_model-1214.pdb                               0.00536         -0.37414
r_model-1435.pdb                               0.00535         -0.37532
r_model-1260.pdb                               0.00535         -0.37500
r_model-1385.pdb                               0.00534         -0.37632
r_model-1664.pdb                               0.00532         -0.37738
r_model-1396.pdb                               0.00532         -0.37766
r_model-1089.pdb                               0.00531         -0.37852
r_model-1475.pdb                               0.00529         -0.38070
r_model-1215.pdb                               0.00527         -0.38213
r_model-1330.pdb                               0.00525         -0.38355
r_model-1867.pdb                               0.00524         -0.38419
r_model-1805.pdb                               0.00522         -0.38661
r_model-1021.pdb                               0.00521         -0.38717
r_model-1645.pdb                               0.00520         -0.38752
r_model-1040.pdb                               0.00520         -0.38751
r_model-1225.pdb                               0.00518         -0.38966
r_model-1196.pdb                               0.00518         -0.38991
r_model-1528.pdb                               0.00517         -0.39009
r_model-1389.pdb                               0.00516         -0.39096
r_model-1185.pdb                               0.00516         -0.39107
r_model-1299.pdb                               0.00512         -0.39435
r_model-1071.pdb                               0.00512         -0.39506
r_model-1059.pdb                               0.00511         -0.39590
r_model-1585.pdb                               0.00509         -0.39686
r_model-1166.pdb                               0.00509         -0.39744
r_model-1285.pdb                               0.00508         -0.39840
r_model-1124.pdb                               0.00508         -0.39771
r_model-1841.pdb                               0.00507         -0.39870
r_model-1114.pdb                               0.00507         -0.39852
r_model-1571.pdb                               0.00505         -0.40020
r_model-1716.pdb                               0.00504         -0.40127
r_model-1073.pdb                               0.00502         -0.40331
r_model-1545.pdb                               0.00500         -0.40492
r_model-1735.pdb                               0.00496         -0.40829
r_model-1345.pdb                               0.00494         -0.40984
r_model-1438.pdb                               0.00491         -0.41243
r_model-1748.pdb                               0.00488         -0.41460
r_model-1130.pdb                               0.00487         -0.41554
r_model-1590.pdb                               0.00486         -0.41712
r_model-1373.pdb                               0.00486         -0.41671
r_model-1630.pdb                               0.00485         -0.41745
r_model-1494.pdb                               0.00485         -0.41747
r_model-1432.pdb                               0.00484         -0.41837
r_model-1837.pdb                               0.00481         -0.42089
r_model-1658.pdb                               0.00481         -0.42111
r_model-1604.pdb                               0.00481         -0.42115
r_model-1250.pdb                               0.00481         -0.42120
r_model-1133.pdb                               0.00481         -0.42059
r_model-1542.pdb                               0.00480         -0.42162
r_model-1517.pdb                               0.00479         -0.42251
r_model-1258.pdb                               0.00479         -0.42251
r_model-1189.pdb                               0.00478         -0.42382
r_model-1913.pdb                               0.00475         -0.42611
r_model-1635.pdb                               0.00475         -0.42575
r_model-1488.pdb                               0.00475         -0.42572
r_model-1312.pdb                               0.00475         -0.42595
r_model-1207.pdb                               0.00474         -0.42717
r_model-1690.pdb                               0.00473         -0.42811
r_model-1072.pdb                               0.00473         -0.42783
r_model-1143.pdb                               0.00472         -0.42827
r_model-1901.pdb                               0.00470         -0.43053
r_model-1277.pdb                               0.00470         -0.43034
r_model-1304.pdb                               0.00468         -0.43179
r_model-1510.pdb                               0.00467         -0.43317
r_model-1017.pdb                               0.00467         -0.43319
r_model-1402.pdb                               0.00464         -0.43570
r_model-1856.pdb                               0.00463         -0.43626
r_model-1850.pdb                               0.00463         -0.43591
r_model-1424.pdb                               0.00463         -0.43596
r_model-1688.pdb                               0.00462         -0.43714
r_model-1682.pdb                               0.00462         -0.43732
r_model-1445.pdb                               0.00462         -0.43726
r_model-1093.pdb                               0.00462         -0.43664
r_model-1331.pdb                               0.00461         -0.43795
r_model-1800.pdb                               0.00459         -0.43945
r_model-1594.pdb                               0.00456         -0.44234
r_model-1564.pdb                               0.00455         -0.44301
r_model-1500.pdb                               0.00455         -0.44316
r_model-1383.pdb                               0.00454         -0.44371
r_model-1367.pdb                               0.00454         -0.44365
r_model-1121.pdb                               0.00453         -0.44486
r_model-1320.pdb                               0.00452         -0.44579
r_model-1158.pdb                               0.00446         -0.45092
r_model-1530.pdb                               0.00444         -0.45266
r_model-1736.pdb                               0.00442         -0.45411
r_model-1270.pdb                               0.00442         -0.45377
r_model-1676.pdb                               0.00440         -0.45560
r_model-1831.pdb                               0.00439         -0.45607
r_model-1686.pdb                               0.00439         -0.45628
r_model-1412.pdb                               0.00438         -0.45763
r_model-1806.pdb                               0.00436         -0.45871
r_model-1280.pdb                               0.00436         -0.45892
r_model-1714.pdb                               0.00435         -0.46007
r_model-1204.pdb                               0.00435         -0.46004
r_model-1900.pdb                               0.00431         -0.46337
r_model-1036.pdb                               0.00431         -0.46294
r_model-1265.pdb                               0.00425         -0.46815
r_model-1217.pdb                               0.00423         -0.46966
r_model-1037.pdb                               0.00423         -0.47007
r_model-1033.pdb                               0.00422         -0.47074
r_model-1043.pdb                               0.00418         -0.47385
r_model-1753.pdb                               0.00412         -0.47968
r_model-1700.pdb                               0.00412         -0.47910
r_model-1829.pdb                               0.00411         -0.48001
r_model-1238.pdb                               0.00410         -0.48078
r_model-1176.pdb                               0.00410         -0.48109
r_model-1013.pdb                               0.00410         -0.48117
r_model-1689.pdb                               0.00407         -0.48378
r_model-1329.pdb                               0.00407         -0.48378
r_model-1107.pdb                               0.00407         -0.48360
r_model-1638.pdb                               0.00405         -0.48492
r_model-1710.pdb                               0.00404         -0.48621
r_model-1580.pdb                               0.00404         -0.48621
r_model-1669.pdb                               0.00403         -0.48728
r_model-1577.pdb                               0.00402         -0.48818
r_model-1226.pdb                               0.00401         -0.48850
r_model-1187.pdb                               0.00401         -0.48850
r_model-1617.pdb                               0.00397         -0.49188
r_model-1573.pdb                               0.00394         -0.49426
r_model-1497.pdb                               0.00394         -0.49467
r_model-1193.pdb                               0.00393         -0.49576
r_model-1865.pdb                               0.00390         -0.49755
r_model-1186.pdb                               0.00387         -0.50084
r_model-1464.pdb                               0.00384         -0.50327
r_model-1032.pdb                               0.00383         -0.50393
r_model-1625.pdb                               0.00382         -0.50444
r_model-1774.pdb                               0.00380         -0.50625
r_model-1596.pdb                               0.00380         -0.50662
r_model-1763.pdb                               0.00379         -0.50726
r_model-1292.pdb                               0.00378         -0.50814
r_model-1010.pdb                               0.00376         -0.51010
r_model-1452.pdb                               0.00375         -0.51088
r_model-1894.pdb                               0.00374         -0.51165
r_model-1883.pdb                               0.00374         -0.51124
r_model-1679.pdb                               0.00372         -0.51339
r_model-1232.pdb                               0.00372         -0.51319
r_model-1195.pdb                               0.00371         -0.51385
r_model-1507.pdb                               0.00370         -0.51522
r_model-1212.pdb                               0.00369         -0.51565
r_model-1201.pdb                               0.00368         -0.51622
r_model-1521.pdb                               0.00367         -0.51755
r_model-1789.pdb                               0.00366         -0.51830
r_model-1379.pdb                               0.00366         -0.51793
r_model-1428.pdb                               0.00365         -0.51936
r_model-1313.pdb                               0.00365         -0.51936
r_model-1468.pdb                               0.00363         -0.52077
r_model-1533.pdb                               0.00360         -0.52300
r_model-1820.pdb                               0.00358         -0.52469
r_model-1622.pdb                               0.00358         -0.52506
r_model-1836.pdb                               0.00357         -0.52594
r_model-1079.pdb                               0.00357         -0.52607
r_model-1866.pdb                               0.00356         -0.52691
r_model-1632.pdb                               0.00356         -0.52642
r_model-1558.pdb                               0.00356         -0.52708
r_model-1843.pdb                               0.00355         -0.52790
r_model-1857.pdb                               0.00354         -0.52818
r_model-1518.pdb                               0.00353         -0.52896
r_model-1213.pdb                               0.00353         -0.52899
r_model-1206.pdb                               0.00353         -0.52965
r_model-1852.pdb                               0.00352         -0.53046
r_model-1110.pdb                               0.00352         -0.53027
r_model-1711.pdb                               0.00350         -0.53190
r_model-1554.pdb                               0.00349         -0.53280
r_model-1366.pdb                               0.00349         -0.53302
r_model-1648.pdb                               0.00348         -0.53358
r_model-1184.pdb                               0.00346         -0.53500
r_model-1439.pdb                               0.00345         -0.53579
r_model-1325.pdb                               0.00345         -0.53639
r_model-1197.pdb                               0.00345         -0.53614
r_model-1692.pdb                               0.00344         -0.53661
r_model-1879.pdb                               0.00342         -0.53888
r_model-1623.pdb                               0.00342         -0.53866
r_model-1262.pdb                               0.00342         -0.53891
r_model-1724.pdb                               0.00340         -0.54006
r_model-1654.pdb                               0.00339         -0.54085
r_model-1652.pdb                               0.00339         -0.54112
r_model-1386.pdb                               0.00339         -0.54097
r_model-1023.pdb                               0.00339         -0.54150
r_model-1834.pdb                               0.00338         -0.54190
r_model-1878.pdb                               0.00336         -0.54342
r_model-1653.pdb                               0.00336         -0.54325
r_model-1781.pdb                               0.00334         -0.54501
r_model-1684.pdb                               0.00333         -0.54602
r_model-1479.pdb                               0.00333         -0.54658
r_model-1109.pdb                               0.00333         -0.54633
r_model-1014.pdb                               0.00333         -0.54661
r_model-1881.pdb                               0.00332         -0.54724
r_model-1674.pdb                               0.00332         -0.54689
r_model-1615.pdb                               0.00332         -0.54692
r_model-1703.pdb                               0.00331         -0.54788
r_model-1566.pdb                               0.00331         -0.54817
r_model-1300.pdb                               0.00331         -0.54828
r_model-1276.pdb                               0.00331         -0.54825
r_model-1159.pdb                               0.00331         -0.54813
r_model-1099.pdb                               0.00331         -0.54813
r_model-1362.pdb                               0.00330         -0.54889
r_model-1249.pdb                               0.00329         -0.54944
r_model-1826.pdb                               0.00328         -0.55023
r_model-1743.pdb                               0.00328         -0.55023
r_model-1034.pdb                               0.00328         -0.55023
r_model-1240.pdb                               0.00326         -0.55187
r_model-1786.pdb                               0.00325         -0.55322
r_model-1042.pdb                               0.00325         -0.55255
r_model-1461.pdb                               0.00324         -0.55412
r_model-1104.pdb                               0.00323         -0.55477
r_model-1644.pdb                               0.00319         -0.55795
r_model-1847.pdb                               0.00317         -0.55998
r_model-1052.pdb                               0.00317         -0.55991
r_model-1726.pdb                               0.00316         -0.56052
r_model-1419.pdb                               0.00316         -0.56052
r_model-1808.pdb                               0.00315         -0.56181
r_model-1608.pdb                               0.00315         -0.56181
r_model-1602.pdb                               0.00315         -0.56181
r_model-1525.pdb                               0.00314         -0.56192
r_model-1476.pdb                               0.00313         -0.56346
r_model-1239.pdb                               0.00310         -0.56567
r_model-1660.pdb                               0.00309         -0.56637
r_model-1489.pdb                               0.00309         -0.56615
r_model-1319.pdb                               0.00308         -0.56729
r_model-1813.pdb                               0.00306         -0.56875
r_model-1626.pdb                               0.00305         -0.57031
r_model-1011.pdb                               0.00305         -0.56961
r_model-1767.pdb                               0.00304         -0.57041
r_model-1064.pdb                               0.00304         -0.57044
r_model-1877.pdb                               0.00299         -0.57534
r_model-1725.pdb                               0.00299         -0.57460
r_model-1663.pdb                               0.00299         -0.57516
r_model-1144.pdb                               0.00295         -0.57872
r_model-1157.pdb                               0.00294         -0.57959
r_model-1876.pdb                               0.00293         -0.58017
r_model-1895.pdb                               0.00292         -0.58110
r_model-1045.pdb                               0.00290         -0.58229
r_model-1824.pdb                               0.00285         -0.58702
r_model-1503.pdb                               0.00285         -0.58700
r_model-1565.pdb                               0.00284         -0.58799
r_model-1119.pdb                               0.00283         -0.58845
r_model-1015.pdb                               0.00283         -0.58867
r_model-1297.pdb                               0.00282         -0.58922
r_model-1568.pdb                               0.00281         -0.58992
r_model-1154.pdb                               0.00280         -0.59108
r_model-1085.pdb                               0.00280         -0.59108
r_model-1526.pdb                               0.00279         -0.59216
r_model-1473.pdb                               0.00279         -0.59190
r_model-1745.pdb                               0.00278         -0.59256
r_model-1715.pdb                               0.00278         -0.59267
r_model-1532.pdb                               0.00278         -0.59308
r_model-1298.pdb                               0.00278         -0.59278
r_model-1712.pdb                               0.00276         -0.59463
r_model-1889.pdb                               0.00275         -0.59494
r_model-1908.pdb                               0.00274         -0.59653
r_model-1241.pdb                               0.00274         -0.59653
r_model-1035.pdb                               0.00269         -0.60035
r_model-1128.pdb                               0.00266         -0.60315
r_model-1860.pdb                               0.00265         -0.60365
r_model-1855.pdb                               0.00264         -0.60448
r_model-1578.pdb                               0.00263         -0.60579
r_model-1485.pdb                               0.00263         -0.60535
r_model-1426.pdb                               0.00263         -0.60521
r_model-1122.pdb                               0.00263         -0.60511
r_model-1427.pdb                               0.00260         -0.60832
r_model-1136.pdb                               0.00258         -0.60959
r_model-1200.pdb                               0.00257         -0.61073
r_model-1113.pdb                               0.00256         -0.61137
r_model-1168.pdb                               0.00255         -0.61197
r_model-1105.pdb                               0.00255         -0.61197
r_model-1182.pdb                               0.00254         -0.61341
r_model-1334.pdb                               0.00253         -0.61373
r_model-1717.pdb                               0.00252         -0.61477
r_model-1183.pdb                               0.00250         -0.61671
r_model-1175.pdb                               0.00250         -0.61637
r_model-1247.pdb                               0.00249         -0.61717
r_model-1118.pdb                               0.00248         -0.61846
r_model-1695.pdb                               0.00247         -0.61916
r_model-1216.pdb                               0.00246         -0.61968
r_model-1519.pdb                               0.00245         -0.62048
r_model-1006.pdb                               0.00245         -0.62031
r_model-1411.pdb                               0.00243         -0.62208
r_model-1165.pdb                               0.00243         -0.62204
r_model-1387.pdb                               0.00240         -0.62452
r_model-1358.pdb                               0.00237         -0.62765
r_model-1080.pdb                               0.00237         -0.62756
r_model-1750.pdb                               0.00236         -0.62802
r_model-1885.pdb                               0.00235         -0.62931
r_model-1677.pdb                               0.00235         -0.62917
r_model-1814.pdb                               0.00234         -0.62985
r_model-1027.pdb                               0.00234         -0.62991
r_model-1291.pdb                               0.00233         -0.63049
r_model-1472.pdb                               0.00232         -0.63172
r_model-1891.pdb                               0.00231         -0.63231
r_model-1108.pdb                               0.00231         -0.63263
r_model-1613.pdb                               0.00230         -0.63304
r_model-1773.pdb                               0.00229         -0.63415
r_model-1765.pdb                               0.00227         -0.63622
r_model-1697.pdb                               0.00227         -0.63622
r_model-1557.pdb                               0.00227         -0.63571
r_model-1734.pdb                               0.00226         -0.63704
r_model-1020.pdb                               0.00226         -0.63633
r_model-1364.pdb                               0.00224         -0.63820
r_model-1041.pdb                               0.00223         -0.63892
r_model-1627.pdb                               0.00222         -0.64019
r_model-1296.pdb                               0.00216         -0.64521
r_model-1795.pdb                               0.00215         -0.64597
r_model-1077.pdb                               0.00213         -0.64817
r_model-1307.pdb                               0.00212         -0.64832
r_model-1219.pdb                               0.00210         -0.65049
r_model-1508.pdb                               0.00208         -0.65165
r_model-1751.pdb                               0.00207         -0.65284
r_model-1896.pdb                               0.00204         -0.65512
r_model-1593.pdb                               0.00204         -0.65569
r_model-1587.pdb                               0.00204         -0.65569
r_model-1060.pdb                               0.00203         -0.65664
r_model-1253.pdb                               0.00202         -0.65722
r_model-1024.pdb                               0.00201         -0.65791
r_model-1365.pdb                               0.00200         -0.65904
r_model-1425.pdb                               0.00199         -0.65994
r_model-1393.pdb                               0.00199         -0.65989
r_model-1768.pdb                               0.00197         -0.66168
r_model-1755.pdb                               0.00196         -0.66247
r_model-1097.pdb                               0.00196         -0.66183
r_model-1605.pdb                               0.00195         -0.66301
r_model-1359.pdb                               0.00195         -0.66309
r_model-1349.pdb                               0.00193         -0.66484
r_model-1785.pdb                               0.00192         -0.66533
r_model-1463.pdb                               0.00192         -0.66560
r_model-1341.pdb                               0.00191         -0.66673
r_model-1846.pdb                               0.00190         -0.66753
r_model-1655.pdb                               0.00190         -0.66715
r_model-1293.pdb                               0.00190         -0.66718
r_model-1273.pdb                               0.00190         -0.66731
r_model-1002.pdb                               0.00190         -0.66764
r_model-1524.pdb                               0.00189         -0.66809
r_model-1458.pdb                               0.00188         -0.66876
r_model-1854.pdb                               0.00186         -0.67053
r_model-1747.pdb                               0.00186         -0.67036
r_model-1581.pdb                               0.00186         -0.67092
r_model-1705.pdb                               0.00184         -0.67194
r_model-1117.pdb                               0.00184         -0.67230
r_model-1135.pdb                               0.00182         -0.67370
r_model-1595.pdb                               0.00181         -0.67466
r_model-1050.pdb                               0.00181         -0.67504
r_model-1749.pdb                               0.00179         -0.67673
r_model-1272.pdb                               0.00179         -0.67667
r_model-1169.pdb                               0.00179         -0.67679
r_model-1582.pdb                               0.00177         -0.67864
r_model-1516.pdb                               0.00177         -0.67845
r_model-1046.pdb                               0.00177         -0.67796
r_model-1469.pdb                               0.00176         -0.67878
r_model-1446.pdb                               0.00173         -0.68190
r_model-1731.pdb                               0.00172         -0.68272
r_model-1467.pdb                               0.00172         -0.68252
r_model-1091.pdb                               0.00172         -0.68221
r_model-1324.pdb                               0.00169         -0.68516
r_model-1066.pdb                               0.00169         -0.68492
r_model-1864.pdb                               0.00167         -0.68641
r_model-1567.pdb                               0.00167         -0.68682
r_model-1720.pdb                               0.00165         -0.68800
r_model-1227.pdb                               0.00165         -0.68842
r_model-1103.pdb                               0.00165         -0.68837
r_model-1553.pdb                               0.00164         -0.68913
r_model-1148.pdb                               0.00164         -0.68913
r_model-1127.pdb                               0.00164         -0.68913
r_model-1102.pdb                               0.00164         -0.68913
r_model-1308.pdb                               0.00162         -0.69115
r_model-1811.pdb                               0.00160         -0.69304
r_model-1771.pdb                               0.00160         -0.69222
r_model-1311.pdb                               0.00160         -0.69269
r_model-1799.pdb                               0.00159         -0.69361
r_model-1453.pdb                               0.00158         -0.69445
r_model-1371.pdb                               0.00158         -0.69428
r_model-1263.pdb                               0.00158         -0.69428
r_model-1429.pdb                               0.00155         -0.69660
r_model-1423.pdb                               0.00155         -0.69685
r_model-1230.pdb                               0.00154         -0.69740
r_model-1456.pdb                               0.00153         -0.69817
r_model-1762.pdb                               0.00150         -0.70132
r_model-1361.pdb                               0.00150         -0.70132
r_model-1381.pdb                               0.00149         -0.70190
r_model-1537.pdb                               0.00148         -0.70269
r_model-1348.pdb                               0.00148         -0.70275
r_model-1163.pdb                               0.00148         -0.70236
r_model-1065.pdb                               0.00148         -0.70290
r_model-1722.pdb                               0.00147         -0.70386
r_model-1713.pdb                               0.00147         -0.70360
r_model-1246.pdb                               0.00142         -0.70765
r_model-1624.pdb                               0.00138         -0.71154
r_model-1162.pdb                               0.00138         -0.71154
r_model-1061.pdb                               0.00137         -0.71228
r_model-1683.pdb                               0.00135         -0.71383
r_model-1637.pdb                               0.00135         -0.71406
r_model-1804.pdb                               0.00134         -0.71472
r_model-1586.pdb                               0.00134         -0.71452
r_model-1067.pdb                               0.00134         -0.71439
r_model-1544.pdb                               0.00131         -0.71691
r_model-1030.pdb                               0.00130         -0.71828
r_model-1603.pdb                               0.00123         -0.72432
r_model-1556.pdb                               0.00123         -0.72386
r_model-1481.pdb                               0.00123         -0.72421
r_model-1283.pdb                               0.00122         -0.72514
r_model-1221.pdb                               0.00121         -0.72569
r_model-1281.pdb                               0.00117         -0.72926
r_model-1172.pdb                               0.00116         -0.73014
r_model-1471.pdb                               0.00114         -0.73161
r_model-1234.pdb                               0.00109         -0.73543
r_model-1223.pdb                               0.00109         -0.73543
