# Supplementary material for: Introducing a Clustering Step in a Consensus Approach for the Scoring of Protein-Protein Docking Models
Source: PLoS One. 2016 Nov 15;11(11):e0166460. doi: 10.1371/journal.pone.0166460 (PMC5112798; doi:10.1371/journal.pone.0166460)
Supplement: S1 Data — (TGZ) [file pone.0166460.s001.tgz › Oliva-Repository-PlosOne/CONSRANK/T79.out]

r_model-1615.pdb                               0.07940          2.41424
r_model-1541.pdb                               0.07884          2.38466
r_model-1547.pdb                               0.07773          2.32622
r_model-1261.pdb                               0.07451          2.15586
r_model-1924.pdb                               0.07333          2.09368
r_model-1459.pdb                               0.07255          2.05222
r_model-1945.pdb                               0.07232          2.04039
r_model-1424.pdb                               0.07229          2.03866
r_model-1765.pdb                               0.07185          2.01566
r_model-1107.pdb                               0.07149          1.99621
r_model-1211.pdb                               0.07134          1.98858
r_model-1155.pdb                               0.07134          1.98858
r_model-1291.pdb                               0.07100          1.97056
r_model-1406.pdb                               0.07028          1.93268
r_model-1602.pdb                               0.07024          1.93016
r_model-1971.pdb                               0.06957          1.89489
r_model-1135.pdb                               0.06903          1.86640
r_model-1004.pdb                               0.06890          1.85927
r_model-1708.pdb                               0.06871          1.84953
r_model-1691.pdb                               0.06848          1.83731
r_model-1182.pdb                               0.06819          1.82175
r_model-1934.pdb                               0.06807          1.81552
r_model-1464.pdb                               0.06755          1.78831
r_model-1452.pdb                               0.06737          1.77867
r_model-1932.pdb                               0.06731          1.77538
r_model-1762.pdb                               0.06730          1.77482
r_model-1095.pdb                               0.06693          1.75535
r_model-1191.pdb                               0.06683          1.74996
r_model-1228.pdb                               0.06675          1.74590
r_model-1235.pdb                               0.06656          1.73559
r_model-1636.pdb                               0.06646          1.73062
r_model-1461.pdb                               0.06635          1.72452
r_model-1137.pdb                               0.06607          1.70970
r_model-1382.pdb                               0.06591          1.70171
r_model-1598.pdb                               0.06569          1.69005
r_model-1682.pdb                               0.06566          1.68831
r_model-1785.pdb                               0.06559          1.68445
r_model-1967.pdb                               0.06538          1.67332
r_model-1098.pdb                               0.06523          1.66526
r_model-1558.pdb                               0.06513          1.66026
r_model-1522.pdb                               0.06496          1.65116
r_model-1003.pdb                               0.06490          1.64833
r_model-1605.pdb                               0.06456          1.63034
r_model-1851.pdb                               0.06431          1.61711
r_model-1170.pdb                               0.06429          1.61564
r_model-1538.pdb                               0.06419          1.61049
r_model-1966.pdb                               0.06418          1.61027
r_model-1764.pdb                               0.06416          1.60869
r_model-1127.pdb                               0.06388          1.59426
r_model-1810.pdb                               0.06371          1.58491
r_model-1332.pdb                               0.06370          1.58489
r_model-1146.pdb                               0.06363          1.58068
r_model-1779.pdb                               0.06362          1.58036
r_model-1571.pdb                               0.06355          1.57671
r_model-1032.pdb                               0.06346          1.57213
r_model-1487.pdb                               0.06345          1.57167
r_model-1741.pdb                               0.06283          1.53867
r_model-1526.pdb                               0.06269          1.53148
r_model-1343.pdb                               0.06268          1.53090
r_model-1297.pdb                               0.06257          1.52498
r_model-1889.pdb                               0.06250          1.52121
r_model-1325.pdb                               0.06249          1.52074
r_model-1969.pdb                               0.06222          1.50656
r_model-1226.pdb                               0.06221          1.50562
r_model-1148.pdb                               0.06213          1.50191
r_model-1059.pdb                               0.06198          1.49383
r_model-1778.pdb                               0.06192          1.49076
r_model-1824.pdb                               0.06188          1.48831
r_model-1324.pdb                               0.06175          1.48171
r_model-1885.pdb                               0.06173          1.48042
r_model-1761.pdb                               0.06158          1.47276
r_model-1012.pdb                               0.06134          1.45966
r_model-1769.pdb                               0.06131          1.45838
r_model-1369.pdb                               0.06128          1.45659
r_model-1989.pdb                               0.06127          1.45629
r_model-1377.pdb                               0.06123          1.45397
r_model-1626.pdb                               0.06121          1.45289
r_model-1895.pdb                               0.06104          1.44430
r_model-1900.pdb                               0.06097          1.44034
r_model-1993.pdb                               0.06093          1.43810
r_model-1355.pdb                               0.06091          1.43710
r_model-1714.pdb                               0.06085          1.43381
r_model-1219.pdb                               0.06076          1.42928
r_model-1205.pdb                               0.06030          1.40501
r_model-1031.pdb                               0.06029          1.40445
r_model-1567.pdb                               0.06026          1.40282
r_model-1001.pdb                               0.06016          1.39753
r_model-1020.pdb                               0.06014          1.39665
r_model-1305.pdb                               0.06010          1.39445
r_model-1695.pdb                               0.06009          1.39406
r_model-1478.pdb                               0.05995          1.38636
r_model-1091.pdb                               0.05992          1.38503
r_model-1445.pdb                               0.05987          1.38216
r_model-1206.pdb                               0.05986          1.38189
r_model-1087.pdb                               0.05977          1.37712
r_model-1481.pdb                               0.05962          1.36873
r_model-1590.pdb                               0.05954          1.36453
r_model-1974.pdb                               0.05941          1.35765
r_model-1354.pdb                               0.05938          1.35649
r_model-1957.pdb                               0.05936          1.35520
r_model-1393.pdb                               0.05936          1.35543
r_model-1379.pdb                               0.05935          1.35476
r_model-1943.pdb                               0.05934          1.35425
r_model-1425.pdb                               0.05930          1.35224
r_model-1905.pdb                               0.05922          1.34769
r_model-1565.pdb                               0.05921          1.34738
r_model-1706.pdb                               0.05919          1.34639
r_model-1531.pdb                               0.05906          1.33933
r_model-1348.pdb                               0.05899          1.33555
r_model-1039.pdb                               0.05898          1.33504
r_model-1025.pdb                               0.05887          1.32941
r_model-1384.pdb                               0.05884          1.32772
r_model-1822.pdb                               0.05882          1.32663
r_model-1594.pdb                               0.05882          1.32688
r_model-1062.pdb                               0.05881          1.32610
r_model-1710.pdb                               0.05873          1.32214
r_model-1816.pdb                               0.05869          1.31962
r_model-1898.pdb                               0.05868          1.31917
r_model-1928.pdb                               0.05861          1.31582
r_model-1673.pdb                               0.05852          1.31084
r_model-1016.pdb                               0.05852          1.31084
r_model-1907.pdb                               0.05851          1.31014
r_model-1754.pdb                               0.05842          1.30532
r_model-1956.pdb                               0.05831          1.29965
r_model-1495.pdb                               0.05825          1.29650
r_model-1402.pdb                               0.05820          1.29372
r_model-1589.pdb                               0.05809          1.28819
r_model-1220.pdb                               0.05800          1.28318
r_model-1034.pdb                               0.05793          1.27981
r_model-1376.pdb                               0.05792          1.27925
r_model-1188.pdb                               0.05789          1.27730
r_model-1548.pdb                               0.05787          1.27650
r_model-1122.pdb                               0.05772          1.26879
r_model-1925.pdb                               0.05770          1.26728
r_model-1760.pdb                               0.05768          1.26626
r_model-1470.pdb                               0.05766          1.26558
r_model-1476.pdb                               0.05763          1.26393
r_model-1600.pdb                               0.05760          1.26200
r_model-1829.pdb                               0.05758          1.26136
r_model-1407.pdb                               0.05753          1.25876
r_model-1496.pdb                               0.05750          1.25703
r_model-1638.pdb                               0.05733          1.24806
r_model-1423.pdb                               0.05719          1.24041
r_model-1102.pdb                               0.05718          1.24013
r_model-1963.pdb                               0.05712          1.23662
r_model-1999.pdb                               0.05711          1.23651
r_model-1306.pdb                               0.05710          1.23603
r_model-1181.pdb                               0.05706          1.23351
r_model-1812.pdb                               0.05700          1.23027
r_model-1657.pdb                               0.05695          1.22784
r_model-1747.pdb                               0.05690          1.22516
r_model-1729.pdb                               0.05677          1.21856
r_model-1847.pdb                               0.05672          1.21587
r_model-1432.pdb                               0.05669          1.21398
r_model-1484.pdb                               0.05655          1.20656
r_model-1370.pdb                               0.05652          1.20491
r_model-1013.pdb                               0.05647          1.20225
r_model-1656.pdb                               0.05633          1.19530
r_model-1840.pdb                               0.05630          1.19330
r_model-1066.pdb                               0.05628          1.19248
r_model-1941.pdb                               0.05626          1.19155
r_model-1723.pdb                               0.05619          1.18786
r_model-1861.pdb                               0.05618          1.18695
r_model-1631.pdb                               0.05606          1.18060
r_model-1891.pdb                               0.05594          1.17461
r_model-1314.pdb                               0.05590          1.17214
r_model-1641.pdb                               0.05589          1.17196
r_model-1050.pdb                               0.05586          1.17047
r_model-1850.pdb                               0.05579          1.16636
r_model-1857.pdb                               0.05571          1.16229
r_model-1287.pdb                               0.05562          1.15767
r_model-1101.pdb                               0.05561          1.15709
r_model-1061.pdb                               0.05557          1.15490
r_model-1110.pdb                               0.05556          1.15415
r_model-1090.pdb                               0.05546          1.14886
r_model-1931.pdb                               0.05529          1.13990
r_model-1326.pdb                               0.05517          1.13376
r_model-1563.pdb                               0.05497          1.12309
r_model-1323.pdb                               0.05497          1.12302
r_model-1830.pdb                               0.05475          1.11150
r_model-1579.pdb                               0.05475          1.11134
r_model-1477.pdb                               0.05457          1.10222
r_model-1311.pdb                               0.05445          1.09553
r_model-1683.pdb                               0.05442          1.09402
r_model-1434.pdb                               0.05440          1.09306
r_model-1930.pdb                               0.05434          1.09014
r_model-1486.pdb                               0.05425          1.08536
r_model-1108.pdb                               0.05424          1.08486
r_model-1894.pdb                               0.05418          1.08119
r_model-1825.pdb                               0.05418          1.08140
r_model-1798.pdb                               0.05414          1.07928
r_model-1551.pdb                               0.05414          1.07951
r_model-1051.pdb                               0.05414          1.07938
r_model-1753.pdb                               0.05412          1.07831
r_model-1735.pdb                               0.05412          1.07831
r_model-1033.pdb                               0.05403          1.07363
r_model-1823.pdb                               0.05401          1.07248
r_model-1854.pdb                               0.05397          1.07025
r_model-1648.pdb                               0.05395          1.06915
r_model-1858.pdb                               0.05391          1.06722
r_model-1019.pdb                               0.05384          1.06364
r_model-1849.pdb                               0.05371          1.05650
r_model-1820.pdb                               0.05371          1.05659
r_model-1587.pdb                               0.05362          1.05185
r_model-1752.pdb                               0.05357          1.04897
r_model-1811.pdb                               0.05353          1.04727
r_model-1029.pdb                               0.05340          1.04046
r_model-1112.pdb                               0.05337          1.03871
r_model-1833.pdb                               0.05329          1.03438
r_model-1743.pdb                               0.05324          1.03179
r_model-1965.pdb                               0.05318          1.02861
r_model-1121.pdb                               0.05316          1.02730
r_model-1131.pdb                               0.05305          1.02187
r_model-1725.pdb                               0.05302          1.02016
r_model-1349.pdb                               0.05300          1.01916
r_model-1700.pdb                               0.05299          1.01856
r_model-1763.pdb                               0.05298          1.01790
r_model-1653.pdb                               0.05297          1.01723
r_model-1527.pdb                               0.05295          1.01649
r_model-1159.pdb                               0.05293          1.01559
r_model-1948.pdb                               0.05288          1.01282
r_model-1917.pdb                               0.05284          1.01053
r_model-1229.pdb                               0.05283          1.00992
r_model-1221.pdb                               0.05270          1.00331
r_model-1787.pdb                               0.05268          1.00238
r_model-1236.pdb                               0.05261          0.99867
r_model-1875.pdb                               0.05257          0.99636
r_model-1493.pdb                               0.05256          0.99603
r_model-1008.pdb                               0.05243          0.98870
r_model-1951.pdb                               0.05223          0.97822
r_model-1818.pdb                               0.05223          0.97822
r_model-1599.pdb                               0.05222          0.97795
r_model-1612.pdb                               0.05215          0.97412
r_model-1176.pdb                               0.05215          0.97425
r_model-1720.pdb                               0.05208          0.97025
r_model-1918.pdb                               0.05199          0.96555
r_model-1866.pdb                               0.05199          0.96572
r_model-1732.pdb                               0.05199          0.96543
r_model-1064.pdb                               0.05198          0.96518
r_model-1338.pdb                               0.05188          0.95962
r_model-1676.pdb                               0.05152          0.94064
r_model-1935.pdb                               0.05145          0.93722
r_model-1880.pdb                               0.05136          0.93233
r_model-1856.pdb                               0.05126          0.92695
r_model-1057.pdb                               0.05098          0.91206
r_model-1337.pdb                               0.05097          0.91164
r_model-1072.pdb                               0.05097          0.91164
r_model-1504.pdb                               0.05091          0.90849
r_model-1363.pdb                               0.05079          0.90201
r_model-1444.pdb                               0.05070          0.89753
r_model-1096.pdb                               0.05069          0.89681
r_model-1177.pdb                               0.05064          0.89434
r_model-1646.pdb                               0.05062          0.89309
r_model-1391.pdb                               0.05058          0.89090
r_model-1838.pdb                               0.05053          0.88827
r_model-1418.pdb                               0.05047          0.88546
r_model-1985.pdb                               0.05041          0.88210
r_model-1380.pdb                               0.04979          0.84954
r_model-1060.pdb                               0.04960          0.83909
r_model-1952.pdb                               0.04952          0.83534
r_model-1164.pdb                               0.04946          0.83196
r_model-1756.pdb                               0.04943          0.83058
r_model-1960.pdb                               0.04927          0.82185
r_model-1759.pdb                               0.04926          0.82157
r_model-1290.pdb                               0.04909          0.81227
r_model-1114.pdb                               0.04907          0.81152
r_model-1727.pdb                               0.04905          0.81023
r_model-1156.pdb                               0.04892          0.80362
r_model-1488.pdb                               0.04891          0.80311
r_model-1189.pdb                               0.04870          0.79178
r_model-1859.pdb                               0.04868          0.79080
r_model-1309.pdb                               0.04856          0.78449
r_model-1557.pdb                               0.04855          0.78378
r_model-1981.pdb                               0.04853          0.78280
r_model-1304.pdb                               0.04842          0.77681
r_model-1606.pdb                               0.04826          0.76846
r_model-1303.pdb                               0.04818          0.76438
r_model-1194.pdb                               0.04810          0.75990
r_model-1088.pdb                               0.04808          0.75875
r_model-1815.pdb                               0.04805          0.75732
r_model-1983.pdb                               0.04801          0.75512
r_model-1709.pdb                               0.04789          0.74897
r_model-1718.pdb                               0.04780          0.74409
r_model-1413.pdb                               0.04777          0.74277
r_model-1394.pdb                               0.04768          0.73783
r_model-1173.pdb                               0.04768          0.73802
r_model-1358.pdb                               0.04767          0.73717
r_model-1998.pdb                               0.04752          0.72942
r_model-1677.pdb                               0.04746          0.72601
r_model-1921.pdb                               0.04744          0.72499
r_model-1414.pdb                               0.04741          0.72355
r_model-1280.pdb                               0.04740          0.72331
r_model-1084.pdb                               0.04740          0.72303
r_model-1685.pdb                               0.04731          0.71852
r_model-1278.pdb                               0.04725          0.71499
r_model-1582.pdb                               0.04719          0.71211
r_model-1569.pdb                               0.04708          0.70607
r_model-1922.pdb                               0.04689          0.69599
r_model-1572.pdb                               0.04682          0.69239
r_model-1570.pdb                               0.04674          0.68813
r_model-1715.pdb                               0.04671          0.68678
r_model-1583.pdb                               0.04651          0.67607
r_model-1400.pdb                               0.04648          0.67418
r_model-1158.pdb                               0.04647          0.67384
r_model-1578.pdb                               0.04642          0.67121
r_model-1730.pdb                               0.04637          0.66880
r_model-1253.pdb                               0.04627          0.66308
r_model-1844.pdb                               0.04626          0.66264
r_model-1698.pdb                               0.04623          0.66112
r_model-1079.pdb                               0.04623          0.66142
r_model-1015.pdb                               0.04622          0.66080
r_model-1353.pdb                               0.04612          0.65521
r_model-1440.pdb                               0.04606          0.65236
r_model-1367.pdb                               0.04605          0.65150
r_model-1591.pdb                               0.04600          0.64886
r_model-1223.pdb                               0.04600          0.64894
r_model-1143.pdb                               0.04600          0.64904
r_model-1396.pdb                               0.04587          0.64234
r_model-1681.pdb                               0.04582          0.63929
r_model-1310.pdb                               0.04577          0.63687
r_model-1239.pdb                               0.04573          0.63504
r_model-1458.pdb                               0.04568          0.63210
r_model-1915.pdb                               0.04559          0.62745
r_model-1654.pdb                               0.04556          0.62566
r_model-1022.pdb                               0.04556          0.62603
r_model-1908.pdb                               0.04546          0.62074
r_model-1068.pdb                               0.04543          0.61894
r_model-1388.pdb                               0.04538          0.61623
r_model-1742.pdb                               0.04535          0.61469
r_model-1502.pdb                               0.04535          0.61447
r_model-1669.pdb                               0.04525          0.60917
r_model-1809.pdb                               0.04518          0.60555
r_model-1503.pdb                               0.04509          0.60089
r_model-1218.pdb                               0.04507          0.59991
r_model-1361.pdb                               0.04505          0.59859
r_model-1647.pdb                               0.04494          0.59330
r_model-1517.pdb                               0.04491          0.59138
r_model-1341.pdb                               0.04490          0.59088
r_model-1230.pdb                               0.04486          0.58882
r_model-1319.pdb                               0.04482          0.58644
r_model-1712.pdb                               0.04465          0.57794
r_model-1364.pdb                               0.04464          0.57695
r_model-1144.pdb                               0.04456          0.57294
r_model-1929.pdb                               0.04452          0.57088
r_model-1520.pdb                               0.04452          0.57067
r_model-1595.pdb                               0.04440          0.56449
r_model-1368.pdb                               0.04427          0.55781
r_model-1906.pdb                               0.04408          0.54734
r_model-1196.pdb                               0.04404          0.54568
r_model-1466.pdb                               0.04397          0.54203
r_model-1265.pdb                               0.04396          0.54098
r_model-1295.pdb                               0.04394          0.54015
r_model-1953.pdb                               0.04389          0.53775
r_model-1774.pdb                               0.04364          0.52452
r_model-1125.pdb                               0.04344          0.51394
r_model-1913.pdb                               0.04341          0.51201
r_model-1699.pdb                               0.04318          0.50015
r_model-1549.pdb                               0.04312          0.49669
r_model-1545.pdb                               0.04283          0.48133
r_model-1489.pdb                               0.04278          0.47877
r_model-1788.pdb                               0.04277          0.47818
r_model-1465.pdb                               0.04271          0.47514
r_model-1704.pdb                               0.04267          0.47293
r_model-1172.pdb                               0.04227          0.45199
r_model-1750.pdb                               0.04204          0.43986
r_model-1260.pdb                               0.04195          0.43505
r_model-1799.pdb                               0.04186          0.43041
r_model-1977.pdb                               0.04178          0.42609
r_model-1733.pdb                               0.04133          0.40244
r_model-1903.pdb                               0.04130          0.40052
r_model-1604.pdb                               0.04129          0.40033
r_model-1892.pdb                               0.04123          0.39708
r_model-1621.pdb                               0.04114          0.39224
r_model-1509.pdb                               0.04110          0.39026
r_model-1282.pdb                               0.04070          0.36876
r_model-1996.pdb                               0.04062          0.36483
r_model-1147.pdb                               0.04058          0.36274
r_model-1274.pdb                               0.03999          0.33140
r_model-1994.pdb                               0.03987          0.32495
r_model-1650.pdb                               0.03983          0.32302
r_model-1807.pdb                               0.03967          0.31471
r_model-1011.pdb                               0.03956          0.30857
r_model-1939.pdb                               0.03952          0.30633
r_model-1757.pdb                               0.03945          0.30303
r_model-1920.pdb                               0.03880          0.26843
r_model-1450.pdb                               0.03873          0.26478
r_model-1933.pdb                               0.03872          0.26425
r_model-1652.pdb                               0.03861          0.25846
r_model-1455.pdb                               0.03853          0.25403
r_model-1640.pdb                               0.03848          0.25137
r_model-1052.pdb                               0.03843          0.24893
r_model-1347.pdb                               0.03839          0.24668
r_model-1744.pdb                               0.03833          0.24382
r_model-1902.pdb                               0.03831          0.24282
r_model-1345.pdb                               0.03829          0.24173
r_model-1213.pdb                               0.03807          0.22978
r_model-1826.pdb                               0.03795          0.22341
r_model-1573.pdb                               0.03790          0.22110
r_model-1855.pdb                               0.03785          0.21830
r_model-1289.pdb                               0.03785          0.21805
r_model-1339.pdb                               0.03781          0.21634
r_model-1482.pdb                               0.03780          0.21545
r_model-1162.pdb                               0.03779          0.21524
r_model-1845.pdb                               0.03778          0.21457
r_model-1346.pdb                               0.03778          0.21442
r_model-1530.pdb                               0.03769          0.20994
r_model-1877.pdb                               0.03736          0.19215
r_model-1203.pdb                               0.03726          0.18693
r_model-1351.pdb                               0.03700          0.17355
r_model-1507.pdb                               0.03688          0.16717
r_model-1141.pdb                               0.03680          0.16276
r_model-1635.pdb                               0.03671          0.15809
r_model-1601.pdb                               0.03667          0.15596
r_model-1035.pdb                               0.03660          0.15197
r_model-1911.pdb                               0.03657          0.15046
r_model-1686.pdb                               0.03656          0.14984
r_model-1988.pdb                               0.03649          0.14665
r_model-1576.pdb                               0.03640          0.14190
r_model-1893.pdb                               0.03638          0.14039
r_model-1076.pdb                               0.03638          0.14039
r_model-1063.pdb                               0.03628          0.13534
r_model-1751.pdb                               0.03618          0.13024
r_model-1250.pdb                               0.03618          0.12996
r_model-1843.pdb                               0.03613          0.12732
r_model-1453.pdb                               0.03609          0.12551
r_model-1860.pdb                               0.03604          0.12240
r_model-1498.pdb                               0.03599          0.11985
r_model-1513.pdb                               0.03598          0.11969
r_model-1737.pdb                               0.03597          0.11903
r_model-1409.pdb                               0.03596          0.11833
r_model-1133.pdb                               0.03593          0.11683
r_model-1128.pdb                               0.03592          0.11618
r_model-1950.pdb                               0.03591          0.11567
r_model-1397.pdb                               0.03585          0.11278
r_model-1190.pdb                               0.03585          0.11239
r_model-1462.pdb                               0.03575          0.10752
r_model-1086.pdb                               0.03575          0.10743
r_model-1145.pdb                               0.03572          0.10565
r_model-1687.pdb                               0.03558          0.09819
r_model-1666.pdb                               0.03557          0.09784
r_model-1803.pdb                               0.03544          0.09066
r_model-1044.pdb                               0.03537          0.08713
r_model-1405.pdb                               0.03524          0.08007
r_model-1607.pdb                               0.03516          0.07591
r_model-1479.pdb                               0.03485          0.05969
r_model-1142.pdb                               0.03471          0.05252
r_model-1037.pdb                               0.03469          0.05135
r_model-1005.pdb                               0.03462          0.04771
r_model-1360.pdb                               0.03458          0.04534
r_model-1618.pdb                               0.03438          0.03462
r_model-1992.pdb                               0.03434          0.03275
r_model-1868.pdb                               0.03432          0.03194
r_model-1661.pdb                               0.03429          0.03024
r_model-1879.pdb                               0.03426          0.02834
r_model-1552.pdb                               0.03425          0.02808
r_model-1876.pdb                               0.03423          0.02687
r_model-1786.pdb                               0.03421          0.02614
r_model-1420.pdb                               0.03420          0.02540
r_model-1613.pdb                               0.03407          0.01858
r_model-1161.pdb                               0.03398          0.01387
r_model-1043.pdb                               0.03395          0.01217
r_model-1451.pdb                               0.03389          0.00902
r_model-1672.pdb                               0.03381          0.00482
r_model-1628.pdb                               0.03380          0.00437
r_model-1899.pdb                               0.03370         -0.00105
r_model-1293.pdb                               0.03369         -0.00173
r_model-1694.pdb                               0.03363         -0.00483
r_model-1270.pdb                               0.03361         -0.00593
r_model-1178.pdb                               0.03361         -0.00580
r_model-1991.pdb                               0.03339         -0.01751
r_model-1580.pdb                               0.03336         -0.01921
r_model-1249.pdb                               0.03336         -0.01910
r_model-1403.pdb                               0.03329         -0.02282
r_model-1374.pdb                               0.03329         -0.02282
r_model-1555.pdb                               0.03317         -0.02903
r_model-1882.pdb                               0.03303         -0.03633
r_model-1505.pdb                               0.03303         -0.03633
r_model-1639.pdb                               0.03301         -0.03745
r_model-1435.pdb                               0.03296         -0.04022
r_model-1334.pdb                               0.03292         -0.04250
r_model-1990.pdb                               0.03286         -0.04545
r_model-1322.pdb                               0.03285         -0.04587
r_model-1748.pdb                               0.03276         -0.05068
r_model-1463.pdb                               0.03276         -0.05088
r_model-1318.pdb                               0.03274         -0.05176
r_model-1556.pdb                               0.03271         -0.05316
r_model-1633.pdb                               0.03269         -0.05464
r_model-1721.pdb                               0.03264         -0.05725
r_model-1105.pdb                               0.03259         -0.05956
r_model-1802.pdb                               0.03257         -0.06058
r_model-1914.pdb                               0.03252         -0.06350
r_model-1065.pdb                               0.03249         -0.06519
r_model-1328.pdb                               0.03247         -0.06620
r_model-1273.pdb                               0.03247         -0.06628
r_model-1771.pdb                               0.03246         -0.06679
r_model-1058.pdb                               0.03244         -0.06759
r_model-1665.pdb                               0.03240         -0.06964
r_model-1257.pdb                               0.03240         -0.06964
r_model-1069.pdb                               0.03230         -0.07499
r_model-1232.pdb                               0.03218         -0.08149
r_model-1776.pdb                               0.03216         -0.08248
r_model-1623.pdb                               0.03213         -0.08420
r_model-1408.pdb                               0.03208         -0.08678
r_model-1395.pdb                               0.03203         -0.08924
r_model-1975.pdb                               0.03187         -0.09777
r_model-1961.pdb                               0.03179         -0.10217
r_model-1026.pdb                               0.03173         -0.10543
r_model-1247.pdb                               0.03166         -0.10908
r_model-1301.pdb                               0.03165         -0.10931
r_model-1726.pdb                               0.03156         -0.11430
r_model-1094.pdb                               0.03152         -0.11637
r_model-1896.pdb                               0.03149         -0.11784
r_model-1215.pdb                               0.03142         -0.12136
r_model-1986.pdb                               0.03130         -0.12814
r_model-1231.pdb                               0.03126         -0.13012
r_model-1716.pdb                               0.03125         -0.13039
r_model-1375.pdb                               0.03107         -0.14032
r_model-1217.pdb                               0.03107         -0.14026
r_model-1658.pdb                               0.03101         -0.14316
r_model-1964.pdb                               0.03093         -0.14744
r_model-1535.pdb                               0.03085         -0.15155
r_model-1028.pdb                               0.03078         -0.15566
r_model-1871.pdb                               0.03077         -0.15599
r_model-1248.pdb                               0.03075         -0.15726
r_model-1817.pdb                               0.03074         -0.15776
r_model-1439.pdb                               0.03066         -0.16155
r_model-1047.pdb                               0.03064         -0.16263
r_model-1475.pdb                               0.03055         -0.16750
r_model-1106.pdb                               0.03051         -0.16951
r_model-1366.pdb                               0.03040         -0.17535
r_model-1036.pdb                               0.03034         -0.17878
r_model-1017.pdb                               0.03028         -0.18183
r_model-1870.pdb                               0.03025         -0.18365
r_model-1214.pdb                               0.03022         -0.18519
r_model-1523.pdb                               0.03015         -0.18864
r_model-1117.pdb                               0.03005         -0.19418
r_model-1878.pdb                               0.02999         -0.19695
r_model-1553.pdb                               0.02994         -0.19987
r_model-1944.pdb                               0.02993         -0.20022
r_model-1126.pdb                               0.02983         -0.20582
r_model-1109.pdb                               0.02982         -0.20640
r_model-1919.pdb                               0.02973         -0.21116
r_model-1049.pdb                               0.02968         -0.21346
r_model-1625.pdb                               0.02961         -0.21700
r_model-1767.pdb                               0.02954         -0.22083
r_model-1515.pdb                               0.02946         -0.22529
r_model-1916.pdb                               0.02943         -0.22655
r_model-1873.pdb                               0.02940         -0.22837
r_model-1533.pdb                               0.02939         -0.22863
r_model-1519.pdb                               0.02939         -0.22863
r_model-1784.pdb                               0.02935         -0.23126
r_model-1401.pdb                               0.02933         -0.23193
r_model-1187.pdb                               0.02925         -0.23621
r_model-1321.pdb                               0.02921         -0.23814
r_model-1441.pdb                               0.02903         -0.24797
r_model-1717.pdb                               0.02894         -0.25278
r_model-1675.pdb                               0.02894         -0.25284
r_model-1722.pdb                               0.02890         -0.25467
r_model-1269.pdb                               0.02889         -0.25553
r_model-1412.pdb                               0.02875         -0.26260
r_model-1852.pdb                               0.02859         -0.27093
r_model-1702.pdb                               0.02854         -0.27388
r_model-1532.pdb                               0.02851         -0.27528
r_model-1865.pdb                               0.02848         -0.27724
r_model-1637.pdb                               0.02846         -0.27807
r_model-1755.pdb                               0.02831         -0.28618
r_model-1642.pdb                               0.02827         -0.28801
r_model-1622.pdb                               0.02826         -0.28843
r_model-1497.pdb                               0.02825         -0.28897
r_model-1912.pdb                               0.02816         -0.29391
r_model-1183.pdb                               0.02801         -0.30188
r_model-1584.pdb                               0.02798         -0.30366
r_model-1514.pdb                               0.02794         -0.30529
r_model-1241.pdb                               0.02792         -0.30639
r_model-1180.pdb                               0.02784         -0.31095
r_model-1510.pdb                               0.02778         -0.31383
r_model-1315.pdb                               0.02774         -0.31589
r_model-1204.pdb                               0.02770         -0.31826
r_model-1372.pdb                               0.02750         -0.32855
r_model-1381.pdb                               0.02742         -0.33278
r_model-1525.pdb                               0.02736         -0.33615
r_model-1350.pdb                               0.02727         -0.34075
r_model-1719.pdb                               0.02725         -0.34203
r_model-1731.pdb                               0.02723         -0.34293
r_model-1780.pdb                               0.02721         -0.34417
r_model-1614.pdb                               0.02719         -0.34535
r_model-1002.pdb                               0.02718         -0.34570
r_model-1511.pdb                               0.02713         -0.34822
r_model-1592.pdb                               0.02712         -0.34883
r_model-1872.pdb                               0.02705         -0.35271
r_model-1887.pdb                               0.02699         -0.35578
r_model-1758.pdb                               0.02694         -0.35832
r_model-1266.pdb                               0.02694         -0.35860
r_model-1075.pdb                               0.02693         -0.35891
r_model-1645.pdb                               0.02692         -0.35967
r_model-1246.pdb                               0.02690         -0.36040
r_model-1212.pdb                               0.02688         -0.36135
r_model-1814.pdb                               0.02686         -0.36237
r_model-1947.pdb                               0.02675         -0.36848
r_model-1662.pdb                               0.02657         -0.37784
r_model-1560.pdb                               0.02650         -0.38156
r_model-1736.pdb                               0.02634         -0.39007
r_model-1271.pdb                               0.02634         -0.38999
r_model-1773.pdb                               0.02624         -0.39556
r_model-1115.pdb                               0.02622         -0.39669
r_model-1010.pdb                               0.02608         -0.40391
r_model-1791.pdb                               0.02603         -0.40670
r_model-1794.pdb                               0.02601         -0.40773
r_model-1537.pdb                               0.02588         -0.41463
r_model-1728.pdb                               0.02578         -0.41960
r_model-1480.pdb                               0.02566         -0.42603
r_model-1222.pdb                               0.02566         -0.42619
r_model-1688.pdb                               0.02553         -0.43265
r_model-1550.pdb                               0.02535         -0.44231
r_model-1359.pdb                               0.02535         -0.44260
r_model-1540.pdb                               0.02519         -0.45105
r_model-1529.pdb                               0.02515         -0.45299
r_model-1198.pdb                               0.02507         -0.45709
r_model-1281.pdb                               0.02501         -0.46059
r_model-1745.pdb                               0.02500         -0.46090
r_model-1092.pdb                               0.02489         -0.46657
r_model-1149.pdb                               0.02481         -0.47080
r_model-1846.pdb                               0.02474         -0.47446
r_model-1342.pdb                               0.02470         -0.47658
r_model-1160.pdb                               0.02465         -0.47945
r_model-1588.pdb                               0.02464         -0.48005
r_model-1684.pdb                               0.02461         -0.48148
r_model-1970.pdb                               0.02456         -0.48417
r_model-1201.pdb                               0.02454         -0.48531
r_model-1422.pdb                               0.02452         -0.48606
r_model-1166.pdb                               0.02444         -0.49047
r_model-1949.pdb                               0.02432         -0.49676
r_model-1171.pdb                               0.02429         -0.49841
r_model-1624.pdb                               0.02426         -0.49992
r_model-1581.pdb                               0.02423         -0.50176
r_model-1045.pdb                               0.02397         -0.51523
r_model-1411.pdb                               0.02396         -0.51604
r_model-1678.pdb                               0.02384         -0.52201
r_model-1083.pdb                               0.02383         -0.52284
r_model-1839.pdb                               0.02379         -0.52484
r_model-1883.pdb                               0.02369         -0.53015
r_model-1775.pdb                               0.02368         -0.53062
r_model-1577.pdb                               0.02362         -0.53387
r_model-1399.pdb                               0.02352         -0.53897
r_model-1937.pdb                               0.02341         -0.54485
r_model-1258.pdb                               0.02330         -0.55057
r_model-1120.pdb                               0.02328         -0.55189
r_model-1251.pdb                               0.02327         -0.55220
r_model-1834.pdb                               0.02306         -0.56335
r_model-1644.pdb                               0.02302         -0.56543
r_model-1897.pdb                               0.02294         -0.57007
r_model-1910.pdb                               0.02293         -0.57057
r_model-1202.pdb                               0.02293         -0.57024
r_model-1984.pdb                               0.02287         -0.57348
r_model-1089.pdb                               0.02283         -0.57556
r_model-1841.pdb                               0.02248         -0.59418
r_model-1874.pdb                               0.02247         -0.59470
r_model-1104.pdb                               0.02239         -0.59900
r_model-1862.pdb                               0.02231         -0.60322
r_model-1237.pdb                               0.02231         -0.60322
r_model-1238.pdb                               0.02228         -0.60477
r_model-1292.pdb                               0.02216         -0.61104
r_model-1976.pdb                               0.02212         -0.61335
r_model-1256.pdb                               0.02210         -0.61442
r_model-1175.pdb                               0.02206         -0.61648
r_model-1417.pdb                               0.02190         -0.62482
r_model-1307.pdb                               0.02188         -0.62608
r_model-1276.pdb                               0.02185         -0.62749
r_model-1512.pdb                               0.02184         -0.62813
r_model-1007.pdb                               0.02181         -0.62967
r_model-1255.pdb                               0.02163         -0.63912
r_model-1783.pdb                               0.02157         -0.64247
r_model-1454.pdb                               0.02154         -0.64381
r_model-1433.pdb                               0.02145         -0.64832
r_model-1499.pdb                               0.02142         -0.64990
r_model-1649.pdb                               0.02132         -0.65547
r_model-1284.pdb                               0.02128         -0.65753
r_model-1378.pdb                               0.02111         -0.66629
r_model-1886.pdb                               0.02102         -0.67125
r_model-1365.pdb                               0.02102         -0.67125
r_model-1279.pdb                               0.02102         -0.67125
r_model-1404.pdb                               0.02091         -0.67713
r_model-1457.pdb                               0.02090         -0.67766
r_model-1329.pdb                               0.02090         -0.67766
r_model-1663.pdb                               0.02084         -0.68058
r_model-1805.pdb                               0.02075         -0.68560
r_model-1111.pdb                               0.02075         -0.68549
r_model-1603.pdb                               0.02074         -0.68636
r_model-1467.pdb                               0.02073         -0.68653
r_model-1074.pdb                               0.02069         -0.68888
r_model-1093.pdb                               0.02065         -0.69087
r_model-1199.pdb                               0.02063         -0.69187
r_model-1419.pdb                               0.02052         -0.69770
r_model-1056.pdb                               0.02048         -0.69991
r_model-1837.pdb                               0.02037         -0.70568
r_model-1080.pdb                               0.02035         -0.70652
r_model-1643.pdb                               0.02028         -0.71067
r_model-1437.pdb                               0.02025         -0.71195
r_model-1474.pdb                               0.02019         -0.71534
r_model-1151.pdb                               0.02012         -0.71904
r_model-1150.pdb                               0.02012         -0.71878
r_model-1014.pdb                               0.02009         -0.72044
r_model-1781.pdb                               0.02006         -0.72204
r_model-1835.pdb                               0.02002         -0.72416
r_model-1853.pdb                               0.01996         -0.72732
r_model-1901.pdb                               0.01995         -0.72794
r_model-1352.pdb                               0.01989         -0.73121
r_model-1738.pdb                               0.01954         -0.74935
r_model-1660.pdb                               0.01953         -0.74986
r_model-1693.pdb                               0.01945         -0.75439
r_model-1734.pdb                               0.01942         -0.75614
r_model-1456.pdb                               0.01910         -0.77275
r_model-1335.pdb                               0.01909         -0.77354
r_model-1275.pdb                               0.01902         -0.77707
r_model-1130.pdb                               0.01897         -0.77985
r_model-1225.pdb                               0.01895         -0.78048
r_model-1813.pdb                               0.01887         -0.78490
r_model-1888.pdb                               0.01878         -0.78984
r_model-1940.pdb                               0.01866         -0.79590
r_model-1041.pdb                               0.01864         -0.79691
r_model-1119.pdb                               0.01860         -0.79904
r_model-1521.pdb                               0.01852         -0.80352
r_model-1165.pdb                               0.01852         -0.80352
r_model-1006.pdb                               0.01843         -0.80842
r_model-1689.pdb                               0.01840         -0.80969
r_model-1192.pdb                               0.01835         -0.81234
r_model-1208.pdb                               0.01834         -0.81305
r_model-1927.pdb                               0.01833         -0.81356
r_model-1890.pdb                               0.01830         -0.81486
r_model-1294.pdb                               0.01828         -0.81597
r_model-1679.pdb                               0.01824         -0.81836
r_model-1136.pdb                               0.01821         -0.81990
r_model-1081.pdb                               0.01814         -0.82336
r_model-1285.pdb                               0.01809         -0.82613
r_model-1667.pdb                               0.01807         -0.82719
r_model-1053.pdb                               0.01806         -0.82772
r_model-1707.pdb                               0.01804         -0.82883
r_model-1539.pdb                               0.01802         -0.82998
r_model-1277.pdb                               0.01802         -0.82998
r_model-1655.pdb                               0.01762         -0.85103
r_model-1421.pdb                               0.01761         -0.85176
r_model-1632.pdb                               0.01758         -0.85298
r_model-1389.pdb                               0.01757         -0.85379
r_model-1428.pdb                               0.01748         -0.85829
r_model-1320.pdb                               0.01726         -0.87004
r_model-1770.pdb                               0.01725         -0.87044
r_model-1616.pdb                               0.01723         -0.87155
r_model-1272.pdb                               0.01720         -0.87302
r_model-1264.pdb                               0.01720         -0.87336
r_model-1427.pdb                               0.01715         -0.87598
r_model-1233.pdb                               0.01715         -0.87571
r_model-1596.pdb                               0.01711         -0.87818
r_model-1331.pdb                               0.01685         -0.89170
r_model-1327.pdb                               0.01682         -0.89347
r_model-1207.pdb                               0.01678         -0.89558
r_model-1054.pdb                               0.01676         -0.89642
r_model-1157.pdb                               0.01673         -0.89800
r_model-1671.pdb                               0.01663         -0.90351
r_model-1536.pdb                               0.01657         -0.90640
r_model-1630.pdb                               0.01654         -0.90795
r_model-1240.pdb                               0.01654         -0.90828
r_model-1827.pdb                               0.01648         -0.91103
r_model-1492.pdb                               0.01642         -0.91463
r_model-1085.pdb                               0.01642         -0.91463
r_model-1958.pdb                               0.01635         -0.91816
r_model-1438.pdb                               0.01624         -0.92404
r_model-1443.pdb                               0.01621         -0.92579
r_model-1071.pdb                               0.01614         -0.92950
r_model-1982.pdb                               0.01613         -0.92964
r_model-1018.pdb                               0.01608         -0.93256
r_model-1987.pdb                               0.01606         -0.93368
r_model-1152.pdb                               0.01598         -0.93765
r_model-1494.pdb                               0.01593         -0.94040
r_model-1134.pdb                               0.01592         -0.94079
r_model-1468.pdb                               0.01588         -0.94285
r_model-1299.pdb                               0.01582         -0.94638
r_model-1168.pdb                               0.01582         -0.94612
r_model-1516.pdb                               0.01563         -0.95631
r_model-1153.pdb                               0.01559         -0.95807
r_model-1796.pdb                               0.01552         -0.96225
r_model-1561.pdb                               0.01538         -0.96962
r_model-1696.pdb                               0.01530         -0.97359
r_model-1392.pdb                               0.01526         -0.97593
r_model-1597.pdb                               0.01525         -0.97644
r_model-1938.pdb                               0.01523         -0.97748
r_model-1790.pdb                               0.01521         -0.97850
r_model-1973.pdb                               0.01520         -0.97884
r_model-1566.pdb                               0.01520         -0.97918
r_model-1286.pdb                               0.01518         -0.98003
r_model-1070.pdb                               0.01504         -0.98750
r_model-1864.pdb                               0.01502         -0.98871
r_model-1568.pdb                               0.01502         -0.98871
r_model-1390.pdb                               0.01496         -0.99182
r_model-1245.pdb                               0.01495         -0.99218
r_model-1664.pdb                               0.01485         -0.99736
r_model-1209.pdb                               0.01481         -0.99929
r_model-1942.pdb                               0.01477         -1.00156
r_model-1936.pdb                               0.01463         -1.00897
r_model-1174.pdb                               0.01460         -1.01068
r_model-1027.pdb                               0.01456         -1.01276
r_model-1383.pdb                               0.01451         -1.01516
r_model-1634.pdb                               0.01442         -1.01997
r_model-1608.pdb                               0.01417         -1.03318
r_model-1100.pdb                               0.01417         -1.03315
r_model-1806.pdb                               0.01414         -1.03500
r_model-1140.pdb                               0.01410         -1.03721
r_model-1842.pdb                               0.01409         -1.03784
r_model-1500.pdb                               0.01407         -1.03850
r_model-1692.pdb                               0.01404         -1.04010
r_model-1447.pdb                               0.01384         -1.05095
r_model-1357.pdb                               0.01381         -1.05264
r_model-1009.pdb                               0.01367         -1.05972
r_model-1385.pdb                               0.01366         -1.06029
r_model-1123.pdb                               0.01356         -1.06537
r_model-1471.pdb                               0.01351         -1.06807
r_model-1446.pdb                               0.01339         -1.07448
r_model-1356.pdb                               0.01336         -1.07612
r_model-1609.pdb                               0.01333         -1.07755
r_model-1795.pdb                               0.01324         -1.08262
r_model-1792.pdb                               0.01322         -1.08376
r_model-1659.pdb                               0.01319         -1.08527
r_model-1055.pdb                               0.01318         -1.08571
r_model-1048.pdb                               0.01316         -1.08697
r_model-1506.pdb                               0.01313         -1.08835
r_model-1167.pdb                               0.01296         -1.09724
r_model-1154.pdb                               0.01296         -1.09717
r_model-1995.pdb                               0.01291         -1.09993
r_model-1472.pdb                               0.01290         -1.10040
r_model-1819.pdb                               0.01286         -1.10258
r_model-1546.pdb                               0.01267         -1.11280
r_model-1129.pdb                               0.01255         -1.11881
r_model-1491.pdb                               0.01244         -1.12476
r_model-1262.pdb                               0.01244         -1.12476
r_model-1362.pdb                               0.01237         -1.12847
r_model-1909.pdb                               0.01231         -1.13176
r_model-1300.pdb                               0.01228         -1.13319
r_model-1564.pdb                               0.01220         -1.13743
r_model-1884.pdb                               0.01216         -1.13956
r_model-1554.pdb                               0.01215         -1.14014
r_model-1416.pdb                               0.01214         -1.14053
r_model-1968.pdb                               0.01206         -1.14503
r_model-1962.pdb                               0.01206         -1.14472
r_model-1804.pdb                               0.01205         -1.14540
r_model-1118.pdb                               0.01204         -1.14615
r_model-1077.pdb                               0.01204         -1.14615
r_model-1138.pdb                               0.01197         -1.14960
r_model-1740.pdb                               0.01191         -1.15286
r_model-1705.pdb                               0.01188         -1.15434
r_model-1448.pdb                               0.01175         -1.16155
r_model-1023.pdb                               0.01161         -1.16860
r_model-1436.pdb                               0.01159         -1.16966
r_model-1415.pdb                               0.01159         -1.16992
r_model-1267.pdb                               0.01150         -1.17434
r_model-1244.pdb                               0.01142         -1.17848
r_model-1627.pdb                               0.01133         -1.18323
r_model-1574.pdb                               0.01115         -1.19317
r_model-1793.pdb                               0.01107         -1.19714
r_model-1330.pdb                               0.01097         -1.20265
r_model-1593.pdb                               0.01088         -1.20717
r_model-1997.pdb                               0.01086         -1.20818
r_model-1296.pdb                               0.01084         -1.20916
r_model-1316.pdb                               0.01066         -1.21891
r_model-1690.pdb                               0.01049         -1.22795
r_model-1543.pdb                               0.01041         -1.23189
r_model-1559.pdb                               0.01031         -1.23715
r_model-1283.pdb                               0.01024         -1.24123
r_model-1586.pdb                               0.00993         -1.25749
r_model-1749.pdb                               0.00988         -1.26022
r_model-1674.pdb                               0.00977         -1.26571
r_model-1610.pdb                               0.00977         -1.26613
r_model-1387.pdb                               0.00976         -1.26623
r_model-1185.pdb                               0.00976         -1.26648
r_model-1429.pdb                               0.00973         -1.26811
r_model-1132.pdb                               0.00972         -1.26882
r_model-1869.pdb                               0.00970         -1.26954
r_model-1797.pdb                               0.00968         -1.27089
r_model-1724.pdb                               0.00957         -1.27657
r_model-1082.pdb                               0.00956         -1.27731
r_model-1312.pdb                               0.00939         -1.28596
r_model-1139.pdb                               0.00936         -1.28749
r_model-1836.pdb                               0.00926         -1.29294
r_model-1831.pdb                               0.00907         -1.30310
r_model-1768.pdb                               0.00896         -1.30857
r_model-1259.pdb                               0.00887         -1.31338
r_model-1099.pdb                               0.00885         -1.31475
r_model-1040.pdb                               0.00876         -1.31939
r_model-1668.pdb                               0.00873         -1.32076
r_model-1524.pdb                               0.00873         -1.32086
r_model-1302.pdb                               0.00870         -1.32245
r_model-1978.pdb                               0.00855         -1.33059
r_model-1739.pdb                               0.00854         -1.33086
r_model-1782.pdb                               0.00845         -1.33587
r_model-1210.pdb                               0.00844         -1.33601
r_model-1473.pdb                               0.00837         -1.33994
r_model-1410.pdb                               0.00837         -1.33997
r_model-1373.pdb                               0.00835         -1.34104
r_model-1828.pdb                               0.00832         -1.34261
r_model-1544.pdb                               0.00830         -1.34376
r_model-1972.pdb                               0.00828         -1.34444
r_model-1777.pdb                               0.00828         -1.34465
r_model-1801.pdb                               0.00826         -1.34585
r_model-1426.pdb                               0.00824         -1.34687
r_model-1518.pdb                               0.00815         -1.35167
r_model-1197.pdb                               0.00815         -1.35152
r_model-1713.pdb                               0.00801         -1.35908
r_model-1317.pdb                               0.00801         -1.35908
r_model-1113.pdb                               0.00801         -1.35908
r_model-1619.pdb                               0.00797         -1.36093
r_model-1224.pdb                               0.00797         -1.36104
r_model-1078.pdb                               0.00780         -1.37025
r_model-1711.pdb                               0.00778         -1.37110
r_model-1766.pdb                               0.00771         -1.37495
r_model-1585.pdb                               0.00771         -1.37475
r_model-1821.pdb                               0.00769         -1.37578
r_model-1252.pdb                               0.00767         -1.37671
r_model-1980.pdb                               0.00766         -1.37735
r_model-1508.pdb                               0.00762         -1.37978
r_model-1848.pdb                               0.00760         -1.38063
r_model-1298.pdb                               0.00755         -1.38333
r_model-1617.pdb                               0.00754         -1.38357
r_model-1371.pdb                               0.00751         -1.38553
r_model-1881.pdb                               0.00747         -1.38774
r_model-1024.pdb                               0.00747         -1.38757
r_model-1234.pdb                               0.00743         -1.38960
r_model-1103.pdb                               0.00743         -1.38965
r_model-1746.pdb                               0.00738         -1.39214
r_model-1000.pdb                               0.00728         -1.39779
r_model-1485.pdb                               0.00723         -1.40008
r_model-1313.pdb                               0.00723         -1.40008
r_model-1528.pdb                               0.00722         -1.40065
r_model-1124.pdb                               0.00722         -1.40096
r_model-1867.pdb                               0.00717         -1.40363
r_model-1562.pdb                               0.00714         -1.40508
r_model-1863.pdb                               0.00709         -1.40767
r_model-1534.pdb                               0.00708         -1.40834
r_model-1430.pdb                               0.00698         -1.41316
r_model-1067.pdb                               0.00691         -1.41728
r_model-1116.pdb                               0.00687         -1.41897
r_model-1442.pdb                               0.00684         -1.42080
r_model-1200.pdb                               0.00683         -1.42139
r_model-1216.pdb                               0.00681         -1.42234
r_model-1926.pdb                               0.00680         -1.42293
r_model-1670.pdb                               0.00680         -1.42281
r_model-1169.pdb                               0.00679         -1.42324
r_model-1923.pdb                               0.00672         -1.42710
r_model-1789.pdb                               0.00670         -1.42809
r_model-1030.pdb                               0.00663         -1.43194
r_model-1186.pdb                               0.00660         -1.43337
r_model-1501.pdb                               0.00651         -1.43844
r_model-1021.pdb                               0.00650         -1.43885
r_model-1344.pdb                               0.00645         -1.44161
r_model-1772.pdb                               0.00641         -1.44373
r_model-1195.pdb                               0.00633         -1.44786
r_model-1184.pdb                               0.00628         -1.45055
r_model-1460.pdb                               0.00618         -1.45549
r_model-1097.pdb                               0.00617         -1.45632
r_model-1800.pdb                               0.00613         -1.45842
r_model-1193.pdb                               0.00603         -1.46372
r_model-1449.pdb                               0.00597         -1.46705
r_model-1386.pdb                               0.00596         -1.46741
r_model-1946.pdb                               0.00593         -1.46874
r_model-1832.pdb                               0.00591         -1.46993
r_model-1904.pdb                               0.00590         -1.47067
r_model-1242.pdb                               0.00590         -1.47052
r_model-1490.pdb                               0.00589         -1.47077
r_model-1163.pdb                               0.00587         -1.47230
r_model-1959.pdb                               0.00581         -1.47548
r_model-1333.pdb                               0.00577         -1.47749
r_model-1703.pdb                               0.00567         -1.48253
r_model-1340.pdb                               0.00566         -1.48341
r_model-1808.pdb                               0.00561         -1.48560
r_model-1179.pdb                               0.00556         -1.48841
r_model-1042.pdb                               0.00550         -1.49181
r_model-1697.pdb                               0.00545         -1.49420
r_model-1620.pdb                               0.00545         -1.49416
r_model-1336.pdb                               0.00542         -1.49587
r_model-1398.pdb                               0.00532         -1.50106
r_model-1701.pdb                               0.00530         -1.50210
r_model-1483.pdb                               0.00525         -1.50483
r_model-1542.pdb                               0.00522         -1.50661
r_model-1651.pdb                               0.00520         -1.50738
r_model-1308.pdb                               0.00514         -1.51051
r_model-1955.pdb                               0.00504         -1.51577
r_model-1227.pdb                               0.00504         -1.51577
r_model-1243.pdb                               0.00497         -1.51941
r_model-1431.pdb                               0.00473         -1.53233
r_model-1288.pdb                               0.00470         -1.53391
r_model-1254.pdb                               0.00468         -1.53500
r_model-1680.pdb                               0.00467         -1.53544
r_model-1954.pdb                               0.00441         -1.54907
r_model-1469.pdb                               0.00441         -1.54930
r_model-1046.pdb                               0.00431         -1.55450
r_model-1073.pdb                               0.00412         -1.56437
r_model-1611.pdb                               0.00407         -1.56734
r_model-1038.pdb                               0.00405         -1.56841
r_model-1263.pdb                               0.00363         -1.59040
r_model-1979.pdb                               0.00356         -1.59439
r_model-1629.pdb                               0.00348         -1.59843
r_model-1575.pdb                               0.00246         -1.65249
