# Supplementary material for: Introducing a Clustering Step in a Consensus Approach for the Scoring of Protein-Protein Docking Models
Source: PLoS One. 2016 Nov 15;11(11):e0166460. doi: 10.1371/journal.pone.0166460 (PMC5112798; doi:10.1371/journal.pone.0166460)
Supplement: S1 Data — (TGZ) [file pone.0166460.s001.tgz › Oliva-Repository-PlosOne/CONSRANK/T86.out]

r_model-1175.pdb                               0.09455          2.88728
r_model-1274.pdb                               0.08855          2.60476
r_model-1292.pdb                               0.08673          2.51903
r_model-1899.pdb                               0.08650          2.50812
r_model-1593.pdb                               0.08616          2.49212
r_model-1098.pdb                               0.08611          2.48993
r_model-1074.pdb                               0.08609          2.48895
r_model-1005.pdb                               0.08603          2.48603
r_model-1140.pdb                               0.08553          2.46253
r_model-1922.pdb                               0.08515          2.44445
r_model-1363.pdb                               0.08486          2.43092
r_model-1624.pdb                               0.08394          2.38779
r_model-1189.pdb                               0.08387          2.38428
r_model-1663.pdb                               0.08346          2.36494
r_model-1567.pdb                               0.08249          2.31926
r_model-1516.pdb                               0.08212          2.30164
r_model-1813.pdb                               0.08183          2.28844
r_model-1181.pdb                               0.08144          2.26965
r_model-1490.pdb                               0.08121          2.25899
r_model-1340.pdb                               0.08117          2.25705
r_model-1129.pdb                               0.08054          2.22752
r_model-1812.pdb                               0.08023          2.21305
r_model-1495.pdb                               0.08014          2.20847
r_model-1526.pdb                               0.07961          2.18360
r_model-1471.pdb                               0.07912          2.16078
r_model-1431.pdb                               0.07910          2.15992
r_model-1456.pdb                               0.07883          2.14720
r_model-1432.pdb                               0.07862          2.13706
r_model-1062.pdb                               0.07829          2.12166
r_model-1227.pdb                               0.07810          2.11278
r_model-1908.pdb                               0.07808          2.11176
r_model-1757.pdb                               0.07807          2.11099
r_model-1191.pdb                               0.07797          2.10651
r_model-1089.pdb                               0.07771          2.09410
r_model-1203.pdb                               0.07770          2.09363
r_model-1188.pdb                               0.07741          2.07991
r_model-1997.pdb                               0.07713          2.06681
r_model-1034.pdb                               0.07710          2.06539
r_model-1971.pdb                               0.07651          2.03788
r_model-1761.pdb                               0.07634          2.02976
r_model-1559.pdb                               0.07606          2.01657
r_model-1677.pdb                               0.07605          2.01591
r_model-1694.pdb                               0.07603          2.01500
r_model-1575.pdb                               0.07592          2.01006
r_model-1651.pdb                               0.07571          2.00026
r_model-1826.pdb                               0.07520          1.97595
r_model-1380.pdb                               0.07486          1.96025
r_model-1172.pdb                               0.07467          1.95134
r_model-1359.pdb                               0.07449          1.94281
r_model-1395.pdb                               0.07447          1.94176
r_model-1927.pdb                               0.07439          1.93784
r_model-1894.pdb                               0.07437          1.93678
r_model-1289.pdb                               0.07418          1.92812
r_model-1622.pdb                               0.07400          1.91952
r_model-1836.pdb                               0.07380          1.91007
r_model-1070.pdb                               0.07378          1.90936
r_model-1738.pdb                               0.07332          1.88747
r_model-1807.pdb                               0.07331          1.88715
r_model-1088.pdb                               0.07330          1.88673
r_model-1535.pdb                               0.07317          1.88053
r_model-1758.pdb                               0.07283          1.86445
r_model-1661.pdb                               0.07263          1.85532
r_model-1283.pdb                               0.07263          1.85519
r_model-1478.pdb                               0.07261          1.85402
r_model-1112.pdb                               0.07254          1.85103
r_model-1954.pdb                               0.07250          1.84897
r_model-1578.pdb                               0.07246          1.84722
r_model-1385.pdb                               0.07228          1.83848
r_model-1666.pdb                               0.07225          1.83724
r_model-1318.pdb                               0.07210          1.83031
r_model-1676.pdb                               0.07202          1.82656
r_model-1692.pdb                               0.07198          1.82467
r_model-1504.pdb                               0.07189          1.82047
r_model-1530.pdb                               0.07185          1.81833
r_model-1981.pdb                               0.07181          1.81640
r_model-1452.pdb                               0.07176          1.81431
r_model-1532.pdb                               0.07129          1.79187
r_model-1943.pdb                               0.07109          1.78255
r_model-1878.pdb                               0.07109          1.78270
r_model-1707.pdb                               0.07087          1.77221
r_model-1433.pdb                               0.07075          1.76639
r_model-1342.pdb                               0.07045          1.75269
r_model-1739.pdb                               0.07043          1.75152
r_model-1697.pdb                               0.07035          1.74755
r_model-1151.pdb                               0.07030          1.74526
r_model-1552.pdb                               0.07021          1.74129
r_model-1717.pdb                               0.06998          1.73043
r_model-1068.pdb                               0.06987          1.72519
r_model-1728.pdb                               0.06977          1.72058
r_model-1735.pdb                               0.06956          1.71047
r_model-1745.pdb                               0.06945          1.70540
r_model-1464.pdb                               0.06921          1.69392
r_model-1933.pdb                               0.06901          1.68473
r_model-1214.pdb                               0.06900          1.68436
r_model-1577.pdb                               0.06889          1.67922
r_model-1304.pdb                               0.06859          1.66489
r_model-1016.pdb                               0.06859          1.66489
r_model-1104.pdb                               0.06858          1.66446
r_model-1136.pdb                               0.06851          1.66135
r_model-1242.pdb                               0.06844          1.65779
r_model-1230.pdb                               0.06843          1.65738
r_model-1594.pdb                               0.06840          1.65581
r_model-1157.pdb                               0.06822          1.64748
r_model-1404.pdb                               0.06818          1.64537
r_model-1714.pdb                               0.06777          1.62644
r_model-1843.pdb                               0.06772          1.62394
r_model-1747.pdb                               0.06771          1.62366
r_model-1328.pdb                               0.06767          1.62180
r_model-1993.pdb                               0.06762          1.61933
r_model-1159.pdb                               0.06748          1.61245
r_model-1823.pdb                               0.06721          1.59982
r_model-1741.pdb                               0.06693          1.58655
r_model-1581.pdb                               0.06687          1.58390
r_model-1133.pdb                               0.06682          1.58159
r_model-1626.pdb                               0.06595          1.54072
r_model-1982.pdb                               0.06538          1.51375
r_model-1082.pdb                               0.06518          1.50458
r_model-1313.pdb                               0.06505          1.49821
r_model-1938.pdb                               0.06489          1.49068
r_model-1583.pdb                               0.06489          1.49088
r_model-1480.pdb                               0.06454          1.47425
r_model-1955.pdb                               0.06436          1.46558
r_model-1560.pdb                               0.06409          1.45324
r_model-1222.pdb                               0.06385          1.44182
r_model-1247.pdb                               0.06295          1.39947
r_model-1406.pdb                               0.06269          1.38692
r_model-1904.pdb                               0.06259          1.38249
r_model-1557.pdb                               0.06259          1.38249
r_model-1553.pdb                               0.06201          1.35526
r_model-1322.pdb                               0.06199          1.35411
r_model-1716.pdb                               0.06188          1.34905
r_model-1212.pdb                               0.06156          1.33401
r_model-1913.pdb                               0.06120          1.31715
r_model-1723.pdb                               0.06120          1.31715
r_model-1861.pdb                               0.06095          1.30502
r_model-1667.pdb                               0.06091          1.30312
r_model-1688.pdb                               0.06074          1.29534
r_model-1679.pdb                               0.06026          1.27273
r_model-1365.pdb                               0.06004          1.26235
r_model-1146.pdb                               0.06002          1.26152
r_model-1259.pdb                               0.05959          1.24110
r_model-1614.pdb                               0.05941          1.23251
r_model-1605.pdb                               0.05941          1.23251
r_model-1539.pdb                               0.05936          1.23044
r_model-1063.pdb                               0.05916          1.22086
r_model-1316.pdb                               0.05912          1.21920
r_model-1096.pdb                               0.05897          1.21187
r_model-1050.pdb                               0.05870          1.19935
r_model-1014.pdb                               0.05858          1.19342
r_model-1844.pdb                               0.05837          1.18372
r_model-1746.pdb                               0.05827          1.17887
r_model-1818.pdb                               0.05818          1.17498
r_model-1725.pdb                               0.05809          1.17036
r_model-1457.pdb                               0.05802          1.16739
r_model-1503.pdb                               0.05801          1.16676
r_model-1609.pdb                               0.05787          1.16040
r_model-1243.pdb                               0.05782          1.15774
r_model-1879.pdb                               0.05755          1.14511
r_model-1324.pdb                               0.05743          1.13929
r_model-1640.pdb                               0.05723          1.13019
r_model-1629.pdb                               0.05717          1.12708
r_model-1094.pdb                               0.05705          1.12181
r_model-1170.pdb                               0.05700          1.11918
r_model-1801.pdb                               0.05694          1.11634
r_model-1674.pdb                               0.05694          1.11658
r_model-1078.pdb                               0.05694          1.11634
r_model-1367.pdb                               0.05679          1.10955
r_model-1291.pdb                               0.05670          1.10516
r_model-1501.pdb                               0.05665          1.10281
r_model-1584.pdb                               0.05664          1.10235
r_model-1314.pdb                               0.05651          1.09626
r_model-1491.pdb                               0.05622          1.08269
r_model-1901.pdb                               0.05618          1.08048
r_model-1195.pdb                               0.05615          1.07945
r_model-1128.pdb                               0.05584          1.06471
r_model-1762.pdb                               0.05538          1.04279
r_model-1566.pdb                               0.05535          1.04162
r_model-1686.pdb                               0.05513          1.03108
r_model-1066.pdb                               0.05500          1.02487
r_model-1011.pdb                               0.05495          1.02276
r_model-1902.pdb                               0.05487          1.01894
r_model-1579.pdb                               0.05485          1.01826
r_model-1299.pdb                               0.05474          1.01264
r_model-1174.pdb                               0.05465          1.00877
r_model-1265.pdb                               0.05461          1.00654
r_model-1642.pdb                               0.05442          0.99772
r_model-1742.pdb                               0.05434          0.99386
r_model-1639.pdb                               0.05424          0.98919
r_model-1171.pdb                               0.05424          0.98919
r_model-1384.pdb                               0.05420          0.98736
r_model-1892.pdb                               0.05419          0.98711
r_model-1610.pdb                               0.05419          0.98696
r_model-1445.pdb                               0.05419          0.98696
r_model-1056.pdb                               0.05419          0.98711
r_model-1705.pdb                               0.05396          0.97614
r_model-1207.pdb                               0.05374          0.96589
r_model-1505.pdb                               0.05341          0.95009
r_model-1785.pdb                               0.05302          0.93165
r_model-1634.pdb                               0.05291          0.92682
r_model-1438.pdb                               0.05287          0.92467
r_model-1176.pdb                               0.05255          0.90970
r_model-1895.pdb                               0.05253          0.90872
r_model-1071.pdb                               0.05237          0.90112
r_model-1633.pdb                               0.05230          0.89775
r_model-1377.pdb                               0.05188          0.87801
r_model-1992.pdb                               0.05186          0.87709
r_model-1039.pdb                               0.05167          0.86849
r_model-1402.pdb                               0.05166          0.86780
r_model-1613.pdb                               0.05161          0.86569
r_model-1101.pdb                               0.05155          0.86249
r_model-1446.pdb                               0.05150          0.86036
r_model-1441.pdb                               0.05150          0.86036
r_model-1769.pdb                               0.05125          0.84855
r_model-1890.pdb                               0.05114          0.84330
r_model-1840.pdb                               0.05099          0.83630
r_model-1864.pdb                               0.05093          0.83364
r_model-1161.pdb                               0.05084          0.82935
r_model-1248.pdb                               0.05083          0.82853
r_model-1507.pdb                               0.05072          0.82355
r_model-1276.pdb                               0.05069          0.82212
r_model-1332.pdb                               0.05050          0.81300
r_model-1914.pdb                               0.05047          0.81196
r_model-1435.pdb                               0.05045          0.81106
r_model-1411.pdb                               0.05028          0.80306
r_model-1520.pdb                               0.04993          0.78648
r_model-1196.pdb                               0.04989          0.78451
r_model-1925.pdb                               0.04978          0.77939
r_model-1945.pdb                               0.04961          0.77156
r_model-1378.pdb                               0.04961          0.77142
r_model-1811.pdb                               0.04955          0.76855
r_model-1459.pdb                               0.04941          0.76190
r_model-1271.pdb                               0.04935          0.75916
r_model-2006.pdb                               0.04922          0.75285
r_model-1709.pdb                               0.04922          0.75274
r_model-1678.pdb                               0.04916          0.75007
r_model-1142.pdb                               0.04916          0.75007
r_model-1974.pdb                               0.04914          0.74899
r_model-1740.pdb                               0.04904          0.74458
r_model-1463.pdb                               0.04904          0.74453
r_model-1235.pdb                               0.04899          0.74215
r_model-1337.pdb                               0.04871          0.72909
r_model-1608.pdb                               0.04870          0.72855
r_model-1691.pdb                               0.04867          0.72708
r_model-1568.pdb                               0.04839          0.71394
r_model-1880.pdb                               0.04827          0.70843
r_model-1834.pdb                               0.04820          0.70473
r_model-1436.pdb                               0.04797          0.69427
r_model-1838.pdb                               0.04794          0.69293
r_model-1182.pdb                               0.04793          0.69231
r_model-1422.pdb                               0.04790          0.69092
r_model-1357.pdb                               0.04787          0.68944
r_model-1100.pdb                               0.04754          0.67405
r_model-1390.pdb                               0.04741          0.66761
r_model-1072.pdb                               0.04729          0.66201
r_model-1119.pdb                               0.04726          0.66053
r_model-1396.pdb                               0.04715          0.65568
r_model-1782.pdb                               0.04705          0.65078
r_model-1837.pdb                               0.04701          0.64892
r_model-1060.pdb                               0.04701          0.64892
r_model-1816.pdb                               0.04698          0.64749
r_model-1793.pdb                               0.04688          0.64272
r_model-1221.pdb                               0.04681          0.63968
r_model-1921.pdb                               0.04679          0.63837
r_model-1338.pdb                               0.04677          0.63747
r_model-1084.pdb                               0.04659          0.62913
r_model-1317.pdb                               0.04646          0.62285
r_model-1260.pdb                               0.04612          0.60718
r_model-1036.pdb                               0.04594          0.59874
r_model-1399.pdb                               0.04592          0.59751
r_model-1386.pdb                               0.04531          0.56868
r_model-1525.pdb                               0.04516          0.56192
r_model-1073.pdb                               0.04505          0.55663
r_model-1081.pdb                               0.04469          0.53953
r_model-1929.pdb                               0.04457          0.53425
r_model-1551.pdb                               0.04433          0.52281
r_model-1067.pdb                               0.04406          0.51001
r_model-1590.pdb                               0.04405          0.50944
r_model-1097.pdb                               0.04400          0.50701
r_model-1391.pdb                               0.04394          0.50430
r_model-1349.pdb                               0.04389          0.50224
r_model-1488.pdb                               0.04376          0.49573
r_model-1965.pdb                               0.04354          0.48534
r_model-1255.pdb                               0.04354          0.48534
r_model-1930.pdb                               0.04344          0.48077
r_model-1957.pdb                               0.04339          0.47836
r_model-1194.pdb                               0.04312          0.46578
r_model-1978.pdb                               0.04285          0.45314
r_model-1536.pdb                               0.04282          0.45175
r_model-1148.pdb                               0.04272          0.44675
r_model-1776.pdb                               0.04267          0.44443
r_model-1683.pdb                               0.04262          0.44237
r_model-1120.pdb                               0.04262          0.44237
r_model-1994.pdb                               0.04240          0.43177
r_model-1985.pdb                               0.04237          0.43056
r_model-1959.pdb                               0.04234          0.42899
r_model-1873.pdb                               0.04231          0.42754
r_model-1044.pdb                               0.04223          0.42369
r_model-1487.pdb                               0.04196          0.41124
r_model-1018.pdb                               0.04181          0.40407
r_model-1923.pdb                               0.04171          0.39931
r_model-1315.pdb                               0.04112          0.37184
r_model-1859.pdb                               0.04099          0.36551
r_model-1781.pdb                               0.04098          0.36484
r_model-1612.pdb                               0.04074          0.35381
r_model-1772.pdb                               0.04062          0.34816
r_model-1748.pdb                               0.04049          0.34204
r_model-1389.pdb                               0.04042          0.33868
r_model-1682.pdb                               0.04039          0.33722
r_model-1881.pdb                               0.04032          0.33392
r_model-1154.pdb                               0.04024          0.33029
r_model-1218.pdb                               0.04003          0.32009
r_model-1426.pdb                               0.03977          0.30784
r_model-1177.pdb                               0.03969          0.30431
r_model-1249.pdb                               0.03963          0.30167
r_model-1896.pdb                               0.03946          0.29331
r_model-1489.pdb                               0.03942          0.29147
r_model-1023.pdb                               0.03924          0.28299
r_model-1628.pdb                               0.03916          0.27913
r_model-1693.pdb                               0.03914          0.27850
r_model-1542.pdb                               0.03909          0.27608
r_model-1252.pdb                               0.03902          0.27254
r_model-1512.pdb                               0.03900          0.27168
r_model-1631.pdb                               0.03899          0.27135
r_model-1506.pdb                               0.03899          0.27135
r_model-1497.pdb                               0.03896          0.26978
r_model-1156.pdb                               0.03887          0.26567
r_model-1756.pdb                               0.03886          0.26529
r_model-1492.pdb                               0.03873          0.25927
r_model-1020.pdb                               0.03866          0.25567
r_model-1500.pdb                               0.03864          0.25505
r_model-1022.pdb                               0.03855          0.25053
r_model-1028.pdb                               0.03849          0.24802
r_model-1898.pdb                               0.03826          0.23710
r_model-1897.pdb                               0.03818          0.23304
r_model-1987.pdb                               0.03807          0.22804
r_model-1681.pdb                               0.03780          0.21535
r_model-1915.pdb                               0.03769          0.20994
r_model-1658.pdb                               0.03749          0.20050
r_model-1625.pdb                               0.03743          0.19789
r_model-1272.pdb                               0.03739          0.19619
r_model-1988.pdb                               0.03722          0.18820
r_model-1286.pdb                               0.03719          0.18656
r_model-1936.pdb                               0.03708          0.18139
r_model-1293.pdb                               0.03694          0.17488
r_model-1166.pdb                               0.03688          0.17181
r_model-1668.pdb                               0.03685          0.17065
r_model-1424.pdb                               0.03670          0.16346
r_model-1046.pdb                               0.03670          0.16347
r_model-1916.pdb                               0.03666          0.16179
r_model-1517.pdb                               0.03666          0.16179
r_model-1334.pdb                               0.03662          0.15962
r_model-1509.pdb                               0.03657          0.15741
r_model-1770.pdb                               0.03655          0.15653
r_model-1443.pdb                               0.03649          0.15387
r_model-1824.pdb                               0.03641          0.14971
r_model-1619.pdb                               0.03640          0.14923
r_model-1232.pdb                               0.03630          0.14488
r_model-1155.pdb                               0.03627          0.14319
r_model-1108.pdb                               0.03624          0.14177
r_model-1749.pdb                               0.03623          0.14122
r_model-1080.pdb                               0.03623          0.14122
r_model-1449.pdb                               0.03621          0.14024
r_model-1200.pdb                               0.03618          0.13915
r_model-1949.pdb                               0.03611          0.13555
r_model-1764.pdb                               0.03611          0.13555
r_model-1524.pdb                               0.03606          0.13329
r_model-1744.pdb                               0.03599          0.12997
r_model-1329.pdb                               0.03596          0.12863
r_model-1455.pdb                               0.03587          0.12433
r_model-1414.pdb                               0.03583          0.12260
r_model-1030.pdb                               0.03583          0.12279
r_model-1794.pdb                               0.03559          0.11135
r_model-1228.pdb                               0.03558          0.11102
r_model-1173.pdb                               0.03556          0.11007
r_model-1999.pdb                               0.03544          0.10436
r_model-1326.pdb                               0.03544          0.10436
r_model-1662.pdb                               0.03532          0.09874
r_model-1931.pdb                               0.03529          0.09723
r_model-2007.pdb                               0.03524          0.09461
r_model-1562.pdb                               0.03524          0.09461
r_model-1320.pdb                               0.03523          0.09422
r_model-1528.pdb                               0.03519          0.09235
r_model-1604.pdb                               0.03515          0.09050
r_model-1470.pdb                               0.03515          0.09050
r_model-1934.pdb                               0.03514          0.08998
r_model-1319.pdb                               0.03514          0.09002
r_model-1208.pdb                               0.03498          0.08273
r_model-1657.pdb                               0.03493          0.08034
r_model-1598.pdb                               0.03488          0.07795
r_model-1866.pdb                               0.03484          0.07593
r_model-1423.pdb                               0.03481          0.07436
r_model-1095.pdb                               0.03470          0.06922
r_model-1805.pdb                               0.03468          0.06838
r_model-1163.pdb                               0.03463          0.06615
r_model-1481.pdb                               0.03462          0.06582
r_model-1294.pdb                               0.03451          0.06039
r_model-1850.pdb                               0.03450          0.05977
r_model-2001.pdb                               0.03448          0.05896
r_model-1220.pdb                               0.03444          0.05693
r_model-1111.pdb                               0.03444          0.05711
r_model-1595.pdb                               0.03431          0.05098
r_model-1267.pdb                               0.03420          0.04594
r_model-1919.pdb                               0.03419          0.04518
r_model-2000.pdb                               0.03417          0.04445
r_model-1882.pdb                               0.03416          0.04388
r_model-1698.pdb                               0.03416          0.04388
r_model-1659.pdb                               0.03409          0.04055
r_model-1145.pdb                               0.03404          0.03826
r_model-1529.pdb                               0.03403          0.03770
r_model-1618.pdb                               0.03399          0.03572
r_model-1467.pdb                               0.03397          0.03514
r_model-1469.pdb                               0.03393          0.03308
r_model-1398.pdb                               0.03357          0.01624
r_model-1846.pdb                               0.03356          0.01584
r_model-1206.pdb                               0.03356          0.01567
r_model-1118.pdb                               0.03339          0.00772
r_model-1991.pdb                               0.03335          0.00571
r_model-1924.pdb                               0.03331          0.00393
r_model-1219.pdb                               0.03323          0.00026
r_model-1462.pdb                               0.03318         -0.00221
r_model-1045.pdb                               0.03315         -0.00359
r_model-1472.pdb                               0.03311         -0.00569
r_model-1867.pdb                               0.03308         -0.00675
r_model-1690.pdb                               0.03307         -0.00717
r_model-1434.pdb                               0.03303         -0.00918
r_model-2004.pdb                               0.03297         -0.01223
r_model-1499.pdb                               0.03288         -0.01628
r_model-1224.pdb                               0.03286         -0.01707
r_model-1440.pdb                               0.03280         -0.02012
r_model-1302.pdb                               0.03277         -0.02170
r_model-1485.pdb                               0.03272         -0.02397
r_model-1465.pdb                               0.03272         -0.02387
r_model-1343.pdb                               0.03270         -0.02498
r_model-1788.pdb                               0.03269         -0.02533
r_model-1037.pdb                               0.03266         -0.02672
r_model-1893.pdb                               0.03256         -0.03122
r_model-1167.pdb                               0.03255         -0.03163
r_model-1109.pdb                               0.03255         -0.03186
r_model-1750.pdb                               0.03251         -0.03393
r_model-1889.pdb                               0.03247         -0.03571
r_model-1641.pdb                               0.03246         -0.03585
r_model-1963.pdb                               0.03241         -0.03859
r_model-1508.pdb                               0.03231         -0.04307
r_model-1240.pdb                               0.03225         -0.04613
r_model-1821.pdb                               0.03223         -0.04686
r_model-1638.pdb                               0.03219         -0.04887
r_model-1003.pdb                               0.03218         -0.04934
r_model-1733.pdb                               0.03210         -0.05302
r_model-1059.pdb                               0.03210         -0.05323
r_model-1547.pdb                               0.03209         -0.05358
r_model-1239.pdb                               0.03209         -0.05351
r_model-1664.pdb                               0.03202         -0.05682
r_model-1238.pdb                               0.03199         -0.05843
r_model-1809.pdb                               0.03197         -0.05916
r_model-1763.pdb                               0.03193         -0.06100
r_model-1309.pdb                               0.03187         -0.06398
r_model-1027.pdb                               0.03186         -0.06447
r_model-1876.pdb                               0.03175         -0.06928
r_model-1973.pdb                               0.03168         -0.07265
r_model-1476.pdb                               0.03165         -0.07418
r_model-1165.pdb                               0.03164         -0.07482
r_model-1941.pdb                               0.03161         -0.07598
r_model-1784.pdb                               0.03160         -0.07660
r_model-1808.pdb                               0.03154         -0.07947
r_model-1817.pdb                               0.03149         -0.08156
r_model-1841.pdb                               0.03147         -0.08288
r_model-1335.pdb                               0.03147         -0.08290
r_model-1946.pdb                               0.03142         -0.08499
r_model-1054.pdb                               0.03135         -0.08845
r_model-1751.pdb                               0.03126         -0.09263
r_model-1041.pdb                               0.03122         -0.09469
r_model-1273.pdb                               0.03108         -0.10127
r_model-1043.pdb                               0.03108         -0.10109
r_model-1827.pdb                               0.03097         -0.10627
r_model-1958.pdb                               0.03095         -0.10734
r_model-1051.pdb                               0.03094         -0.10741
r_model-1376.pdb                               0.03079         -0.11489
r_model-1421.pdb                               0.03077         -0.11562
r_model-1591.pdb                               0.03076         -0.11607
r_model-1587.pdb                               0.03076         -0.11621
r_model-1450.pdb                               0.03076         -0.11593
r_model-1477.pdb                               0.03074         -0.11710
r_model-1796.pdb                               0.03069         -0.11926
r_model-1695.pdb                               0.03065         -0.12109
r_model-1558.pdb                               0.03063         -0.12227
r_model-1855.pdb                               0.03058         -0.12475
r_model-1995.pdb                               0.03055         -0.12614
r_model-1150.pdb                               0.03055         -0.12581
r_model-1689.pdb                               0.03053         -0.12703
r_model-1122.pdb                               0.03046         -0.13008
r_model-1710.pdb                               0.03041         -0.13273
r_model-1429.pdb                               0.03035         -0.13534
r_model-1352.pdb                               0.03029         -0.13820
r_model-1984.pdb                               0.03027         -0.13896
r_model-1412.pdb                               0.03026         -0.13956
r_model-1797.pdb                               0.03021         -0.14211
r_model-1106.pdb                               0.03019         -0.14294
r_model-2003.pdb                               0.03013         -0.14590
r_model-1734.pdb                               0.03009         -0.14751
r_model-1773.pdb                               0.03006         -0.14893
r_model-1475.pdb                               0.03005         -0.14966
r_model-1031.pdb                               0.03003         -0.15034
r_model-1383.pdb                               0.02996         -0.15385
r_model-1795.pdb                               0.02991         -0.15626
r_model-1670.pdb                               0.02990         -0.15638
r_model-1830.pdb                               0.02980         -0.16137
r_model-1400.pdb                               0.02970         -0.16588
r_model-1213.pdb                               0.02959         -0.17140
r_model-1767.pdb                               0.02956         -0.17282
r_model-1599.pdb                               0.02942         -0.17941
r_model-1540.pdb                               0.02935         -0.18242
r_model-1771.pdb                               0.02934         -0.18288
r_model-1783.pdb                               0.02933         -0.18349
r_model-1310.pdb                               0.02930         -0.18494
r_model-1113.pdb                               0.02921         -0.18918
r_model-1093.pdb                               0.02921         -0.18918
r_model-1909.pdb                               0.02914         -0.19251
r_model-1700.pdb                               0.02914         -0.19233
r_model-1461.pdb                               0.02907         -0.19554
r_model-1125.pdb                               0.02900         -0.19907
r_model-1606.pdb                               0.02886         -0.20540
r_model-1888.pdb                               0.02874         -0.21099
r_model-1775.pdb                               0.02874         -0.21143
r_model-1330.pdb                               0.02871         -0.21249
r_model-1765.pdb                               0.02870         -0.21311
r_model-1531.pdb                               0.02868         -0.21422
r_model-1420.pdb                               0.02868         -0.21397
r_model-1079.pdb                               0.02866         -0.21482
r_model-1132.pdb                               0.02865         -0.21536
r_model-1935.pdb                               0.02861         -0.21756
r_model-1126.pdb                               0.02859         -0.21844
r_model-1180.pdb                               0.02852         -0.22151
r_model-1143.pdb                               0.02850         -0.22262
r_model-1278.pdb                               0.02848         -0.22368
r_model-1712.pdb                               0.02831         -0.23150
r_model-1090.pdb                               0.02830         -0.23204
r_model-1704.pdb                               0.02822         -0.23580
r_model-1548.pdb                               0.02822         -0.23580
r_model-1103.pdb                               0.02810         -0.24149
r_model-1083.pdb                               0.02807         -0.24293
r_model-1107.pdb                               0.02802         -0.24512
r_model-1646.pdb                               0.02794         -0.24893
r_model-1556.pdb                               0.02794         -0.24867
r_model-1152.pdb                               0.02793         -0.24933
r_model-1076.pdb                               0.02789         -0.25133
r_model-1588.pdb                               0.02784         -0.25372
r_model-1064.pdb                               0.02777         -0.25665
r_model-1527.pdb                               0.02771         -0.25975
r_model-1264.pdb                               0.02771         -0.25975
r_model-1442.pdb                               0.02748         -0.27058
r_model-1753.pdb                               0.02735         -0.27658
r_model-1017.pdb                               0.02735         -0.27668
r_model-1210.pdb                               0.02727         -0.28054
r_model-1948.pdb                               0.02725         -0.28114
r_model-1428.pdb                               0.02725         -0.28145
r_model-1554.pdb                               0.02724         -0.28191
r_model-1736.pdb                               0.02719         -0.28438
r_model-1410.pdb                               0.02717         -0.28521
r_model-1885.pdb                               0.02711         -0.28789
r_model-1281.pdb                               0.02709         -0.28907
r_model-1720.pdb                               0.02696         -0.29512
r_model-1789.pdb                               0.02693         -0.29620
r_model-1787.pdb                               0.02690         -0.29795
r_model-1139.pdb                               0.02688         -0.29854
r_model-1333.pdb                               0.02678         -0.30330
r_model-1582.pdb                               0.02677         -0.30399
r_model-1998.pdb                               0.02672         -0.30638
r_model-1211.pdb                               0.02668         -0.30809
r_model-1306.pdb                               0.02665         -0.30949
r_model-1141.pdb                               0.02650         -0.31647
r_model-1245.pdb                               0.02644         -0.31970
r_model-1976.pdb                               0.02631         -0.32581
r_model-1538.pdb                               0.02622         -0.32985
r_model-1947.pdb                               0.02621         -0.33025
r_model-1630.pdb                               0.02619         -0.33143
r_model-1347.pdb                               0.02616         -0.33261
r_model-1493.pdb                               0.02603         -0.33901
r_model-1905.pdb                               0.02602         -0.33909
r_model-1684.pdb                               0.02602         -0.33947
r_model-1069.pdb                               0.02602         -0.33938
r_model-1298.pdb                               0.02601         -0.33962
r_model-1364.pdb                               0.02599         -0.34088
r_model-1115.pdb                               0.02597         -0.34157
r_model-1912.pdb                               0.02586         -0.34660
r_model-1774.pdb                               0.02582         -0.34874
r_model-1616.pdb                               0.02579         -0.35014
r_model-1160.pdb                               0.02579         -0.35027
r_model-1822.pdb                               0.02577         -0.35087
r_model-1225.pdb                               0.02568         -0.35524
r_model-1621.pdb                               0.02546         -0.36548
r_model-1513.pdb                               0.02540         -0.36846
r_model-1300.pdb                               0.02532         -0.37205
r_model-1654.pdb                               0.02527         -0.37480
r_model-1502.pdb                               0.02527         -0.37466
r_model-2008.pdb                               0.02521         -0.37719
r_model-1847.pdb                               0.02519         -0.37813
r_model-1305.pdb                               0.02496         -0.38934
r_model-1287.pdb                               0.02486         -0.39384
r_model-1033.pdb                               0.02486         -0.39384
r_model-1483.pdb                               0.02485         -0.39412
r_model-1193.pdb                               0.02485         -0.39420
r_model-1262.pdb                               0.02477         -0.39831
r_model-1521.pdb                               0.02474         -0.39964
r_model-1361.pdb                               0.02460         -0.40622
r_model-1198.pdb                               0.02460         -0.40622
r_model-1860.pdb                               0.02458         -0.40712
r_model-1669.pdb                               0.02450         -0.41059
r_model-1685.pdb                               0.02441         -0.41526
r_model-1511.pdb                               0.02436         -0.41730
r_model-1339.pdb                               0.02436         -0.41725
r_model-1032.pdb                               0.02436         -0.41725
r_model-1906.pdb                               0.02428         -0.42102
r_model-1510.pdb                               0.02423         -0.42367
r_model-1137.pdb                               0.02414         -0.42773
r_model-1696.pdb                               0.02412         -0.42891
r_model-1518.pdb                               0.02412         -0.42852
r_model-1962.pdb                               0.02410         -0.42981
r_model-1592.pdb                               0.02406         -0.43174
r_model-1911.pdb                               0.02405         -0.43214
r_model-1087.pdb                               0.02404         -0.43241
r_model-1282.pdb                               0.02403         -0.43298
r_model-1759.pdb                               0.02396         -0.43637
r_model-1854.pdb                               0.02384         -0.44183
r_model-1466.pdb                               0.02369         -0.44909
r_model-1448.pdb                               0.02368         -0.44923
r_model-1341.pdb                               0.02357         -0.45452
r_model-1280.pdb                               0.02355         -0.45554
r_model-1009.pdb                               0.02352         -0.45681
r_model-1135.pdb                               0.02348         -0.45866
r_model-1851.pdb                               0.02346         -0.45963
r_model-1799.pdb                               0.02344         -0.46084
r_model-1802.pdb                               0.02327         -0.46886
r_model-1327.pdb                               0.02325         -0.46979
r_model-2002.pdb                               0.02322         -0.47092
r_model-1701.pdb                               0.02318         -0.47275
r_model-1187.pdb                               0.02311         -0.47603
r_model-1015.pdb                               0.02300         -0.48161
r_model-1672.pdb                               0.02298         -0.48218
r_model-1655.pdb                               0.02296         -0.48315
r_model-1727.pdb                               0.02287         -0.48751
r_model-1000.pdb                               0.02281         -0.49044
r_model-1229.pdb                               0.02276         -0.49279
r_model-1331.pdb                               0.02274         -0.49383
r_model-1675.pdb                               0.02264         -0.49822
r_model-1522.pdb                               0.02263         -0.49891
r_model-1865.pdb                               0.02257         -0.50149
r_model-1048.pdb                               0.02254         -0.50327
r_model-1779.pdb                               0.02240         -0.50959
r_model-1637.pdb                               0.02240         -0.50965
r_model-1296.pdb                               0.02231         -0.51402
r_model-1737.pdb                               0.02223         -0.51769
r_model-1473.pdb                               0.02222         -0.51798
r_model-1611.pdb                               0.02218         -0.52013
r_model-1648.pdb                               0.02214         -0.52173
r_model-1183.pdb                               0.02213         -0.52219
r_model-1042.pdb                               0.02207         -0.52501
r_model-1202.pdb                               0.02192         -0.53223
r_model-1158.pdb                               0.02187         -0.53454
r_model-1778.pdb                               0.02180         -0.53777
r_model-1732.pdb                               0.02171         -0.54237
r_model-1355.pdb                               0.02171         -0.54237
r_model-1047.pdb                               0.02171         -0.54199
r_model-1387.pdb                               0.02169         -0.54292
r_model-1419.pdb                               0.02168         -0.54356
r_model-1951.pdb                               0.02164         -0.54554
r_model-1940.pdb                               0.02164         -0.54564
r_model-1956.pdb                               0.02162         -0.54655
r_model-1829.pdb                               0.02160         -0.54752
r_model-1241.pdb                               0.02145         -0.55432
r_model-1323.pdb                               0.02127         -0.56279
r_model-1261.pdb                               0.02124         -0.56431
r_model-1374.pdb                               0.02107         -0.57251
r_model-1722.pdb                               0.02081         -0.58468
r_model-1533.pdb                               0.02075         -0.58730
r_model-1891.pdb                               0.02066         -0.59141
r_model-1831.pdb                               0.02065         -0.59205
r_model-1049.pdb                               0.02064         -0.59268
r_model-1099.pdb                               0.02060         -0.59456
r_model-1871.pdb                               0.02057         -0.59575
r_model-1002.pdb                               0.02057         -0.59575
r_model-1447.pdb                               0.02053         -0.59763
r_model-1444.pdb                               0.02053         -0.59766
r_model-1986.pdb                               0.02050         -0.59938
r_model-1804.pdb                               0.02046         -0.60093
r_model-1290.pdb                               0.02045         -0.60153
r_model-1354.pdb                               0.02039         -0.60422
r_model-1918.pdb                               0.02023         -0.61203
r_model-1496.pdb                               0.02009         -0.61830
r_model-1279.pdb                               0.02003         -0.62150
r_model-1085.pdb                               0.01995         -0.62490
r_model-1977.pdb                               0.01986         -0.62937
r_model-1394.pdb                               0.01986         -0.62942
r_model-1199.pdb                               0.01983         -0.63067
r_model-1724.pdb                               0.01978         -0.63314
r_model-1209.pdb                               0.01970         -0.63660
r_model-1572.pdb                               0.01941         -0.65035
r_model-1397.pdb                               0.01935         -0.65319
r_model-1964.pdb                               0.01929         -0.65624
r_model-1362.pdb                               0.01905         -0.66756
r_model-1652.pdb                               0.01897         -0.67113
r_model-1715.pdb                               0.01896         -0.67171
r_model-1754.pdb                               0.01887         -0.67603
r_model-1602.pdb                               0.01874         -0.68220
r_model-1939.pdb                               0.01872         -0.68286
r_model-1877.pdb                               0.01870         -0.68372
r_model-1375.pdb                               0.01865         -0.68602
r_model-1052.pdb                               0.01862         -0.68781
r_model-1731.pdb                               0.01848         -0.69416
r_model-1131.pdb                               0.01848         -0.69416
r_model-1534.pdb                               0.01847         -0.69475
r_model-1970.pdb                               0.01833         -0.70122
r_model-1268.pdb                               0.01833         -0.70150
r_model-1408.pdb                               0.01832         -0.70162
r_model-1886.pdb                               0.01819         -0.70775
r_model-1075.pdb                               0.01815         -0.70969
r_model-1401.pdb                               0.01803         -0.71564
r_model-1494.pdb                               0.01800         -0.71701
r_model-1721.pdb                               0.01789         -0.72223
r_model-1815.pdb                               0.01786         -0.72344
r_model-1025.pdb                               0.01786         -0.72337
r_model-1130.pdb                               0.01784         -0.72428
r_model-1204.pdb                               0.01781         -0.72585
r_model-1713.pdb                               0.01773         -0.72976
r_model-1928.pdb                               0.01762         -0.73456
r_model-1251.pdb                               0.01760         -0.73546
r_model-1307.pdb                               0.01755         -0.73781
r_model-1545.pdb                               0.01752         -0.73942
r_model-1127.pdb                               0.01749         -0.74077
r_model-1656.pdb                               0.01748         -0.74137
r_model-1950.pdb                               0.01741         -0.74443
r_model-1168.pdb                               0.01740         -0.74504
r_model-1086.pdb                               0.01738         -0.74595
r_model-1975.pdb                               0.01719         -0.75479
r_model-1910.pdb                               0.01711         -0.75884
r_model-1065.pdb                               0.01696         -0.76577
r_model-1453.pdb                               0.01693         -0.76699
r_model-1600.pdb                               0.01691         -0.76804
r_model-1514.pdb                               0.01691         -0.76804
r_model-1308.pdb                               0.01678         -0.77418
r_model-1110.pdb                               0.01675         -0.77584
r_model-1953.pdb                               0.01654         -0.78572
r_model-1887.pdb                               0.01645         -0.78960
r_model-1008.pdb                               0.01625         -0.79915
r_model-1537.pdb                               0.01615         -0.80378
r_model-1519.pdb                               0.01612         -0.80529
r_model-1544.pdb                               0.01610         -0.80615
r_model-1615.pdb                               0.01606         -0.80810
r_model-1124.pdb                               0.01580         -0.82049
r_model-1990.pdb                               0.01578         -0.82133
r_model-1468.pdb                               0.01575         -0.82294
r_model-1092.pdb                               0.01570         -0.82524
r_model-1026.pdb                               0.01558         -0.83059
r_model-1926.pdb                               0.01555         -0.83227
r_model-1989.pdb                               0.01552         -0.83344
r_model-1875.pdb                               0.01548         -0.83568
r_model-1417.pdb                               0.01538         -0.84016
r_model-1726.pdb                               0.01533         -0.84247
r_model-1474.pdb                               0.01517         -0.85024
r_model-1263.pdb                               0.01512         -0.85252
r_model-1409.pdb                               0.01506         -0.85526
r_model-1687.pdb                               0.01505         -0.85575
r_model-1852.pdb                               0.01504         -0.85605
r_model-1368.pdb                               0.01503         -0.85660
r_model-1874.pdb                               0.01488         -0.86366
r_model-1117.pdb                               0.01475         -0.86994
r_model-1418.pdb                               0.01473         -0.87062
r_model-1038.pdb                               0.01465         -0.87472
r_model-1425.pdb                               0.01464         -0.87483
r_model-1325.pdb                               0.01460         -0.87672
r_model-1358.pdb                               0.01450         -0.88139
r_model-1040.pdb                               0.01450         -0.88139
r_model-1058.pdb                               0.01445         -0.88414
r_model-1254.pdb                               0.01439         -0.88682
r_model-1706.pdb                               0.01434         -0.88904
r_model-1116.pdb                               0.01433         -0.88975
r_model-1138.pdb                               0.01422         -0.89490
r_model-1869.pdb                               0.01418         -0.89677
r_model-1275.pdb                               0.01412         -0.89952
r_model-1643.pdb                               0.01411         -0.89985
r_model-1555.pdb                               0.01410         -0.90029
r_model-1303.pdb                               0.01395         -0.90745
r_model-1061.pdb                               0.01388         -0.91069
r_model-1217.pdb                               0.01386         -0.91168
r_model-1216.pdb                               0.01379         -0.91518
r_model-1185.pdb                               0.01374         -0.91733
r_model-1029.pdb                               0.01374         -0.91762
r_model-1564.pdb                               0.01371         -0.91868
r_model-1565.pdb                               0.01369         -0.91979
r_model-1405.pdb                               0.01367         -0.92056
r_model-1549.pdb                               0.01364         -0.92213
r_model-1523.pdb                               0.01338         -0.93447
r_model-2005.pdb                               0.01333         -0.93666
r_model-1819.pdb                               0.01330         -0.93790
r_model-1647.pdb                               0.01321         -0.94216
r_model-1123.pdb                               0.01317         -0.94417
r_model-1231.pdb                               0.01316         -0.94464
r_model-1053.pdb                               0.01315         -0.94498
r_model-1550.pdb                               0.01306         -0.94946
r_model-1848.pdb                               0.01296         -0.95428
r_model-1561.pdb                               0.01290         -0.95704
r_model-1013.pdb                               0.01287         -0.95830
r_model-1833.pdb                               0.01285         -0.95916
r_model-1297.pdb                               0.01283         -0.96024
r_model-1021.pdb                               0.01283         -0.96047
r_model-1356.pdb                               0.01279         -0.96210
r_model-1632.pdb                               0.01271         -0.96589
r_model-1563.pdb                               0.01271         -0.96607
r_model-1105.pdb                               0.01271         -0.96589
r_model-1486.pdb                               0.01269         -0.96686
r_model-1872.pdb                               0.01268         -0.96726
r_model-1853.pdb                               0.01261         -0.97066
r_model-1972.pdb                               0.01258         -0.97201
r_model-1868.pdb                               0.01258         -0.97201
r_model-1353.pdb                               0.01254         -0.97384
r_model-1752.pdb                               0.01248         -0.97654
r_model-1190.pdb                               0.01248         -0.97654
r_model-1057.pdb                               0.01247         -0.97719
r_model-1570.pdb                               0.01238         -0.98160
r_model-1301.pdb                               0.01233         -0.98360
r_model-1035.pdb                               0.01230         -0.98542
r_model-1932.pdb                               0.01228         -0.98627
r_model-1814.pdb                               0.01225         -0.98774
r_model-1810.pdb                               0.01221         -0.98964
r_model-1569.pdb                               0.01211         -0.99400
r_model-1134.pdb                               0.01210         -0.99455
r_model-1381.pdb                               0.01205         -0.99714
r_model-1903.pdb                               0.01199         -1.00000
r_model-1620.pdb                               0.01199         -0.99984
r_model-1215.pdb                               0.01199         -0.99984
r_model-1257.pdb                               0.01198         -1.00043
r_model-1233.pdb                               0.01194         -1.00194
r_model-1258.pdb                               0.01175         -1.01107
r_model-1673.pdb                               0.01173         -1.01195
r_model-1635.pdb                               0.01172         -1.01237
r_model-1178.pdb                               0.01170         -1.01346
r_model-1244.pdb                               0.01157         -1.01941
r_model-1360.pdb                               0.01145         -1.02525
r_model-1858.pdb                               0.01143         -1.02600
r_model-1336.pdb                               0.01142         -1.02651
r_model-1699.pdb                               0.01141         -1.02699
r_model-1585.pdb                               0.01119         -1.03740
r_model-1842.pdb                               0.01114         -1.03987
r_model-1883.pdb                               0.01108         -1.04285
r_model-1790.pdb                               0.01104         -1.04453
r_model-1791.pdb                               0.01101         -1.04570
r_model-1996.pdb                               0.01099         -1.04686
r_model-1348.pdb                               0.01099         -1.04708
r_model-1366.pdb                               0.01098         -1.04722
r_model-1900.pdb                               0.01085         -1.05339
r_model-1718.pdb                               0.01083         -1.05444
r_model-1269.pdb                               0.01077         -1.05712
r_model-1451.pdb                               0.01076         -1.05791
r_model-1460.pdb                               0.01074         -1.05869
r_model-1369.pdb                               0.01072         -1.05948
r_model-1835.pdb                               0.01063         -1.06373
r_model-1580.pdb                               0.01050         -1.07017
r_model-1967.pdb                               0.01047         -1.07124
r_model-1439.pdb                               0.01047         -1.07150
r_model-1192.pdb                               0.01039         -1.07531
r_model-1114.pdb                               0.01039         -1.07531
r_model-1703.pdb                               0.01035         -1.07695
r_model-1403.pdb                               0.01031         -1.07871
r_model-1983.pdb                               0.01028         -1.08021
r_model-1270.pdb                               0.01028         -1.08021
r_model-1393.pdb                               0.01023         -1.08260
r_model-1184.pdb                               0.01003         -1.09198
r_model-1458.pdb                               0.00997         -1.09468
r_model-1671.pdb                               0.00993         -1.09668
r_model-1820.pdb                               0.00992         -1.09708
r_model-1454.pdb                               0.00988         -1.09913
r_model-1382.pdb                               0.00986         -1.10011
r_model-1001.pdb                               0.00984         -1.10105
r_model-1479.pdb                               0.00981         -1.10244
r_model-1849.pdb                               0.00972         -1.10653
r_model-1803.pdb                               0.00972         -1.10653
r_model-1907.pdb                               0.00970         -1.10746
r_model-1825.pdb                               0.00970         -1.10770
r_model-1680.pdb                               0.00969         -1.10827
r_model-1952.pdb                               0.00968         -1.10842
r_model-1236.pdb                               0.00964         -1.11048
r_model-1920.pdb                               0.00960         -1.11242
r_model-1755.pdb                               0.00959         -1.11256
r_model-1007.pdb                               0.00954         -1.11536
r_model-1870.pdb                               0.00950         -1.11713
r_model-1197.pdb                               0.00946         -1.11885
r_model-1777.pdb                               0.00941         -1.12144
r_model-1102.pdb                               0.00938         -1.12259
r_model-1942.pdb                               0.00937         -1.12300
r_model-1917.pdb                               0.00932         -1.12533
r_model-1284.pdb                               0.00930         -1.12635
r_model-1623.pdb                               0.00929         -1.12682
r_model-1607.pdb                               0.00928         -1.12714
r_model-1415.pdb                               0.00927         -1.12780
r_model-1144.pdb                               0.00925         -1.12870
r_model-1768.pdb                               0.00923         -1.12971
r_model-1237.pdb                               0.00921         -1.13086
r_model-1665.pdb                               0.00920         -1.13111
r_model-2009.pdb                               0.00917         -1.13241
r_model-1862.pdb                               0.00917         -1.13276
r_model-1179.pdb                               0.00917         -1.13252
r_model-1253.pdb                               0.00914         -1.13399
r_model-1373.pdb                               0.00906         -1.13758
r_model-1708.pdb                               0.00901         -1.14009
r_model-1121.pdb                               0.00900         -1.14035
r_model-1617.pdb                               0.00896         -1.14242
r_model-1702.pdb                               0.00895         -1.14281
r_model-1660.pdb                               0.00894         -1.14358
r_model-1601.pdb                               0.00882         -1.14899
r_model-1541.pdb                               0.00881         -1.14932
r_model-1004.pdb                               0.00881         -1.14930
r_model-1856.pdb                               0.00872         -1.15363
r_model-1832.pdb                               0.00865         -1.15683
r_model-1430.pdb                               0.00861         -1.15909
r_model-1653.pdb                               0.00860         -1.15947
r_model-1205.pdb                               0.00858         -1.16029
r_model-1149.pdb                               0.00854         -1.16223
r_model-1969.pdb                               0.00851         -1.16362
r_model-1256.pdb                               0.00847         -1.16560
r_model-1645.pdb                               0.00846         -1.16606
r_model-1285.pdb                               0.00843         -1.16749
r_model-1586.pdb                               0.00842         -1.16806
r_model-1884.pdb                               0.00837         -1.17017
r_model-1845.pdb                               0.00837         -1.17000
r_model-1968.pdb                               0.00835         -1.17097
r_model-1711.pdb                               0.00824         -1.17614
r_model-1392.pdb                               0.00822         -1.17738
r_model-1798.pdb                               0.00820         -1.17841
r_model-1960.pdb                               0.00816         -1.17991
r_model-1321.pdb                               0.00814         -1.18113
r_model-1201.pdb                               0.00814         -1.18100
r_model-1407.pdb                               0.00810         -1.18280
r_model-1543.pdb                               0.00807         -1.18430
r_model-1484.pdb                               0.00800         -1.18778
r_model-1603.pdb                               0.00798         -1.18862
r_model-1574.pdb                               0.00788         -1.19330
r_model-1546.pdb                               0.00785         -1.19458
r_model-1311.pdb                               0.00784         -1.19536
r_model-1730.pdb                               0.00782         -1.19587
r_model-1863.pdb                               0.00781         -1.19654
r_model-1024.pdb                               0.00767         -1.20335
r_model-1169.pdb                               0.00766         -1.20368
r_model-1597.pdb                               0.00751         -1.21078
r_model-1388.pdb                               0.00740         -1.21590
r_model-1312.pdb                               0.00740         -1.21590
r_model-1091.pdb                               0.00737         -1.21736
r_model-1857.pdb                               0.00732         -1.21974
r_model-1345.pdb                               0.00726         -1.22244
r_model-1164.pdb                               0.00724         -1.22363
r_model-1077.pdb                               0.00719         -1.22592
r_model-1644.pdb                               0.00696         -1.23647
r_model-1786.pdb                               0.00679         -1.24445
r_model-1350.pdb                               0.00678         -1.24515
r_model-1636.pdb                               0.00660         -1.25351
r_model-1234.pdb                               0.00649         -1.25869
r_model-1147.pdb                               0.00647         -1.25973
r_model-1966.pdb                               0.00640         -1.26317
r_model-1596.pdb                               0.00640         -1.26317
r_model-1416.pdb                               0.00631         -1.26711
r_model-1937.pdb                               0.00628         -1.26857
r_model-1266.pdb                               0.00625         -1.27012
r_model-1006.pdb                               0.00616         -1.27423
r_model-1961.pdb                               0.00613         -1.27577
r_model-1729.pdb                               0.00613         -1.27562
r_model-1277.pdb                               0.00610         -1.27723
r_model-1344.pdb                               0.00601         -1.28137
r_model-1010.pdb                               0.00599         -1.28220
r_model-1780.pdb                               0.00594         -1.28459
r_model-1413.pdb                               0.00592         -1.28578
r_model-1162.pdb                               0.00592         -1.28578
r_model-1379.pdb                               0.00586         -1.28858
r_model-1250.pdb                               0.00583         -1.28963
r_model-1571.pdb                               0.00576         -1.29326
r_model-1288.pdb                               0.00573         -1.29440
r_model-1979.pdb                               0.00572         -1.29518
r_model-1186.pdb                               0.00572         -1.29479
r_model-1295.pdb                               0.00568         -1.29675
r_model-1246.pdb                               0.00559         -1.30104
r_model-1153.pdb                               0.00551         -1.30479
r_model-1800.pdb                               0.00539         -1.31074
r_model-1589.pdb                               0.00526         -1.31664
r_model-1427.pdb                               0.00525         -1.31693
r_model-1573.pdb                               0.00521         -1.31883
r_model-1515.pdb                               0.00521         -1.31904
r_model-1223.pdb                               0.00492         -1.33278
r_model-1055.pdb                               0.00488         -1.33436
r_model-1760.pdb                               0.00486         -1.33552
r_model-1346.pdb                               0.00474         -1.34091
r_model-1743.pdb                               0.00470         -1.34310
r_model-1980.pdb                               0.00469         -1.34336
r_model-1012.pdb                               0.00464         -1.34567
r_model-1649.pdb                               0.00461         -1.34734
r_model-1839.pdb                               0.00457         -1.34921
r_model-1576.pdb                               0.00429         -1.36228
r_model-1351.pdb                               0.00428         -1.36280
r_model-1226.pdb                               0.00419         -1.36697
r_model-1766.pdb                               0.00408         -1.37213
r_model-1371.pdb                               0.00396         -1.37781
r_model-1019.pdb                               0.00388         -1.38159
r_model-1792.pdb                               0.00381         -1.38507
r_model-1719.pdb                               0.00324         -1.41188
r_model-1437.pdb                               0.00322         -1.41244
r_model-1372.pdb                               0.00307         -1.41977
r_model-1482.pdb                               0.00295         -1.42540
r_model-1498.pdb                               0.00285         -1.42991
r_model-1806.pdb                               0.00270         -1.43705
r_model-1828.pdb                               0.00227         -1.45723
r_model-1650.pdb                               0.00226         -1.45803
r_model-1370.pdb                               0.00219         -1.46099
r_model-1627.pdb                               0.00213         -1.46387
r_model-1944.pdb                               0.00192         -1.47384
