# Supplementary material for: Introducing a Clustering Step in a Consensus Approach for the Scoring of Protein-Protein Docking Models
Source: PLoS One. 2016 Nov 15;11(11):e0166460. doi: 10.1371/journal.pone.0166460 (PMC5112798; doi:10.1371/journal.pone.0166460)
Supplement: S1 Data — (TGZ) [file pone.0166460.s001.tgz › Oliva-Repository-PlosOne/CONSRANK/T40_correct-list_CA.txt]

./
./r_model-1000_M.pdb
./r_model-1019_A.pdb
./r_model-1020_M.pdb
./r_model-1028_A.pdb
./r_model-1031_M.pdb
./r_model-1040_M.pdb
./r_model-1044_M.pdb
./r_model-1045_A.pdb
./r_model-1049_H.pdb
./r_model-1052_M.pdb
./r_model-1053_A.pdb
./r_model-1054_A.pdb
./r_model-1057_H.pdb
./r_model-1062_H.pdb
./r_model-1069_M.pdb
./r_model-1071_M.pdb
./r_model-1085_M.pdb
./r_model-1088_M.pdb
./r_model-1091_M.pdb
./r_model-1099_M.pdb
./r_model-1102_H.pdb
./r_model-1105_M.pdb
./r_model-1111_H.pdb
./r_model-1114_M.pdb
./r_model-1116_H.pdb
./r_model-1118_A.pdb
./r_model-1122_H.pdb
./r_model-1129_H.pdb
./r_model-1140_M.pdb
./r_model-1147_M.pdb
./r_model-1150_A.pdb
./r_model-1151_H.pdb
./r_model-1155_A.pdb
./r_model-1164_A.pdb
./r_model-1170_A.pdb
./r_model-1185_A.pdb
./r_model-1186_H.pdb
./r_model-1199_H.pdb
./r_model-1202_A.pdb
./r_model-1208_H.pdb
./r_model-1216_M.pdb
./r_model-1230_M.pdb
./r_model-1236_H.pdb
./r_model-1240_A.pdb
./r_model-1247_M.pdb
./r_model-1251_A.pdb
./r_model-1252_M.pdb
./r_model-1261_M.pdb
./r_model-1264_A.pdb
./r_model-1272_M.pdb
./r_model-1276_A.pdb
./r_model-1278_A.pdb
./r_model-1283_H.pdb
./r_model-1289_A.pdb
./r_model-1294_M.pdb
./r_model-1297_A.pdb
./r_model-1303_M.pdb
./r_model-1311_M.pdb
./r_model-1343_M.pdb
./r_model-1352_A.pdb
./r_model-1356_M.pdb
./r_model-1357_A.pdb
./r_model-1373_A.pdb
./r_model-1384_A.pdb
./r_model-1387_A.pdb
./r_model-1392_H.pdb
./r_model-1393_A.pdb
./r_model-1399_H.pdb
./r_model-1404_M.pdb
./r_model-1405_M.pdb
./r_model-1417_A.pdb
./r_model-1424_A.pdb
./r_model-1426_M.pdb
./r_model-1427_M.pdb
./r_model-1429_H.pdb
./r_model-1444_H.pdb
./r_model-1462_H.pdb
./r_model-1474_H.pdb
./r_model-1494_A.pdb
./r_model-1510_A.pdb
./r_model-1513_M.pdb
./r_model-1524_A.pdb
./r_model-1527_A.pdb
./r_model-1529_H.pdb
./r_model-1530_H.pdb
./r_model-1531_M.pdb
./r_model-1544_M.pdb
./r_model-1545_M.pdb
./r_model-1549_H.pdb
./r_model-1560_A.pdb
./r_model-1563_M.pdb
./r_model-1575_M.pdb
./r_model-1593_M.pdb
./r_model-1606_H.pdb
./r_model-1609_M.pdb
./r_model-1612_H.pdb
./r_model-1613_M.pdb
./r_model-1615_A.pdb
./r_model-1616_A.pdb
./r_model-1626_A.pdb
./r_model-1633_M.pdb
./r_model-1635_H.pdb
./r_model-1659_A.pdb
./r_model-1662_M.pdb
./r_model-1672_A.pdb
./r_model-1688_H.pdb
./r_model-1697_A.pdb
./r_model-1707_H.pdb
./r_model-1728_H.pdb
./r_model-1732_M.pdb
./r_model-1734_M.pdb
./r_model-1740_A.pdb
./r_model-1750_M.pdb
./r_model-1751_A.pdb
./r_model-1755_A.pdb
./r_model-1761_H.pdb
./r_model-1771_H.pdb
./r_model-1776_M.pdb
./r_model-1778_M.pdb
./r_model-1783_A.pdb
./r_model-1797_A.pdb
./r_model-1803_H.pdb
./r_model-1822_A.pdb
./r_model-1828_H.pdb
./r_model-1829_H.pdb
./r_model-1846_H.pdb
./r_model-1855_H.pdb
./r_model-1858_A.pdb
./r_model-1861_M.pdb
./r_model-1866_A.pdb
./r_model-1871_A.pdb
./r_model-1873_M.pdb
./r_model-1874_H.pdb
./r_model-1877_M.pdb
./r_model-1879_A.pdb
./r_model-1888_A.pdb
./r_model-1889_M.pdb
./r_model-1890_M.pdb
./r_model-1913_A.pdb
./r_model-1916_A.pdb
./r_model-1940_A.pdb
./r_model-1958_H.pdb
./r_model-1961_A.pdb
./r_model-1962_A.pdb
./r_model-1964_A.pdb
./r_model-1968_A.pdb
./r_model-1970_M.pdb
./r_model-1978_A.pdb
./r_model-1981_M.pdb
./r_model-1992_A.pdb
./r_model-1994_M.pdb
./r_model-1996_H.pdb
./r_model-2007_M.pdb
./r_model-2010_M.pdb
./r_model-2025_A.pdb
./r_model-2027_A.pdb
./r_model-2028_M.pdb
./r_model-2030_H.pdb
./r_model-2035_M.pdb
./r_model-2041_A.pdb
./r_model-2052_M.pdb
./r_model-2053_M.pdb
./r_model-2054_M.pdb
./r_model-2075_M.pdb
./r_model-2090_M.pdb
./r_model-2094_H.pdb
./r_model-2095_A.pdb
./r_model-2096_H.pdb
./r_model-2099_M.pdb
./r_model-2108_A.pdb
./r_model-2113_M.pdb
./r_model-2117_M.pdb
./r_model-2123_M.pdb
./r_model-2136_M.pdb
./r_model-2144_M.pdb
./r_model-2146_A.pdb
./r_model-2147_M.pdb
./r_model-2153_A.pdb
./r_model-2154_A.pdb
./r_model-2173_A.pdb
./r_model-2174_H.pdb
./r_model-2180_M.pdb
./r_model-2183_H.pdb
./r_model-2185_A.pdb
./r_model-2186_M.pdb
./r_model-2189_M.pdb
./r_model-2193_H.pdb
./r_model-2209_A.pdb
./r_model-2210_H.pdb
./r_model-2211_A.pdb
./r_model-2216_M.pdb
./r_model-2217_M.pdb
./r_model-2218_M.pdb
./r_model-2224_M.pdb
./r_model-2235_M.pdb
./r_model-2236_M.pdb
./r_model-2241_A.pdb
./r_model-2247_A.pdb
./r_model-2253_H.pdb
./r_model-2261_M.pdb
./r_model-2273_A.pdb
./r_model-2277_A.pdb
./r_model-2286_A.pdb
./r_model-2294_M.pdb
./r_model-2307_H.pdb
./r_model-2315_H.pdb
./r_model-2319_M.pdb
./r_model-2328_H.pdb
./r_model-2329_H.pdb
./r_model-2331_M.pdb
./r_model-2334_H.pdb
./r_model-2351_A.pdb
./r_model-2361_H.pdb
./r_model-2374_A.pdb
./r_model-2385_H.pdb
./r_model-2389_A.pdb
./r_model-2397_M.pdb
./r_model-2404_H.pdb
./r_model-2410_M.pdb
./r_model-2414_M.pdb
./r_model-2415_H.pdb
./r_model-2432_A.pdb
./r_model-2434_A.pdb
./r_model-2436_H.pdb
./r_model-2442_M.pdb
./r_model-2453_A.pdb
./r_model-2467_H.pdb
./r_model-2474_H.pdb
./r_model-2475_M.pdb
./r_model-2476_H.pdb
./r_model-2482_H.pdb
./r_model-2486_A.pdb
./r_model-2492_H.pdb
./r_model-2503_H.pdb
./r_model-2504_H.pdb
./r_model-2508_A.pdb
./r_model-2513_H.pdb
./r_model-2522_A.pdb
./r_model-2535_A.pdb
./r_model-2538_A.pdb
./r_model-2541_M.pdb
./r_model-2544_M.pdb
./r_model-2546_A.pdb
./r_model-2552_A.pdb
./r_model-2553_H.pdb
./r_model-2560_A.pdb
./r_model-2564_M.pdb
./r_model-2575_A.pdb
./r_model-2581_H.pdb
./r_model-2584_M.pdb
./r_model-2597_A.pdb
./r_model-2601_M.pdb
./r_model-2603_A.pdb
./r_model-2605_H.pdb
./r_model-2606_M.pdb
./r_model-2615_A.pdb
./r_model-2625_A.pdb
./r_model-2627_A.pdb
./r_model-2647_M.pdb
./r_model-2655_M.pdb
./r_model-2656_A.pdb
./r_model-2663_H.pdb
./r_model-2664_M.pdb
./r_model-2675_M.pdb
./r_model-2680_H.pdb
./r_model-2684_H.pdb
./r_model-2686_A.pdb
./r_model-2688_A.pdb
./r_model-2693_H.pdb
./r_model-2694_M.pdb
./r_model-2699_M.pdb
./r_model-2704_M.pdb
./r_model-2708_M.pdb
./r_model-2709_M.pdb
./r_model-2714_M.pdb
./r_model-2717_A.pdb
./r_model-2731_H.pdb
./r_model-2744_M.pdb
./r_model-2752_A.pdb
./r_model-2758_M.pdb
./r_model-2760_H.pdb
./r_model-2762_M.pdb
./r_model-2764_A.pdb
./r_model-2770_A.pdb
./r_model-2787_A.pdb
./r_model-2788_M.pdb
./r_model-2790_A.pdb
./r_model-2791_A.pdb
./r_model-2798_H.pdb
./r_model-2808_M.pdb
./r_model-2809_M.pdb
./r_model-2813_M.pdb
./r_model-2819_M.pdb
./r_model-2822_M.pdb
./r_model-2825_H.pdb
./r_model-2827_M.pdb
./r_model-2840_M.pdb
./r_model-2845_A.pdb
./r_model-2846_M.pdb
./r_model-2850_A.pdb
./r_model-2860_M.pdb
./r_model-2864_H.pdb
./r_model-2866_M.pdb
./r_model-2869_M.pdb
./r_model-2870_A.pdb
./r_model-2871_H.pdb
./r_model-2883_H.pdb
./r_model-2885_M.pdb
./r_model-2894_M.pdb
./r_model-2897_A.pdb
./r_model-2902_M.pdb
./r_model-2904_A.pdb
./r_model-2908_M.pdb
./r_model-2918_A.pdb
./r_model-2919_M.pdb
./r_model-2926_H.pdb
./r_model-2930_M.pdb
./r_model-2931_M.pdb
./r_model-2938_H.pdb
./r_model-2954_A.pdb
./r_model-2955_M.pdb
./r_model-2956_M.pdb
./r_model-2982_H.pdb
./r_model-3002_M.pdb
./r_model-3018_A.pdb
./r_model-3025_A.pdb
./r_model-3029_A.pdb
./r_model-3031_H.pdb
./r_model-3035_H.pdb
./r_model-3036_M.pdb
./r_model-3045_H.pdb
./r_model-3047_H.pdb
./r_model-3050_M.pdb
./r_model-3054_H.pdb
./r_model-3058_A.pdb
./r_model-3076_M.pdb
./r_model-3080_H.pdb
./r_model-3087_H.pdb
./r_model-3091_A.pdb
./r_model-3094_A.pdb
./r_model-3109_A.pdb
./r_model-3110_A.pdb
./r_model-3115_A.pdb
./r_model-3117_A.pdb
./r_model-3118_M.pdb
./r_model-3121_M.pdb
./r_model-3125_M.pdb
./r_model-3129_M.pdb
./r_model-3142_A.pdb
./r_model-3160_M.pdb
./r_model-3165_M.pdb
./r_model-3168_M.pdb
./r_model-3169_M.pdb
./r_model-3180_H.pdb
