# Supplementary material for: Introducing a Clustering Step in a Consensus Approach for the Scoring of Protein-Protein Docking Models
Source: PLoS One. 2016 Nov 15;11(11):e0166460. doi: 10.1371/journal.pone.0166460 (PMC5112798; doi:10.1371/journal.pone.0166460)
Supplement: S1 Data — (TGZ) [file pone.0166460.s001.tgz › Oliva-Repository-PlosOne/CONSRANK/T40_correct-list_CB.txt]

./
./r_model-1022_H.pdb
./r_model-1047_H.pdb
./r_model-1055_H.pdb
./r_model-1059_H.pdb
./r_model-1083_H.pdb
./r_model-1095_M.pdb
./r_model-1133_A.pdb
./r_model-1139_H.pdb
./r_model-1178_H.pdb
./r_model-1183_A.pdb
./r_model-1197_H.pdb
./r_model-1198_A.pdb
./r_model-1225_A.pdb
./r_model-1267_H.pdb
./r_model-1285_H.pdb
./r_model-1291_A.pdb
./r_model-1304_H.pdb
./r_model-1328_H.pdb
./r_model-1360_H.pdb
./r_model-1386_H.pdb
./r_model-1390_H.pdb
./r_model-1420_H.pdb
./r_model-1423_H.pdb
./r_model-1446_H.pdb
./r_model-1463_H.pdb
./r_model-1466_A.pdb
./r_model-1476_A.pdb
./r_model-1480_H.pdb
./r_model-1483_H.pdb
./r_model-1491_M.pdb
./r_model-1504_H.pdb
./r_model-1508_A.pdb
./r_model-1521_H.pdb
./r_model-1536_A.pdb
./r_model-1552_M.pdb
./r_model-1558_H.pdb
./r_model-1569_H.pdb
./r_model-1570_M.pdb
./r_model-1583_H.pdb
./r_model-1586_H.pdb
./r_model-1596_H.pdb
./r_model-1600_M.pdb
./r_model-1601_A.pdb
./r_model-1610_A.pdb
./r_model-1618_A.pdb
./r_model-1639_H.pdb
./r_model-1642_M.pdb
./r_model-1655_H.pdb
./r_model-1667_H.pdb
./r_model-1682_H.pdb
./r_model-1684_M.pdb
./r_model-1685_H.pdb
./r_model-1686_A.pdb
./r_model-1694_H.pdb
./r_model-1713_H.pdb
./r_model-1775_H.pdb
./r_model-1777_M.pdb
./r_model-1782_H.pdb
./r_model-1792_H.pdb
./r_model-1798_H.pdb
./r_model-1799_H.pdb
./r_model-1804_H.pdb
./r_model-1808_M.pdb
./r_model-1815_H.pdb
./r_model-1850_H.pdb
./r_model-1875_A.pdb
./r_model-1901_H.pdb
./r_model-1904_A.pdb
./r_model-1911_H.pdb
./r_model-1931_M.pdb
./r_model-1943_H.pdb
./r_model-1948_M.pdb
./r_model-1995_A.pdb
./r_model-2006_H.pdb
./r_model-2012_H.pdb
./r_model-2051_A.pdb
./r_model-2067_M.pdb
./r_model-2110_H.pdb
./r_model-2131_M.pdb
./r_model-2134_H.pdb
./r_model-2155_H.pdb
./r_model-2229_H.pdb
./r_model-2231_M.pdb
./r_model-2244_H.pdb
./r_model-2311_H.pdb
./r_model-2313_M.pdb
./r_model-2324_M.pdb
./r_model-2338_A.pdb
./r_model-2353_H.pdb
./r_model-2391_H.pdb
./r_model-2392_A.pdb
./r_model-2393_A.pdb
./r_model-2395_M.pdb
./r_model-2439_H.pdb
./r_model-2472_H.pdb
./r_model-2483_H.pdb
./r_model-2498_M.pdb
./r_model-2505_H.pdb
./r_model-2554_A.pdb
./r_model-2562_M.pdb
./r_model-2563_M.pdb
./r_model-2568_A.pdb
./r_model-2604_A.pdb
./r_model-2616_H.pdb
./r_model-2642_H.pdb
./r_model-2644_H.pdb
./r_model-2765_H.pdb
./r_model-2780_H.pdb
./r_model-2785_M.pdb
./r_model-2799_H.pdb
./r_model-2804_H.pdb
./r_model-2821_H.pdb
./r_model-2838_H.pdb
./r_model-2841_H.pdb
./r_model-2858_H.pdb
./r_model-2890_H.pdb
./r_model-2895_H.pdb
./r_model-2903_H.pdb
./r_model-2905_M.pdb
./r_model-2906_H.pdb
./r_model-2959_A.pdb
./r_model-2967_H.pdb
./r_model-2977_H.pdb
./r_model-2985_H.pdb
./r_model-3016_H.pdb
./r_model-3039_A.pdb
./r_model-3042_A.pdb
./r_model-3060_H.pdb
./r_model-3074_H.pdb
./r_model-3104_H.pdb
./r_model-3111_H.pdb
./r_model-3120_H.pdb
./r_model-3145_H.pdb
./r_model-3156_H.pdb
