# Supplementary material for: Introducing a Clustering Step in a Consensus Approach for the Scoring of Protein-Protein Docking Models
Source: PLoS One. 2016 Nov 15;11(11):e0166460. doi: 10.1371/journal.pone.0166460 (PMC5112798; doi:10.1371/journal.pone.0166460)
Supplement: S1 Data — (TGZ) [file pone.0166460.s001.tgz › Oliva-Repository-PlosOne/CONSRANK/T72.1.correct-list.txt]

T72 RANDOM    55    9/ 67   0.2245   0.7708   7.7074   5.3278   6.7681   6.6830   7.1065  96.20 acceptable
T72 RANDOM   257   16/ 67   0.3538   0.8562   8.7256   5.4735   6.7033   7.8522   7.8016  93.80 acceptable
T72 RANDOM   409   45/ 67   0.2769   0.8407   4.2988   3.1106   4.5700   3.3095   3.5873  95.80 acceptable
T72 RANDOM   477   17/ 67   0.3692   0.8571   8.8527   5.5753   6.7669   8.0535   7.0336  93.80 acceptable
T72 RANDOM   551    2/ 67   0.1692   0.8103   8.3027   4.9287   6.3251   4.8588  24.4032  96.20 acceptable
T72 RANDOM   704   16/ 67   0.2653   0.7969   8.1209   4.8703   6.0732   7.1862   6.8476  96.20 acceptable
