# Supplementary material for: Introducing a Clustering Step in a Consensus Approach for the Scoring of Protein-Protein Docking Models
Source: PLoS One. 2016 Nov 15;11(11):e0166460. doi: 10.1371/journal.pone.0166460 (PMC5112798; doi:10.1371/journal.pone.0166460)
Supplement: S1 Data — (TGZ) [file pone.0166460.s001.tgz › Oliva-Repository-PlosOne/CONSRANK/T79.1.correct-list.txt]

T79 RANDOM    14   10/ 31   0.5686   0.4912   4.4103   2.6799   3.2161   1.3484  25.2200  98.73 medium
T79 RANDOM    81   20/ 31   0.6346   0.3125   2.2492   1.9913   2.8423   0.5424   7.6021  87.50 medium
T79 RANDOM   154    2/ 31   0.1731   0.5500   8.1378   4.9477   5.4462   4.5510  48.8300 100.00 acceptable
T79 RANDOM   192    6/ 31   0.4038   0.4167   5.0855   2.9851   3.7120   2.2248  26.8973 100.00 acceptable
T79 RANDOM   233    8/ 31   0.5686   0.5085   7.6457   3.0021   3.5386   4.7398  35.1149  98.73 acceptable
T79 RANDOM   256    6/ 31   0.3462   0.6667   8.5567   3.6286   4.1835   6.4353  32.2829 100.00 acceptable
T79 RANDOM   264    9/ 31   0.4118   0.5800   5.1891   2.7674   3.5925   3.6618  19.2185  98.73 acceptable
T79 RANDOM   272    6/ 31   0.6471   0.4407   4.3923   2.4798   3.2459   2.8709  17.9319  98.73 medium
T79 RANDOM   299    2/ 31   0.1538   0.6800   9.0373   5.1440   5.8596   3.9030  59.0742 100.00 acceptable
T79 RANDOM   357    4/ 31   0.1538   0.6667   9.0380   5.3533   6.0434   3.7311  61.1937 100.00 acceptable
T79 RANDOM   365    4/ 31   0.3654   0.3448   3.2504   1.9887   2.8302   1.9748  10.3111 100.00 medium
T79 RANDOM   447    4/ 31   0.3462   0.4706   4.5822   2.6262   3.0645   3.8811  10.7365 100.00 medium
T79 RANDOM   516    9/ 31   0.3529   0.6327   5.4866   2.8489   3.6899   4.3349  16.8227  98.73 acceptable
T79 RANDOM   660    6/ 31   0.5000   0.2571   3.0554   2.1030   2.7997   1.7312   9.8138 100.00 medium
T79 RANDOM   689    8/ 31   0.7451   0.3667   5.0835   2.2936   2.9025   3.2730  21.2499  98.73 acceptable
T79 RANDOM   751    4/ 31   0.1538   0.7037   9.8874   3.2292   3.9095   7.7234  35.9052  87.50 acceptable
T79 RANDOM   864    9/ 31   0.3529   0.6327   5.4866   2.8489   3.6899   4.3349  16.8227  98.73 acceptable
T79 RANDOM   942    7/ 31   0.3725   0.7286   7.8901   3.6925   4.0423   5.2808  33.7653  98.73 acceptable
T79 RANDOM   958    8/ 31   0.4314   0.5926   6.0222   2.6549   3.3503   5.0414  18.3492  98.73 acceptable
T79 RANDOM   982    5/ 31   0.5192   0.3721   4.1376   2.5809   3.0999   2.8652  15.1764 100.00 medium
