# Supplementary material for: Introducing a Clustering Step in a Consensus Approach for the Scoring of Protein-Protein Docking Models
Source: PLoS One. 2016 Nov 15;11(11):e0166460. doi: 10.1371/journal.pone.0166460 (PMC5112798; doi:10.1371/journal.pone.0166460)
Supplement: S1 Data — (TGZ) [file pone.0166460.s001.tgz › Oliva-Repository-PlosOne/CONSRANK/T79.2.correct-list.txt]

T79 RANDOM    29    2/ 31   0.5200   0.6486   6.4833   2.5856   4.3833   4.3350  26.6146  90.00 acceptable
T79 RANDOM    39    3/ 31   0.1600   0.8919  12.9473   3.4866   5.0181  12.0651  24.3690  90.00 acceptable
T79 RANDOM   102    8/ 31   0.5200   0.7292   7.7149   2.6809   3.5676   7.2363  10.7022 100.00 acceptable
T79 RANDOM   117    9/ 31   0.3600   0.8500   8.8591   4.5282   5.9273   5.1041  46.1951 100.00 acceptable
T79 RANDOM   119    4/ 31   0.4800   0.8154   9.3763   3.7716   4.5835   6.8671  38.7713 100.00 acceptable
T79 RANDOM   121    2/ 31   0.4800   0.6923   6.2594   2.5006   4.3530   4.3687  24.4637  90.00 acceptable
T79 RANDOM   122    7/ 31   0.5600   0.7083   5.2082   2.2403   3.2418   4.5235   9.9220 100.00 acceptable
T79 RANDOM   144    2/ 31   0.2400   0.8182  17.5629   3.9217   4.8550  15.0715  56.9384 100.00 acceptable
T79 RANDOM   177    2/ 31   0.5200   0.6667   5.8439   2.4783   4.3484   3.9003  23.1581  90.00 acceptable
T79 RANDOM   181   19/ 31   0.2000   0.8387  12.7171   3.7032   4.3413  11.9201  26.3152  87.50 acceptable
T79 RANDOM   206    7/ 31   0.5200   0.7174   5.7381   2.3096   3.3125   5.0893  10.3131 100.00 acceptable
T79 RANDOM   213    9/ 31   0.2800   0.8971  12.8583   3.4514   4.4774  10.9238  40.5715 100.00 acceptable
T79 RANDOM   220    4/ 31   0.5200   0.7347   5.9675   2.3548   3.3271   5.3521  10.4513 100.00 acceptable
T79 RANDOM   230    7/ 31   0.7600   0.7077   4.2062   2.1985   3.1717   3.0168  13.3473 100.00 medium
T79 RANDOM   236   10/ 31   0.6000   0.7368   5.2246   2.1953   3.2089   4.4955  11.0508 100.00 acceptable
T79 RANDOM   306    3/ 31   0.4800   0.7143   9.5185   2.5572   4.4209   7.8999  27.4884  90.00 acceptable
T79 RANDOM   332    3/ 31   0.3600   0.7692   9.8015   2.9079   4.5410   8.8711  21.1172  90.00 acceptable
T79 RANDOM   349    2/ 31   0.4800   0.6923   7.0765   2.5834   4.3883   5.1670  27.2391  90.00 acceptable
T79 RANDOM   354    5/ 31   0.1600   0.8919  13.9533   3.5711   5.0788  12.8628  29.5639  90.00 acceptable
T79 RANDOM   370    3/ 31   0.1600   0.8919  12.7042   3.5001   5.0080  11.7311  25.5451  90.00 acceptable
T79 RANDOM   377    4/ 31   0.1600   0.8889  14.8484   3.6445   5.0941  13.5364  34.1450  90.00 acceptable
T79 RANDOM   393    9/ 31   0.5200   0.7174   6.4102   2.4278   3.3797   5.6514  14.1299 100.00 acceptable
T79 RANDOM   400    4/ 31   0.8000   0.6078   5.5353   2.1687   2.8662   4.9463   9.9543  98.73 acceptable
T79 RANDOM   434    9/ 31   0.6000   0.7273   5.4427   2.2109   3.2059   4.6425  12.8450 100.00 acceptable
T79 RANDOM   444    2/ 31   0.5200   0.6750   6.4017   2.4701   4.3363   4.6212  24.0657  90.00 acceptable
T79 RANDOM   450   10/ 31   0.2400   0.8909  12.1981   3.5790   4.7019  11.2150  26.8808 100.00 acceptable
T79 RANDOM   476    3/ 31   0.2000   0.8750  13.4014   3.4991   5.0262  12.4404  26.5063  90.00 acceptable
T79 RANDOM   478    4/ 31   0.5200   0.7111   7.2540   2.5787   3.4876   6.7130  11.3857 100.00 acceptable
T79 RANDOM   482    8/ 31   0.4400   0.8103   5.8146   3.1277   3.8973   4.4378  22.4139 100.00 acceptable
T79 RANDOM   509   28/ 31   0.7200   0.6250   7.2340   2.5580   3.7864   6.3955  15.7813  87.50 acceptable
T79 RANDOM   551    9/ 31   0.6000   0.7321   5.0654   2.2318   3.2494   4.3394  10.5216 100.00 acceptable
T79 RANDOM   565    6/ 31   0.5200   0.7174   5.8788   2.4000   3.3786   5.3730   7.3394 100.00 acceptable
T79 RANDOM   567    7/ 31   0.5200   0.7111   5.6317   2.3262   3.3073   4.8989  11.4885 100.00 acceptable
T79 RANDOM   612    3/ 31   0.5200   0.6829   6.8784   2.5022   4.3611   4.9638  26.5925  90.00 acceptable
T79 RANDOM   626    7/ 31   0.4800   0.7073   7.3830   2.5004   3.4185   6.7507  13.9397 100.00 acceptable
T79 RANDOM   638    3/ 31   0.1600   0.9000  14.9780   3.6475   5.1254  13.7411  33.1552  90.00 acceptable
T79 RANDOM   641   10/ 31   0.6000   0.6939   4.7282   2.1060   3.1747   4.0345   8.6714 100.00 medium
T79 RANDOM   653   10/ 31   0.6000   0.7368   5.4669   2.2321   3.2400   4.7526  11.4310 100.00 acceptable
T79 RANDOM   673    3/ 31   0.2000   0.8718  13.7512   3.5155   5.0453  12.5419  28.6391  90.00 acceptable
T79 RANDOM   683    3/ 31   0.2400   0.7931  12.5610   3.5394   4.4580  11.8386  21.8718  98.73 acceptable
T79 RANDOM   685    9/ 31   0.7600   0.6833   4.2865   2.1306   3.1228   3.3534  11.1492 100.00 medium
T79 RANDOM   723    8/ 31   0.5600   0.7255   5.7718   2.2463   3.2284   5.0060  13.0611 100.00 acceptable
T79 RANDOM   730    5/ 31   0.7600   0.6042   3.9463   2.1037   3.1278   2.7342  11.0365  98.73 medium
T79 RANDOM   812    7/ 31   0.5600   0.7143   5.7819   2.5420   3.4455   5.0537  11.7243 100.00 acceptable
T79 RANDOM   818    3/ 31   0.5200   0.6750   7.0361   2.5667   4.3901   4.9678  28.1017  90.00 acceptable
T79 RANDOM   824    5/ 31   0.2400   0.8421  13.4306   3.4861   4.9479  12.3686  28.2410  90.00 acceptable
T79 RANDOM   829    4/ 31   0.1600   0.8947  14.1335   3.5431   5.0539  12.9985  30.3550  90.00 acceptable
T79 RANDOM   833    8/ 31   0.6000   0.7273   4.9406   2.0993   3.1484   4.1680  11.1644 100.00 medium
T79 RANDOM   838    3/ 31   0.5200   0.6750   7.3577   2.5531   4.3889   5.1743  29.6836  90.00 acceptable
T79 RANDOM   845    2/ 31   0.4000   0.6774  10.3652   3.8509   4.2097   7.9691  40.2564 100.00 acceptable
T79 RANDOM   849    8/ 31   0.6000   0.7273   5.3309   2.2005   3.2055   4.6072  11.4333 100.00 acceptable
T79 RANDOM   850    7/ 31   0.6000   0.7115   5.2072   2.2153   3.2179   4.5236  10.4475 100.00 acceptable
T79 RANDOM   854    2/ 31   0.5200   0.6286   6.4106   2.5330   4.3587   4.3326  25.9432  90.00 acceptable
T79 RANDOM   875    7/ 31   0.5600   0.7500   6.2532   2.3492   3.3237   5.3235  15.9588 100.00 acceptable
T79 RANDOM   880    2/ 31   0.4800   0.6923   7.6058   2.6106   4.4206   5.7507  28.5516  90.00 acceptable
T79 RANDOM   885    8/ 31   0.5200   0.6905   5.8010   2.3673   3.3716   5.3132   6.9009 100.00 acceptable
T79 RANDOM   887    6/ 31   0.3200   0.8491   7.8542   4.0041   5.4520   5.5641  33.8077 100.00 acceptable
T79 RANDOM   894    3/ 31   0.2400   0.7931  12.5610   3.5394   4.4580  11.8386  21.8718  98.73 acceptable
T79 RANDOM   900    8/ 31   0.5200   0.7045   5.7707   2.3481   3.3426   5.1476   9.9819 100.00 acceptable
T79 RANDOM   911    6/ 31   0.8400   0.6613   4.1221   2.3588   3.3384   2.4494  14.9366  98.73 medium
T79 RANDOM   951    3/ 31   0.5200   0.6750   6.7591   2.5303   4.3790   4.8388  26.4935  90.00 acceptable
T79 RANDOM   965    8/ 31   0.6000   0.7273   4.6055   2.1062   3.1600   3.8636   9.9058 100.00 medium
T79 RANDOM   996    4/ 31   0.1200   0.9455  13.3314   3.5450   4.4290  12.1724  32.1708 100.00 acceptable
