# Supplementary material for: Introducing a Clustering Step in a Consensus Approach for the Scoring of Protein-Protein Docking Models
Source: PLoS One. 2016 Nov 15;11(11):e0166460. doi: 10.1371/journal.pone.0166460 (PMC5112798; doi:10.1371/journal.pone.0166460)
Supplement: S1 Data — (TGZ) [file pone.0166460.s001.tgz › Oliva-Repository-PlosOne/CONSRANK/T79.3.correct-list.txt]

T79 RANDOM   129   20/ 31   0.2222   0.9200   8.2408   4.6093   6.5372   4.7434  38.7895 100.00 acceptable
T79 RANDOM   240    3/ 31   0.1481   0.8400   7.4909   3.7196   4.3782   6.0719  26.7686 100.00 acceptable
