# Supplementary material for: Introducing a Clustering Step in a Consensus Approach for the Scoring of Protein-Protein Docking Models
Source: PLoS One. 2016 Nov 15;11(11):e0166460. doi: 10.1371/journal.pone.0166460 (PMC5112798; doi:10.1371/journal.pone.0166460)
Supplement: S1 Data — (TGZ) [file pone.0166460.s001.tgz › Oliva-Repository-PlosOne/CONSRANK/T86.1.correct-list.txt]

T86 RANDOM    22   38/ 83   0.2857   0.8636   7.6830   3.3185   4.6778   6.2393  22.3257  97.25 acceptable
T86 RANDOM    28   68/ 83   0.4762   0.8246   9.1768   3.4743   4.8383   7.9876  23.6582  97.25 acceptable
T86 RANDOM   120   22/ 83   0.5238   0.7317   3.9851   2.3000   3.8910   2.3516  17.5390  97.25 medium
T86 RANDOM   154    2/ 83   0.6667   0.6889   6.1911   2.7027   4.9254   4.8929  19.7410  97.25 acceptable
T86 RANDOM   166   32/ 83   0.3333   0.8444   6.0848   2.9387   4.7279   4.2041  21.1044  97.25 acceptable
T86 RANDOM   255   74/ 83   0.4762   0.8529   3.3482   2.0462   3.8067   2.7946   6.2333  97.25 medium
T86 RANDOM   267    1/ 83   0.4286   0.8636  17.4453   3.7898   5.9488  14.8873  51.5034  96.33 acceptable
T86 RANDOM   320    2/ 83   0.1905   0.9200   6.3417   2.9813   4.4902   4.0013  27.1109  97.25 acceptable
T86 RANDOM   332    3/ 83   0.1905   0.7778  10.5656   3.9973   5.4576   9.3547  27.7582  97.25 acceptable
T86 RANDOM   390    4/ 83   0.3810   0.8049   7.9305   3.7098   4.4170   4.1840  37.9701  96.33 acceptable
T86 RANDOM   426   38/ 83   0.3333   0.8333   9.2725   3.4608   4.8139   8.0973  23.6582  97.25 acceptable
T86 RANDOM   449    0/ 83   0.4286   0.8615  17.4780   3.9225   6.0254  14.7664  53.3299  96.33 acceptable
T86 RANDOM   470    7/ 83   0.1429   0.9250   8.3232   3.2949   4.7976   5.7326  36.9277  97.25 acceptable
T86 RANDOM   508   27/ 83   0.2857   0.8846   5.0052   2.8158   4.4760   3.6439  17.5494  97.25 acceptable
T86 RANDOM   509    2/ 83   0.4762   0.8333  16.9640   3.8700   5.9468  14.2143  52.2835  96.33 acceptable
T86 RANDOM   529    9/ 83   0.2381   0.8980   5.1621   2.7629   4.7018   4.0901  11.4395  97.25 acceptable
T86 RANDOM   664    1/ 83   0.2381   0.9000   7.2857   3.6940   4.9835   6.1540  17.3849  96.33 acceptable
T86 RANDOM   668   43/ 83   0.4762   0.7561   4.7421   1.9733   3.7078   3.6627  13.6770  97.25 medium
T86 RANDOM   683   22/ 83   0.5238   0.7317   3.9851   2.3000   3.8910   2.3516  17.5390  97.25 medium
T86 RANDOM   690    3/ 83   0.2857   0.8571   7.1298   3.7468   4.7585   2.4379  39.6554  97.25 acceptable
T86 RANDOM   782    5/ 83   0.1905   0.8400  10.7382   3.9901   5.4728   9.3351  30.4314  97.25 acceptable
T86 RANDOM   793    3/ 83   0.6190   0.7174  10.4459   3.9212   5.1674   7.8282  34.7499  96.33 acceptable
T86 RANDOM   808    0/ 83   0.2381   0.8780   9.8675   3.5399   4.7886   7.0772  36.4641  97.25 acceptable
T86 RANDOM   855    0/ 83   0.2381   0.9000   7.0495   3.6489   5.0243   6.0037  16.0305  96.33 acceptable
T86 RANDOM   880    4/ 83   0.3333   0.8056   9.2273   4.2734   4.9134   3.7760  51.0252  96.33 acceptable
T86 RANDOM   896    1/ 83   0.3333   0.8478   7.3486   3.3706   4.8035   6.1019  22.1717  96.33 acceptable
T86 RANDOM   959   41/ 83   0.3810   0.8049  11.9417   3.1899   4.7531  10.9080  24.0573  97.25 acceptable
T86 RANDOM   965   74/ 83   0.4762   0.8529   3.3482   2.0462   3.8067   2.7946   6.2333  97.25 medium
T86 RANDOM  1001   65/ 83   0.7619   0.7647  13.6588   3.2323   5.1584  11.0799  41.8580  97.25 acceptable
T86 RANDOM  1004    7/ 83   0.2857   0.8889   6.1268   3.0108   4.6536   5.6773   8.4580  97.25 acceptable
