# Supplementary material for: Introducing a Clustering Step in a Consensus Approach for the Scoring of Protein-Protein Docking Models
Source: PLoS One. 2016 Nov 15;11(11):e0166460. doi: 10.1371/journal.pone.0166460 (PMC5112798; doi:10.1371/journal.pone.0166460)
Supplement: S1 Data — (TGZ) [file pone.0166460.s001.tgz › Oliva-Repository-PlosOne/CONSRANK/T86.2.correct-list.txt]

T86 RANDOM    32   27/ 83   0.5789   0.6071   4.5166   2.0959   3.2140   1.2451  23.4200  97.25 medium
T86 RANDOM    65    2/ 83   0.3158   0.7391  11.9965   3.1332   3.5992   8.7746  43.6478  96.33 acceptable
T86 RANDOM   115    6/ 83   0.6316   0.5385   2.7778   1.4186   2.3289   0.8321   9.9713  96.33 medium
T86 RANDOM   123    8/ 83   0.3158   0.8182  10.7228   3.1284   4.5681   8.7982  34.5786  97.25 acceptable
T86 RANDOM   158    5/ 83   0.3684   0.6818   9.5590   2.8081   3.9226   8.2222  26.0553  96.33 acceptable
T86 RANDOM   198   31/ 83   0.6842   0.5938   2.6800   1.3479   2.3347   1.7730   5.3123  97.25 medium
T86 RANDOM   251   46/ 83   0.7895   0.6341   8.2062   2.1719   2.7384   7.0921  20.7195  97.25 acceptable
T86 RANDOM   261   54/ 83   0.7895   0.6429   5.7659   1.6914   2.9209   4.4713  17.8151  97.25 medium
T86 RANDOM   296   18/ 83   0.6316   0.6250   5.8293   2.0633   2.8524   5.1620  12.3070  97.25 acceptable
T86 RANDOM   300    8/ 83   0.6842   0.5000   6.0025   2.2373   2.8215   4.3657  22.0488  97.25 acceptable
T86 RANDOM   308    2/ 83   0.2105   0.8000  13.4277   3.9074   4.7625  10.0647  46.8769  96.33 acceptable
T86 RANDOM   327   30/ 83   0.8947   0.3200   6.1584   1.8327   2.3378   4.2117  21.9430  97.25 medium
T86 RANDOM   339   27/ 83   0.5789   0.6071   4.5166   2.0959   3.2140   1.2451  23.4200  97.25 medium
T86 RANDOM   361   31/ 83   0.6842   0.5938   2.6800   1.3479   2.3347   1.7730   5.3122  97.25 medium
T86 RANDOM   394    3/ 83   0.4211   0.5556   8.9061   3.4301   4.5707   6.0306  36.8394  96.33 acceptable
T86 RANDOM   468   60/ 83   0.7895   0.7115   5.8786   2.3258   3.4741   5.2773  12.3934  97.25 acceptable
T86 RANDOM   533   35/ 83   0.7368   0.7143  10.6039   2.4732   2.7183   8.8206  30.7018  97.25 acceptable
T86 RANDOM   545   21/ 83   0.5789   0.5217  17.7268   3.9698   4.3658  14.1925  57.0255  97.25 acceptable
T86 RANDOM   592    4/ 83   0.4211   0.7037   9.9713   2.6822   3.0850   8.3035  27.1480  97.25 acceptable
T86 RANDOM   822   25/ 83   0.7368   0.5625   2.1863   1.1113   2.6430   1.3115   5.7555  97.25 medium
T86 RANDOM   829   18/ 83   0.5263   0.6875   6.1382   2.0518   3.3898   5.3682  14.4654  97.25 acceptable
T86 RANDOM   906    5/ 83   0.3158   0.6842  16.1952   3.1931   3.7743  13.4070  49.7133  96.33 acceptable
T86 RANDOM   947   11/ 83   0.7895   0.2105   9.0605   2.4744   2.8491   6.8191  30.2081  97.25 acceptable
T86 RANDOM   970    3/ 83   0.4737   0.7273   6.2272   2.4252   3.0158   4.5231  21.0228  96.33 acceptable
T86 RANDOM   975   38/ 83   0.7895   0.6341   7.5367   2.1523   3.5727   5.7233  26.8546  97.25 acceptable
