# Supplementary material for: Introducing a Clustering Step in a Consensus Approach for the Scoring of Protein-Protein Docking Models
Source: PLoS One. 2016 Nov 15;11(11):e0166460. doi: 10.1371/journal.pone.0166460 (PMC5112798; doi:10.1371/journal.pone.0166460)
Supplement: S1 Data — (TGZ) [file pone.0166460.s001.tgz › Oliva-Repository-PlosOne/ClustCONSRANK/T79_maxclust_10-top10.out]

==> cluster0/Zscore.txt <==
r_model-1861.pdb                               0.08901          3.60850

==> cluster1/Zscore.txt <==
r_model-1885.pdb                               0.66667          1.50540

==> cluster2/Zscore.txt <==
r_model-1931.pdb                               0.66221          1.23926

==> cluster3/Zscore.txt <==
r_model-1194.pdb                               0.52469          1.31767

==> cluster4/Zscore.txt <==
r_model-1003.pdb                               0.66103          0.94932

==> cluster5/Zscore.txt <==
r_model-1156.pdb                               0.49479          1.58761

==> cluster6/Zscore.txt <==
r_model-1358.pdb                               0.22660          2.01577

==> cluster7/Zscore.txt <==
r_model-1741.pdb                               0.78239          1.76739

==> cluster8/Zscore.txt <==
r_model-1261.pdb                               0.61954          1.83649

==> cluster9/Zscore.txt <==
r_model-1137.pdb                               0.59358          1.24757
