# Supplementary material for: Introducing a Clustering Step in a Consensus Approach for the Scoring of Protein-Protein Docking Models
Source: PLoS One. 2016 Nov 15;11(11):e0166460. doi: 10.1371/journal.pone.0166460 (PMC5112798; doi:10.1371/journal.pone.0166460)
Supplement: S1 Data — (TGZ) [file pone.0166460.s001.tgz › Oliva-Repository-PlosOne/ClustCONSRANK/T29_maxclust200-top10.out]

==> cluster0/Zscore.txt <==
r_model-1132_I.pdb                             0.02125          3.87594

==> cluster1/Zscore.txt <==
r_model-913_M.pdb                              0.62123          1.12846

==> cluster2/Zscore.txt <==
r_model-416_A.pdb                              0.65172          1.55668

==> cluster3/Zscore.txt <==
r_model-1981_R.pdb                             0.60752          1.19012

==> cluster4/Zscore.txt <==
r_model-946_I.pdb                              0.51974          1.08740

==> cluster5/Zscore.txt <==
r_model-313_I.pdb                              0.74306          1.15953

==> cluster6/Zscore.txt <==
r_model-576_I.pdb                              0.66209          1.30462

==> cluster7/Zscore.txt <==
r_model-705_I.pdb                              0.37319          1.21207

==> cluster8/Zscore.txt <==
r_model-1470_I.pdb                             0.45833          1.32497

==> cluster9/Zscore.txt <==
r_model-910_I.pdb                              0.34615          1.35819
