# Supplementary material for: Introducing a Clustering Step in a Consensus Approach for the Scoring of Protein-Protein Docking Models
Source: PLoS One. 2016 Nov 15;11(11):e0166460. doi: 10.1371/journal.pone.0166460 (PMC5112798; doi:10.1371/journal.pone.0166460)
Supplement: S1 Data — (TGZ) [file pone.0166460.s001.tgz › Oliva-Repository-PlosOne/ClustCONSRANK/T29_maxclust_5-top10.out]

==> cluster0/Zscore.txt <==
r_model-1132_I.pdb                             0.02621          3.87499

==> cluster1/Zscore.txt <==
r_model-913_M.pdb                              0.63792          1.35360

==> cluster2/Zscore.txt <==
r_model-1884_I.pdb                             0.66979          0.87321

==> cluster3/Zscore.txt <==
r_model-726_I.pdb                              0.63816          1.13020

==> cluster4/Zscore.txt <==
r_model-2035_I.pdb                             0.74198          0.93888

==> cluster5/Zscore.txt <==
r_model-1378_A.pdb                             0.77966          2.00921

==> cluster6/Zscore.txt <==
r_model-1148_I.pdb                             0.50551          1.69452

==> cluster7/Zscore.txt <==
r_model-946_I.pdb                              0.59830          1.95521

==> cluster8/Zscore.txt <==
r_model-1801_I.pdb                             0.29902          1.68183

==> cluster9/Zscore.txt <==
r_model-1634_I.pdb                             0.57434          1.12900
