# Supplementary material for: Introducing a Clustering Step in a Consensus Approach for the Scoring of Protein-Protein Docking Models
Source: PLoS One. 2016 Nov 15;11(11):e0166460. doi: 10.1371/journal.pone.0166460 (PMC5112798; doi:10.1371/journal.pone.0166460)
Supplement: S1 Data — (TGZ) [file pone.0166460.s001.tgz › Oliva-Repository-PlosOne/ClustCONSRANK/T30_maxclust_5-top10.out]

==> cluster0/Zscore.txt <==
r_model-970_I.pdb                              0.01765          3.31038

==> cluster1/Zscore.txt <==
r_model-725_R.pdb                              0.85317          1.98368

==> cluster2/Zscore.txt <==
r_model-477_R.pdb                              0.74337          1.98889

==> cluster3/Zscore.txt <==
r_model-252_I.pdb                              0.79097          2.24298

==> cluster4/Zscore.txt <==
r_model-302_I.pdb                              0.26599          1.52157

==> cluster5/Zscore.txt <==
r_model-730_I.pdb                              0.31494          1.38448

==> cluster6/Zscore.txt <==
r_model-620_I.pdb                              0.29610          0.86910

==> cluster7/Zscore.txt <==
r_model-280_I.pdb                              0.68462          1.67270

==> cluster8/Zscore.txt <==
r_model-588_I.pdb                              0.39512          1.17926

==> cluster9/Zscore.txt <==
r_model-1243_I.pdb                             0.73958          1.03445
