# Supplementary material for: Introducing a Clustering Step in a Consensus Approach for the Scoring of Protein-Protein Docking Models
Source: PLoS One. 2016 Nov 15;11(11):e0166460. doi: 10.1371/journal.pone.0166460 (PMC5112798; doi:10.1371/journal.pone.0166460)
Supplement: S1 Data — (TGZ) [file pone.0166460.s001.tgz › Oliva-Repository-PlosOne/ClustCONSRANK/T30_maxclust_10-top10.out]

==> cluster0/Zscore.txt <==
r_model-970_I.pdb                              0.01528          2.81332

==> cluster1/Zscore.txt <==
r_model-725_R.pdb                              0.85317          1.98368

==> cluster2/Zscore.txt <==
r_model-252_I.pdb                              0.75680          1.39090

==> cluster3/Zscore.txt <==
r_model-991_I.pdb                              0.13937          2.05040

==> cluster4/Zscore.txt <==
r_model-477_R.pdb                              0.74337          1.98889

==> cluster5/Zscore.txt <==
r_model-719_I.pdb                              0.40000          1.49615

==> cluster6/Zscore.txt <==
r_model-1134_I.pdb                             0.31190          1.85146

==> cluster7/Zscore.txt <==
r_model-1225_I.pdb                             0.32051          1.91050

==> cluster8/Zscore.txt <==
r_model-180_I.pdb                              0.58824          1.48029

==> cluster9/Zscore.txt <==
r_model-931_I.pdb                              0.47619          1.18792
