# Supplementary material for: Introducing a Clustering Step in a Consensus Approach for the Scoring of Protein-Protein Docking Models
Source: PLoS One. 2016 Nov 15;11(11):e0166460. doi: 10.1371/journal.pone.0166460 (PMC5112798; doi:10.1371/journal.pone.0166460)
Supplement: S1 Data — (TGZ) [file pone.0166460.s001.tgz › Oliva-Repository-PlosOne/ClustCONSRANK/T32_maxclust200-top10.out]

==> cluster0/Zscore.txt <==
r_model-160_I.pdb                              0.83300          1.83485

==> cluster1/Zscore.txt <==
r_model-493_I.pdb                              0.06790          3.47209

==> cluster2/Zscore.txt <==
r_model-457_I.pdb                              0.81020          1.80552

==> cluster3/Zscore.txt <==
r_model-298_I.pdb                              0.80236          1.89895

==> cluster4/Zscore.txt <==
r_model-174_I.pdb                              0.80828          1.11646

==> cluster5/Zscore.txt <==
r_model-355_I.pdb                              0.78644          1.33196

==> cluster6/Zscore.txt <==
r_model-14_A.pdb                               0.61322          1.22421

==> cluster7/Zscore.txt <==
r_model-557_I.pdb                              0.80214          1.06648

==> cluster8/Zscore.txt <==
r_model-242_A.pdb                              0.55581          1.09714

==> cluster9/Zscore.txt <==
r_model-148_I.pdb                              0.76479          1.36920
