# Supplementary material for: Introducing a Clustering Step in a Consensus Approach for the Scoring of Protein-Protein Docking Models
Source: PLoS One. 2016 Nov 15;11(11):e0166460. doi: 10.1371/journal.pone.0166460 (PMC5112798; doi:10.1371/journal.pone.0166460)
Supplement: S1 Data — (TGZ) [file pone.0166460.s001.tgz › Oliva-Repository-PlosOne/ClustCONSRANK/T32_maxclust_5-top10.out]

==> cluster0/Zscore.txt <==
r_model-377_I.pdb                              0.04343          2.88931

==> cluster1/Zscore.txt <==
r_model-432_I.pdb                              0.82354          1.55174

==> cluster2/Zscore.txt <==
r_model-457_I.pdb                              0.78398          1.55267

==> cluster3/Zscore.txt <==
r_model-298_I.pdb                              0.74634          2.01065

==> cluster4/Zscore.txt <==
r_model-242_A.pdb                              0.42164          1.88071

==> cluster5/Zscore.txt <==
r_model-14_A.pdb                               0.39669          1.39444

==> cluster6/Zscore.txt <==
r_model-199_I.pdb                              0.47216          1.23702

==> cluster7/Zscore.txt <==
r_model-434_I.pdb                              0.48377          1.43970

==> cluster8/Zscore.txt <==
r_model-404_I.pdb                              0.37255          1.44618

==> cluster9/Zscore.txt <==
r_model-72_I.pdb                               0.34491          1.53663
