# Supplementary material for: Introducing a Clustering Step in a Consensus Approach for the Scoring of Protein-Protein Docking Models
Source: PLoS One. 2016 Nov 15;11(11):e0166460. doi: 10.1371/journal.pone.0166460 (PMC5112798; doi:10.1371/journal.pone.0166460)
Supplement: S1 Data — (TGZ) [file pone.0166460.s001.tgz › Oliva-Repository-PlosOne/ClustCONSRANK/T32_maxclust_10-top10.out]

==> cluster0/Zscore.txt <==
r_model-242_A.pdb                              0.08610          2.43905

==> cluster1/Zscore.txt <==
r_model-432_I.pdb                              0.82354          1.55174

==> cluster2/Zscore.txt <==
r_model-298_I.pdb                              0.61622          1.45796

==> cluster3/Zscore.txt <==
r_model-457_I.pdb                              0.76004          1.12230

==> cluster4/Zscore.txt <==
r_model-246_I.pdb                              0.26308          1.60768

==> cluster5/Zscore.txt <==
r_model-1000_I.pdb                             0.69524          0.92157

==> cluster6/Zscore.txt <==
r_model-488_I.pdb                              0.57505          1.01771

==> cluster7/Zscore.txt <==
r_model-410_I.pdb                              0.36471          1.31178

==> cluster8/Zscore.txt <==
r_model-500_I.pdb                              0.29487          1.03063

==> cluster9/Zscore.txt <==
r_model-38_I.pdb                               0.37434          1.14139
