# Supplementary material for: Introducing a Clustering Step in a Consensus Approach for the Scoring of Protein-Protein Docking Models
Source: PLoS One. 2016 Nov 15;11(11):e0166460. doi: 10.1371/journal.pone.0166460 (PMC5112798; doi:10.1371/journal.pone.0166460)
Supplement: S1 Data — (TGZ) [file pone.0166460.s001.tgz › Oliva-Repository-PlosOne/ClustCONSRANK/T32_complete_maxclust_59.txt]

T32_complete_maxclust_59: 58 clusters

cluster_0: 215 models:
r_model-103_I.pdb r_model-104_I.pdb r_model-107_I.pdb r_model-109_I.pdb r_model-110_I.pdb r_model-112_I.pdb r_model-116_I.pdb r_model-119_I.pdb r_model-11_I.pdb r_model-120_I.pdb r_model-122_I.pdb r_model-125_I.pdb r_model-129_I.pdb r_model-130_I.pdb r_model-135_I.pdb r_model-138_I.pdb r_model-139_I.pdb r_model-140_I.pdb r_model-142_A.pdb r_model-146_I.pdb r_model-147_I.pdb r_model-149_I.pdb r_model-14_A.pdb r_model-154_I.pdb r_model-156_I.pdb r_model-157_I.pdb r_model-158_I.pdb r_model-15_A.pdb r_model-162_I.pdb r_model-168_I.pdb r_model-173_I.pdb r_model-175_I.pdb r_model-176_I.pdb r_model-178_I.pdb r_model-180_I.pdb r_model-184_I.pdb r_model-186_I.pdb r_model-190_I.pdb r_model-197_A.pdb r_model-201_I.pdb r_model-204_I.pdb r_model-207_I.pdb r_model-209_I.pdb r_model-210_I.pdb r_model-216_I.pdb r_model-217_I.pdb r_model-21_I.pdb r_model-223_I.pdb r_model-224_I.pdb r_model-225_I.pdb r_model-226_I.pdb r_model-228_I.pdb r_model-22_M.pdb r_model-230_I.pdb r_model-233_I.pdb r_model-237_I.pdb r_model-240_I.pdb r_model-241_I.pdb r_model-242_A.pdb r_model-245_I.pdb r_model-24_I.pdb r_model-253_I.pdb r_model-261_I.pdb r_model-264_I.pdb r_model-269_I.pdb r_model-270_I.pdb r_model-276_I.pdb r_model-277_I.pdb r_model-278_I.pdb r_model-288_I.pdb r_model-293_I.pdb r_model-297_I.pdb r_model-300_I.pdb r_model-302_I.pdb r_model-310_I.pdb r_model-315_I.pdb r_model-317_I.pdb r_model-318_I.pdb r_model-31_I.pdb r_model-321_I.pdb r_model-323_I.pdb r_model-326_I.pdb r_model-331_I.pdb r_model-333_I.pdb r_model-339_M.pdb r_model-340_I.pdb r_model-343_I.pdb r_model-344_I.pdb r_model-345_I.pdb r_model-349_I.pdb r_model-353_I.pdb r_model-354_I.pdb r_model-356_I.pdb r_model-357_I.pdb r_model-359_I.pdb r_model-362_I.pdb r_model-363_I.pdb r_model-364_I.pdb r_model-365_I.pdb r_model-367_I.pdb r_model-370_I.pdb r_model-371_I.pdb r_model-372_I.pdb r_model-373_I.pdb r_model-374_I.pdb r_model-375_I.pdb r_model-377_I.pdb r_model-37_A.pdb r_model-381_I.pdb r_model-385_I.pdb r_model-386_I.pdb r_model-394_I.pdb r_model-395_I.pdb r_model-396_I.pdb r_model-3_I.pdb r_model-403_I.pdb r_model-404_I.pdb r_model-405_I.pdb r_model-407_I.pdb r_model-40_I.pdb r_model-414_I.pdb r_model-424_I.pdb r_model-426_I.pdb r_model-428_I.pdb r_model-429_I.pdb r_model-42_I.pdb r_model-431_I.pdb r_model-434_I.pdb r_model-435_I.pdb r_model-43_I.pdb r_model-440_I.pdb r_model-442_I.pdb r_model-445_R.pdb r_model-449_I.pdb r_model-44_I.pdb r_model-451_I.pdb r_model-453_I.pdb r_model-455_I.pdb r_model-456_I.pdb r_model-458_I.pdb r_model-459_I.pdb r_model-45_I.pdb r_model-462_I.pdb r_model-463_I.pdb r_model-464_A.pdb r_model-466_I.pdb r_model-467_I.pdb r_model-468_I.pdb r_model-46_I.pdb r_model-470_I.pdb r_model-473_I.pdb r_model-480_I.pdb r_model-482_I.pdb r_model-483_I.pdb r_model-484_I.pdb r_model-486_I.pdb r_model-489_I.pdb r_model-491_I.pdb r_model-493_I.pdb r_model-494_I.pdb r_model-498_I.pdb r_model-501_I.pdb r_model-508_A.pdb r_model-50_I.pdb r_model-510_I.pdb r_model-511_I.pdb r_model-512_A.pdb r_model-516_I.pdb r_model-520_I.pdb r_model-522_I.pdb r_model-523_I.pdb r_model-52_I.pdb r_model-530_I.pdb r_model-532_I.pdb r_model-537_A.pdb r_model-540_I.pdb r_model-546_A.pdb r_model-549_I.pdb r_model-552_I.pdb r_model-555_I.pdb r_model-558_I.pdb r_model-55_I.pdb r_model-561_I.pdb r_model-562_A.pdb r_model-565_I.pdb r_model-567_I.pdb r_model-56_I.pdb r_model-575_I.pdb r_model-577_I.pdb r_model-578_I.pdb r_model-579_I.pdb r_model-580_I.pdb r_model-581_I.pdb r_model-582_M.pdb r_model-583_I.pdb r_model-584_I.pdb r_model-589_I.pdb r_model-593_I.pdb r_model-594_I.pdb r_model-595_I.pdb r_model-64_I.pdb r_model-65_I.pdb r_model-66_I.pdb r_model-67_I.pdb r_model-70_I.pdb r_model-71_I.pdb r_model-72_I.pdb r_model-79_I.pdb r_model-80_I.pdb r_model-85_I.pdb r_model-86_I.pdb r_model-88_I.pdb r_model-89_I.pdb r_model-93_I.pdb r_model-96_I.pdb 

cluster_1: 79 models:
r_model-108_I.pdb r_model-10_I.pdb r_model-111_I.pdb r_model-117_I.pdb r_model-118_I.pdb r_model-126_I.pdb r_model-127_I.pdb r_model-128_I.pdb r_model-12_I.pdb r_model-134_I.pdb r_model-137_I.pdb r_model-141_I.pdb r_model-143_I.pdb r_model-152_I.pdb r_model-160_I.pdb r_model-161_I.pdb r_model-164_I.pdb r_model-165_I.pdb r_model-166_I.pdb r_model-181_I.pdb r_model-182_I.pdb r_model-19_I.pdb r_model-213_I.pdb r_model-232_I.pdb r_model-244_I.pdb r_model-26_I.pdb r_model-271_I.pdb r_model-272_I.pdb r_model-281_I.pdb r_model-285_I.pdb r_model-287_R.pdb r_model-28_I.pdb r_model-29_I.pdb r_model-305_I.pdb r_model-306_I.pdb r_model-313_I.pdb r_model-320_I.pdb r_model-322_I.pdb r_model-334_I.pdb r_model-335_I.pdb r_model-336_I.pdb r_model-337_I.pdb r_model-34_I.pdb r_model-351_I.pdb r_model-358_I.pdb r_model-36_I.pdb r_model-376_I.pdb r_model-382_I.pdb r_model-399_I.pdb r_model-402_I.pdb r_model-409_I.pdb r_model-415_I.pdb r_model-416_I.pdb r_model-417_I.pdb r_model-419_I.pdb r_model-427_I.pdb r_model-430_I.pdb r_model-432_I.pdb r_model-446_I.pdb r_model-447_I.pdb r_model-460_R.pdb r_model-477_I.pdb r_model-481_I.pdb r_model-487_I.pdb r_model-490_I.pdb r_model-496_I.pdb r_model-497_I.pdb r_model-499_I.pdb r_model-49_I.pdb r_model-514_I.pdb r_model-517_I.pdb r_model-526_I.pdb r_model-53_I.pdb r_model-557_I.pdb r_model-559_I.pdb r_model-566_I.pdb r_model-571_I.pdb r_model-590_I.pdb r_model-94_I.pdb 

cluster_2: 75 models:
r_model-100_I.pdb r_model-113_I.pdb r_model-115_I.pdb r_model-123_I.pdb r_model-148_I.pdb r_model-155_I.pdb r_model-167_I.pdb r_model-172_I.pdb r_model-174_I.pdb r_model-179_I.pdb r_model-17_I.pdb r_model-18_I.pdb r_model-195_I.pdb r_model-199_I.pdb r_model-1_I.pdb r_model-205_I.pdb r_model-208_I.pdb r_model-212_I.pdb r_model-214_I.pdb r_model-215_I.pdb r_model-218_I.pdb r_model-220_I.pdb r_model-221_I.pdb r_model-222_I.pdb r_model-236_I.pdb r_model-239_I.pdb r_model-243_I.pdb r_model-254_I.pdb r_model-260_I.pdb r_model-262_I.pdb r_model-279_I.pdb r_model-298_I.pdb r_model-299_I.pdb r_model-2_I.pdb r_model-303_I.pdb r_model-307_I.pdb r_model-308_I.pdb r_model-309_I.pdb r_model-316_I.pdb r_model-327_I.pdb r_model-32_I.pdb r_model-338_I.pdb r_model-341_I.pdb r_model-352_I.pdb r_model-35_I.pdb r_model-369_I.pdb r_model-383_I.pdb r_model-388_I.pdb r_model-392_I.pdb r_model-393_I.pdb r_model-401_I.pdb r_model-422_I.pdb r_model-423_I.pdb r_model-425_I.pdb r_model-438_I.pdb r_model-450_I.pdb r_model-469_I.pdb r_model-47_I.pdb r_model-504_I.pdb r_model-509_I.pdb r_model-515_I.pdb r_model-524_I.pdb r_model-527_I.pdb r_model-528_I.pdb r_model-569_I.pdb r_model-570_I.pdb r_model-572_I.pdb r_model-591_I.pdb r_model-597_I.pdb r_model-5_I.pdb r_model-62_I.pdb r_model-74_I.pdb r_model-78_I.pdb r_model-8_I.pdb r_model-9_I.pdb 

cluster_3: 51 models:
r_model-101_I.pdb r_model-106_I.pdb r_model-114_I.pdb r_model-124_I.pdb r_model-144_I.pdb r_model-153_I.pdb r_model-170_I.pdb r_model-185_I.pdb r_model-192_I.pdb r_model-193_I.pdb r_model-203_I.pdb r_model-234_I.pdb r_model-238_I.pdb r_model-247_I.pdb r_model-249_I.pdb r_model-265_I.pdb r_model-274_I.pdb r_model-27_I.pdb r_model-284_I.pdb r_model-291_I.pdb r_model-295_I.pdb r_model-330_I.pdb r_model-347_I.pdb r_model-355_I.pdb r_model-360_I.pdb r_model-361_I.pdb r_model-380_I.pdb r_model-390_I.pdb r_model-418_I.pdb r_model-437_I.pdb r_model-439_I.pdb r_model-448_I.pdb r_model-452_I.pdb r_model-457_I.pdb r_model-4_I.pdb r_model-518_I.pdb r_model-519_I.pdb r_model-534_I.pdb r_model-539_I.pdb r_model-544_I.pdb r_model-547_I.pdb r_model-54_I.pdb r_model-573_I.pdb r_model-585_I.pdb r_model-592_I.pdb r_model-596_I.pdb r_model-61_I.pdb r_model-69_I.pdb r_model-87_I.pdb r_model-90_I.pdb r_model-97_I.pdb 

cluster_4: 10 models:
r_model-16_I.pdb r_model-177_I.pdb r_model-246_I.pdb r_model-282_I.pdb r_model-289_I.pdb r_model-346_R.pdb r_model-384_I.pdb r_model-525_I.pdb r_model-536_I.pdb r_model-548_I.pdb 

cluster_5: 10 models:
r_model-1000_I.pdb r_model-150_I.pdb r_model-219_R.pdb r_model-273_I.pdb r_model-348_I.pdb r_model-397_I.pdb r_model-408_R.pdb r_model-48_I.pdb r_model-506_I.pdb r_model-57_I.pdb 

cluster_6: 9 models:
r_model-283_I.pdb r_model-301_I.pdb r_model-406_I.pdb r_model-41_I.pdb r_model-488_I.pdb r_model-556_I.pdb r_model-568_I.pdb r_model-59_I.pdb r_model-82_I.pdb 

cluster_7: 9 models:
r_model-290_I.pdb r_model-387_I.pdb r_model-389_I.pdb r_model-410_I.pdb r_model-475_I.pdb r_model-495_I.pdb r_model-553_I.pdb r_model-574_I.pdb r_model-60_R.pdb 

cluster_8: 9 models:
r_model-171_I.pdb r_model-187_I.pdb r_model-251_I.pdb r_model-280_I.pdb r_model-413_I.pdb r_model-444_I.pdb r_model-500_I.pdb r_model-543_I.pdb r_model-75_I.pdb 

cluster_9: 9 models:
r_model-196_I.pdb r_model-206_I.pdb r_model-296_I.pdb r_model-329_I.pdb r_model-38_I.pdb r_model-39_I.pdb r_model-538_I.pdb r_model-542_I.pdb r_model-551_I.pdb 

cluster_10: 8 models:
r_model-183_I.pdb r_model-23_I.pdb r_model-256_I.pdb r_model-263_I.pdb r_model-378_I.pdb r_model-51_I.pdb r_model-535_I.pdb r_model-77_I.pdb 

cluster_11: 8 models:
r_model-191_I.pdb r_model-259_I.pdb r_model-30_I.pdb r_model-319_R.pdb r_model-342_I.pdb r_model-441_I.pdb r_model-478_I.pdb r_model-588_I.pdb 

cluster_12: 7 models:
r_model-136_I.pdb r_model-145_I.pdb r_model-194_I.pdb r_model-252_I.pdb r_model-292_I.pdb r_model-420_I.pdb r_model-84_I.pdb 

cluster_13: 6 models:
r_model-131_I.pdb r_model-132_I.pdb r_model-169_I.pdb r_model-314_I.pdb r_model-485_I.pdb r_model-563_I.pdb 

cluster_14: 5 models:
r_model-412_R.pdb r_model-472_I.pdb r_model-492_I.pdb r_model-513_I.pdb r_model-68_R.pdb 

cluster_15: 5 models:
r_model-267_I.pdb r_model-443_R.pdb r_model-476_I.pdb r_model-564_I.pdb r_model-587_I.pdb 

cluster_16: 5 models:
r_model-324_I.pdb r_model-461_I.pdb r_model-471_I.pdb r_model-503_R.pdb r_model-550_I.pdb 

cluster_17: 4 models:
r_model-312_I.pdb r_model-350_R.pdb r_model-554_I.pdb r_model-76_I.pdb 

cluster_18: 4 models:
r_model-391_I.pdb r_model-421_I.pdb r_model-63_I.pdb r_model-92_R.pdb 

cluster_19: 3 models:
r_model-13_R.pdb r_model-286_I.pdb r_model-98_I.pdb 

cluster_20: 3 models:
r_model-163_I.pdb r_model-231_I.pdb r_model-545_I.pdb 

cluster_21: 3 models:
r_model-328_I.pdb r_model-7_I.pdb r_model-91_I.pdb 

cluster_22: 3 models:
r_model-202_I.pdb r_model-211_I.pdb r_model-268_I.pdb 

cluster_23: 3 models:
r_model-235_I.pdb r_model-531_I.pdb r_model-576_I.pdb 

cluster_24: 3 models:
r_model-20_I.pdb r_model-465_I.pdb r_model-533_R.pdb 

cluster_25: 3 models:
r_model-200_I.pdb r_model-598_I.pdb r_model-99_I.pdb 

cluster_26: 3 models:
r_model-188_I.pdb r_model-474_I.pdb r_model-505_R.pdb 

cluster_27: 3 models:
r_model-105_I.pdb r_model-198_I.pdb r_model-6_R.pdb 

cluster_28: 2 models:
r_model-398_R.pdb r_model-58_R.pdb 

cluster_29: 2 models:
r_model-304_I.pdb r_model-560_R.pdb 

cluster_30: 2 models:
r_model-102_I.pdb r_model-33_I.pdb 

cluster_31: 2 models:
r_model-189_I.pdb r_model-586_I.pdb 

cluster_32: 2 models:
r_model-368_I.pdb r_model-411_I.pdb 

cluster_33: 2 models:
r_model-325_R.pdb r_model-73_I.pdb 

cluster_34: 2 models:
r_model-294_I.pdb r_model-400_I.pdb 

cluster_35: 2 models:
r_model-258_I.pdb r_model-529_I.pdb 

cluster_36: 2 models:
r_model-479_I.pdb r_model-502_I.pdb 

cluster_37: 2 models:
r_model-266_I.pdb r_model-366_I.pdb 

cluster_38: 2 models:
r_model-121_I.pdb r_model-250_I.pdb 

cluster_39: 2 models:
r_model-255_I.pdb r_model-257_I.pdb 

cluster_40: 2 models:
r_model-332_I.pdb r_model-83_I.pdb 

cluster_41: 2 models:
r_model-25_R.pdb r_model-95_R.pdb 

cluster_42: 1 models:
r_model-159_R.pdb 

cluster_43: 1 models:
r_model-229_R.pdb 

cluster_44: 1 models:
r_model-275_I.pdb 

cluster_45: 1 models:
r_model-507_I.pdb 

cluster_46: 1 models:
r_model-433_I.pdb 

cluster_47: 1 models:
r_model-311_I.pdb 

cluster_48: 1 models:
r_model-133_I.pdb 

cluster_49: 1 models:
r_model-151_I.pdb 

cluster_50: 1 models:
r_model-521_I.pdb 

cluster_51: 1 models:
r_model-81_I.pdb 

cluster_52: 1 models:
r_model-227_I.pdb 

cluster_53: 1 models:
r_model-379_I.pdb 

cluster_54: 1 models:
r_model-436_I.pdb 

cluster_55: 1 models:
r_model-248_I.pdb 

cluster_56: 1 models:
r_model-454_R.pdb 

cluster_57: 1 models:
r_model-541_I.pdb 
