# Supplementary material for: Introducing a Clustering Step in a Consensus Approach for the Scoring of Protein-Protein Docking Models
Source: PLoS One. 2016 Nov 15;11(11):e0166460. doi: 10.1371/journal.pone.0166460 (PMC5112798; doi:10.1371/journal.pone.0166460)
Supplement: S1 Data — (TGZ) [file pone.0166460.s001.tgz › Oliva-Repository-PlosOne/ClustCONSRANK/T35_maxclust200-top10.out]

==> cluster0/Zscore.txt <==
r_gmodel-438_I.pdb                             0.10250          1.99605

==> cluster1/Zscore.txt <==
r_gmodel-32_I.pdb                              0.77500          1.80491

==> cluster2/Zscore.txt <==
r_gmodel-228_I.pdb                             0.75610          1.70100

==> cluster3/Zscore.txt <==
r_gmodel-344_I.pdb                             0.82409          1.60119

==> cluster4/Zscore.txt <==
r_gmodel-282_I.pdb                             0.73085          1.04804

==> cluster5/Zscore.txt <==
r_gmodel-15_I.pdb                              0.79104          1.12814

==> cluster6/Zscore.txt <==
r_gmodel-414_I.pdb                             0.75824          1.17895

==> cluster7/Zscore.txt <==
r_gmodel-209_I.pdb                             0.64497          0.87674

==> cluster8/Zscore.txt <==
r_gmodel-364_I.pdb                             0.83438          1.20151

==> cluster9/Zscore.txt <==
r_gmodel-61_I.pdb                              0.38415          1.00176
