# Supplementary material for: Introducing a Clustering Step in a Consensus Approach for the Scoring of Protein-Protein Docking Models
Source: PLoS One. 2016 Nov 15;11(11):e0166460. doi: 10.1371/journal.pone.0166460 (PMC5112798; doi:10.1371/journal.pone.0166460)
Supplement: S1 Data — (TGZ) [file pone.0166460.s001.tgz › Oliva-Repository-PlosOne/ClustCONSRANK/T35_maxclust_5-top10.out]

==> cluster0/Zscore.txt <==
r_gmodel-181_I.pdb                             0.06144          3.03802

==> cluster1/Zscore.txt <==
r_gmodel-344_I.pdb                             0.71841          1.93234

==> cluster2/Zscore.txt <==
r_gmodel-32_I.pdb                              0.72169          0.98952

==> cluster3/Zscore.txt <==
r_gmodel-297_I.pdb                             0.17372          1.54433

==> cluster4/Zscore.txt <==
r_gmodel-209_I.pdb                             0.52839          1.80798

==> cluster5/Zscore.txt <==
r_gmodel-364_I.pdb                             0.68828          1.36580

==> cluster6/Zscore.txt <==
r_gmodel-248_I.pdb                             0.56659          1.75944

==> cluster7/Zscore.txt <==
r_gmodel-15_I.pdb                              0.79104          1.12814

==> cluster8/Zscore.txt <==
r_gmodel-134_I.pdb                             0.33700          1.43150

==> cluster9/Zscore.txt <==
r_gmodel-171_I.pdb                             0.45758          1.68184
