# Supplementary material for: Introducing a Clustering Step in a Consensus Approach for the Scoring of Protein-Protein Docking Models
Source: PLoS One. 2016 Nov 15;11(11):e0166460. doi: 10.1371/journal.pone.0166460 (PMC5112798; doi:10.1371/journal.pone.0166460)
Supplement: S1 Data — (TGZ) [file pone.0166460.s001.tgz › Oliva-Repository-PlosOne/ClustCONSRANK/T35_complete_maxclust_50.txt]

T35_complete_maxclust_50: 50 clusters

cluster_0: 186 models:
r_gmodel-100_I.pdb r_gmodel-101_I.pdb r_gmodel-102_I.pdb r_gmodel-103_I.pdb r_gmodel-108_I.pdb r_gmodel-110_I.pdb r_gmodel-111_R.pdb r_gmodel-112_I.pdb r_gmodel-114_I.pdb r_gmodel-117_I.pdb r_gmodel-118_I.pdb r_gmodel-120_I.pdb r_gmodel-121_I.pdb r_gmodel-122_I.pdb r_gmodel-125_I.pdb r_gmodel-126_I.pdb r_gmodel-128_I.pdb r_gmodel-12_R.pdb r_gmodel-136_I.pdb r_gmodel-140_I.pdb r_gmodel-151_I.pdb r_gmodel-152_I.pdb r_gmodel-155_I.pdb r_gmodel-157_I.pdb r_gmodel-159_I.pdb r_gmodel-163_I.pdb r_gmodel-164_I.pdb r_gmodel-169_I.pdb r_gmodel-16_I.pdb r_gmodel-170_I.pdb r_gmodel-176_I.pdb r_gmodel-179_I.pdb r_gmodel-181_I.pdb r_gmodel-183_I.pdb r_gmodel-184_I.pdb r_gmodel-188_I.pdb r_gmodel-18_I.pdb r_gmodel-191_I.pdb r_gmodel-194_I.pdb r_gmodel-197_I.pdb r_gmodel-198_I.pdb r_gmodel-200_I.pdb r_gmodel-20_I.pdb r_gmodel-213_I.pdb r_gmodel-21_I.pdb r_gmodel-221_I.pdb r_gmodel-223_I.pdb r_gmodel-224_R.pdb r_gmodel-225_I.pdb r_gmodel-229_I.pdb r_gmodel-22_I.pdb r_gmodel-231_I.pdb r_gmodel-235_I.pdb r_gmodel-238_I.pdb r_gmodel-242_I.pdb r_gmodel-244_I.pdb r_gmodel-24_I.pdb r_gmodel-251_I.pdb r_gmodel-252_I.pdb r_gmodel-256_I.pdb r_gmodel-257_I.pdb r_gmodel-258_I.pdb r_gmodel-25_I.pdb r_gmodel-260_I.pdb r_gmodel-264_I.pdb r_gmodel-265_I.pdb r_gmodel-269_I.pdb r_gmodel-26_I.pdb r_gmodel-270_I.pdb r_gmodel-272_I.pdb r_gmodel-274_I.pdb r_gmodel-277_R.pdb r_gmodel-278_I.pdb r_gmodel-280_I.pdb r_gmodel-281_I.pdb r_gmodel-287_I.pdb r_gmodel-288_I.pdb r_gmodel-290_I.pdb r_gmodel-291_I.pdb r_gmodel-294_I.pdb r_gmodel-297_I.pdb r_gmodel-29_I.pdb r_gmodel-304_I.pdb r_gmodel-305_I.pdb r_gmodel-308_I.pdb r_gmodel-309_I.pdb r_gmodel-311_I.pdb r_gmodel-312_I.pdb r_gmodel-313_I.pdb r_gmodel-315_I.pdb r_gmodel-317_I.pdb r_gmodel-318_I.pdb r_gmodel-319_I.pdb r_gmodel-31_I.pdb r_gmodel-322_I.pdb r_gmodel-325_I.pdb r_gmodel-328_I.pdb r_gmodel-329_I.pdb r_gmodel-330_I.pdb r_gmodel-334_I.pdb r_gmodel-339_I.pdb r_gmodel-343_I.pdb r_gmodel-34_I.pdb r_gmodel-354_R.pdb r_gmodel-358_I.pdb r_gmodel-359_I.pdb r_gmodel-35_I.pdb r_gmodel-363_I.pdb r_gmodel-371_I.pdb r_gmodel-374_I.pdb r_gmodel-376_I.pdb r_gmodel-377_I.pdb r_gmodel-379_I.pdb r_gmodel-37_I.pdb r_gmodel-380_I.pdb r_gmodel-381_I.pdb r_gmodel-382_I.pdb r_gmodel-386_I.pdb r_gmodel-388_I.pdb r_gmodel-389_I.pdb r_gmodel-391_I.pdb r_gmodel-394_I.pdb r_gmodel-404_I.pdb r_gmodel-405_I.pdb r_gmodel-413_I.pdb r_gmodel-415_I.pdb r_gmodel-417_R.pdb r_gmodel-419_I.pdb r_gmodel-421_I.pdb r_gmodel-422_I.pdb r_gmodel-424_I.pdb r_gmodel-425_I.pdb r_gmodel-42_I.pdb r_gmodel-430_I.pdb r_gmodel-431_I.pdb r_gmodel-436_I.pdb r_gmodel-438_I.pdb r_gmodel-439_I.pdb r_gmodel-440_I.pdb r_gmodel-442_I.pdb r_gmodel-443_I.pdb r_gmodel-449_I.pdb r_gmodel-44_I.pdb r_gmodel-450_I.pdb r_gmodel-454_I.pdb r_gmodel-459_I.pdb r_gmodel-465_I.pdb r_gmodel-466_I.pdb r_gmodel-469_I.pdb r_gmodel-470_I.pdb r_gmodel-472_I.pdb r_gmodel-474_R.pdb r_gmodel-479_I.pdb r_gmodel-47_I.pdb r_gmodel-484_I.pdb r_gmodel-485_I.pdb r_gmodel-48_I.pdb r_gmodel-490_I.pdb r_gmodel-491_I.pdb r_gmodel-495_I.pdb r_gmodel-4_I.pdb r_gmodel-50_I.pdb r_gmodel-51_I.pdb r_gmodel-58_I.pdb r_gmodel-5_I.pdb r_gmodel-60_I.pdb r_gmodel-61_I.pdb r_gmodel-67_I.pdb r_gmodel-70_I.pdb r_gmodel-73_I.pdb r_gmodel-75_I.pdb r_gmodel-76_I.pdb r_gmodel-77_I.pdb r_gmodel-78_I.pdb r_gmodel-79_I.pdb r_gmodel-7_I.pdb r_gmodel-80_I.pdb r_gmodel-85_I.pdb r_gmodel-86_I.pdb r_gmodel-87_I.pdb r_gmodel-92_I.pdb r_gmodel-95_I.pdb r_gmodel-96_I.pdb r_gmodel-97_I.pdb r_gmodel-99_I.pdb r_gmodel-9_I.pdb 

cluster_1: 119 models:
r_gmodel-0_I.pdb r_gmodel-107_I.pdb r_gmodel-10_I.pdb r_gmodel-113_I.pdb r_gmodel-115_I.pdb r_gmodel-133_I.pdb r_gmodel-139_I.pdb r_gmodel-142_I.pdb r_gmodel-145_I.pdb r_gmodel-147_I.pdb r_gmodel-148_I.pdb r_gmodel-149_I.pdb r_gmodel-153_I.pdb r_gmodel-158_I.pdb r_gmodel-160_I.pdb r_gmodel-161_I.pdb r_gmodel-168_I.pdb r_gmodel-172_I.pdb r_gmodel-17_I.pdb r_gmodel-185_I.pdb r_gmodel-189_I.pdb r_gmodel-190_I.pdb r_gmodel-193_I.pdb r_gmodel-1_I.pdb r_gmodel-201_I.pdb r_gmodel-205_I.pdb r_gmodel-210_I.pdb r_gmodel-212_I.pdb r_gmodel-228_I.pdb r_gmodel-232_I.pdb r_gmodel-240_I.pdb r_gmodel-241_I.pdb r_gmodel-246_I.pdb r_gmodel-248_I.pdb r_gmodel-249_I.pdb r_gmodel-255_I.pdb r_gmodel-259_I.pdb r_gmodel-262_I.pdb r_gmodel-273_I.pdb r_gmodel-276_I.pdb r_gmodel-27_I.pdb r_gmodel-282_I.pdb r_gmodel-286_I.pdb r_gmodel-292_I.pdb r_gmodel-298_I.pdb r_gmodel-300_I.pdb r_gmodel-301_I.pdb r_gmodel-302_I.pdb r_gmodel-306_I.pdb r_gmodel-307_I.pdb r_gmodel-321_I.pdb r_gmodel-323_I.pdb r_gmodel-324_I.pdb r_gmodel-32_I.pdb r_gmodel-333_I.pdb r_gmodel-335_I.pdb r_gmodel-336_I.pdb r_gmodel-337_I.pdb r_gmodel-340_I.pdb r_gmodel-344_I.pdb r_gmodel-348_I.pdb r_gmodel-349_I.pdb r_gmodel-351_I.pdb r_gmodel-357_I.pdb r_gmodel-360_I.pdb r_gmodel-361_I.pdb r_gmodel-365_I.pdb r_gmodel-36_I.pdb r_gmodel-375_I.pdb r_gmodel-383_I.pdb r_gmodel-384_I.pdb r_gmodel-39_I.pdb r_gmodel-3_I.pdb r_gmodel-401_I.pdb r_gmodel-408_I.pdb r_gmodel-40_I.pdb r_gmodel-411_I.pdb r_gmodel-414_I.pdb r_gmodel-41_I.pdb r_gmodel-420_I.pdb r_gmodel-423_I.pdb r_gmodel-428_I.pdb r_gmodel-429_I.pdb r_gmodel-432_I.pdb r_gmodel-433_I.pdb r_gmodel-444_I.pdb r_gmodel-445_I.pdb r_gmodel-453_I.pdb r_gmodel-456_I.pdb r_gmodel-457_I.pdb r_gmodel-45_I.pdb r_gmodel-460_I.pdb r_gmodel-463_I.pdb r_gmodel-464_I.pdb r_gmodel-468_I.pdb r_gmodel-46_I.pdb r_gmodel-476_I.pdb r_gmodel-478_I.pdb r_gmodel-480_I.pdb r_gmodel-483_I.pdb r_gmodel-486_I.pdb r_gmodel-487_I.pdb r_gmodel-489_I.pdb r_gmodel-496_I.pdb r_gmodel-49_I.pdb r_gmodel-52_I.pdb r_gmodel-53_I.pdb r_gmodel-56_I.pdb r_gmodel-63_I.pdb r_gmodel-65_I.pdb r_gmodel-66_I.pdb r_gmodel-68_I.pdb r_gmodel-71_I.pdb r_gmodel-74_I.pdb r_gmodel-82_I.pdb r_gmodel-83_I.pdb r_gmodel-84_I.pdb r_gmodel-88_I.pdb r_gmodel-91_I.pdb 

cluster_2: 61 models:
r_gmodel-104_I.pdb r_gmodel-116_I.pdb r_gmodel-11_I.pdb r_gmodel-124_I.pdb r_gmodel-129_I.pdb r_gmodel-130_I.pdb r_gmodel-134_I.pdb r_gmodel-138_I.pdb r_gmodel-150_I.pdb r_gmodel-156_I.pdb r_gmodel-162_I.pdb r_gmodel-171_I.pdb r_gmodel-175_R.pdb r_gmodel-178_I.pdb r_gmodel-192_I.pdb r_gmodel-195_I.pdb r_gmodel-206_I.pdb r_gmodel-209_I.pdb r_gmodel-220_I.pdb r_gmodel-226_I.pdb r_gmodel-234_I.pdb r_gmodel-236_I.pdb r_gmodel-237_I.pdb r_gmodel-253_I.pdb r_gmodel-261_I.pdb r_gmodel-275_I.pdb r_gmodel-285_I.pdb r_gmodel-295_I.pdb r_gmodel-303_I.pdb r_gmodel-310_I.pdb r_gmodel-320_I.pdb r_gmodel-326_I.pdb r_gmodel-332_I.pdb r_gmodel-346_I.pdb r_gmodel-356_I.pdb r_gmodel-362_I.pdb r_gmodel-367_I.pdb r_gmodel-38_I.pdb r_gmodel-390_I.pdb r_gmodel-395_I.pdb r_gmodel-396_I.pdb r_gmodel-400_I.pdb r_gmodel-403_I.pdb r_gmodel-406_I.pdb r_gmodel-407_I.pdb r_gmodel-410_I.pdb r_gmodel-416_I.pdb r_gmodel-418_I.pdb r_gmodel-426_I.pdb r_gmodel-434_I.pdb r_gmodel-43_I.pdb r_gmodel-447_I.pdb r_gmodel-448_I.pdb r_gmodel-462_I.pdb r_gmodel-473_I.pdb r_gmodel-482_I.pdb r_gmodel-492_I.pdb r_gmodel-498_I.pdb r_gmodel-54_I.pdb r_gmodel-64_I.pdb r_gmodel-8_I.pdb 

cluster_3: 19 models:
r_gmodel-119_I.pdb r_gmodel-135_I.pdb r_gmodel-143_I.pdb r_gmodel-144_I.pdb r_gmodel-165_I.pdb r_gmodel-187_I.pdb r_gmodel-203_I.pdb r_gmodel-230_I.pdb r_gmodel-267_I.pdb r_gmodel-314_I.pdb r_gmodel-327_I.pdb r_gmodel-352_I.pdb r_gmodel-364_I.pdb r_gmodel-393_I.pdb r_gmodel-446_I.pdb r_gmodel-494_I.pdb r_gmodel-59_I.pdb r_gmodel-69_I.pdb r_gmodel-93_I.pdb 

cluster_4: 14 models:
r_gmodel-105_I.pdb r_gmodel-15_I.pdb r_gmodel-182_I.pdb r_gmodel-208_I.pdb r_gmodel-215_I.pdb r_gmodel-33_I.pdb r_gmodel-353_I.pdb r_gmodel-369_I.pdb r_gmodel-370_I.pdb r_gmodel-409_I.pdb r_gmodel-437_I.pdb r_gmodel-452_I.pdb r_gmodel-475_I.pdb r_gmodel-481_I.pdb 

cluster_5: 6 models:
r_gmodel-137_I.pdb r_gmodel-263_I.pdb r_gmodel-283_I.pdb r_gmodel-293_I.pdb r_gmodel-385_I.pdb r_gmodel-402_I.pdb 

cluster_6: 5 models:
r_gmodel-216_I.pdb r_gmodel-341_I.pdb r_gmodel-441_R.pdb r_gmodel-81_I.pdb r_gmodel-89_I.pdb 

cluster_7: 5 models:
r_gmodel-13_R.pdb r_gmodel-186_I.pdb r_gmodel-296_I.pdb r_gmodel-30_I.pdb r_gmodel-467_R.pdb 

cluster_8: 4 models:
r_gmodel-132_I.pdb r_gmodel-316_I.pdb r_gmodel-355_I.pdb r_gmodel-90_I.pdb 

cluster_9: 4 models:
r_gmodel-204_I.pdb r_gmodel-366_R.pdb r_gmodel-493_I.pdb r_gmodel-6_I.pdb 

cluster_10: 4 models:
r_gmodel-247_I.pdb r_gmodel-254_I.pdb r_gmodel-350_I.pdb r_gmodel-399_I.pdb 

cluster_11: 4 models:
r_gmodel-106_I.pdb r_gmodel-127_I.pdb r_gmodel-174_A.pdb r_gmodel-196_A.pdb 

cluster_12: 4 models:
r_gmodel-177_I.pdb r_gmodel-227_I.pdb r_gmodel-387_I.pdb r_gmodel-62_I.pdb 

cluster_13: 3 models:
r_gmodel-146_R.pdb r_gmodel-217_R.pdb r_gmodel-222_R.pdb 

cluster_14: 3 models:
r_gmodel-141_R.pdb r_gmodel-266_I.pdb r_gmodel-397_I.pdb 

cluster_15: 3 models:
r_gmodel-233_R.pdb r_gmodel-2_I.pdb r_gmodel-427_R.pdb 

cluster_16: 3 models:
r_gmodel-19_I.pdb r_gmodel-331_I.pdb r_gmodel-392_R.pdb 

cluster_17: 3 models:
r_gmodel-23_I.pdb r_gmodel-368_I.pdb r_gmodel-55_I.pdb 

cluster_18: 3 models:
r_gmodel-180_I.pdb r_gmodel-219_I.pdb r_gmodel-250_I.pdb 

cluster_19: 3 models:
r_gmodel-435_I.pdb r_gmodel-497_I.pdb r_gmodel-98_R.pdb 

cluster_20: 3 models:
r_gmodel-154_I.pdb r_gmodel-199_I.pdb r_gmodel-279_I.pdb 

cluster_21: 2 models:
r_gmodel-451_R.pdb r_gmodel-458_R.pdb 

cluster_22: 2 models:
r_gmodel-123_R.pdb r_gmodel-488_I.pdb 

cluster_23: 2 models:
r_gmodel-218_I.pdb r_gmodel-28_R.pdb 

cluster_24: 2 models:
r_gmodel-342_R.pdb r_gmodel-372_I.pdb 

cluster_25: 2 models:
r_gmodel-109_I.pdb r_gmodel-239_I.pdb 

cluster_26: 2 models:
r_gmodel-378_I.pdb r_gmodel-471_I.pdb 

cluster_27: 2 models:
r_gmodel-166_I.pdb r_gmodel-72_I.pdb 

cluster_28: 2 models:
r_gmodel-207_I.pdb r_gmodel-271_I.pdb 

cluster_29: 2 models:
r_gmodel-338_I.pdb r_gmodel-461_R.pdb 

cluster_30: 2 models:
r_gmodel-173_I.pdb r_gmodel-284_I.pdb 

cluster_31: 2 models:
r_gmodel-245_I.pdb r_gmodel-57_I.pdb 

cluster_32: 1 models:
r_gmodel-131_I.pdb 

cluster_33: 1 models:
r_gmodel-398_I.pdb 

cluster_34: 1 models:
r_gmodel-14_I.pdb 

cluster_35: 1 models:
r_gmodel-289_R.pdb 

cluster_36: 1 models:
r_gmodel-373_R.pdb 

cluster_37: 1 models:
r_gmodel-477_R.pdb 

cluster_38: 1 models:
r_gmodel-243_R.pdb 

cluster_39: 1 models:
r_gmodel-412_R.pdb 

cluster_40: 1 models:
r_gmodel-299_I.pdb 

cluster_41: 1 models:
r_gmodel-345_I.pdb 

cluster_42: 1 models:
r_gmodel-211_I.pdb 

cluster_43: 1 models:
r_gmodel-455_I.pdb 

cluster_44: 1 models:
r_gmodel-94_I.pdb 

cluster_45: 1 models:
r_gmodel-268_I.pdb 

cluster_46: 1 models:
r_gmodel-167_I.pdb 

cluster_47: 1 models:
r_gmodel-202_I.pdb 

cluster_48: 1 models:
r_gmodel-347_I.pdb 

cluster_49: 1 models:
r_gmodel-214_R.pdb 
