# Supplementary material for: Introducing a Clustering Step in a Consensus Approach for the Scoring of Protein-Protein Docking Models
Source: PLoS One. 2016 Nov 15;11(11):e0166460. doi: 10.1371/journal.pone.0166460 (PMC5112798; doi:10.1371/journal.pone.0166460)
Supplement: S1 Data — (TGZ) [file pone.0166460.s001.tgz › Oliva-Repository-PlosOne/ClustCONSRANK/T35_maxclust_10-top10.out]

==> cluster0/Zscore.txt <==
r_gmodel-438_I.pdb                             0.05428          2.83427

==> cluster1/Zscore.txt <==
r_gmodel-36_I.pdb                              0.62200          1.51417

==> cluster2/Zscore.txt <==
r_gmodel-209_I.pdb                             0.20776          1.96557

==> cluster3/Zscore.txt <==
r_gmodel-143_I.pdb                             0.66667          1.25877

==> cluster4/Zscore.txt <==
r_gmodel-15_I.pdb                              0.79104          1.12814

==> cluster5/Zscore.txt <==
r_gmodel-283_I.pdb                             0.28385          1.78941

==> cluster6/Zscore.txt <==
r_gmodel-81_I.pdb                              0.61481          0.81580

==> cluster7/Zscore.txt <==
r_gmodel-30_I.pdb                              0.74400          1.72954

==> cluster8/Zscore.txt <==
r_gmodel-316_I.pdb                             0.66875          0.91957

==> cluster9/Zscore.txt <==
r_gmodel-6_I.pdb                               0.73462          0.61614
