# Supplementary material for: Introducing a Clustering Step in a Consensus Approach for the Scoring of Protein-Protein Docking Models
Source: PLoS One. 2016 Nov 15;11(11):e0166460. doi: 10.1371/journal.pone.0166460 (PMC5112798; doi:10.1371/journal.pone.0166460)
Supplement: S1 Data — (TGZ) [file pone.0166460.s001.tgz › Oliva-Repository-PlosOne/ClustCONSRANK/T37_maxclust200-top10.out]

==> cluster0/Zscore.txt <==
r_model-978_R.pdb                              0.97862          0.84328

==> cluster1/Zscore.txt <==
r_model-1312_I.pdb                             0.98980          0.12817

==> cluster2/Zscore.txt <==
r_model-9_I.pdb                                0.97581          0.49249

==> cluster3/Zscore.txt <==
r_model-99_I.pdb                               0.96034          0.92685

==> cluster4/Zscore.txt <==
r_model-97_M.pdb                               0.99662          0.34213

==> cluster5/Zscore.txt <==
r_model-976_R.pdb                              0.99556          0.36740

==> cluster6/Zscore.txt <==
r_model-1673_I.pdb                             0.99613          2.19809

==> cluster7/Zscore.txt <==
r_model-1322_I.pdb                             0.99173          1.38480

==> cluster8/Zscore.txt <==
r_model-680_I.pdb                              0.99222          1.89146

==> cluster9/Zscore.txt <==
r_model-999_I.pdb                              0.99600          0.19424
