# Supplementary material for: Introducing a Clustering Step in a Consensus Approach for the Scoring of Protein-Protein Docking Models
Source: PLoS One. 2016 Nov 15;11(11):e0166460. doi: 10.1371/journal.pone.0166460 (PMC5112798; doi:10.1371/journal.pone.0166460)
Supplement: S1 Data — (TGZ) [file pone.0166460.s001.tgz › Oliva-Repository-PlosOne/ClustCONSRANK/T37_complete_maxclust_200.txt]

T37_complete_maxclust_200: 200 clusters

cluster_0: 154 models:
r_model-1000_I.pdb r_model-1015_M.pdb r_model-1017_I.pdb r_model-1018_R.pdb r_model-102_I.pdb r_model-1031_I.pdb r_model-1037_I.pdb r_model-1056_R.pdb r_model-105_R.pdb r_model-1073_R.pdb r_model-10_I.pdb r_model-111_I.pdb r_model-1126_R.pdb r_model-1148_I.pdb r_model-1151_I.pdb r_model-115_M.pdb r_model-1162_I.pdb r_model-1171_I.pdb r_model-1175_I.pdb r_model-1177_I.pdb r_model-1180_I.pdb r_model-1182_I.pdb r_model-1192_M.pdb r_model-1197_I.pdb r_model-11_I.pdb r_model-1204_R.pdb r_model-1206_I.pdb r_model-1210_R.pdb r_model-1211_R.pdb r_model-1221_R.pdb r_model-122_I.pdb r_model-1231_I.pdb r_model-1248_I.pdb r_model-1277_I.pdb r_model-130_I.pdb r_model-1315_I.pdb r_model-131_I.pdb r_model-1348_R.pdb r_model-1368_I.pdb r_model-1382_I.pdb r_model-1398_I.pdb r_model-1406_I.pdb r_model-1411_R.pdb r_model-1421_I.pdb r_model-1424_R.pdb r_model-143_A.pdb r_model-1453_R.pdb r_model-1458_I.pdb r_model-1467_I.pdb r_model-14_I.pdb r_model-1508_I.pdb r_model-1522_R.pdb r_model-1531_I.pdb r_model-1543_I.pdb r_model-1547_R.pdb r_model-1571_I.pdb r_model-1582_I.pdb r_model-158_I.pdb r_model-1592_A.pdb r_model-1594_I.pdb r_model-161_I.pdb r_model-1621_R.pdb r_model-1629_R.pdb r_model-1631_I.pdb r_model-1665_I.pdb r_model-1668_I.pdb r_model-1678_I.pdb r_model-1690_I.pdb r_model-174_I.pdb r_model-175_R.pdb r_model-178_I.pdb r_model-188_I.pdb r_model-210_I.pdb r_model-261_I.pdb r_model-266_A.pdb r_model-271_I.pdb r_model-274_I.pdb r_model-285_I.pdb r_model-290_I.pdb r_model-293_I.pdb r_model-323_I.pdb r_model-339_I.pdb r_model-342_I.pdb r_model-353_I.pdb r_model-369_I.pdb r_model-372_I.pdb r_model-37_R.pdb r_model-383_R.pdb r_model-389_I.pdb r_model-422_I.pdb r_model-453_R.pdb r_model-474_R.pdb r_model-483_I.pdb r_model-484_I.pdb r_model-508_I.pdb r_model-512_R.pdb r_model-516_I.pdb r_model-525_A.pdb r_model-527_I.pdb r_model-531_I.pdb r_model-533_I.pdb r_model-534_I.pdb r_model-53_I.pdb r_model-541_R.pdb r_model-543_I.pdb r_model-552_I.pdb r_model-560_I.pdb r_model-572_I.pdb r_model-575_I.pdb r_model-580_R.pdb r_model-581_I.pdb r_model-597_I.pdb r_model-603_I.pdb r_model-605_I.pdb r_model-607_R.pdb r_model-60_I.pdb r_model-626_I.pdb r_model-636_I.pdb r_model-639_I.pdb r_model-648_R.pdb r_model-661_I.pdb r_model-664_I.pdb r_model-672_I.pdb r_model-679_I.pdb r_model-67_I.pdb r_model-701_I.pdb r_model-704_R.pdb r_model-728_I.pdb r_model-729_I.pdb r_model-742_R.pdb r_model-744_I.pdb r_model-749_I.pdb r_model-757_I.pdb r_model-771_I.pdb r_model-797_I.pdb r_model-831_R.pdb r_model-837_I.pdb r_model-840_I.pdb r_model-841_I.pdb r_model-846_I.pdb r_model-847_I.pdb r_model-849_I.pdb r_model-850_I.pdb r_model-871_I.pdb r_model-881_I.pdb r_model-912_I.pdb r_model-92_I.pdb r_model-930_I.pdb r_model-934_R.pdb r_model-93_R.pdb r_model-952_I.pdb r_model-953_R.pdb r_model-970_I.pdb r_model-978_R.pdb 

cluster_1: 100 models:
r_model-1032_R.pdb r_model-1043_I.pdb r_model-104_I.pdb r_model-1060_I.pdb r_model-106_I.pdb r_model-107_I.pdb r_model-1092_R.pdb r_model-1123_R.pdb r_model-1129_R.pdb r_model-1147_I.pdb r_model-1154_R.pdb r_model-1189_I.pdb r_model-1190_I.pdb r_model-1227_R.pdb r_model-1234_I.pdb r_model-1237_M.pdb r_model-1243_R.pdb r_model-1312_I.pdb r_model-1317_I.pdb r_model-1318_I.pdb r_model-1334_I.pdb r_model-133_R.pdb r_model-1349_I.pdb r_model-1378_I.pdb r_model-1391_I.pdb r_model-1395_I.pdb r_model-1402_I.pdb r_model-1415_R.pdb r_model-141_I.pdb r_model-1420_I.pdb r_model-1429_I.pdb r_model-1432_I.pdb r_model-1448_I.pdb r_model-1473_I.pdb r_model-1479_I.pdb r_model-1484_R.pdb r_model-1487_R.pdb r_model-1499_R.pdb r_model-1502_R.pdb r_model-1507_I.pdb r_model-1524_I.pdb r_model-1562_I.pdb r_model-1599_I.pdb r_model-1626_I.pdb r_model-1634_I.pdb r_model-1650_I.pdb r_model-1653_I.pdb r_model-1658_I.pdb r_model-190_R.pdb r_model-228_I.pdb r_model-238_I.pdb r_model-251_I.pdb r_model-25_R.pdb r_model-278_R.pdb r_model-280_I.pdb r_model-29_I.pdb r_model-314_R.pdb r_model-317_I.pdb r_model-322_R.pdb r_model-346_I.pdb r_model-359_A.pdb r_model-364_I.pdb r_model-373_I.pdb r_model-411_I.pdb r_model-428_I.pdb r_model-44_I.pdb r_model-452_I.pdb r_model-455_I.pdb r_model-477_R.pdb r_model-487_I.pdb r_model-498_I.pdb r_model-504_I.pdb r_model-513_I.pdb r_model-545_I.pdb r_model-566_R.pdb r_model-571_I.pdb r_model-573_R.pdb r_model-587_I.pdb r_model-591_I.pdb r_model-602_I.pdb r_model-610_I.pdb r_model-671_I.pdb r_model-675_I.pdb r_model-689_I.pdb r_model-71_I.pdb r_model-745_R.pdb r_model-754_R.pdb r_model-773_I.pdb r_model-810_I.pdb r_model-815_I.pdb r_model-820_I.pdb r_model-866_I.pdb r_model-877_A.pdb r_model-911_R.pdb r_model-932_R.pdb r_model-937_I.pdb r_model-965_I.pdb r_model-980_I.pdb r_model-982_I.pdb r_model-988_I.pdb 

cluster_2: 100 models:
r_model-1011_I.pdb r_model-1023_R.pdb r_model-1036_I.pdb r_model-1127_R.pdb r_model-1128_I.pdb r_model-1142_R.pdb r_model-1179_R.pdb r_model-1193_R.pdb r_model-1194_I.pdb r_model-1225_R.pdb r_model-1229_R.pdb r_model-1273_R.pdb r_model-1274_R.pdb r_model-127_I.pdb r_model-1290_R.pdb r_model-1306_R.pdb r_model-1323_R.pdb r_model-1345_I.pdb r_model-1353_R.pdb r_model-1374_R.pdb r_model-137_I.pdb r_model-1405_R.pdb r_model-1439_R.pdb r_model-145_R.pdb r_model-1476_R.pdb r_model-1481_R.pdb r_model-1483_R.pdb r_model-1491_R.pdb r_model-1505_R.pdb r_model-1528_R.pdb r_model-1529_R.pdb r_model-1539_I.pdb r_model-1545_R.pdb r_model-1565_R.pdb r_model-1585_I.pdb r_model-159_I.pdb r_model-1606_R.pdb r_model-160_R.pdb r_model-1628_R.pdb r_model-1638_R.pdb r_model-1669_R.pdb r_model-1676_R.pdb r_model-1679_R.pdb r_model-1680_R.pdb r_model-187_I.pdb r_model-207_I.pdb r_model-208_I.pdb r_model-214_I.pdb r_model-225_R.pdb r_model-237_I.pdb r_model-240_I.pdb r_model-243_I.pdb r_model-250_R.pdb r_model-296_R.pdb r_model-320_R.pdb r_model-327_R.pdb r_model-332_R.pdb r_model-333_R.pdb r_model-335_R.pdb r_model-33_R.pdb r_model-34_R.pdb r_model-366_R.pdb r_model-375_I.pdb r_model-39_I.pdb r_model-405_R.pdb r_model-473_I.pdb r_model-476_R.pdb r_model-497_I.pdb r_model-502_I.pdb r_model-530_R.pdb r_model-537_R.pdb r_model-540_I.pdb r_model-557_R.pdb r_model-574_I.pdb r_model-582_R.pdb r_model-58_I.pdb r_model-604_R.pdb r_model-616_I.pdb r_model-632_R.pdb r_model-638_R.pdb r_model-641_R.pdb r_model-652_R.pdb r_model-66_R.pdb r_model-678_R.pdb r_model-686_I.pdb r_model-718_I.pdb r_model-725_R.pdb r_model-777_R.pdb r_model-816_R.pdb r_model-818_R.pdb r_model-880_I.pdb r_model-885_R.pdb r_model-890_R.pdb r_model-907_R.pdb r_model-942_R.pdb r_model-944_R.pdb r_model-966_R.pdb r_model-974_R.pdb r_model-977_R.pdb r_model-9_I.pdb 

cluster_3: 99 models:
r_model-1002_I.pdb r_model-1004_R.pdb r_model-1024_R.pdb r_model-1034_I.pdb r_model-1041_I.pdb r_model-1042_I.pdb r_model-1051_I.pdb r_model-1065_I.pdb r_model-1068_I.pdb r_model-1086_I.pdb r_model-1089_I.pdb r_model-108_I.pdb r_model-1094_I.pdb r_model-1098_I.pdb r_model-1144_I.pdb r_model-1146_I.pdb r_model-1165_I.pdb r_model-119_I.pdb r_model-1213_I.pdb r_model-1228_I.pdb r_model-1235_I.pdb r_model-1251_I.pdb r_model-1259_R.pdb r_model-1282_I.pdb r_model-1289_I.pdb r_model-1298_I.pdb r_model-1300_I.pdb r_model-1337_I.pdb r_model-1364_I.pdb r_model-1370_I.pdb r_model-1377_I.pdb r_model-1379_I.pdb r_model-1381_I.pdb r_model-1401_I.pdb r_model-1404_I.pdb r_model-1433_I.pdb r_model-1443_R.pdb r_model-1445_I.pdb r_model-1465_I.pdb r_model-147_I.pdb r_model-1500_I.pdb r_model-1519_I.pdb r_model-1556_I.pdb r_model-1564_I.pdb r_model-1596_R.pdb r_model-1598_I.pdb r_model-1601_I.pdb r_model-1684_R.pdb r_model-1685_I.pdb r_model-1697_I.pdb r_model-16_I.pdb r_model-193_I.pdb r_model-209_I.pdb r_model-223_I.pdb r_model-229_I.pdb r_model-22_I.pdb r_model-245_I.pdb r_model-24_I.pdb r_model-259_I.pdb r_model-283_I.pdb r_model-288_R.pdb r_model-321_I.pdb r_model-329_I.pdb r_model-336_I.pdb r_model-355_I.pdb r_model-357_I.pdb r_model-407_R.pdb r_model-42_R.pdb r_model-431_R.pdb r_model-469_R.pdb r_model-490_I.pdb r_model-519_I.pdb r_model-528_I.pdb r_model-570_I.pdb r_model-578_R.pdb r_model-592_I.pdb r_model-601_R.pdb r_model-606_I.pdb r_model-646_I.pdb r_model-681_I.pdb r_model-685_I.pdb r_model-705_I.pdb r_model-730_I.pdb r_model-783_I.pdb r_model-823_I.pdb r_model-858_I.pdb r_model-870_I.pdb r_model-87_I.pdb r_model-884_I.pdb r_model-903_I.pdb r_model-920_R.pdb r_model-923_I.pdb r_model-926_I.pdb r_model-939_I.pdb r_model-954_I.pdb r_model-994_R.pdb r_model-996_R.pdb r_model-997_I.pdb r_model-99_I.pdb 

cluster_4: 85 models:
r_model-1021_R.pdb r_model-1059_R.pdb r_model-1061_R.pdb r_model-1064_A.pdb r_model-1067_R.pdb r_model-1091_R.pdb r_model-1095_I.pdb r_model-1100_R.pdb r_model-1114_R.pdb r_model-1153_I.pdb r_model-1158_R.pdb r_model-1169_I.pdb r_model-1170_I.pdb r_model-1184_R.pdb r_model-123_M.pdb r_model-1250_R.pdb r_model-1253_R.pdb r_model-1257_M.pdb r_model-1272_R.pdb r_model-1287_I.pdb r_model-1320_I.pdb r_model-1344_R.pdb r_model-1354_I.pdb r_model-1400_R.pdb r_model-1441_R.pdb r_model-1447_I.pdb r_model-1459_R.pdb r_model-1503_R.pdb r_model-1518_R.pdb r_model-152_I.pdb r_model-1593_I.pdb r_model-15_R.pdb r_model-1609_I.pdb r_model-1675_I.pdb r_model-177_I.pdb r_model-180_R.pdb r_model-199_R.pdb r_model-216_R.pdb r_model-230_M.pdb r_model-248_M.pdb r_model-297_R.pdb r_model-303_R.pdb r_model-32_R.pdb r_model-340_R.pdb r_model-356_R.pdb r_model-36_I.pdb r_model-437_R.pdb r_model-463_I.pdb r_model-51_I.pdb r_model-538_R.pdb r_model-544_R.pdb r_model-551_R.pdb r_model-563_H.pdb r_model-617_I.pdb r_model-618_I.pdb r_model-623_R.pdb r_model-649_I.pdb r_model-655_I.pdb r_model-673_R.pdb r_model-693_I.pdb r_model-709_R.pdb r_model-721_I.pdb r_model-731_R.pdb r_model-736_R.pdb r_model-737_I.pdb r_model-751_I.pdb r_model-760_R.pdb r_model-789_R.pdb r_model-78_R.pdb r_model-801_R.pdb r_model-80_R.pdb r_model-81_R.pdb r_model-826_R.pdb r_model-828_I.pdb r_model-834_R.pdb r_model-855_R.pdb r_model-861_R.pdb r_model-889_R.pdb r_model-917_R.pdb r_model-929_R.pdb r_model-936_I.pdb r_model-955_R.pdb r_model-968_R.pdb r_model-96_R.pdb r_model-97_M.pdb 

cluster_5: 79 models:
r_model-1014_R.pdb r_model-1026_I.pdb r_model-1080_R.pdb r_model-1093_R.pdb r_model-1108_I.pdb r_model-1122_R.pdb r_model-1133_R.pdb r_model-1140_R.pdb r_model-1160_I.pdb r_model-1186_R.pdb r_model-1191_I.pdb r_model-1196_H.pdb r_model-1202_R.pdb r_model-1212_I.pdb r_model-1217_R.pdb r_model-1226_R.pdb r_model-1246_I.pdb r_model-1249_R.pdb r_model-1264_R.pdb r_model-1283_R.pdb r_model-1326_I.pdb r_model-1343_R.pdb r_model-1358_I.pdb r_model-136_R.pdb r_model-1385_R.pdb r_model-1442_I.pdb r_model-1450_I.pdb r_model-1455_R.pdb r_model-1464_I.pdb r_model-1485_R.pdb r_model-1541_R.pdb r_model-1558_R.pdb r_model-1568_R.pdb r_model-1649_R.pdb r_model-1659_R.pdb r_model-1682_R.pdb r_model-220_R.pdb r_model-247_I.pdb r_model-253_R.pdb r_model-260_R.pdb r_model-287_I.pdb r_model-292_M.pdb r_model-294_I.pdb r_model-313_R.pdb r_model-330_R.pdb r_model-406_M.pdb r_model-420_R.pdb r_model-43_R.pdb r_model-445_R.pdb r_model-450_R.pdb r_model-501_R.pdb r_model-54_R.pdb r_model-554_I.pdb r_model-556_R.pdb r_model-579_R.pdb r_model-593_R.pdb r_model-595_I.pdb r_model-609_R.pdb r_model-63_R.pdb r_model-653_R.pdb r_model-665_I.pdb r_model-677_I.pdb r_model-697_R.pdb r_model-702_R.pdb r_model-747_R.pdb r_model-748_R.pdb r_model-768_R.pdb r_model-812_I.pdb r_model-821_R.pdb r_model-822_R.pdb r_model-838_R.pdb r_model-844_R.pdb r_model-853_R.pdb r_model-918_R.pdb r_model-941_I.pdb r_model-946_R.pdb r_model-961_R.pdb r_model-971_R.pdb r_model-976_R.pdb 

cluster_6: 54 models:
r_model-101_I.pdb r_model-1039_I.pdb r_model-1057_R.pdb r_model-1134_I.pdb r_model-1161_I.pdb r_model-1203_I.pdb r_model-1208_I.pdb r_model-1219_R.pdb r_model-1224_I.pdb r_model-1266_I.pdb r_model-1276_I.pdb r_model-1297_I.pdb r_model-1362_I.pdb r_model-1371_I.pdb r_model-1425_I.pdb r_model-1451_I.pdb r_model-1470_I.pdb r_model-1495_I.pdb r_model-1532_I.pdb r_model-1561_I.pdb r_model-1566_I.pdb r_model-1567_I.pdb r_model-1580_I.pdb r_model-1586_I.pdb r_model-1587_I.pdb r_model-1639_I.pdb r_model-1656_I.pdb r_model-1661_I.pdb r_model-1671_I.pdb r_model-1673_I.pdb r_model-173_I.pdb r_model-17_I.pdb r_model-194_I.pdb r_model-195_I.pdb r_model-200_I.pdb r_model-206_I.pdb r_model-218_I.pdb r_model-312_I.pdb r_model-345_I.pdb r_model-360_I.pdb r_model-386_I.pdb r_model-466_R.pdb r_model-475_I.pdb r_model-480_I.pdb r_model-522_I.pdb r_model-559_I.pdb r_model-583_I.pdb r_model-696_I.pdb r_model-753_I.pdb r_model-775_M.pdb r_model-814_I.pdb r_model-869_I.pdb r_model-931_R.pdb r_model-972_I.pdb 

cluster_7: 54 models:
r_model-1082_I.pdb r_model-1083_I.pdb r_model-109_I.pdb r_model-1104_I.pdb r_model-1109_I.pdb r_model-114_I.pdb r_model-1207_I.pdb r_model-124_M.pdb r_model-1255_I.pdb r_model-1256_I.pdb r_model-1265_I.pdb r_model-1322_I.pdb r_model-1346_I.pdb r_model-1383_I.pdb r_model-1393_I.pdb r_model-1449_I.pdb r_model-1463_M.pdb r_model-150_I.pdb r_model-1511_I.pdb r_model-1526_I.pdb r_model-1536_I.pdb r_model-1537_I.pdb r_model-1573_I.pdb r_model-157_I.pdb r_model-1581_I.pdb r_model-1620_I.pdb r_model-1624_I.pdb r_model-1677_I.pdb r_model-1694_I.pdb r_model-1695_I.pdb r_model-170_H.pdb r_model-203_I.pdb r_model-227_I.pdb r_model-246_I.pdb r_model-343_R.pdb r_model-380_I.pdb r_model-387_I.pdb r_model-409_I.pdb r_model-416_I.pdb r_model-459_I.pdb r_model-45_I.pdb r_model-464_I.pdb r_model-511_I.pdb r_model-596_I.pdb r_model-726_I.pdb r_model-727_I.pdb r_model-767_I.pdb r_model-778_I.pdb r_model-807_I.pdb r_model-83_I.pdb r_model-887_I.pdb r_model-969_I.pdb r_model-984_I.pdb r_model-991_I.pdb 

cluster_8: 53 models:
r_model-100_I.pdb r_model-1022_A.pdb r_model-1090_I.pdb r_model-1118_I.pdb r_model-1138_I.pdb r_model-1141_I.pdb r_model-1149_M.pdb r_model-1176_H.pdb r_model-121_I.pdb r_model-1260_I.pdb r_model-1330_I.pdb r_model-1352_I.pdb r_model-1373_M.pdb r_model-1394_I.pdb r_model-1410_I.pdb r_model-1462_A.pdb r_model-1471_I.pdb r_model-1475_I.pdb r_model-1486_I.pdb r_model-1578_I.pdb r_model-1627_I.pdb r_model-1632_I.pdb r_model-1663_I.pdb r_model-1664_I.pdb r_model-19_I.pdb r_model-205_I.pdb r_model-212_I.pdb r_model-268_I.pdb r_model-298_I.pdb r_model-319_A.pdb r_model-358_I.pdb r_model-3_I.pdb r_model-47_I.pdb r_model-555_I.pdb r_model-567_I.pdb r_model-569_I.pdb r_model-585_I.pdb r_model-62_I.pdb r_model-654_I.pdb r_model-668_I.pdb r_model-680_I.pdb r_model-692_I.pdb r_model-70_I.pdb r_model-740_A.pdb r_model-774_I.pdb r_model-79_I.pdb r_model-802_I.pdb r_model-804_M.pdb r_model-875_I.pdb r_model-906_I.pdb r_model-949_I.pdb r_model-959_I.pdb r_model-998_I.pdb 

cluster_9: 48 models:
r_model-1001_I.pdb r_model-1010_I.pdb r_model-1044_I.pdb r_model-1046_I.pdb r_model-1155_I.pdb r_model-1214_I.pdb r_model-1222_I.pdb r_model-1240_I.pdb r_model-1245_I.pdb r_model-1247_I.pdb r_model-1275_A.pdb r_model-1360_I.pdb r_model-1397_I.pdb r_model-1403_I.pdb r_model-1423_I.pdb r_model-1430_I.pdb r_model-1570_I.pdb r_model-1600_I.pdb r_model-1603_I.pdb r_model-166_I.pdb r_model-1686_H.pdb r_model-1687_I.pdb r_model-241_I.pdb r_model-301_I.pdb r_model-311_I.pdb r_model-324_I.pdb r_model-390_I.pdb r_model-392_I.pdb r_model-418_I.pdb r_model-430_I.pdb r_model-465_I.pdb r_model-46_I.pdb r_model-492_I.pdb r_model-635_A.pdb r_model-651_M.pdb r_model-711_I.pdb r_model-788_I.pdb r_model-799_I.pdb r_model-857_I.pdb r_model-862_I.pdb r_model-90_I.pdb r_model-921_I.pdb r_model-935_I.pdb r_model-945_I.pdb r_model-951_I.pdb r_model-975_I.pdb r_model-985_I.pdb r_model-999_I.pdb 

cluster_10: 47 models:
r_model-1047_I.pdb r_model-1066_I.pdb r_model-1076_A.pdb r_model-1103_I.pdb r_model-1157_I.pdb r_model-1223_I.pdb r_model-12_I.pdb r_model-1302_I.pdb r_model-1324_I.pdb r_model-1388_I.pdb r_model-1407_I.pdb r_model-1416_I.pdb r_model-1418_I.pdb r_model-1542_H.pdb r_model-154_I.pdb r_model-1595_I.pdb r_model-171_I.pdb r_model-201_I.pdb r_model-239_A.pdb r_model-315_I.pdb r_model-344_I.pdb r_model-350_A.pdb r_model-351_M.pdb r_model-376_I.pdb r_model-393_I.pdb r_model-399_I.pdb r_model-408_I.pdb r_model-457_I.pdb r_model-482_A.pdb r_model-48_I.pdb r_model-524_A.pdb r_model-59_I.pdb r_model-622_I.pdb r_model-734_I.pdb r_model-739_I.pdb r_model-75_I.pdb r_model-791_I.pdb r_model-808_A.pdb r_model-845_I.pdb r_model-854_I.pdb r_model-859_I.pdb r_model-85_I.pdb r_model-860_I.pdb r_model-895_I.pdb r_model-897_I.pdb r_model-928_I.pdb r_model-995_I.pdb 

cluster_11: 38 models:
r_model-1072_I.pdb r_model-1136_I.pdb r_model-113_I.pdb r_model-1252_R.pdb r_model-1267_I.pdb r_model-1280_I.pdb r_model-1286_I.pdb r_model-1292_I.pdb r_model-1341_R.pdb r_model-1357_R.pdb r_model-1384_I.pdb r_model-1431_I.pdb r_model-1446_I.pdb r_model-1540_R.pdb r_model-221_R.pdb r_model-308_I.pdb r_model-349_R.pdb r_model-35_R.pdb r_model-368_I.pdb r_model-371_I.pdb r_model-379_A.pdb r_model-414_R.pdb r_model-424_I.pdb r_model-462_R.pdb r_model-521_I.pdb r_model-536_I.pdb r_model-584_R.pdb r_model-594_I.pdb r_model-5_R.pdb r_model-634_I.pdb r_model-663_I.pdb r_model-670_I.pdb r_model-700_R.pdb r_model-790_I.pdb r_model-865_I.pdb r_model-940_R.pdb r_model-962_I.pdb r_model-98_R.pdb 

cluster_12: 37 models:
r_model-1003_R.pdb r_model-1012_R.pdb r_model-1049_I.pdb r_model-1087_R.pdb r_model-1096_R.pdb r_model-1132_R.pdb r_model-1241_R.pdb r_model-1293_R.pdb r_model-1294_R.pdb r_model-1304_R.pdb r_model-1437_R.pdb r_model-1472_R.pdb r_model-1497_R.pdb r_model-1510_R.pdb r_model-1550_R.pdb r_model-1607_R.pdb r_model-1613_R.pdb r_model-1637_R.pdb r_model-168_I.pdb r_model-20_R.pdb r_model-316_R.pdb r_model-382_R.pdb r_model-40_I.pdb r_model-419_R.pdb r_model-4_R.pdb r_model-505_I.pdb r_model-588_R.pdb r_model-589_R.pdb r_model-637_R.pdb r_model-690_R.pdb r_model-712_R.pdb r_model-720_R.pdb r_model-796_R.pdb r_model-824_R.pdb r_model-836_R.pdb r_model-915_R.pdb r_model-925_R.pdb 

cluster_13: 33 models:
r_model-1005_I.pdb r_model-1045_I.pdb r_model-1077_I.pdb r_model-1124_I.pdb r_model-1159_I.pdb r_model-1209_I.pdb r_model-1408_I.pdb r_model-1460_I.pdb r_model-1501_I.pdb r_model-151_I.pdb r_model-1572_I.pdb r_model-1579_I.pdb r_model-1619_I.pdb r_model-185_R.pdb r_model-192_I.pdb r_model-276_I.pdb r_model-310_R.pdb r_model-374_I.pdb r_model-377_I.pdb r_model-417_I.pdb r_model-489_I.pdb r_model-52_I.pdb r_model-532_A.pdb r_model-614_I.pdb r_model-642_I.pdb r_model-662_I.pdb r_model-761_I.pdb r_model-863_I.pdb r_model-88_I.pdb r_model-891_I.pdb r_model-899_I.pdb r_model-927_I.pdb r_model-95_I.pdb 

cluster_14: 29 models:
r_model-1101_R.pdb r_model-116_R.pdb r_model-1216_I.pdb r_model-1284_I.pdb r_model-1332_I.pdb r_model-1365_I.pdb r_model-1422_I.pdb r_model-1440_I.pdb r_model-1468_R.pdb r_model-1498_I.pdb r_model-1504_I.pdb r_model-1509_I.pdb r_model-1535_I.pdb r_model-1559_R.pdb r_model-1643_R.pdb r_model-26_I.pdb r_model-305_I.pdb r_model-354_R.pdb r_model-361_R.pdb r_model-448_R.pdb r_model-547_I.pdb r_model-564_I.pdb r_model-694_I.pdb r_model-719_I.pdb r_model-758_R.pdb r_model-794_I.pdb r_model-798_I.pdb r_model-843_R.pdb r_model-873_I.pdb 

cluster_15: 27 models:
r_model-1025_I.pdb r_model-1145_I.pdb r_model-1172_R.pdb r_model-1178_R.pdb r_model-1215_I.pdb r_model-1285_I.pdb r_model-1480_I.pdb r_model-1577_I.pdb r_model-1657_R.pdb r_model-167_I.pdb r_model-215_I.pdb r_model-233_I.pdb r_model-299_I.pdb r_model-391_I.pdb r_model-435_I.pdb r_model-612_I.pdb r_model-629_I.pdb r_model-643_I.pdb r_model-703_I.pdb r_model-716_I.pdb r_model-782_R.pdb r_model-825_I.pdb r_model-835_I.pdb r_model-901_I.pdb r_model-910_I.pdb r_model-943_R.pdb r_model-958_I.pdb 

cluster_16: 23 models:
r_model-1008_I.pdb r_model-1027_R.pdb r_model-1048_I.pdb r_model-1050_R.pdb r_model-1088_I.pdb r_model-1111_R.pdb r_model-1120_I.pdb r_model-1131_I.pdb r_model-1335_I.pdb r_model-1380_R.pdb r_model-1636_I.pdb r_model-1648_I.pdb r_model-219_I.pdb r_model-263_R.pdb r_model-265_R.pdb r_model-370_I.pdb r_model-553_I.pdb r_model-598_I.pdb r_model-733_I.pdb r_model-755_I.pdb r_model-874_I.pdb r_model-987_I.pdb r_model-993_R.pdb 

cluster_17: 11 models:
r_model-1029_I.pdb r_model-1058_I.pdb r_model-1254_R.pdb r_model-1281_I.pdb r_model-1303_M.pdb r_model-1493_R.pdb r_model-1534_I.pdb r_model-365_R.pdb r_model-456_I.pdb r_model-682_I.pdb r_model-900_M.pdb 

cluster_18: 9 models:
r_model-1070_I.pdb r_model-110_R.pdb r_model-1555_I.pdb r_model-1614_A.pdb r_model-439_I.pdb r_model-687_R.pdb r_model-741_R.pdb r_model-74_R.pdb r_model-819_I.pdb 

cluster_19: 8 models:
r_model-1035_I.pdb r_model-1137_R.pdb r_model-1552_I.pdb r_model-267_I.pdb r_model-31_I.pdb r_model-454_I.pdb r_model-481_I.pdb r_model-752_I.pdb 

cluster_20: 8 models:
r_model-1006_I.pdb r_model-1174_I.pdb r_model-184_I.pdb r_model-231_I.pdb r_model-328_I.pdb r_model-600_I.pdb r_model-896_I.pdb r_model-908_I.pdb 

cluster_21: 7 models:
r_model-1074_I.pdb r_model-1376_R.pdb r_model-272_R.pdb r_model-684_I.pdb r_model-743_I.pdb r_model-750_I.pdb r_model-763_I.pdb 

cluster_22: 7 models:
r_model-1269_I.pdb r_model-1329_I.pdb r_model-1355_I.pdb r_model-1660_I.pdb r_model-1691_I.pdb r_model-426_I.pdb r_model-787_R.pdb 

cluster_23: 7 models:
r_model-1079_I.pdb r_model-1152_I.pdb r_model-1523_I.pdb r_model-1608_I.pdb r_model-302_I.pdb r_model-306_I.pdb r_model-666_I.pdb 

cluster_24: 7 models:
r_model-1163_M.pdb r_model-117_A.pdb r_model-363_I.pdb r_model-425_M.pdb r_model-443_A.pdb r_model-723_R.pdb r_model-735_M.pdb 

cluster_25: 6 models:
r_model-1515_I.pdb r_model-1615_I.pdb r_model-202_I.pdb r_model-255_I.pdb r_model-470_R.pdb r_model-830_I.pdb 

cluster_26: 6 models:
r_model-1591_I.pdb r_model-1699_R.pdb r_model-577_I.pdb r_model-599_R.pdb r_model-613_I.pdb r_model-867_I.pdb 

cluster_27: 6 models:
r_model-1477_I.pdb r_model-1630_I.pdb r_model-254_R.pdb r_model-561_I.pdb r_model-717_I.pdb r_model-784_I.pdb 

cluster_28: 6 models:
r_model-1115_I.pdb r_model-139_I.pdb r_model-258_I.pdb r_model-273_A.pdb r_model-762_A.pdb r_model-856_R.pdb 

cluster_29: 6 models:
r_model-1121_I.pdb r_model-135_I.pdb r_model-1438_I.pdb r_model-304_H.pdb r_model-514_I.pdb r_model-792_I.pdb 

cluster_30: 6 models:
r_model-1084_I.pdb r_model-1236_I.pdb r_model-235_I.pdb r_model-385_I.pdb r_model-461_I.pdb r_model-68_M.pdb 

cluster_31: 6 models:
r_model-1351_I.pdb r_model-1642_I.pdb r_model-1_I.pdb r_model-28_I.pdb r_model-548_I.pdb r_model-714_I.pdb 

cluster_32: 6 models:
r_model-1428_I.pdb r_model-204_I.pdb r_model-412_I.pdb r_model-590_I.pdb r_model-829_I.pdb r_model-883_I.pdb 

cluster_33: 6 models:
r_model-1258_M.pdb r_model-1308_R.pdb r_model-413_M.pdb r_model-449_M.pdb r_model-631_M.pdb r_model-809_I.pdb 

cluster_34: 5 models:
r_model-118_I.pdb r_model-1239_I.pdb r_model-401_I.pdb r_model-515_R.pdb r_model-919_I.pdb 

cluster_35: 5 models:
r_model-1389_I.pdb r_model-27_I.pdb r_model-404_I.pdb r_model-776_I.pdb r_model-924_R.pdb 

cluster_36: 5 models:
r_model-1053_I.pdb r_model-112_R.pdb r_model-1512_I.pdb r_model-38_I.pdb r_model-478_I.pdb 

cluster_37: 5 models:
r_model-1387_R.pdb r_model-378_I.pdb r_model-499_R.pdb r_model-542_I.pdb r_model-992_I.pdb 

cluster_38: 5 models:
r_model-1062_I.pdb r_model-1296_R.pdb r_model-1310_I.pdb r_model-669_I.pdb r_model-878_I.pdb 

cluster_39: 5 models:
r_model-1139_I.pdb r_model-1311_I.pdb r_model-162_I.pdb r_model-307_I.pdb r_model-803_I.pdb 

cluster_40: 5 models:
r_model-1681_M.pdb r_model-277_I.pdb r_model-384_I.pdb r_model-565_I.pdb r_model-713_I.pdb 

cluster_41: 5 models:
r_model-1200_I.pdb r_model-1622_I.pdb r_model-479_I.pdb r_model-650_I.pdb r_model-94_I.pdb 

cluster_42: 5 models:
r_model-1414_I.pdb r_model-1419_I.pdb r_model-1655_I.pdb r_model-179_I.pdb r_model-183_I.pdb 

cluster_43: 5 models:
r_model-234_I.pdb r_model-659_I.pdb r_model-769_I.pdb r_model-902_I.pdb r_model-905_I.pdb 

cluster_44: 4 models:
r_model-1461_A.pdb r_model-197_A.pdb r_model-264_I.pdb r_model-286_I.pdb 

cluster_45: 4 models:
r_model-1040_R.pdb r_model-1356_I.pdb r_model-1563_R.pdb r_model-732_I.pdb 

cluster_46: 4 models:
r_model-21_I.pdb r_model-257_I.pdb r_model-509_I.pdb r_model-628_I.pdb 

cluster_47: 4 models:
r_model-1469_I.pdb r_model-1530_R.pdb r_model-164_I.pdb r_model-981_I.pdb 

cluster_48: 4 models:
r_model-129_I.pdb r_model-517_I.pdb r_model-691_I.pdb r_model-82_I.pdb 

cluster_49: 4 models:
r_model-1590_I.pdb r_model-633_I.pdb r_model-65_I.pdb r_model-660_A.pdb 

cluster_50: 4 models:
r_model-1007_I.pdb r_model-362_I.pdb r_model-707_I.pdb r_model-909_I.pdb 

cluster_51: 4 models:
r_model-1444_I.pdb r_model-1662_I.pdb r_model-432_I.pdb r_model-458_I.pdb 

cluster_52: 4 models:
r_model-1085_I.pdb r_model-1427_I.pdb r_model-165_I.pdb r_model-615_I.pdb 

cluster_53: 4 models:
r_model-169_I.pdb r_model-182_I.pdb r_model-275_I.pdb r_model-7_I.pdb 

cluster_54: 4 models:
r_model-1033_I.pdb r_model-683_I.pdb r_model-813_I.pdb r_model-864_I.pdb 

cluster_55: 3 models:
r_model-1426_R.pdb r_model-1494_I.pdb r_model-640_A.pdb 

cluster_56: 3 models:
r_model-155_I.pdb r_model-222_I.pdb r_model-576_I.pdb 

cluster_57: 3 models:
r_model-1113_I.pdb r_model-1366_I.pdb r_model-1688_I.pdb 

cluster_58: 3 models:
r_model-1321_I.pdb r_model-149_I.pdb r_model-947_I.pdb 

cluster_59: 3 models:
r_model-1489_I.pdb r_model-500_I.pdb r_model-520_I.pdb 

cluster_60: 3 models:
r_model-348_I.pdb r_model-442_I.pdb r_model-851_I.pdb 

cluster_61: 3 models:
r_model-1549_I.pdb r_model-1654_I.pdb r_model-309_I.pdb 

cluster_62: 3 models:
r_model-1641_M.pdb r_model-496_I.pdb r_model-64_I.pdb 

cluster_63: 3 models:
r_model-1396_I.pdb r_model-1520_I.pdb r_model-922_I.pdb 

cluster_64: 3 models:
r_model-1640_I.pdb r_model-1647_I.pdb r_model-898_R.pdb 

cluster_65: 3 models:
r_model-1205_I.pdb r_model-189_I.pdb r_model-2_I.pdb 

cluster_66: 3 models:
r_model-262_I.pdb r_model-549_I.pdb r_model-8_I.pdb 

cluster_67: 3 models:
r_model-256_R.pdb r_model-630_M.pdb r_model-786_I.pdb 

cluster_68: 3 models:
r_model-1030_I.pdb r_model-1150_I.pdb r_model-1327_I.pdb 

cluster_69: 3 models:
r_model-699_I.pdb r_model-817_I.pdb r_model-963_I.pdb 

cluster_70: 3 models:
r_model-1305_I.pdb r_model-289_I.pdb r_model-780_I.pdb 

cluster_71: 3 models:
r_model-1288_I.pdb r_model-1698_I.pdb r_model-848_I.pdb 

cluster_72: 3 models:
r_model-1167_I.pdb r_model-120_I.pdb r_model-61_I.pdb 

cluster_73: 3 models:
r_model-1244_I.pdb r_model-134_I.pdb r_model-842_I.pdb 

cluster_74: 3 models:
r_model-1336_I.pdb r_model-772_I.pdb r_model-77_I.pdb 

cluster_75: 2 models:
r_model-440_R.pdb r_model-766_I.pdb 

cluster_76: 2 models:
r_model-213_I.pdb r_model-967_I.pdb 

cluster_77: 2 models:
r_model-1261_I.pdb r_model-956_I.pdb 

cluster_78: 2 models:
r_model-620_I.pdb r_model-676_I.pdb 

cluster_79: 2 models:
r_model-1589_I.pdb r_model-176_I.pdb 

cluster_80: 2 models:
r_model-18_I.pdb r_model-656_I.pdb 

cluster_81: 2 models:
r_model-1102_M.pdb r_model-852_H.pdb 

cluster_82: 2 models:
r_model-1339_I.pdb r_model-89_I.pdb 

cluster_83: 2 models:
r_model-125_I.pdb r_model-979_I.pdb 

cluster_84: 2 models:
r_model-1166_I.pdb r_model-770_I.pdb 

cluster_85: 2 models:
r_model-1672_I.pdb r_model-523_I.pdb 

cluster_86: 2 models:
r_model-1233_I.pdb r_model-128_I.pdb 

cluster_87: 2 models:
r_model-779_I.pdb r_model-973_I.pdb 

cluster_88: 2 models:
r_model-269_I.pdb r_model-388_I.pdb 

cluster_89: 2 models:
r_model-1583_I.pdb r_model-429_I.pdb 

cluster_90: 2 models:
r_model-163_I.pdb r_model-471_I.pdb 

cluster_91: 2 models:
r_model-1195_I.pdb r_model-1683_I.pdb 

cluster_92: 2 models:
r_model-1342_I.pdb r_model-608_I.pdb 

cluster_93: 2 models:
r_model-172_I.pdb r_model-402_I.pdb 

cluster_94: 2 models:
r_model-224_I.pdb r_model-667_I.pdb 

cluster_95: 2 models:
r_model-1054_I.pdb r_model-627_I.pdb 

cluster_96: 2 models:
r_model-1069_I.pdb r_model-1071_I.pdb 

cluster_97: 2 models:
r_model-415_I.pdb r_model-510_I.pdb 

cluster_98: 2 models:
r_model-1075_I.pdb r_model-1262_I.pdb 

cluster_99: 2 models:
r_model-1271_I.pdb r_model-1527_I.pdb 

cluster_100: 2 models:
r_model-398_I.pdb r_model-800_I.pdb 

cluster_101: 2 models:
r_model-1097_I.pdb r_model-1367_I.pdb 

cluster_102: 2 models:
r_model-1456_I.pdb r_model-49_I.pdb 

cluster_103: 2 models:
r_model-1112_I.pdb r_model-396_I.pdb 

cluster_104: 2 models:
r_model-1107_I.pdb r_model-1457_I.pdb 

cluster_105: 2 models:
r_model-1055_I.pdb r_model-1242_I.pdb 

cluster_106: 2 models:
r_model-1517_I.pdb r_model-232_I.pdb 

cluster_107: 2 models:
r_model-331_I.pdb r_model-472_I.pdb 

cluster_108: 2 models:
r_model-1584_A.pdb r_model-698_A.pdb 

cluster_109: 2 models:
r_model-410_I.pdb r_model-427_I.pdb 

cluster_110: 2 models:
r_model-352_I.pdb r_model-41_I.pdb 

cluster_111: 2 models:
r_model-1230_I.pdb r_model-284_I.pdb 

cluster_112: 2 models:
r_model-279_I.pdb r_model-423_I.pdb 

cluster_113: 2 models:
r_model-1232_I.pdb r_model-1553_I.pdb 

cluster_114: 2 models:
r_model-1625_I.pdb r_model-827_R.pdb 

cluster_115: 2 models:
r_model-1099_I.pdb r_model-1295_I.pdb 

cluster_116: 2 models:
r_model-1692_I.pdb r_model-658_I.pdb 

cluster_117: 1 models:
r_model-1110_I.pdb 

cluster_118: 1 models:
r_model-467_I.pdb 

cluster_119: 1 models:
r_model-341_I.pdb 

cluster_120: 1 models:
r_model-1181_I.pdb 

cluster_121: 1 models:
r_model-1218_I.pdb 

cluster_122: 1 models:
r_model-738_I.pdb 

cluster_123: 1 models:
r_model-644_I.pdb 

cluster_124: 1 models:
r_model-1299_I.pdb 

cluster_125: 1 models:
r_model-1173_I.pdb 

cluster_126: 1 models:
r_model-211_I.pdb 

cluster_127: 1 models:
r_model-1268_I.pdb 

cluster_128: 1 models:
r_model-86_I.pdb 

cluster_129: 1 models:
r_model-148_R.pdb 

cluster_130: 1 models:
r_model-526_I.pdb 

cluster_131: 1 models:
r_model-1413_I.pdb 

cluster_132: 1 models:
r_model-1616_I.pdb 

cluster_133: 1 models:
r_model-1363_I.pdb 

cluster_134: 1 models:
r_model-568_I.pdb 

cluster_135: 1 models:
r_model-186_I.pdb 

cluster_136: 1 models:
r_model-1078_I.pdb 

cluster_137: 1 models:
r_model-1338_I.pdb 

cluster_138: 1 models:
r_model-217_I.pdb 

cluster_139: 1 models:
r_model-1116_I.pdb 

cluster_140: 1 models:
r_model-950_I.pdb 

cluster_141: 1 models:
r_model-13_I.pdb 

cluster_142: 1 models:
r_model-300_I.pdb 

cluster_143: 1 models:
r_model-1409_A.pdb 

cluster_144: 1 models:
r_model-326_I.pdb 

cluster_145: 1 models:
r_model-1328_I.pdb 

cluster_146: 1 models:
r_model-156_I.pdb 

cluster_147: 1 models:
r_model-1052_I.pdb 

cluster_148: 1 models:
r_model-1482_I.pdb 

cluster_149: 1 models:
r_model-1188_I.pdb 

cluster_150: 1 models:
r_model-337_I.pdb 

cluster_151: 1 models:
r_model-1569_I.pdb 

cluster_152: 1 models:
r_model-142_I.pdb 

cluster_153: 1 models:
r_model-30_I.pdb 

cluster_154: 1 models:
r_model-518_I.pdb 

cluster_155: 1 models:
r_model-793_I.pdb 

cluster_156: 1 models:
r_model-1496_I.pdb 

cluster_157: 1 models:
r_model-55_I.pdb 

cluster_158: 1 models:
r_model-1674_I.pdb 

cluster_159: 1 models:
r_model-198_I.pdb 

cluster_160: 1 models:
r_model-795_I.pdb 

cluster_161: 1 models:
r_model-495_I.pdb 

cluster_162: 1 models:
r_model-611_I.pdb 

cluster_163: 1 models:
r_model-657_I.pdb 

cluster_164: 1 models:
r_model-1198_I.pdb 

cluster_165: 1 models:
r_model-1623_I.pdb 

cluster_166: 1 models:
r_model-441_I.pdb 

cluster_167: 1 models:
r_model-1612_I.pdb 

cluster_168: 1 models:
r_model-1646_I.pdb 

cluster_169: 1 models:
r_model-91_I.pdb 

cluster_170: 1 models:
r_model-1307_I.pdb 

cluster_171: 1 models:
r_model-539_I.pdb 

cluster_172: 1 models:
r_model-1361_M.pdb 

cluster_173: 1 models:
r_model-833_M.pdb 

cluster_174: 1 models:
r_model-146_A.pdb 

cluster_175: 1 models:
r_model-1278_I.pdb 

cluster_176: 1 models:
r_model-1399_I.pdb 

cluster_177: 1 models:
r_model-1506_I.pdb 

cluster_178: 1 models:
r_model-1521_I.pdb 

cluster_179: 1 models:
r_model-6_I.pdb 

cluster_180: 1 models:
r_model-562_I.pdb 

cluster_181: 1 models:
r_model-805_I.pdb 

cluster_182: 1 models:
r_model-1279_I.pdb 

cluster_183: 1 models:
r_model-1372_I.pdb 

cluster_184: 1 models:
r_model-1651_I.pdb 

cluster_185: 1 models:
r_model-244_I.pdb 

cluster_186: 1 models:
r_model-1689_I.pdb 

cluster_187: 1 models:
r_model-403_I.pdb 

cluster_188: 1 models:
r_model-724_I.pdb 

cluster_189: 1 models:
r_model-1347_I.pdb 

cluster_190: 1 models:
r_model-1525_I.pdb 

cluster_191: 1 models:
r_model-1135_I.pdb 

cluster_192: 1 models:
r_model-334_I.pdb 

cluster_193: 1 models:
r_model-1604_I.pdb 

cluster_194: 1 models:
r_model-144_I.pdb 

cluster_195: 1 models:
r_model-722_I.pdb 

cluster_196: 1 models:
r_model-960_A.pdb 

cluster_197: 1 models:
r_model-1670_I.pdb 

cluster_198: 1 models:
r_model-715_I.pdb 

cluster_199: 1 models:
r_model-621_I.pdb 
