# Supplementary material for: Introducing a Clustering Step in a Consensus Approach for the Scoring of Protein-Protein Docking Models
Source: PLoS One. 2016 Nov 15;11(11):e0166460. doi: 10.1371/journal.pone.0166460 (PMC5112798; doi:10.1371/journal.pone.0166460)
Supplement: S1 Data — (TGZ) [file pone.0166460.s001.tgz › Oliva-Repository-PlosOne/ClustCONSRANK/T39_maxclust200-top10.out]

==> cluster0/Zscore.txt <==
r_model-169_I.pdb                              0.02352          3.31820

==> cluster1/Zscore.txt <==
r_model-512_I.pdb                              0.71803          1.09473

==> cluster2/Zscore.txt <==
r_model-601_I.pdb                              0.73011          1.97725

==> cluster3/Zscore.txt <==
r_model-1049_I.pdb                             0.18578          1.57670

==> cluster4/Zscore.txt <==
r_model-544_I.pdb                              0.64416          1.27031

==> cluster5/Zscore.txt <==
r_model-392_I.pdb                              0.68935          1.19558

==> cluster6/Zscore.txt <==
r_model-276_I.pdb                              0.44747          1.04962

==> cluster7/Zscore.txt <==
r_model-728_I.pdb                              0.58788          1.27040

==> cluster8/Zscore.txt <==
r_model-315_I.pdb                              0.35714          1.57563

==> cluster9/Zscore.txt <==
r_model-801_I.pdb                              0.76778          1.69920
