# Supplementary material for: Introducing a Clustering Step in a Consensus Approach for the Scoring of Protein-Protein Docking Models
Source: PLoS One. 2016 Nov 15;11(11):e0166460. doi: 10.1371/journal.pone.0166460 (PMC5112798; doi:10.1371/journal.pone.0166460)
Supplement: S1 Data — (TGZ) [file pone.0166460.s001.tgz › Oliva-Repository-PlosOne/ClustCONSRANK/T39_complete_maxclust_280.txt]

T39_complete_maxclust_280: 274 clusters

cluster_0: 279 models:
r_model-1000_I.pdb r_model-1006_I.pdb r_model-1012_I.pdb r_model-1016_I.pdb r_model-1023_I.pdb r_model-1028_I.pdb r_model-1032_I.pdb r_model-103_I.pdb r_model-1040_I.pdb r_model-1050_I.pdb r_model-1051_I.pdb r_model-1053_I.pdb r_model-1054_I.pdb r_model-1058_I.pdb r_model-105_I.pdb r_model-1060_I.pdb r_model-1063_I.pdb r_model-1066_I.pdb r_model-1069_I.pdb r_model-1079_I.pdb r_model-1081_I.pdb r_model-1085_I.pdb r_model-1089_I.pdb r_model-1109_I.pdb r_model-1112_I.pdb r_model-1113_I.pdb r_model-1126_I.pdb r_model-1128_I.pdb r_model-1132_I.pdb r_model-1133_I.pdb r_model-1134_I.pdb r_model-1136_I.pdb r_model-1144_R.pdb r_model-1150_I.pdb r_model-1152_I.pdb r_model-1158_I.pdb r_model-115_I.pdb r_model-1161_I.pdb r_model-1163_I.pdb r_model-1167_I.pdb r_model-1175_I.pdb r_model-1176_I.pdb r_model-1179_I.pdb r_model-117_I.pdb r_model-1188_I.pdb r_model-118_I.pdb r_model-1194_I.pdb r_model-119_I.pdb r_model-1200_I.pdb r_model-1217_I.pdb r_model-1220_I.pdb r_model-1236_I.pdb r_model-1238_I.pdb r_model-123_I.pdb r_model-1247_I.pdb r_model-1249_I.pdb r_model-124_I.pdb r_model-1250_I.pdb r_model-1256_I.pdb r_model-1259_I.pdb r_model-1264_I.pdb r_model-1267_I.pdb r_model-126_I.pdb r_model-1271_I.pdb r_model-1272_I.pdb r_model-1283_I.pdb r_model-1284_I.pdb r_model-1285_I.pdb r_model-1295_I.pdb r_model-1303_I.pdb r_model-1304_I.pdb r_model-1307_I.pdb r_model-1312_I.pdb r_model-1313_I.pdb r_model-1320_I.pdb r_model-1333_I.pdb r_model-1334_I.pdb r_model-1335_I.pdb r_model-1339_I.pdb r_model-1343_I.pdb r_model-1346_I.pdb r_model-1347_I.pdb r_model-1351_I.pdb r_model-1355_I.pdb r_model-1356_I.pdb r_model-1357_I.pdb r_model-1361_I.pdb r_model-1365_I.pdb r_model-1374_I.pdb r_model-1376_I.pdb r_model-1382_I.pdb r_model-1385_I.pdb r_model-1389_I.pdb r_model-138_I.pdb r_model-1396_I.pdb r_model-142_I.pdb r_model-148_I.pdb r_model-149_I.pdb r_model-150_I.pdb r_model-151_I.pdb r_model-152_I.pdb r_model-157_I.pdb r_model-160_I.pdb r_model-168_I.pdb r_model-169_I.pdb r_model-173_I.pdb r_model-174_I.pdb r_model-175_I.pdb r_model-177_I.pdb r_model-182_I.pdb r_model-184_I.pdb r_model-192_I.pdb r_model-199_I.pdb r_model-19_I.pdb r_model-201_I.pdb r_model-215_I.pdb r_model-218_I.pdb r_model-221_I.pdb r_model-226_I.pdb r_model-229_I.pdb r_model-230_I.pdb r_model-232_I.pdb r_model-234_I.pdb r_model-235_I.pdb r_model-236_I.pdb r_model-246_I.pdb r_model-268_I.pdb r_model-270_I.pdb r_model-289_I.pdb r_model-290_I.pdb r_model-306_I.pdb r_model-312_I.pdb r_model-313_I.pdb r_model-316_I.pdb r_model-331_I.pdb r_model-334_I.pdb r_model-339_I.pdb r_model-343_I.pdb r_model-346_I.pdb r_model-354_I.pdb r_model-357_I.pdb r_model-35_I.pdb r_model-361_I.pdb r_model-362_I.pdb r_model-368_I.pdb r_model-36_I.pdb r_model-378_I.pdb r_model-382_I.pdb r_model-389_I.pdb r_model-38_I.pdb r_model-40_I.pdb r_model-415_I.pdb r_model-418_I.pdb r_model-41_I.pdb r_model-423_I.pdb r_model-427_I.pdb r_model-428_I.pdb r_model-429_I.pdb r_model-42_I.pdb r_model-432_I.pdb r_model-438_I.pdb r_model-456_I.pdb r_model-457_I.pdb r_model-459_I.pdb r_model-468_I.pdb r_model-470_I.pdb r_model-485_I.pdb r_model-487_I.pdb r_model-489_I.pdb r_model-490_I.pdb r_model-494_I.pdb r_model-496_I.pdb r_model-4_I.pdb r_model-501_I.pdb r_model-503_I.pdb r_model-509_I.pdb r_model-510_I.pdb r_model-516_I.pdb r_model-519_I.pdb r_model-525_I.pdb r_model-527_I.pdb r_model-52_I.pdb r_model-533_I.pdb r_model-54_I.pdb r_model-560_I.pdb r_model-562_I.pdb r_model-572_I.pdb r_model-574_I.pdb r_model-579_I.pdb r_model-57_I.pdb r_model-598_I.pdb r_model-600_I.pdb r_model-603_I.pdb r_model-608_I.pdb r_model-612_I.pdb r_model-614_I.pdb r_model-620_I.pdb r_model-624_I.pdb r_model-627_I.pdb r_model-628_I.pdb r_model-632_I.pdb r_model-647_I.pdb r_model-651_I.pdb r_model-652_I.pdb r_model-658_I.pdb r_model-663_I.pdb r_model-670_I.pdb r_model-677_I.pdb r_model-683_I.pdb r_model-685_I.pdb r_model-686_I.pdb r_model-693_I.pdb r_model-703_I.pdb r_model-704_I.pdb r_model-708_I.pdb r_model-719_I.pdb r_model-71_I.pdb r_model-720_I.pdb r_model-721_I.pdb r_model-723_I.pdb r_model-724_I.pdb r_model-730_I.pdb r_model-736_I.pdb r_model-75_I.pdb r_model-761_I.pdb r_model-762_I.pdb r_model-765_I.pdb r_model-768_I.pdb r_model-769_I.pdb r_model-773_I.pdb r_model-774_I.pdb r_model-775_I.pdb r_model-786_I.pdb r_model-789_I.pdb r_model-792_I.pdb r_model-794_I.pdb r_model-797_I.pdb r_model-79_I.pdb r_model-810_I.pdb r_model-817_I.pdb r_model-821_I.pdb r_model-823_I.pdb r_model-824_I.pdb r_model-842_I.pdb r_model-843_I.pdb r_model-849_I.pdb r_model-854_I.pdb r_model-855_I.pdb r_model-86_I.pdb r_model-875_I.pdb r_model-876_I.pdb r_model-87_I.pdb r_model-882_I.pdb r_model-883_I.pdb r_model-884_I.pdb r_model-890_I.pdb r_model-894_I.pdb r_model-909_I.pdb r_model-913_I.pdb r_model-918_I.pdb r_model-91_I.pdb r_model-927_I.pdb r_model-928_I.pdb r_model-931_I.pdb r_model-940_I.pdb r_model-944_I.pdb r_model-945_I.pdb r_model-949_R.pdb r_model-94_I.pdb r_model-953_I.pdb r_model-957_I.pdb r_model-962_I.pdb r_model-964_I.pdb r_model-965_I.pdb r_model-966_I.pdb r_model-96_I.pdb r_model-971_I.pdb r_model-977_I.pdb r_model-984_I.pdb 

cluster_1: 81 models:
r_model-1003_I.pdb r_model-1014_I.pdb r_model-1027_I.pdb r_model-1042_I.pdb r_model-1055_I.pdb r_model-1105_I.pdb r_model-1111_I.pdb r_model-1173_I.pdb r_model-1174_I.pdb r_model-1207_I.pdb r_model-1226_I.pdb r_model-1228_I.pdb r_model-1229_I.pdb r_model-1241_I.pdb r_model-1242_I.pdb r_model-1281_I.pdb r_model-128_I.pdb r_model-1309_I.pdb r_model-1315_I.pdb r_model-1323_I.pdb r_model-1344_I.pdb r_model-1359_I.pdb r_model-1364_I.pdb r_model-1379_I.pdb r_model-1387_I.pdb r_model-1391_I.pdb r_model-1393_I.pdb r_model-1399_I.pdb r_model-14_I.pdb r_model-16_I.pdb r_model-197_I.pdb r_model-205_I.pdb r_model-223_I.pdb r_model-241_I.pdb r_model-271_I.pdb r_model-311_I.pdb r_model-350_I.pdb r_model-358_I.pdb r_model-366_I.pdb r_model-381_I.pdb r_model-386_I.pdb r_model-391_I.pdb r_model-471_I.pdb r_model-474_I.pdb r_model-491_I.pdb r_model-492_I.pdb r_model-512_I.pdb r_model-522_I.pdb r_model-524_I.pdb r_model-553_I.pdb r_model-569_I.pdb r_model-577_I.pdb r_model-578_I.pdb r_model-584_I.pdb r_model-585_I.pdb r_model-611_I.pdb r_model-617_I.pdb r_model-640_I.pdb r_model-653_I.pdb r_model-66_I.pdb r_model-699_I.pdb r_model-702_I.pdb r_model-709_I.pdb r_model-745_I.pdb r_model-74_I.pdb r_model-787_I.pdb r_model-816_I.pdb r_model-834_I.pdb r_model-836_I.pdb r_model-840_I.pdb r_model-841_I.pdb r_model-847_I.pdb r_model-857_I.pdb r_model-88_I.pdb r_model-904_I.pdb r_model-905_I.pdb r_model-906_I.pdb r_model-908_I.pdb r_model-947_I.pdb r_model-987_I.pdb r_model-991_I.pdb 

cluster_2: 52 models:
r_model-1045_I.pdb r_model-1123_I.pdb r_model-1129_I.pdb r_model-1142_I.pdb r_model-1146_I.pdb r_model-1148_I.pdb r_model-1172_I.pdb r_model-1240_I.pdb r_model-1269_I.pdb r_model-1292_R.pdb r_model-1302_I.pdb r_model-1330_I.pdb r_model-137_I.pdb r_model-1383_I.pdb r_model-1394_I.pdb r_model-227_I.pdb r_model-238_I.pdb r_model-258_I.pdb r_model-341_I.pdb r_model-370_I.pdb r_model-384_I.pdb r_model-401_I.pdb r_model-424_I.pdb r_model-437_I.pdb r_model-445_I.pdb r_model-450_I.pdb r_model-521_I.pdb r_model-53_I.pdb r_model-586_I.pdb r_model-597_I.pdb r_model-606_I.pdb r_model-610_I.pdb r_model-619_I.pdb r_model-642_I.pdb r_model-643_I.pdb r_model-654_I.pdb r_model-657_I.pdb r_model-660_I.pdb r_model-690_I.pdb r_model-712_I.pdb r_model-754_I.pdb r_model-759_I.pdb r_model-767_I.pdb r_model-771_I.pdb r_model-799_I.pdb r_model-809_I.pdb r_model-878_I.pdb r_model-892_I.pdb r_model-900_I.pdb r_model-948_I.pdb r_model-950_I.pdb r_model-974_I.pdb 

cluster_3: 44 models:
r_model-1009_I.pdb r_model-1070_R.pdb r_model-107_I.pdb r_model-1088_I.pdb r_model-1093_I.pdb r_model-1104_R.pdb r_model-1141_I.pdb r_model-114_I.pdb r_model-1184_I.pdb r_model-1185_I.pdb r_model-1192_I.pdb r_model-1205_I.pdb r_model-1215_I.pdb r_model-129_I.pdb r_model-1310_I.pdb r_model-1337_I.pdb r_model-1373_I.pdb r_model-159_I.pdb r_model-216_R.pdb r_model-219_I.pdb r_model-231_R.pdb r_model-260_I.pdb r_model-264_I.pdb r_model-373_I.pdb r_model-400_I.pdb r_model-410_I.pdb r_model-499_I.pdb r_model-517_I.pdb r_model-531_R.pdb r_model-549_I.pdb r_model-570_I.pdb r_model-601_I.pdb r_model-622_I.pdb r_model-665_R.pdb r_model-676_I.pdb r_model-741_R.pdb r_model-753_R.pdb r_model-772_I.pdb r_model-867_I.pdb r_model-916_I.pdb r_model-920_I.pdb r_model-929_I.pdb r_model-982_I.pdb r_model-998_R.pdb 

cluster_4: 23 models:
r_model-1100_I.pdb r_model-1156_I.pdb r_model-1341_I.pdb r_model-143_I.pdb r_model-145_I.pdb r_model-202_I.pdb r_model-225_I.pdb r_model-251_I.pdb r_model-295_I.pdb r_model-333_I.pdb r_model-342_I.pdb r_model-404_I.pdb r_model-472_I.pdb r_model-523_I.pdb r_model-534_I.pdb r_model-544_I.pdb r_model-565_I.pdb r_model-571_I.pdb r_model-629_I.pdb r_model-764_I.pdb r_model-90_I.pdb r_model-989_I.pdb r_model-996_R.pdb 

cluster_5: 20 models:
r_model-1046_I.pdb r_model-1059_I.pdb r_model-1064_I.pdb r_model-1183_I.pdb r_model-1332_I.pdb r_model-22_I.pdb r_model-284_I.pdb r_model-302_I.pdb r_model-338_I.pdb r_model-353_I.pdb r_model-402_I.pdb r_model-467_I.pdb r_model-539_I.pdb r_model-561_I.pdb r_model-65_I.pdb r_model-664_I.pdb r_model-673_I.pdb r_model-718_I.pdb r_model-812_I.pdb r_model-84_I.pdb 

cluster_6: 18 models:
r_model-1001_I.pdb r_model-1049_I.pdb r_model-1078_I.pdb r_model-1098_I.pdb r_model-1189_I.pdb r_model-1216_I.pdb r_model-1275_I.pdb r_model-1286_I.pdb r_model-1324_I.pdb r_model-172_I.pdb r_model-233_I.pdb r_model-291_I.pdb r_model-372_I.pdb r_model-446_I.pdb r_model-464_I.pdb r_model-582_I.pdb r_model-616_I.pdb r_model-666_I.pdb 

cluster_7: 18 models:
r_model-1007_I.pdb r_model-1029_I.pdb r_model-1083_I.pdb r_model-1117_I.pdb r_model-1118_I.pdb r_model-1234_I.pdb r_model-214_I.pdb r_model-369_I.pdb r_model-396_I.pdb r_model-430_I.pdb r_model-484_I.pdb r_model-528_I.pdb r_model-536_I.pdb r_model-588_I.pdb r_model-740_I.pdb r_model-943_I.pdb r_model-970_I.pdb r_model-988_I.pdb 

cluster_8: 18 models:
r_model-1035_I.pdb r_model-1075_I.pdb r_model-1092_I.pdb r_model-1157_I.pdb r_model-1165_I.pdb r_model-1204_I.pdb r_model-1222_I.pdb r_model-1319_I.pdb r_model-244_I.pdb r_model-276_I.pdb r_model-288_I.pdb r_model-330_I.pdb r_model-473_I.pdb r_model-738_I.pdb r_model-782_I.pdb r_model-811_I.pdb r_model-952_I.pdb r_model-986_I.pdb 

cluster_9: 17 models:
r_model-1036_I.pdb r_model-1048_I.pdb r_model-1116_I.pdb r_model-1213_I.pdb r_model-1268_I.pdb r_model-1363_I.pdb r_model-1392_I.pdb r_model-292_I.pdb r_model-310_I.pdb r_model-431_I.pdb r_model-5_I.pdb r_model-668_I.pdb r_model-726_I.pdb r_model-822_I.pdb r_model-831_I.pdb r_model-837_I.pdb r_model-886_I.pdb 

cluster_10: 15 models:
r_model-1139_I.pdb r_model-1253_R.pdb r_model-1280_I.pdb r_model-249_I.pdb r_model-323_I.pdb r_model-405_I.pdb r_model-422_I.pdb r_model-532_I.pdb r_model-646_I.pdb r_model-706_I.pdb r_model-777_I.pdb r_model-859_I.pdb r_model-85_I.pdb r_model-975_I.pdb r_model-983_I.pdb 

cluster_11: 14 models:
r_model-111_I.pdb r_model-1122_I.pdb r_model-1187_I.pdb r_model-1278_I.pdb r_model-1279_I.pdb r_model-1296_I.pdb r_model-1336_I.pdb r_model-345_I.pdb r_model-37_I.pdb r_model-390_I.pdb r_model-392_I.pdb r_model-613_I.pdb r_model-615_I.pdb r_model-999_I.pdb 

cluster_12: 14 models:
r_model-109_I.pdb r_model-1266_I.pdb r_model-170_I.pdb r_model-255_I.pdb r_model-300_I.pdb r_model-383_I.pdb r_model-448_I.pdb r_model-454_I.pdb r_model-722_I.pdb r_model-783_I.pdb r_model-829_I.pdb r_model-938_I.pdb r_model-990_I.pdb r_model-993_I.pdb 

cluster_13: 13 models:
r_model-1037_I.pdb r_model-1203_I.pdb r_model-1214_I.pdb r_model-20_I.pdb r_model-344_I.pdb r_model-393_I.pdb r_model-421_I.pdb r_model-425_I.pdb r_model-555_I.pdb r_model-695_I.pdb r_model-801_I.pdb r_model-961_I.pdb r_model-97_I.pdb 

cluster_14: 11 models:
r_model-1026_I.pdb r_model-1147_I.pdb r_model-1160_I.pdb r_model-1169_I.pdb r_model-1182_I.pdb r_model-1245_I.pdb r_model-30_I.pdb r_model-409_I.pdb r_model-650_I.pdb r_model-780_I.pdb r_model-807_I.pdb 

cluster_15: 11 models:
r_model-1041_I.pdb r_model-1071_I.pdb r_model-1168_I.pdb r_model-1300_I.pdb r_model-1316_I.pdb r_model-1342_I.pdb r_model-267_I.pdb r_model-32_I.pdb r_model-667_I.pdb r_model-675_I.pdb r_model-776_I.pdb 

cluster_16: 10 models:
r_model-1033_I.pdb r_model-1162_I.pdb r_model-1308_I.pdb r_model-154_I.pdb r_model-167_I.pdb r_model-181_I.pdb r_model-385_I.pdb r_model-441_I.pdb r_model-56_I.pdb r_model-968_I.pdb 

cluster_17: 10 models:
r_model-1015_R.pdb r_model-1099_I.pdb r_model-116_I.pdb r_model-158_R.pdb r_model-511_I.pdb r_model-626_R.pdb r_model-637_R.pdb r_model-697_I.pdb r_model-922_I.pdb r_model-954_I.pdb 

cluster_18: 9 models:
r_model-1047_I.pdb r_model-1056_I.pdb r_model-176_I.pdb r_model-293_I.pdb r_model-307_I.pdb r_model-47_I.pdb r_model-55_I.pdb r_model-599_I.pdb r_model-7_I.pdb 

cluster_19: 9 models:
r_model-1068_I.pdb r_model-162_I.pdb r_model-321_I.pdb r_model-439_I.pdb r_model-583_I.pdb r_model-808_R.pdb r_model-850_I.pdb r_model-872_I.pdb r_model-8_I.pdb 

cluster_20: 9 models:
r_model-1087_I.pdb r_model-1177_I.pdb r_model-1191_I.pdb r_model-248_I.pdb r_model-2_I.pdb r_model-731_I.pdb r_model-749_I.pdb r_model-874_I.pdb r_model-926_I.pdb 

cluster_21: 8 models:
r_model-1004_I.pdb r_model-1073_I.pdb r_model-1120_I.pdb r_model-1276_I.pdb r_model-242_I.pdb r_model-508_I.pdb r_model-602_I.pdb r_model-680_I.pdb 

cluster_22: 8 models:
r_model-1084_I.pdb r_model-132_I.pdb r_model-1375_I.pdb r_model-171_I.pdb r_model-280_I.pdb r_model-728_I.pdb r_model-747_I.pdb r_model-877_I.pdb 

cluster_23: 8 models:
r_model-1062_I.pdb r_model-1265_I.pdb r_model-257_I.pdb r_model-371_I.pdb r_model-435_I.pdb r_model-506_I.pdb r_model-671_I.pdb r_model-715_I.pdb 

cluster_24: 8 models:
r_model-1121_I.pdb r_model-180_I.pdb r_model-285_I.pdb r_model-352_I.pdb r_model-376_I.pdb r_model-558_I.pdb r_model-563_I.pdb r_model-827_R.pdb 

cluster_25: 8 models:
r_model-1_I.pdb r_model-259_I.pdb r_model-387_I.pdb r_model-502_I.pdb r_model-546_I.pdb r_model-682_I.pdb r_model-705_I.pdb r_model-99_I.pdb 

cluster_26: 8 models:
r_model-1019_I.pdb r_model-1325_I.pdb r_model-237_I.pdb r_model-50_R.pdb r_model-700_I.pdb r_model-727_I.pdb r_model-806_I.pdb r_model-819_R.pdb 

cluster_27: 8 models:
r_model-100_R.pdb r_model-1043_R.pdb r_model-1107_R.pdb r_model-1270_R.pdb r_model-318_R.pdb r_model-462_R.pdb r_model-60_R.pdb r_model-639_I.pdb 

cluster_28: 7 models:
r_model-1114_R.pdb r_model-1130_R.pdb r_model-1193_R.pdb r_model-399_R.pdb r_model-541_I.pdb r_model-976_R.pdb r_model-978_R.pdb 

cluster_29: 7 models:
r_model-1159_I.pdb r_model-1190_I.pdb r_model-1260_I.pdb r_model-153_I.pdb r_model-505_I.pdb r_model-557_I.pdb r_model-863_I.pdb 

cluster_30: 7 models:
r_model-1025_I.pdb r_model-1327_I.pdb r_model-13_I.pdb r_model-328_I.pdb r_model-398_I.pdb r_model-939_I.pdb r_model-98_I.pdb 

cluster_31: 7 models:
r_model-1018_I.pdb r_model-1155_I.pdb r_model-1227_R.pdb r_model-198_I.pdb r_model-39_I.pdb r_model-3_I.pdb r_model-46_I.pdb 

cluster_32: 7 models:
r_model-163_I.pdb r_model-327_I.pdb r_model-367_I.pdb r_model-483_I.pdb r_model-542_I.pdb r_model-551_I.pdb r_model-994_I.pdb 

cluster_33: 7 models:
r_model-1262_I.pdb r_model-1388_I.pdb r_model-337_I.pdb r_model-710_I.pdb r_model-737_I.pdb r_model-891_I.pdb r_model-992_I.pdb 

cluster_34: 7 models:
r_model-1125_I.pdb r_model-1305_R.pdb r_model-1331_I.pdb r_model-211_I.pdb r_model-298_I.pdb r_model-403_I.pdb r_model-580_I.pdb 

cluster_35: 6 models:
r_model-1199_R.pdb r_model-155_I.pdb r_model-220_I.pdb r_model-250_I.pdb r_model-515_I.pdb r_model-83_I.pdb 

cluster_36: 6 models:
r_model-406_R.pdb r_model-412_I.pdb r_model-417_I.pdb r_model-568_I.pdb r_model-696_I.pdb r_model-846_I.pdb 

cluster_37: 6 models:
r_model-122_I.pdb r_model-133_I.pdb r_model-1381_I.pdb r_model-319_I.pdb r_model-865_I.pdb r_model-924_I.pdb 

cluster_38: 6 models:
r_model-540_I.pdb r_model-594_I.pdb r_model-742_I.pdb r_model-870_I.pdb r_model-879_I.pdb r_model-881_I.pdb 

cluster_39: 6 models:
r_model-1282_I.pdb r_model-504_I.pdb r_model-535_I.pdb r_model-711_I.pdb r_model-758_I.pdb r_model-903_I.pdb 

cluster_40: 6 models:
r_model-108_I.pdb r_model-315_I.pdb r_model-397_I.pdb r_model-591_I.pdb r_model-630_I.pdb r_model-844_I.pdb 

cluster_41: 6 models:
r_model-113_I.pdb r_model-1311_I.pdb r_model-1328_I.pdb r_model-15_I.pdb r_model-687_I.pdb r_model-835_I.pdb 

cluster_42: 6 models:
r_model-1086_I.pdb r_model-1233_I.pdb r_model-1345_I.pdb r_model-1353_R.pdb r_model-1370_I.pdb r_model-692_I.pdb 

cluster_43: 6 models:
r_model-1074_I.pdb r_model-147_I.pdb r_model-26_I.pdb r_model-460_I.pdb r_model-81_I.pdb r_model-889_I.pdb 

cluster_44: 6 models:
r_model-1246_I.pdb r_model-166_I.pdb r_model-274_I.pdb r_model-375_I.pdb r_model-934_I.pdb r_model-973_R.pdb 

cluster_45: 6 models:
r_model-1002_I.pdb r_model-1299_I.pdb r_model-21_I.pdb r_model-265_I.pdb r_model-826_I.pdb r_model-845_I.pdb 

cluster_46: 6 models:
r_model-1067_I.pdb r_model-1354_I.pdb r_model-164_I.pdb r_model-476_I.pdb r_model-595_I.pdb r_model-662_I.pdb 

cluster_47: 5 models:
r_model-1186_I.pdb r_model-444_I.pdb r_model-573_I.pdb r_model-581_I.pdb r_model-785_I.pdb 

cluster_48: 5 models:
r_model-1021_I.pdb r_model-17_I.pdb r_model-355_I.pdb r_model-592_I.pdb r_model-734_I.pdb 

cluster_49: 5 models:
r_model-1248_I.pdb r_model-329_I.pdb r_model-58_I.pdb r_model-61_I.pdb r_model-838_I.pdb 

cluster_50: 5 models:
r_model-1108_I.pdb r_model-317_R.pdb r_model-466_R.pdb r_model-645_R.pdb r_model-681_R.pdb 

cluster_51: 5 models:
r_model-131_I.pdb r_model-1368_I.pdb r_model-51_I.pdb r_model-760_I.pdb r_model-871_I.pdb 

cluster_52: 5 models:
r_model-1201_I.pdb r_model-480_I.pdb r_model-625_I.pdb r_model-631_I.pdb r_model-937_I.pdb 

cluster_53: 5 models:
r_model-1202_M.pdb r_model-194_M.pdb r_model-296_M.pdb r_model-297_A.pdb r_model-729_I.pdb 

cluster_54: 5 models:
r_model-1031_I.pdb r_model-1251_I.pdb r_model-179_I.pdb r_model-18_I.pdb r_model-273_I.pdb 

cluster_55: 5 models:
r_model-110_I.pdb r_model-1349_I.pdb r_model-209_I.pdb r_model-475_I.pdb r_model-550_I.pdb 

cluster_56: 5 models:
r_model-1017_I.pdb r_model-1273_R.pdb r_model-1291_I.pdb r_model-488_I.pdb r_model-596_I.pdb 

cluster_57: 5 models:
r_model-477_I.pdb r_model-482_I.pdb r_model-486_I.pdb r_model-49_I.pdb r_model-526_I.pdb 

cluster_58: 5 models:
r_model-204_I.pdb r_model-279_I.pdb r_model-793_I.pdb r_model-887_I.pdb r_model-921_I.pdb 

cluster_59: 5 models:
r_model-104_I.pdb r_model-1384_I.pdb r_model-575_I.pdb r_model-935_I.pdb r_model-979_I.pdb 

cluster_60: 5 models:
r_model-1103_I.pdb r_model-190_I.pdb r_model-286_I.pdb r_model-478_R.pdb r_model-848_R.pdb 

cluster_61: 5 models:
r_model-1235_I.pdb r_model-1348_R.pdb r_model-139_I.pdb r_model-481_I.pdb r_model-985_I.pdb 

cluster_62: 5 models:
r_model-44_I.pdb r_model-634_I.pdb r_model-763_I.pdb r_model-851_I.pdb r_model-956_I.pdb 

cluster_63: 5 models:
r_model-222_I.pdb r_model-336_I.pdb r_model-853_I.pdb r_model-941_I.pdb r_model-960_I.pdb 

cluster_64: 5 models:
r_model-1289_I.pdb r_model-130_I.pdb r_model-1314_I.pdb r_model-500_I.pdb r_model-820_I.pdb 

cluster_65: 5 models:
r_model-186_I.pdb r_model-48_I.pdb r_model-766_I.pdb r_model-77_I.pdb r_model-901_I.pdb 

cluster_66: 5 models:
r_model-228_R.pdb r_model-545_R.pdb r_model-547_R.pdb r_model-623_R.pdb r_model-76_R.pdb 

cluster_67: 5 models:
r_model-1034_I.pdb r_model-1097_I.pdb r_model-1208_I.pdb r_model-245_I.pdb r_model-644_I.pdb 

cluster_68: 4 models:
r_model-1072_I.pdb r_model-1115_I.pdb r_model-420_I.pdb r_model-888_R.pdb 

cluster_69: 4 models:
r_model-208_R.pdb r_model-408_R.pdb r_model-495_I.pdb r_model-679_I.pdb 

cluster_70: 4 models:
r_model-120_I.pdb r_model-414_I.pdb r_model-828_I.pdb r_model-923_I.pdb 

cluster_71: 4 models:
r_model-1206_I.pdb r_model-72_I.pdb r_model-932_I.pdb r_model-972_I.pdb 

cluster_72: 4 models:
r_model-1219_I.pdb r_model-185_I.pdb r_model-314_I.pdb r_model-955_I.pdb 

cluster_73: 4 models:
r_model-1244_I.pdb r_model-1306_I.pdb r_model-31_I.pdb r_model-80_I.pdb 

cluster_74: 4 models:
r_model-1030_I.pdb r_model-1170_I.pdb r_model-1263_I.pdb r_model-1297_I.pdb 

cluster_75: 4 models:
r_model-1094_I.pdb r_model-1367_I.pdb r_model-458_I.pdb r_model-609_I.pdb 

cluster_76: 4 models:
r_model-212_I.pdb r_model-497_I.pdb r_model-78_I.pdb r_model-866_I.pdb 

cluster_77: 4 models:
r_model-1061_I.pdb r_model-144_I.pdb r_model-266_I.pdb r_model-67_I.pdb 

cluster_78: 4 models:
r_model-1372_I.pdb r_model-659_I.pdb r_model-684_I.pdb r_model-959_I.pdb 

cluster_79: 4 models:
r_model-156_I.pdb r_model-282_I.pdb r_model-479_I.pdb r_model-92_R.pdb 

cluster_80: 4 models:
r_model-187_I.pdb r_model-641_I.pdb r_model-830_I.pdb r_model-873_I.pdb 

cluster_81: 4 models:
r_model-1143_I.pdb r_model-287_I.pdb r_model-325_I.pdb r_model-958_I.pdb 

cluster_82: 4 models:
r_model-1065_I.pdb r_model-24_I.pdb r_model-815_I.pdb r_model-967_I.pdb 

cluster_83: 4 models:
r_model-1091_I.pdb r_model-1293_I.pdb r_model-638_I.pdb r_model-752_I.pdb 

cluster_84: 4 models:
r_model-1237_I.pdb r_model-395_I.pdb r_model-433_I.pdb r_model-537_I.pdb 

cluster_85: 4 models:
r_model-1020_I.pdb r_model-1317_I.pdb r_model-243_I.pdb r_model-717_R.pdb 

cluster_86: 4 models:
r_model-1210_I.pdb r_model-68_I.pdb r_model-725_I.pdb r_model-770_I.pdb 

cluster_87: 4 models:
r_model-1101_I.pdb r_model-1127_I.pdb r_model-252_I.pdb r_model-269_I.pdb 

cluster_88: 4 models:
r_model-1149_I.pdb r_model-1287_I.pdb r_model-33_I.pdb r_model-529_I.pdb 

cluster_89: 4 models:
r_model-1171_I.pdb r_model-1395_I.pdb r_model-781_I.pdb r_model-864_I.pdb 

cluster_90: 4 models:
r_model-1119_I.pdb r_model-1224_I.pdb r_model-140_I.pdb r_model-261_I.pdb 

cluster_91: 4 models:
r_model-1386_I.pdb r_model-303_I.pdb r_model-748_I.pdb r_model-803_I.pdb 

cluster_92: 4 models:
r_model-1052_I.pdb r_model-23_I.pdb r_model-440_I.pdb r_model-707_I.pdb 

cluster_93: 4 models:
r_model-1138_R.pdb r_model-1145_I.pdb r_model-1369_I.pdb r_model-364_I.pdb 

cluster_94: 4 models:
r_model-1082_I.pdb r_model-1362_I.pdb r_model-294_I.pdb r_model-701_I.pdb 

cluster_95: 3 models:
r_model-1360_R.pdb r_model-868_R.pdb r_model-95_R.pdb 

cluster_96: 3 models:
r_model-1076_I.pdb r_model-207_R.pdb r_model-277_R.pdb 

cluster_97: 3 models:
r_model-698_I.pdb r_model-919_I.pdb r_model-925_R.pdb 

cluster_98: 3 models:
r_model-1350_I.pdb r_model-498_I.pdb r_model-548_I.pdb 

cluster_99: 3 models:
r_model-224_I.pdb r_model-590_I.pdb r_model-93_R.pdb 

cluster_100: 3 models:
r_model-210_R.pdb r_model-856_R.pdb r_model-995_I.pdb 

cluster_101: 3 models:
r_model-1209_I.pdb r_model-217_I.pdb r_model-694_I.pdb 

cluster_102: 3 models:
r_model-1024_I.pdb r_model-394_I.pdb r_model-751_I.pdb 

cluster_103: 3 models:
r_model-1257_I.pdb r_model-552_I.pdb r_model-576_I.pdb 

cluster_104: 3 models:
r_model-1154_I.pdb r_model-1371_I.pdb r_model-188_I.pdb 

cluster_105: 3 models:
r_model-1135_I.pdb r_model-407_I.pdb r_model-73_I.pdb 

cluster_106: 3 models:
r_model-1090_I.pdb r_model-1211_I.pdb r_model-1243_I.pdb 

cluster_107: 3 models:
r_model-455_I.pdb r_model-733_I.pdb r_model-832_I.pdb 

cluster_108: 3 models:
r_model-25_I.pdb r_model-374_I.pdb r_model-520_I.pdb 

cluster_109: 3 models:
r_model-1252_I.pdb r_model-1340_I.pdb r_model-902_I.pdb 

cluster_110: 3 models:
r_model-1180_R.pdb r_model-278_I.pdb r_model-363_R.pdb 

cluster_111: 3 models:
r_model-1077_I.pdb r_model-800_R.pdb r_model-898_I.pdb 

cluster_112: 3 models:
r_model-1352_I.pdb r_model-263_R.pdb r_model-543_I.pdb 

cluster_113: 3 models:
r_model-1398_I.pdb r_model-778_I.pdb r_model-804_I.pdb 

cluster_114: 3 models:
r_model-193_I.pdb r_model-379_I.pdb r_model-618_I.pdb 

cluster_115: 3 models:
r_model-1288_I.pdb r_model-1390_I.pdb r_model-465_I.pdb 

cluster_116: 3 models:
r_model-301_I.pdb r_model-360_I.pdb r_model-885_I.pdb 

cluster_117: 3 models:
r_model-1178_R.pdb r_model-1338_I.pdb r_model-377_I.pdb 

cluster_118: 3 models:
r_model-1181_I.pdb r_model-256_I.pdb r_model-946_I.pdb 

cluster_119: 3 models:
r_model-436_I.pdb r_model-805_I.pdb r_model-839_I.pdb 

cluster_120: 3 models:
r_model-1218_I.pdb r_model-135_I.pdb r_model-281_I.pdb 

cluster_121: 3 models:
r_model-178_I.pdb r_model-320_I.pdb r_model-969_I.pdb 

cluster_122: 3 models:
r_model-1358_I.pdb r_model-656_I.pdb r_model-942_I.pdb 

cluster_123: 3 models:
r_model-1225_I.pdb r_model-125_I.pdb r_model-621_R.pdb 

cluster_124: 3 models:
r_model-1102_I.pdb r_model-1153_I.pdb r_model-930_I.pdb 

cluster_125: 3 models:
r_model-1239_I.pdb r_model-779_I.pdb r_model-897_I.pdb 

cluster_126: 3 models:
r_model-1110_I.pdb r_model-648_I.pdb r_model-744_I.pdb 

cluster_127: 3 models:
r_model-1008_R.pdb r_model-1106_I.pdb r_model-1255_R.pdb 

cluster_128: 3 models:
r_model-254_R.pdb r_model-447_R.pdb r_model-69_I.pdb 

cluster_129: 3 models:
r_model-1038_I.pdb r_model-1166_I.pdb r_model-757_I.pdb 

cluster_130: 2 models:
r_model-1151_R.pdb r_model-688_R.pdb 

cluster_131: 2 models:
r_model-165_R.pdb r_model-951_I.pdb 

cluster_132: 2 models:
r_model-633_I.pdb r_model-635_I.pdb 

cluster_133: 2 models:
r_model-1095_I.pdb r_model-183_R.pdb 

cluster_134: 2 models:
r_model-275_R.pdb r_model-997_R.pdb 

cluster_135: 2 models:
r_model-1096_R.pdb r_model-449_R.pdb 

cluster_136: 2 models:
r_model-607_I.pdb r_model-825_R.pdb 

cluster_137: 2 models:
r_model-1011_I.pdb r_model-1301_I.pdb 

cluster_138: 2 models:
r_model-426_I.pdb r_model-556_I.pdb 

cluster_139: 2 models:
r_model-203_R.pdb r_model-62_R.pdb 

cluster_140: 2 models:
r_model-262_R.pdb r_model-893_I.pdb 

cluster_141: 2 models:
r_model-308_I.pdb r_model-907_I.pdb 

cluster_142: 2 models:
r_model-11_I.pdb r_model-189_I.pdb 

cluster_143: 2 models:
r_model-1080_I.pdb r_model-713_I.pdb 

cluster_144: 2 models:
r_model-434_I.pdb r_model-910_I.pdb 

cluster_145: 2 models:
r_model-106_I.pdb r_model-1195_I.pdb 

cluster_146: 2 models:
r_model-880_I.pdb r_model-899_I.pdb 

cluster_147: 2 models:
r_model-593_I.pdb r_model-912_I.pdb 

cluster_148: 2 models:
r_model-1261_I.pdb r_model-814_I.pdb 

cluster_149: 2 models:
r_model-1290_I.pdb r_model-750_I.pdb 

cluster_150: 2 models:
r_model-240_I.pdb r_model-566_I.pdb 

cluster_151: 2 models:
r_model-102_I.pdb r_model-29_I.pdb 

cluster_152: 2 models:
r_model-195_I.pdb r_model-309_I.pdb 

cluster_153: 2 models:
r_model-493_I.pdb r_model-911_I.pdb 

cluster_154: 2 models:
r_model-239_I.pdb r_model-27_R.pdb 

cluster_155: 2 models:
r_model-1013_R.pdb r_model-443_R.pdb 

cluster_156: 2 models:
r_model-739_I.pdb r_model-802_I.pdb 

cluster_157: 2 models:
r_model-605_I.pdb r_model-9_I.pdb 

cluster_158: 2 models:
r_model-1230_I.pdb r_model-743_I.pdb 

cluster_159: 2 models:
r_model-1198_I.pdb r_model-1318_I.pdb 

cluster_160: 2 models:
r_model-335_I.pdb r_model-513_I.pdb 

cluster_161: 2 models:
r_model-1137_I.pdb r_model-305_I.pdb 

cluster_162: 2 models:
r_model-247_I.pdb r_model-604_I.pdb 

cluster_163: 2 models:
r_model-112_I.pdb r_model-469_I.pdb 

cluster_164: 2 models:
r_model-213_I.pdb r_model-567_I.pdb 

cluster_165: 2 models:
r_model-1197_I.pdb r_model-1397_I.pdb 

cluster_166: 2 models:
r_model-1329_I.pdb r_model-674_I.pdb 

cluster_167: 2 models:
r_model-12_R.pdb r_model-795_I.pdb 

cluster_168: 2 models:
r_model-442_I.pdb r_model-790_I.pdb 

cluster_169: 2 models:
r_model-324_I.pdb r_model-833_I.pdb 

cluster_170: 2 models:
r_model-388_I.pdb r_model-564_I.pdb 

cluster_171: 2 models:
r_model-43_I.pdb r_model-453_I.pdb 

cluster_172: 2 models:
r_model-191_I.pdb r_model-348_I.pdb 

cluster_173: 2 models:
r_model-554_I.pdb r_model-689_I.pdb 

cluster_174: 2 models:
r_model-1378_I.pdb r_model-272_I.pdb 

cluster_175: 2 models:
r_model-101_I.pdb r_model-896_I.pdb 

cluster_176: 2 models:
r_model-1010_I.pdb r_model-351_I.pdb 

cluster_177: 2 models:
r_model-299_I.pdb r_model-413_I.pdb 

cluster_178: 2 models:
r_model-1164_I.pdb r_model-28_I.pdb 

cluster_179: 2 models:
r_model-1044_R.pdb r_model-82_I.pdb 

cluster_180: 2 models:
r_model-1124_R.pdb r_model-672_I.pdb 

cluster_181: 2 models:
r_model-340_I.pdb r_model-755_I.pdb 

cluster_182: 2 models:
r_model-141_I.pdb r_model-655_I.pdb 

cluster_183: 2 models:
r_model-1277_I.pdb r_model-518_I.pdb 

cluster_184: 2 models:
r_model-1231_I.pdb r_model-70_I.pdb 

cluster_185: 2 models:
r_model-134_I.pdb r_model-349_I.pdb 

cluster_186: 2 models:
r_model-1254_R.pdb r_model-895_I.pdb 

cluster_187: 2 models:
r_model-1223_I.pdb r_model-365_R.pdb 

cluster_188: 2 models:
r_model-326_I.pdb r_model-784_I.pdb 

cluster_189: 2 models:
r_model-463_R.pdb r_model-798_I.pdb 

cluster_190: 2 models:
r_model-691_I.pdb r_model-858_R.pdb 

cluster_191: 2 models:
r_model-1212_I.pdb r_model-127_R.pdb 

cluster_192: 2 models:
r_model-359_R.pdb r_model-788_I.pdb 

cluster_193: 2 models:
r_model-1321_I.pdb r_model-161_I.pdb 

cluster_194: 2 models:
r_model-649_I.pdb r_model-936_R.pdb 

cluster_195: 1 models:
r_model-1326_R.pdb 

cluster_196: 1 models:
r_model-860_R.pdb 

cluster_197: 1 models:
r_model-1131_R.pdb 

cluster_198: 1 models:
r_model-1294_R.pdb 

cluster_199: 1 models:
r_model-514_R.pdb 

cluster_200: 1 models:
r_model-732_R.pdb 

cluster_201: 1 models:
r_model-304_R.pdb 

cluster_202: 1 models:
r_model-813_R.pdb 

cluster_203: 1 models:
r_model-678_R.pdb 

cluster_204: 1 models:
r_model-1298_R.pdb 

cluster_205: 1 models:
r_model-206_R.pdb 

cluster_206: 1 models:
r_model-45_R.pdb 

cluster_207: 1 models:
r_model-1274_R.pdb 

cluster_208: 1 models:
r_model-283_R.pdb 

cluster_209: 1 models:
r_model-419_R.pdb 

cluster_210: 1 models:
r_model-1232_R.pdb 

cluster_211: 1 models:
r_model-64_I.pdb 

cluster_212: 1 models:
r_model-411_R.pdb 

cluster_213: 1 models:
r_model-1196_R.pdb 

cluster_214: 1 models:
r_model-146_R.pdb 

cluster_215: 1 models:
r_model-1380_I.pdb 

cluster_216: 1 models:
r_model-507_I.pdb 

cluster_217: 1 models:
r_model-791_R.pdb 

cluster_218: 1 models:
r_model-861_R.pdb 

cluster_219: 1 models:
r_model-1005_I.pdb 

cluster_220: 1 models:
r_model-136_R.pdb 

cluster_221: 1 models:
r_model-196_R.pdb 

cluster_222: 1 models:
r_model-915_I.pdb 

cluster_223: 1 models:
r_model-587_I.pdb 

cluster_224: 1 models:
r_model-589_I.pdb 

cluster_225: 1 models:
r_model-1322_I.pdb 

cluster_226: 1 models:
r_model-253_R.pdb 

cluster_227: 1 models:
r_model-756_I.pdb 

cluster_228: 1 models:
r_model-980_I.pdb 

cluster_229: 1 models:
r_model-981_I.pdb 

cluster_230: 1 models:
r_model-559_I.pdb 

cluster_231: 1 models:
r_model-1366_R.pdb 

cluster_232: 1 models:
r_model-461_I.pdb 

cluster_233: 1 models:
r_model-322_I.pdb 

cluster_234: 1 models:
r_model-538_I.pdb 

cluster_235: 1 models:
r_model-818_I.pdb 

cluster_236: 1 models:
r_model-380_I.pdb 

cluster_237: 1 models:
r_model-1039_I.pdb 

cluster_238: 1 models:
r_model-1057_I.pdb 

cluster_239: 1 models:
r_model-332_I.pdb 

cluster_240: 1 models:
r_model-530_I.pdb 

cluster_241: 1 models:
r_model-59_I.pdb 

cluster_242: 1 models:
r_model-452_I.pdb 

cluster_243: 1 models:
r_model-914_I.pdb 

cluster_244: 1 models:
r_model-735_I.pdb 

cluster_245: 1 models:
r_model-636_I.pdb 

cluster_246: 1 models:
r_model-716_I.pdb 

cluster_247: 1 models:
r_model-669_I.pdb 

cluster_248: 1 models:
r_model-1377_I.pdb 

cluster_249: 1 models:
r_model-746_I.pdb 

cluster_250: 1 models:
r_model-6_I.pdb 

cluster_251: 1 models:
r_model-917_I.pdb 

cluster_252: 1 models:
r_model-416_I.pdb 

cluster_253: 1 models:
r_model-869_I.pdb 

cluster_254: 1 models:
r_model-347_I.pdb 

cluster_255: 1 models:
r_model-1140_I.pdb 

cluster_256: 1 models:
r_model-933_I.pdb 

cluster_257: 1 models:
r_model-796_I.pdb 

cluster_258: 1 models:
r_model-1221_I.pdb 

cluster_259: 1 models:
r_model-661_I.pdb 

cluster_260: 1 models:
r_model-1258_I.pdb 

cluster_261: 1 models:
r_model-963_R.pdb 

cluster_262: 1 models:
r_model-451_I.pdb 

cluster_263: 1 models:
r_model-862_R.pdb 

cluster_264: 1 models:
r_model-89_R.pdb 

cluster_265: 1 models:
r_model-356_R.pdb 

cluster_266: 1 models:
r_model-714_I.pdb 

cluster_267: 1 models:
r_model-121_R.pdb 

cluster_268: 1 models:
r_model-852_R.pdb 

cluster_269: 1 models:
r_model-1022_I.pdb 

cluster_270: 1 models:
r_model-34_R.pdb 

cluster_271: 1 models:
r_model-200_R.pdb 

cluster_272: 1 models:
r_model-63_R.pdb 

cluster_273: 1 models:
r_model-10_R.pdb 
