# Supplementary material for: Introducing a Clustering Step in a Consensus Approach for the Scoring of Protein-Protein Docking Models
Source: PLoS One. 2016 Nov 15;11(11):e0166460. doi: 10.1371/journal.pone.0166460 (PMC5112798; doi:10.1371/journal.pone.0166460)
Supplement: S1 Data — (TGZ) [file pone.0166460.s001.tgz › Oliva-Repository-PlosOne/ClustCONSRANK/T39_maxclust_10-top10.out]

==> cluster0/Zscore.txt <==
r_model-202_I.pdb                              0.02271          3.95500

==> cluster1/Zscore.txt <==
r_model-512_I.pdb                              0.60821          1.07302

==> cluster2/Zscore.txt <==
r_model-601_I.pdb                              0.73011          1.97725

==> cluster3/Zscore.txt <==
r_model-276_I.pdb                              0.42455          1.16573

==> cluster4/Zscore.txt <==
r_model-728_I.pdb                              0.50048          1.34505

==> cluster5/Zscore.txt <==
r_model-315_I.pdb                              0.31250          1.57975

==> cluster6/Zscore.txt <==
r_model-164_I.pdb                              0.41403          1.55766

==> cluster7/Zscore.txt <==
r_model-801_I.pdb                              0.72507          0.78994

==> cluster8/Zscore.txt <==
r_model-296_M.pdb                              0.32653          1.68447

==> cluster9/Zscore.txt <==
r_model-273_I.pdb                              0.32366          1.80173
