# Supplementary material for: Introducing a Clustering Step in a Consensus Approach for the Scoring of Protein-Protein Docking Models
Source: PLoS One. 2016 Nov 15;11(11):e0166460. doi: 10.1371/journal.pone.0166460 (PMC5112798; doi:10.1371/journal.pone.0166460)
Supplement: S1 Data — (TGZ) [file pone.0166460.s001.tgz › Oliva-Repository-PlosOne/ClustCONSRANK/T41_maxclust200-top10.out]

==> cluster0/Zscore.txt <==
r_model-547_I.pdb                              0.80070          1.75025

==> cluster1/Zscore.txt <==
r_model-149_A.pdb                              0.85638          1.72814

==> cluster2/Zscore.txt <==
r_model-1186_I.pdb                             0.88363          1.84641

==> cluster3/Zscore.txt <==
r_model-526_M.pdb                              0.81849          1.96759

==> cluster4/Zscore.txt <==
r_model-578_I.pdb                              0.13472          1.81186

==> cluster5/Zscore.txt <==
r_model-1017_A.pdb                             0.72982          1.88485

==> cluster6/Zscore.txt <==
r_model-650_I.pdb                              0.77200          1.56464

==> cluster7/Zscore.txt <==
r_model-585_A.pdb                              0.73827          1.58425

==> cluster8/Zscore.txt <==
r_model-63_I.pdb                               0.89136          1.30603

==> cluster9/Zscore.txt <==
r_model-48_I.pdb                               0.79304          0.80572
