# Supplementary material for: Introducing a Clustering Step in a Consensus Approach for the Scoring of Protein-Protein Docking Models
Source: PLoS One. 2016 Nov 15;11(11):e0166460. doi: 10.1371/journal.pone.0166460 (PMC5112798; doi:10.1371/journal.pone.0166460)
Supplement: S1 Data — (TGZ) [file pone.0166460.s001.tgz › Oliva-Repository-PlosOne/ClustCONSRANK/T41_complete_maxclust_240.txt]

T41_complete_maxclust_240: 239 clusters

cluster_0: 100 models:
r_model-1007_I.pdb r_model-1008_I.pdb r_model-101_I.pdb r_model-1031_I.pdb r_model-1050_I.pdb r_model-1067_I.pdb r_model-1076_I.pdb r_model-1089_I.pdb r_model-1094_I.pdb r_model-1116_I.pdb r_model-1121_I.pdb r_model-1125_I.pdb r_model-1127_I.pdb r_model-1133_I.pdb r_model-1147_I.pdb r_model-1166_I.pdb r_model-1191_I.pdb r_model-125_I.pdb r_model-128_I.pdb r_model-12_I.pdb r_model-135_I.pdb r_model-15_I.pdb r_model-179_I.pdb r_model-17_I.pdb r_model-181_I.pdb r_model-190_I.pdb r_model-1_I.pdb r_model-233_I.pdb r_model-237_I.pdb r_model-249_I.pdb r_model-24_I.pdb r_model-254_I.pdb r_model-25_I.pdb r_model-261_I.pdb r_model-274_I.pdb r_model-281_I.pdb r_model-285_I.pdb r_model-28_I.pdb r_model-296_I.pdb r_model-297_I.pdb r_model-322_I.pdb r_model-358_I.pdb r_model-361_I.pdb r_model-365_I.pdb r_model-368_I.pdb r_model-383_I.pdb r_model-39_I.pdb r_model-415_I.pdb r_model-419_I.pdb r_model-423_I.pdb r_model-439_I.pdb r_model-448_I.pdb r_model-465_I.pdb r_model-472_I.pdb r_model-473_I.pdb r_model-487_I.pdb r_model-499_I.pdb r_model-502_I.pdb r_model-509_I.pdb r_model-512_I.pdb r_model-514_I.pdb r_model-523_I.pdb r_model-547_I.pdb r_model-558_I.pdb r_model-627_I.pdb r_model-630_I.pdb r_model-635_I.pdb r_model-64_I.pdb r_model-653_I.pdb r_model-669_I.pdb r_model-684_I.pdb r_model-705_I.pdb r_model-707_I.pdb r_model-713_I.pdb r_model-714_I.pdb r_model-715_I.pdb r_model-723_I.pdb r_model-72_I.pdb r_model-734_I.pdb r_model-761_I.pdb r_model-785_I.pdb r_model-789_I.pdb r_model-798_I.pdb r_model-803_I.pdb r_model-807_I.pdb r_model-830_I.pdb r_model-833_I.pdb r_model-852_I.pdb r_model-860_I.pdb r_model-865_I.pdb r_model-86_I.pdb r_model-873_I.pdb r_model-879_I.pdb r_model-887_I.pdb r_model-931_I.pdb r_model-934_I.pdb r_model-939_I.pdb r_model-93_I.pdb r_model-974_I.pdb r_model-978_I.pdb 

cluster_1: 92 models:
r_model-1001_R.pdb r_model-1052_R.pdb r_model-1063_R.pdb r_model-1078_R.pdb r_model-1085_R.pdb r_model-1098_R.pdb r_model-109_R.pdb r_model-1102_R.pdb r_model-1110_R.pdb r_model-1126_R.pdb r_model-1140_R.pdb r_model-1155_R.pdb r_model-1161_R.pdb r_model-1167_R.pdb r_model-1170_R.pdb r_model-1179_I.pdb r_model-1182_R.pdb r_model-1186_I.pdb r_model-1189_R.pdb r_model-121_R.pdb r_model-143_I.pdb r_model-148_R.pdb r_model-1736.pdb r_model-177_R.pdb r_model-187_R.pdb r_model-195_I.pdb r_model-207_R.pdb r_model-21_R.pdb r_model-231_I.pdb r_model-242_R.pdb r_model-253_R.pdb r_model-283_R.pdb r_model-299_I.pdb r_model-29_I.pdb r_model-300_I.pdb r_model-30_R.pdb r_model-317_R.pdb r_model-338_R.pdb r_model-339_R.pdb r_model-33_R.pdb r_model-342_I.pdb r_model-345_R.pdb r_model-363_I.pdb r_model-374_R.pdb r_model-388_R.pdb r_model-400_R.pdb r_model-412_R.pdb r_model-438_R.pdb r_model-441_R.pdb r_model-447_I.pdb r_model-459_I.pdb r_model-461_R.pdb r_model-494_I.pdb r_model-497_R.pdb r_model-4_R.pdb r_model-532_R.pdb r_model-538_R.pdb r_model-541_R.pdb r_model-552_R.pdb r_model-557_I.pdb r_model-559_R.pdb r_model-572_I.pdb r_model-625_R.pdb r_model-637_R.pdb r_model-646_R.pdb r_model-65_R.pdb r_model-668_R.pdb r_model-683_R.pdb r_model-737_R.pdb r_model-751_R.pdb r_model-758_R.pdb r_model-765_R.pdb r_model-776_R.pdb r_model-778_R.pdb r_model-783_I.pdb r_model-801_R.pdb r_model-818_R.pdb r_model-846_R.pdb r_model-857_I.pdb r_model-858_R.pdb r_model-871_I.pdb r_model-899_R.pdb r_model-89_R.pdb r_model-912_R.pdb r_model-933_R.pdb r_model-944_R.pdb r_model-957_R.pdb r_model-958_R.pdb r_model-960_R.pdb r_model-968_R.pdb r_model-973_R.pdb r_model-976_R.pdb 

cluster_2: 60 models:
r_model-1004_M.pdb r_model-1057_R.pdb r_model-1058_M.pdb r_model-1060_R.pdb r_model-1093_A.pdb r_model-1130_M.pdb r_model-1144_R.pdb r_model-1148_M.pdb r_model-1149_M.pdb r_model-1158_R.pdb r_model-117_M.pdb r_model-1187_R.pdb r_model-127_R.pdb r_model-161_M.pdb r_model-184_A.pdb r_model-229_R.pdb r_model-230_R.pdb r_model-236_R.pdb r_model-239_M.pdb r_model-241_M.pdb r_model-258_R.pdb r_model-318_R.pdb r_model-325_R.pdb r_model-375_R.pdb r_model-409_M.pdb r_model-411_R.pdb r_model-42_M.pdb r_model-446_R.pdb r_model-513_M.pdb r_model-526_M.pdb r_model-528_R.pdb r_model-535_R.pdb r_model-554_M.pdb r_model-586_M.pdb r_model-595_R.pdb r_model-598_M.pdb r_model-611_M.pdb r_model-622_R.pdb r_model-648_R.pdb r_model-654_M.pdb r_model-662_R.pdb r_model-691_M.pdb r_model-697_M.pdb r_model-698_R.pdb r_model-699_M.pdb r_model-708_R.pdb r_model-70_R.pdb r_model-710_M.pdb r_model-716_M.pdb r_model-718_A.pdb r_model-746_M.pdb r_model-770_R.pdb r_model-78_R.pdb r_model-80_R.pdb r_model-867_R.pdb r_model-898_R.pdb r_model-909_R.pdb r_model-942_A.pdb r_model-954_M.pdb r_model-95_M.pdb 

cluster_3: 57 models:
r_model-1048_I.pdb r_model-105_I.pdb r_model-1086_I.pdb r_model-108_I.pdb r_model-1107_I.pdb r_model-1123_I.pdb r_model-1159_I.pdb r_model-1168_I.pdb r_model-120_I.pdb r_model-132_I.pdb r_model-155_I.pdb r_model-198_I.pdb r_model-216_I.pdb r_model-282_I.pdb r_model-307_I.pdb r_model-308_I.pdb r_model-312_I.pdb r_model-319_I.pdb r_model-330_I.pdb r_model-334_I.pdb r_model-341_I.pdb r_model-357_I.pdb r_model-392_I.pdb r_model-41_I.pdb r_model-440_I.pdb r_model-451_I.pdb r_model-455_I.pdb r_model-467_I.pdb r_model-478_I.pdb r_model-489_I.pdb r_model-496_I.pdb r_model-508_I.pdb r_model-534_I.pdb r_model-540_I.pdb r_model-55_I.pdb r_model-561_I.pdb r_model-592_I.pdb r_model-642_I.pdb r_model-667_I.pdb r_model-69_I.pdb r_model-728_I.pdb r_model-74_I.pdb r_model-750_I.pdb r_model-768_I.pdb r_model-790_I.pdb r_model-834_I.pdb r_model-839_I.pdb r_model-856_I.pdb r_model-859_I.pdb r_model-868_I.pdb r_model-881_I.pdb r_model-891_I.pdb r_model-955_I.pdb r_model-975_I.pdb r_model-984_I.pdb r_model-985_I.pdb r_model-98_I.pdb 

cluster_4: 50 models:
r_model-100_M.pdb r_model-1047_A.pdb r_model-1077_A.pdb r_model-1091_A.pdb r_model-1136_A.pdb r_model-1141_A.pdb r_model-1164_A.pdb r_model-1169_M.pdb r_model-123_M.pdb r_model-146_M.pdb r_model-147_M.pdb r_model-152_A.pdb r_model-163_A.pdb r_model-166_M.pdb r_model-182_A.pdb r_model-185_M.pdb r_model-19_A.pdb r_model-211_M.pdb r_model-235_M.pdb r_model-251_M.pdb r_model-256_M.pdb r_model-273_A.pdb r_model-2_A.pdb r_model-337_A.pdb r_model-35_A.pdb r_model-391_A.pdb r_model-407_A.pdb r_model-410_A.pdb r_model-453_A.pdb r_model-462_M.pdb r_model-471_A.pdb r_model-500_M.pdb r_model-517_A.pdb r_model-553_A.pdb r_model-575_M.pdb r_model-633_A.pdb r_model-649_A.pdb r_model-673_M.pdb r_model-678_A.pdb r_model-739_M.pdb r_model-774_A.pdb r_model-812_A.pdb r_model-822_A.pdb r_model-892_A.pdb r_model-920_A.pdb r_model-937_M.pdb r_model-948_A.pdb r_model-952_A.pdb r_model-993_A.pdb r_model-999_M.pdb 

cluster_5: 49 models:
r_model-1032_M.pdb r_model-1034_A.pdb r_model-1053_A.pdb r_model-107_A.pdb r_model-1122_A.pdb r_model-1131_A.pdb r_model-118_A.pdb r_model-1192_A.pdb r_model-1198_A.pdb r_model-149_A.pdb r_model-186_A.pdb r_model-196_A.pdb r_model-219_A.pdb r_model-26_A.pdb r_model-27_A.pdb r_model-284_A.pdb r_model-286_A.pdb r_model-298_A.pdb r_model-359_A.pdb r_model-394_A.pdb r_model-396_A.pdb r_model-3_A.pdb r_model-413_A.pdb r_model-437_A.pdb r_model-479_A.pdb r_model-480_A.pdb r_model-565_A.pdb r_model-590_A.pdb r_model-629_A.pdb r_model-62_A.pdb r_model-640_A.pdb r_model-677_A.pdb r_model-729_A.pdb r_model-757_A.pdb r_model-760_A.pdb r_model-76_A.pdb r_model-775_A.pdb r_model-781_M.pdb r_model-782_A.pdb r_model-804_A.pdb r_model-825_A.pdb r_model-826_A.pdb r_model-855_A.pdb r_model-864_A.pdb r_model-88_A.pdb r_model-921_A.pdb r_model-945_A.pdb r_model-949_A.pdb r_model-99_A.pdb 

cluster_6: 30 models:
r_model-1000_A.pdb r_model-1022_M.pdb r_model-1036_R.pdb r_model-1105_M.pdb r_model-110_A.pdb r_model-1134_R.pdb r_model-220_R.pdb r_model-221_A.pdb r_model-257_A.pdb r_model-302_A.pdb r_model-352_M.pdb r_model-37_R.pdb r_model-456_A.pdb r_model-490_A.pdb r_model-491_A.pdb r_model-498_R.pdb r_model-529_A.pdb r_model-536_M.pdb r_model-542_M.pdb r_model-56_M.pdb r_model-585_A.pdb r_model-657_M.pdb r_model-694_A.pdb r_model-75_A.pdb r_model-797_R.pdb r_model-843_A.pdb r_model-847_M.pdb r_model-874_A.pdb r_model-995_A.pdb r_model-997_M.pdb 

cluster_7: 27 models:
r_model-1074_A.pdb r_model-1083_A.pdb r_model-1108_R.pdb r_model-1137_A.pdb r_model-199_A.pdb r_model-209_A.pdb r_model-278_M.pdb r_model-340_A.pdb r_model-346_A.pdb r_model-380_A.pdb r_model-395_A.pdb r_model-399_M.pdb r_model-450_M.pdb r_model-469_A.pdb r_model-475_A.pdb r_model-47_A.pdb r_model-481_M.pdb r_model-50_A.pdb r_model-602_A.pdb r_model-61_A.pdb r_model-66_A.pdb r_model-800_A.pdb r_model-813_M.pdb r_model-877_A.pdb r_model-893_A.pdb r_model-914_M.pdb r_model-92_A.pdb 

cluster_8: 26 models:
r_model-1029_I.pdb r_model-1037_I.pdb r_model-1156_I.pdb r_model-116_I.pdb r_model-165_I.pdb r_model-192_I.pdb r_model-212_I.pdb r_model-294_I.pdb r_model-324_I.pdb r_model-40_I.pdb r_model-421_I.pdb r_model-434_I.pdb r_model-443_I.pdb r_model-445_I.pdb r_model-452_I.pdb r_model-506_I.pdb r_model-63_I.pdb r_model-676_I.pdb r_model-719_I.pdb r_model-787_I.pdb r_model-83_I.pdb r_model-854_I.pdb r_model-861_I.pdb r_model-917_I.pdb r_model-924_I.pdb r_model-927_I.pdb 

cluster_9: 23 models:
r_model-1018_I.pdb r_model-1023_I.pdb r_model-1090_I.pdb r_model-1106_I.pdb r_model-164_I.pdb r_model-260_I.pdb r_model-314_I.pdb r_model-323_I.pdb r_model-48_I.pdb r_model-521_I.pdb r_model-566_I.pdb r_model-571_I.pdb r_model-576_I.pdb r_model-584_I.pdb r_model-651_I.pdb r_model-745_I.pdb r_model-844_I.pdb r_model-872_I.pdb r_model-880_I.pdb r_model-90_I.pdb r_model-918_I.pdb r_model-926_I.pdb r_model-964_I.pdb 

cluster_10: 19 models:
r_model-1005_R.pdb r_model-1030_A.pdb r_model-104_M.pdb r_model-1081_M.pdb r_model-1135_M.pdb r_model-172_R.pdb r_model-176_M.pdb r_model-232_M.pdb r_model-31_M.pdb r_model-429_M.pdb r_model-44_R.pdb r_model-470_M.pdb r_model-492_M.pdb r_model-593_A.pdb r_model-693_M.pdb r_model-786_M.pdb r_model-795_M.pdb r_model-824_M.pdb r_model-884_M.pdb 

cluster_11: 19 models:
r_model-1152_I.pdb r_model-1162_I.pdb r_model-129_I.pdb r_model-168_I.pdb r_model-189_I.pdb r_model-218_I.pdb r_model-222_I.pdb r_model-289_I.pdb r_model-327_I.pdb r_model-390_I.pdb r_model-402_I.pdb r_model-436_I.pdb r_model-482_I.pdb r_model-596_I.pdb r_model-601_I.pdb r_model-60_I.pdb r_model-631_I.pdb r_model-663_I.pdb r_model-990_I.pdb 

cluster_12: 18 models:
r_model-1064_I.pdb r_model-1119_A.pdb r_model-1199_I.pdb r_model-140_A.pdb r_model-153_A.pdb r_model-204_I.pdb r_model-351_I.pdb r_model-45_A.pdb r_model-551_A.pdb r_model-564_A.pdb r_model-579_A.pdb r_model-671_A.pdb r_model-688_A.pdb r_model-726_A.pdb r_model-869_I.pdb r_model-928_A.pdb r_model-961_I.pdb r_model-971_I.pdb 

cluster_13: 18 models:
r_model-1088_M.pdb r_model-1193_A.pdb r_model-144_A.pdb r_model-157_A.pdb r_model-169_A.pdb r_model-290_A.pdb r_model-353_M.pdb r_model-370_A.pdb r_model-431_A.pdb r_model-493_M.pdb r_model-503_A.pdb r_model-548_M.pdb r_model-583_A.pdb r_model-67_A.pdb r_model-817_A.pdb r_model-870_M.pdb r_model-977_M.pdb r_model-991_M.pdb 

cluster_14: 18 models:
r_model-1025_I.pdb r_model-1055_I.pdb r_model-1178_I.pdb r_model-225_I.pdb r_model-295_I.pdb r_model-311_I.pdb r_model-329_I.pdb r_model-430_I.pdb r_model-485_I.pdb r_model-562_I.pdb r_model-605_I.pdb r_model-620_I.pdb r_model-650_I.pdb r_model-692_I.pdb r_model-695_I.pdb r_model-738_I.pdb r_model-938_I.pdb r_model-966_I.pdb 

cluster_15: 17 models:
r_model-1021_I.pdb r_model-1139_I.pdb r_model-267_I.pdb r_model-275_I.pdb r_model-326_I.pdb r_model-348_I.pdb r_model-360_I.pdb r_model-362_I.pdb r_model-397_R.pdb r_model-54_I.pdb r_model-634_I.pdb r_model-701_I.pdb r_model-73_R.pdb r_model-753_I.pdb r_model-902_I.pdb r_model-963_I.pdb r_model-980_I.pdb 

cluster_16: 16 models:
r_model-1009_H.pdb r_model-1014_M.pdb r_model-1017_A.pdb r_model-1068_A.pdb r_model-1097_M.pdb r_model-1120_M.pdb r_model-238_M.pdb r_model-328_M.pdb r_model-389_M.pdb r_model-474_M.pdb r_model-488_M.pdb r_model-604_H.pdb r_model-759_M.pdb r_model-809_M.pdb r_model-811_M.pdb r_model-930_M.pdb 

cluster_17: 16 models:
r_model-1016_I.pdb r_model-1113_I.pdb r_model-1117_I.pdb r_model-13_I.pdb r_model-293_I.pdb r_model-304_I.pdb r_model-52_I.pdb r_model-608_I.pdb r_model-742_I.pdb r_model-749_I.pdb r_model-769_I.pdb r_model-773_I.pdb r_model-87_I.pdb r_model-889_I.pdb r_model-956_I.pdb r_model-987_I.pdb 

cluster_18: 14 models:
r_model-1010_A.pdb r_model-1051_A.pdb r_model-1095_A.pdb r_model-188_A.pdb r_model-240_A.pdb r_model-386_A.pdb r_model-457_A.pdb r_model-468_A.pdb r_model-717_A.pdb r_model-725_A.pdb r_model-763_A.pdb r_model-820_A.pdb r_model-848_A.pdb r_model-901_A.pdb 

cluster_19: 14 models:
r_model-1000_R.pdb r_model-1020_I.pdb r_model-1150_I.pdb r_model-136_I.pdb r_model-171_I.pdb r_model-268_I.pdb r_model-276_I.pdb r_model-435_I.pdb r_model-49_I.pdb r_model-623_I.pdb r_model-706_I.pdb r_model-788_I.pdb r_model-832_I.pdb r_model-8_I.pdb 

cluster_20: 13 models:
r_model-1028_R.pdb r_model-1103_R.pdb r_model-1115_R.pdb r_model-193_R.pdb r_model-20_R.pdb r_model-210_R.pdb r_model-215_R.pdb r_model-263_M.pdb r_model-406_A.pdb r_model-449_A.pdb r_model-573_A.pdb r_model-756_A.pdb r_model-908_A.pdb 

cluster_21: 13 models:
r_model-1087_I.pdb r_model-1096_I.pdb r_model-1143_I.pdb r_model-1171_I.pdb r_model-167_I.pdb r_model-22_I.pdb r_model-349_I.pdb r_model-401_I.pdb r_model-537_I.pdb r_model-636_I.pdb r_model-675_I.pdb r_model-916_I.pdb r_model-981_I.pdb 

cluster_22: 12 models:
r_model-1049_R.pdb r_model-1157_R.pdb r_model-1175_R.pdb r_model-173_R.pdb r_model-305_R.pdb r_model-316_R.pdb r_model-543_R.pdb r_model-618_R.pdb r_model-794_R.pdb r_model-831_R.pdb r_model-970_R.pdb r_model-989_R.pdb 

cluster_23: 12 models:
r_model-1039_A.pdb r_model-1112_M.pdb r_model-1114_M.pdb r_model-170_A.pdb r_model-418_A.pdb r_model-741_M.pdb r_model-779_A.pdb r_model-806_A.pdb r_model-838_A.pdb r_model-84_R.pdb r_model-951_M.pdb r_model-983_R.pdb 

cluster_24: 12 models:
r_model-1012_A.pdb r_model-1079_A.pdb r_model-1142_A.pdb r_model-1160_A.pdb r_model-247_A.pdb r_model-712_A.pdb r_model-816_A.pdb r_model-827_A.pdb r_model-82_A.pdb r_model-888_A.pdb r_model-972_A.pdb r_model-982_A.pdb 

cluster_25: 12 models:
r_model-112_I.pdb r_model-162_I.pdb r_model-288_I.pdb r_model-336_I.pdb r_model-373_R.pdb r_model-483_I.pdb r_model-518_I.pdb r_model-607_I.pdb r_model-674_I.pdb r_model-777_R.pdb r_model-878_R.pdb r_model-988_I.pdb 

cluster_26: 10 models:
r_model-126_R.pdb r_model-159_R.pdb r_model-262_R.pdb r_model-32_R.pdb r_model-333_R.pdb r_model-652_I.pdb r_model-727_I.pdb r_model-845_I.pdb r_model-950_I.pdb r_model-994_I.pdb 

cluster_27: 9 models:
r_model-1013_I.pdb r_model-1174_I.pdb r_model-145_I.pdb r_model-270_I.pdb r_model-331_I.pdb r_model-417_I.pdb r_model-614_I.pdb r_model-764_I.pdb r_model-922_I.pdb 

cluster_28: 9 models:
r_model-1082_I.pdb r_model-158_I.pdb r_model-279_I.pdb r_model-369_I.pdb r_model-377_I.pdb r_model-414_I.pdb r_model-685_I.pdb r_model-793_I.pdb r_model-935_I.pdb 

cluster_29: 8 models:
r_model-1069_I.pdb r_model-1071_I.pdb r_model-134_I.pdb r_model-223_I.pdb r_model-264_I.pdb r_model-444_I.pdb r_model-495_I.pdb r_model-835_I.pdb 

cluster_30: 8 models:
r_model-10_I.pdb r_model-203_I.pdb r_model-234_I.pdb r_model-519_I.pdb r_model-51_I.pdb r_model-617_I.pdb r_model-841_I.pdb r_model-882_I.pdb 

cluster_31: 8 models:
r_model-1065_I.pdb r_model-1100_I.pdb r_model-114_I.pdb r_model-142_I.pdb r_model-23_I.pdb r_model-578_I.pdb r_model-632_I.pdb r_model-853_I.pdb 

cluster_32: 7 models:
r_model-1101_R.pdb r_model-1151_R.pdb r_model-245_R.pdb r_model-292_R.pdb r_model-703_R.pdb r_model-85_R.pdb r_model-915_R.pdb 

cluster_33: 7 models:
r_model-1033_I.pdb r_model-1038_I.pdb r_model-382_I.pdb r_model-567_I.pdb r_model-77_I.pdb r_model-850_I.pdb r_model-929_I.pdb 

cluster_34: 6 models:
r_model-14_I.pdb r_model-228_I.pdb r_model-347_I.pdb r_model-46_I.pdb r_model-665_I.pdb r_model-894_I.pdb 

cluster_35: 6 models:
r_model-154_I.pdb r_model-252_I.pdb r_model-530_I.pdb r_model-644_I.pdb r_model-755_I.pdb r_model-815_I.pdb 

cluster_36: 5 models:
r_model-1195_A.pdb r_model-266_A.pdb r_model-36_A.pdb r_model-829_A.pdb r_model-947_R.pdb 

cluster_37: 5 models:
r_model-175_I.pdb r_model-248_I.pdb r_model-384_I.pdb r_model-876_I.pdb r_model-969_I.pdb 

cluster_38: 5 models:
r_model-426_R.pdb r_model-730_R.pdb r_model-792_R.pdb r_model-805_R.pdb r_model-896_R.pdb 

cluster_39: 5 models:
r_model-246_I.pdb r_model-355_I.pdb r_model-424_I.pdb r_model-687_I.pdb r_model-936_I.pdb 

cluster_40: 5 models:
r_model-1026_I.pdb r_model-1041_I.pdb r_model-1061_I.pdb r_model-250_I.pdb r_model-587_I.pdb 

cluster_41: 5 models:
r_model-332_I.pdb r_model-398_I.pdb r_model-416_I.pdb r_model-659_I.pdb r_model-791_I.pdb 

cluster_42: 5 models:
r_model-191_I.pdb r_model-226_I.pdb r_model-544_I.pdb r_model-560_I.pdb r_model-581_I.pdb 

cluster_43: 5 models:
r_model-1045_I.pdb r_model-379_I.pdb r_model-405_A.pdb r_model-432_I.pdb r_model-886_I.pdb 

cluster_44: 5 models:
r_model-1183_I.pdb r_model-371_I.pdb r_model-433_I.pdb r_model-569_I.pdb r_model-890_I.pdb 

cluster_45: 5 models:
r_model-227_I.pdb r_model-420_I.pdb r_model-484_I.pdb r_model-550_I.pdb r_model-992_I.pdb 

cluster_46: 5 models:
r_model-1024_I.pdb r_model-1073_I.pdb r_model-1185_I.pdb r_model-501_I.pdb r_model-588_I.pdb 

cluster_47: 4 models:
r_model-1054_I.pdb r_model-466_A.pdb r_model-555_A.pdb r_model-923_A.pdb 

cluster_48: 4 models:
r_model-619_I.pdb r_model-744_I.pdb r_model-866_I.pdb r_model-895_I.pdb 

cluster_49: 4 models:
r_model-1099_I.pdb r_model-1154_I.pdb r_model-122_I.pdb r_model-911_I.pdb 

cluster_50: 4 models:
r_model-174_I.pdb r_model-577_I.pdb r_model-91_I.pdb r_model-9_I.pdb 

cluster_51: 4 models:
r_model-138_I.pdb r_model-303_I.pdb r_model-403_I.pdb r_model-836_I.pdb 

cluster_52: 4 models:
r_model-1084_I.pdb r_model-515_I.pdb r_model-638_I.pdb r_model-767_I.pdb 

cluster_53: 4 models:
r_model-1006_I.pdb r_model-1109_I.pdb r_model-597_I.pdb r_model-599_I.pdb 

cluster_54: 4 models:
r_model-1062_I.pdb r_model-1181_I.pdb r_model-504_I.pdb r_model-721_I.pdb 

cluster_55: 4 models:
r_model-1128_I.pdb r_model-428_I.pdb r_model-531_I.pdb r_model-784_I.pdb 

cluster_56: 4 models:
r_model-1104_I.pdb r_model-133_I.pdb r_model-255_I.pdb r_model-666_I.pdb 

cluster_57: 3 models:
r_model-1043_I.pdb r_model-591_I.pdb r_model-709_I.pdb 

cluster_58: 3 models:
r_model-568_A.pdb r_model-681_A.pdb r_model-900_R.pdb 

cluster_59: 3 models:
r_model-111_I.pdb r_model-213_I.pdb r_model-477_I.pdb 

cluster_60: 3 models:
r_model-106_I.pdb r_model-582_I.pdb r_model-906_I.pdb 

cluster_61: 3 models:
r_model-130_I.pdb r_model-208_I.pdb r_model-670_I.pdb 

cluster_62: 3 models:
r_model-194_I.pdb r_model-556_I.pdb r_model-58_I.pdb 

cluster_63: 3 models:
r_model-1092_R.pdb r_model-828_I.pdb r_model-862_R.pdb 

cluster_64: 3 models:
r_model-206_I.pdb r_model-464_I.pdb r_model-913_I.pdb 

cluster_65: 3 models:
r_model-1066_I.pdb r_model-486_I.pdb r_model-732_I.pdb 

cluster_66: 3 models:
r_model-139_I.pdb r_model-271_A.pdb r_model-364_A.pdb 

cluster_67: 3 models:
r_model-458_I.pdb r_model-609_I.pdb r_model-682_I.pdb 

cluster_68: 3 models:
r_model-621_I.pdb r_model-720_I.pdb r_model-752_I.pdb 

cluster_69: 3 models:
r_model-113_I.pdb r_model-150_I.pdb r_model-408_I.pdb 

cluster_70: 3 models:
r_model-124_I.pdb r_model-214_I.pdb r_model-79_I.pdb 

cluster_71: 3 models:
r_model-103_I.pdb r_model-183_I.pdb r_model-679_I.pdb 

cluster_72: 3 models:
r_model-156_I.pdb r_model-570_I.pdb r_model-589_I.pdb 

cluster_73: 3 models:
r_model-119_I.pdb r_model-141_I.pdb r_model-740_I.pdb 

cluster_74: 3 models:
r_model-269_I.pdb r_model-59_I.pdb r_model-946_I.pdb 

cluster_75: 2 models:
r_model-201_A.pdb r_model-43_A.pdb 

cluster_76: 2 models:
r_model-1124_R.pdb r_model-57_A.pdb 

cluster_77: 2 models:
r_model-1075_I.pdb r_model-580_R.pdb 

cluster_78: 2 models:
r_model-244_I.pdb r_model-641_I.pdb 

cluster_79: 2 models:
r_model-837_I.pdb r_model-943_I.pdb 

cluster_80: 2 models:
r_model-689_I.pdb r_model-904_I.pdb 

cluster_81: 2 models:
r_model-615_I.pdb r_model-626_I.pdb 

cluster_82: 2 models:
r_model-151_I.pdb r_model-381_I.pdb 

cluster_83: 2 models:
r_model-442_I.pdb r_model-821_I.pdb 

cluster_84: 2 models:
r_model-616_R.pdb r_model-724_I.pdb 

cluster_85: 2 models:
r_model-321_I.pdb r_model-743_I.pdb 

cluster_86: 2 models:
r_model-344_I.pdb r_model-563_I.pdb 

cluster_87: 2 models:
r_model-522_I.pdb r_model-549_A.pdb 

cluster_88: 2 models:
r_model-612_I.pdb r_model-907_I.pdb 

cluster_89: 2 models:
r_model-272_I.pdb r_model-875_I.pdb 

cluster_90: 2 models:
r_model-702_I.pdb r_model-772_I.pdb 

cluster_91: 2 models:
r_model-1188_I.pdb r_model-454_I.pdb 

cluster_92: 2 models:
r_model-1072_I.pdb r_model-574_I.pdb 

cluster_93: 2 models:
r_model-131_I.pdb r_model-265_I.pdb 

cluster_94: 2 models:
r_model-115_I.pdb r_model-998_I.pdb 

cluster_95: 2 models:
r_model-259_I.pdb r_model-460_I.pdb 

cluster_96: 2 models:
r_model-1046_I.pdb r_model-1056_I.pdb 

cluster_97: 2 models:
r_model-1011_I.pdb r_model-224_I.pdb 

cluster_98: 2 models:
r_model-1129_I.pdb r_model-18_I.pdb 

cluster_99: 2 models:
r_model-427_I.pdb r_model-96_I.pdb 

cluster_100: 2 models:
r_model-354_I.pdb r_model-356_I.pdb 

cluster_101: 2 models:
r_model-38_I.pdb r_model-762_I.pdb 

cluster_102: 2 models:
r_model-34_I.pdb r_model-656_I.pdb 

cluster_103: 2 models:
r_model-350_I.pdb r_model-94_I.pdb 

cluster_104: 2 models:
r_model-711_I.pdb r_model-731_I.pdb 

cluster_105: 2 models:
r_model-690_I.pdb r_model-903_I.pdb 

cluster_106: 2 models:
r_model-925_I.pdb r_model-953_I.pdb 

cluster_107: 2 models:
r_model-102_I.pdb r_model-301_I.pdb 

cluster_108: 2 models:
r_model-205_I.pdb r_model-511_I.pdb 

cluster_109: 2 models:
r_model-1059_I.pdb r_model-1197_I.pdb 

cluster_110: 2 models:
r_model-425_I.pdb r_model-748_I.pdb 

cluster_111: 2 models:
r_model-645_I.pdb r_model-672_I.pdb 

cluster_112: 2 models:
r_model-1196_I.pdb r_model-287_I.pdb 

cluster_113: 2 models:
r_model-600_I.pdb r_model-863_I.pdb 

cluster_114: 2 models:
r_model-1015_I.pdb r_model-628_I.pdb 

cluster_115: 2 models:
r_model-1035_I.pdb r_model-280_I.pdb 

cluster_116: 2 models:
r_model-393_I.pdb r_model-68_I.pdb 

cluster_117: 2 models:
r_model-313_I.pdb r_model-905_I.pdb 

cluster_118: 2 models:
r_model-1153_I.pdb r_model-367_I.pdb 

cluster_119: 2 models:
r_model-306_I.pdb r_model-796_I.pdb 

cluster_120: 2 models:
r_model-422_I.pdb r_model-941_I.pdb 

cluster_121: 2 models:
r_model-959_I.pdb r_model-979_I.pdb 

cluster_122: 2 models:
r_model-1044_I.pdb r_model-520_I.pdb 

cluster_123: 2 models:
r_model-343_I.pdb r_model-546_I.pdb 

cluster_124: 2 models:
r_model-1173_I.pdb r_model-610_I.pdb 

cluster_125: 2 models:
r_model-1146_I.pdb r_model-16_I.pdb 

cluster_126: 2 models:
r_model-1111_I.pdb r_model-754_I.pdb 

cluster_127: 1 models:
r_model-320_R.pdb 

cluster_128: 1 models:
r_model-700_R.pdb 

cluster_129: 1 models:
r_model-516_A.pdb 

cluster_130: 1 models:
r_model-277_R.pdb 

cluster_131: 1 models:
r_model-851_I.pdb 

cluster_132: 1 models:
r_model-1070_I.pdb 

cluster_133: 1 models:
r_model-366_I.pdb 

cluster_134: 1 models:
r_model-883_I.pdb 

cluster_135: 1 models:
r_model-510_I.pdb 

cluster_136: 1 models:
r_model-463_R.pdb 

cluster_137: 1 models:
r_model-315_I.pdb 

cluster_138: 1 models:
r_model-1002_I.pdb 

cluster_139: 1 models:
r_model-940_I.pdb 

cluster_140: 1 models:
r_model-1027_I.pdb 

cluster_141: 1 models:
r_model-53_I.pdb 

cluster_142: 1 models:
r_model-291_I.pdb 

cluster_143: 1 models:
r_model-372_I.pdb 

cluster_144: 1 models:
r_model-1165_I.pdb 

cluster_145: 1 models:
r_model-771_I.pdb 

cluster_146: 1 models:
r_model-594_I.pdb 

cluster_147: 1 models:
r_model-387_I.pdb 

cluster_148: 1 models:
r_model-799_I.pdb 

cluster_149: 1 models:
r_model-5_I.pdb 

cluster_150: 1 models:
r_model-849_I.pdb 

cluster_151: 1 models:
r_model-735_I.pdb 

cluster_152: 1 models:
r_model-897_I.pdb 

cluster_153: 1 models:
r_model-97_I.pdb 

cluster_154: 1 models:
r_model-1190_I.pdb 

cluster_155: 1 models:
r_model-202_I.pdb 

cluster_156: 1 models:
r_model-1184_I.pdb 

cluster_157: 1 models:
r_model-603_I.pdb 

cluster_158: 1 models:
r_model-686_R.pdb 

cluster_159: 1 models:
r_model-639_I.pdb 

cluster_160: 1 models:
r_model-655_I.pdb 

cluster_161: 1 models:
r_model-11_I.pdb 

cluster_162: 1 models:
r_model-606_R.pdb 

cluster_163: 1 models:
r_model-385_I.pdb 

cluster_164: 1 models:
r_model-965_I.pdb 

cluster_165: 1 models:
r_model-658_I.pdb 

cluster_166: 1 models:
r_model-814_I.pdb 

cluster_167: 1 models:
r_model-1003_I.pdb 

cluster_168: 1 models:
r_model-160_I.pdb 

cluster_169: 1 models:
r_model-643_I.pdb 

cluster_170: 1 models:
r_model-664_I.pdb 

cluster_171: 1 models:
r_model-507_I.pdb 

cluster_172: 1 models:
r_model-539_I.pdb 

cluster_173: 1 models:
r_model-197_I.pdb 

cluster_174: 1 models:
r_model-378_I.pdb 

cluster_175: 1 models:
r_model-525_I.pdb 

cluster_176: 1 models:
r_model-1194_I.pdb 

cluster_177: 1 models:
r_model-810_I.pdb 

cluster_178: 1 models:
r_model-1172_I.pdb 

cluster_179: 1 models:
r_model-802_I.pdb 

cluster_180: 1 models:
r_model-1132_I.pdb 

cluster_181: 1 models:
r_model-309_I.pdb 

cluster_182: 1 models:
r_model-1019_I.pdb 

cluster_183: 1 models:
r_model-376_I.pdb 

cluster_184: 1 models:
r_model-661_I.pdb 

cluster_185: 1 models:
r_model-808_I.pdb 

cluster_186: 1 models:
r_model-533_I.pdb 

cluster_187: 1 models:
r_model-885_I.pdb 

cluster_188: 1 models:
r_model-137_I.pdb 

cluster_189: 1 models:
r_model-524_I.pdb 

cluster_190: 1 models:
r_model-6_I.pdb 

cluster_191: 1 models:
r_model-910_I.pdb 

cluster_192: 1 models:
r_model-243_I.pdb 

cluster_193: 1 models:
r_model-1177_I.pdb 

cluster_194: 1 models:
r_model-505_I.pdb 

cluster_195: 1 models:
r_model-696_I.pdb 

cluster_196: 1 models:
r_model-200_I.pdb 

cluster_197: 1 models:
r_model-545_I.pdb 

cluster_198: 1 models:
r_model-680_I.pdb 

cluster_199: 1 models:
r_model-217_I.pdb 

cluster_200: 1 models:
r_model-1138_I.pdb 

cluster_201: 1 models:
r_model-962_I.pdb 

cluster_202: 1 models:
r_model-1040_I.pdb 

cluster_203: 1 models:
r_model-766_I.pdb 

cluster_204: 1 models:
r_model-819_I.pdb 

cluster_205: 1 models:
r_model-335_I.pdb 

cluster_206: 1 models:
r_model-1180_I.pdb 

cluster_207: 1 models:
r_model-71_I.pdb 

cluster_208: 1 models:
r_model-180_I.pdb 

cluster_209: 1 models:
r_model-1080_I.pdb 

cluster_210: 1 models:
r_model-840_I.pdb 

cluster_211: 1 models:
r_model-747_I.pdb 

cluster_212: 1 models:
r_model-919_I.pdb 

cluster_213: 1 models:
r_model-1163_I.pdb 

cluster_214: 1 models:
r_model-1176_I.pdb 

cluster_215: 1 models:
r_model-404_I.pdb 

cluster_216: 1 models:
r_model-476_I.pdb 

cluster_217: 1 models:
r_model-1042_I.pdb 

cluster_218: 1 models:
r_model-660_I.pdb 

cluster_219: 1 models:
r_model-1118_I.pdb 

cluster_220: 1 models:
r_model-967_I.pdb 

cluster_221: 1 models:
r_model-780_I.pdb 

cluster_222: 1 models:
r_model-823_I.pdb 

cluster_223: 1 models:
r_model-932_I.pdb 

cluster_224: 1 models:
r_model-647_I.pdb 

cluster_225: 1 models:
r_model-527_I.pdb 

cluster_226: 1 models:
r_model-81_I.pdb 

cluster_227: 1 models:
r_model-310_I.pdb 

cluster_228: 1 models:
r_model-722_I.pdb 

cluster_229: 1 models:
r_model-986_I.pdb 

cluster_230: 1 models:
r_model-613_I.pdb 

cluster_231: 1 models:
r_model-1145_I.pdb 

cluster_232: 1 models:
r_model-704_I.pdb 

cluster_233: 1 models:
r_model-842_I.pdb 

cluster_234: 1 models:
r_model-624_I.pdb 

cluster_235: 1 models:
r_model-178_I.pdb 

cluster_236: 1 models:
r_model-996_I.pdb 

cluster_237: 1 models:
r_model-733_I.pdb 

cluster_238: 1 models:
r_model-7_R.pdb 
