# Supplementary material for: Introducing a Clustering Step in a Consensus Approach for the Scoring of Protein-Protein Docking Models
Source: PLoS One. 2016 Nov 15;11(11):e0166460. doi: 10.1371/journal.pone.0166460 (PMC5112798; doi:10.1371/journal.pone.0166460)
Supplement: S1 Data — (TGZ) [file pone.0166460.s001.tgz › Oliva-Repository-PlosOne/ClustCONSRANK/T41_maxclust_5-top10.out]

==> cluster0/Zscore.txt <==
r_model-547_I.pdb                              0.80070          1.75025

==> cluster1/Zscore.txt <==
r_model-1186_I.pdb                             0.88363          1.84641

==> cluster2/Zscore.txt <==
r_model-526_M.pdb                              0.84226          1.91995

==> cluster3/Zscore.txt <==
r_model-508_I.pdb                              0.13900          2.03452

==> cluster4/Zscore.txt <==
r_model-575_M.pdb                              0.85455          1.52102

==> cluster5/Zscore.txt <==
r_model-149_A.pdb                              0.86384          1.55232

==> cluster6/Zscore.txt <==
r_model-585_A.pdb                              0.73827          1.58425

==> cluster7/Zscore.txt <==
r_model-346_A.pdb                              0.77695          1.71799

==> cluster8/Zscore.txt <==
r_model-63_I.pdb                               0.90684          1.67641

==> cluster9/Zscore.txt <==
r_model-48_I.pdb                               0.86232          1.27621
