# Supplementary material for: Introducing a Clustering Step in a Consensus Approach for the Scoring of Protein-Protein Docking Models
Source: PLoS One. 2016 Nov 15;11(11):e0166460. doi: 10.1371/journal.pone.0166460 (PMC5112798; doi:10.1371/journal.pone.0166460)
Supplement: S1 Data — (TGZ) [file pone.0166460.s001.tgz › Oliva-Repository-PlosOne/ClustCONSRANK/T41_maxclust_10-top10.out]

==> cluster0/Zscore.txt <==
r_model-718_A.pdb                              0.79136          1.89473

==> cluster1/Zscore.txt <==
r_model-578_I.pdb                              0.08507          2.39392

==> cluster2/Zscore.txt <==
r_model-547_I.pdb                              0.78578          1.21520

==> cluster3/Zscore.txt <==
r_model-542_M.pdb                              0.67312          2.21960

==> cluster4/Zscore.txt <==
r_model-1186_I.pdb                             0.87666          1.48883

==> cluster5/Zscore.txt <==
r_model-45_A.pdb                               0.68830          1.78946

==> cluster6/Zscore.txt <==
r_model-650_I.pdb                              0.77167          1.38907

==> cluster7/Zscore.txt <==
r_model-63_I.pdb                               0.89136          1.30603

==> cluster8/Zscore.txt <==
r_model-48_I.pdb                               0.77072          0.77339

==> cluster9/Zscore.txt <==
r_model-171_I.pdb                              0.66346          1.53739
