# Supplementary material for: Introducing a Clustering Step in a Consensus Approach for the Scoring of Protein-Protein Docking Models
Source: PLoS One. 2016 Nov 15;11(11):e0166460. doi: 10.1371/journal.pone.0166460 (PMC5112798; doi:10.1371/journal.pone.0166460)
Supplement: S1 Data — (TGZ) [file pone.0166460.s001.tgz › Oliva-Repository-PlosOne/ClustCONSRANK/T46_maxclust_5-top10.out]

==> cluster0/Zscore.txt <==
r_model-315_I.pdb                              0.04124          4.42271

==> cluster1/Zscore.txt <==
r_model-876_I.pdb                              0.52312          1.22339

==> cluster2/Zscore.txt <==
r_model-1655_I.pdb                             0.86505          1.63618

==> cluster3/Zscore.txt <==
r_model-543_I.pdb                              0.30952          1.35360

==> cluster4/Zscore.txt <==
r_model-960_I.pdb                              0.79963          2.02706

==> cluster5/Zscore.txt <==
r_model-1392_R.pdb                             0.60208          1.74871

==> cluster6/Zscore.txt <==
r_model-1224_I.pdb                             0.18356          2.16462

==> cluster7/Zscore.txt <==
r_model-1106_R.pdb                             0.60227          2.06466

==> cluster8/Zscore.txt <==
r_model-345_I.pdb                              0.74395          1.65136

==> cluster9/Zscore.txt <==
r_model-1183_I.pdb                             0.69146          1.48164
