# Supplementary material for: Introducing a Clustering Step in a Consensus Approach for the Scoring of Protein-Protein Docking Models
Source: PLoS One. 2016 Nov 15;11(11):e0166460. doi: 10.1371/journal.pone.0166460 (PMC5112798; doi:10.1371/journal.pone.0166460)
Supplement: S1 Data — (TGZ) [file pone.0166460.s001.tgz › Oliva-Repository-PlosOne/ClustCONSRANK/T46_maxclust_10-top10.out]

==> cluster0/Zscore.txt <==
r_model-1498_I.pdb                             0.07117          3.53132

==> cluster1/Zscore.txt <==
r_model-1655_I.pdb                             0.85918          1.44580

==> cluster2/Zscore.txt <==
r_model-960_I.pdb                              0.56303          1.15522

==> cluster3/Zscore.txt <==
r_model-1392_R.pdb                             0.59274          1.61015

==> cluster4/Zscore.txt <==
r_model-418_I.pdb                              0.25352          1.59165

==> cluster5/Zscore.txt <==
r_model-1183_I.pdb                             0.55591          1.23334

==> cluster6/Zscore.txt <==
r_model-1390_I.pdb                             0.49786          1.86686

==> cluster7/Zscore.txt <==
r_model-695_I.pdb                              0.55106          1.15747

==> cluster8/Zscore.txt <==
r_model-345_I.pdb                              0.68166          1.25626

==> cluster9/Zscore.txt <==
r_model-1042_I.pdb                             0.21159          1.42790
