# Supplementary material for: Introducing a Clustering Step in a Consensus Approach for the Scoring of Protein-Protein Docking Models
Source: PLoS One. 2016 Nov 15;11(11):e0166460. doi: 10.1371/journal.pone.0166460 (PMC5112798; doi:10.1371/journal.pone.0166460)
Supplement: S1 Data — (TGZ) [file pone.0166460.s001.tgz › Oliva-Repository-PlosOne/ClustCONSRANK/T47_complete_maxclust_200.txt]

T47_complete_maxclust_200: 199 clusters

cluster_0: 193 models:
r_model-1000_M.pdb r_model-1004_M.pdb r_model-100_H.pdb r_model-1011_M.pdb r_model-1013_H.pdb r_model-1026_M.pdb r_model-1027_M.pdb r_model-1041_H.pdb r_model-1044_M.pdb r_model-1045_H.pdb r_model-104_M.pdb r_model-1050_M.pdb r_model-10_H.pdb r_model-118_H.pdb r_model-119_M.pdb r_model-11_H.pdb r_model-134_M.pdb r_model-138_H.pdb r_model-147_M.pdb r_model-148_H.pdb r_model-14_H.pdb r_model-153_M.pdb r_model-159_H.pdb r_model-171_M.pdb r_model-181_H.pdb r_model-183_M.pdb r_model-188_H.pdb r_model-20_H.pdb r_model-213_H.pdb r_model-220_M.pdb r_model-231_H.pdb r_model-236_H.pdb r_model-242_M.pdb r_model-243_H.pdb r_model-247_H.pdb r_model-268_H.pdb r_model-286_H.pdb r_model-299_H.pdb r_model-302_H.pdb r_model-303_H.pdb r_model-304_M.pdb r_model-309_M.pdb r_model-320_H.pdb r_model-336_H.pdb r_model-339_H.pdb r_model-345_H.pdb r_model-351_H.pdb r_model-361_M.pdb r_model-363_M.pdb r_model-375_H.pdb r_model-376_H.pdb r_model-380_M.pdb r_model-383_H.pdb r_model-38_M.pdb r_model-390_M.pdb r_model-393_H.pdb r_model-398_H.pdb r_model-399_H.pdb r_model-403_M.pdb r_model-405_H.pdb r_model-407_H.pdb r_model-408_H.pdb r_model-409_H.pdb r_model-411_M.pdb r_model-414_H.pdb r_model-421_H.pdb r_model-428_M.pdb r_model-43_H.pdb r_model-441_H.pdb r_model-445_M.pdb r_model-449_H.pdb r_model-452_H.pdb r_model-453_H.pdb r_model-45_M.pdb r_model-463_M.pdb r_model-474_H.pdb r_model-476_M.pdb r_model-492_M.pdb r_model-494_M.pdb r_model-49_H.pdb r_model-4_H.pdb r_model-510_H.pdb r_model-514_H.pdb r_model-519_M.pdb r_model-523_H.pdb r_model-524_H.pdb r_model-526_H.pdb r_model-528_H.pdb r_model-531_H.pdb r_model-535_M.pdb r_model-537_M.pdb r_model-539_H.pdb r_model-53_M.pdb r_model-546_M.pdb r_model-553_H.pdb r_model-557_H.pdb r_model-560_M.pdb r_model-561_M.pdb r_model-567_H.pdb r_model-571_M.pdb r_model-573_H.pdb r_model-578_H.pdb r_model-585_H.pdb r_model-590_H.pdb r_model-597_M.pdb r_model-599_H.pdb r_model-611_M.pdb r_model-613_M.pdb r_model-616_M.pdb r_model-617_H.pdb r_model-626_M.pdb r_model-643_M.pdb r_model-645_H.pdb r_model-654_M.pdb r_model-657_H.pdb r_model-667_M.pdb r_model-668_H.pdb r_model-66_H.pdb r_model-675_H.pdb r_model-676_M.pdb r_model-679_M.pdb r_model-685_H.pdb r_model-688_M.pdb r_model-689_H.pdb r_model-68_H.pdb r_model-693_M.pdb r_model-694_H.pdb r_model-6_M.pdb r_model-703_H.pdb r_model-709_M.pdb r_model-718_M.pdb r_model-726_M.pdb r_model-72_H.pdb r_model-734_H.pdb r_model-738_M.pdb r_model-744_M.pdb r_model-748_H.pdb r_model-751_M.pdb r_model-754_H.pdb r_model-757_H.pdb r_model-770_H.pdb r_model-771_H.pdb r_model-773_H.pdb r_model-774_H.pdb r_model-788_H.pdb r_model-798_H.pdb r_model-799_H.pdb r_model-804_M.pdb r_model-813_H.pdb r_model-815_M.pdb r_model-828_M.pdb r_model-82_M.pdb r_model-831_M.pdb r_model-836_H.pdb r_model-838_M.pdb r_model-844_H.pdb r_model-845_H.pdb r_model-848_H.pdb r_model-84_H.pdb r_model-863_H.pdb r_model-866_M.pdb r_model-874_H.pdb r_model-875_H.pdb r_model-879_M.pdb r_model-882_H.pdb r_model-884_H.pdb r_model-897_H.pdb r_model-89_H.pdb r_model-900_H.pdb r_model-902_M.pdb r_model-903_H.pdb r_model-904_H.pdb r_model-907_H.pdb r_model-914_H.pdb r_model-918_H.pdb r_model-923_H.pdb r_model-924_H.pdb r_model-931_H.pdb r_model-940_M.pdb r_model-950_H.pdb r_model-952_H.pdb r_model-955_H.pdb r_model-963_M.pdb r_model-964_H.pdb r_model-965_H.pdb r_model-968_H.pdb r_model-978_H.pdb r_model-980_M.pdb r_model-981_M.pdb r_model-984_H.pdb r_model-986_H.pdb r_model-992_H.pdb r_model-994_M.pdb 

cluster_1: 132 models:
r_model-1001_H.pdb r_model-1023_M.pdb r_model-102_H.pdb r_model-1037_M.pdb r_model-1047_H.pdb r_model-116_H.pdb r_model-129_H.pdb r_model-135_M.pdb r_model-136_H.pdb r_model-145_H.pdb r_model-150_H.pdb r_model-158_M.pdb r_model-160_H.pdb r_model-166_H.pdb r_model-182_M.pdb r_model-190_H.pdb r_model-191_M.pdb r_model-203_H.pdb r_model-209_H.pdb r_model-212_H.pdb r_model-214_M.pdb r_model-217_M.pdb r_model-226_H.pdb r_model-232_M.pdb r_model-23_H.pdb r_model-254_H.pdb r_model-274_M.pdb r_model-275_H.pdb r_model-276_H.pdb r_model-27_H.pdb r_model-283_H.pdb r_model-287_M.pdb r_model-290_H.pdb r_model-29_H.pdb r_model-301_M.pdb r_model-314_M.pdb r_model-322_M.pdb r_model-329_M.pdb r_model-340_H.pdb r_model-342_H.pdb r_model-355_M.pdb r_model-370_M.pdb r_model-386_H.pdb r_model-388_M.pdb r_model-402_H.pdb r_model-404_M.pdb r_model-40_H.pdb r_model-410_H.pdb r_model-416_M.pdb r_model-430_H.pdb r_model-440_H.pdb r_model-442_H.pdb r_model-459_H.pdb r_model-475_H.pdb r_model-484_H.pdb r_model-488_H.pdb r_model-497_M.pdb r_model-502_M.pdb r_model-508_H.pdb r_model-511_M.pdb r_model-518_H.pdb r_model-51_M.pdb r_model-520_M.pdb r_model-522_M.pdb r_model-548_H.pdb r_model-555_H.pdb r_model-574_H.pdb r_model-579_H.pdb r_model-581_H.pdb r_model-582_H.pdb r_model-594_H.pdb r_model-5_M.pdb r_model-61_H.pdb r_model-627_H.pdb r_model-636_M.pdb r_model-637_H.pdb r_model-63_H.pdb r_model-644_M.pdb r_model-647_H.pdb r_model-658_M.pdb r_model-65_H.pdb r_model-660_H.pdb r_model-671_H.pdb r_model-673_M.pdb r_model-690_H.pdb r_model-695_M.pdb r_model-696_H.pdb r_model-69_H.pdb r_model-716_M.pdb r_model-728_H.pdb r_model-730_H.pdb r_model-736_H.pdb r_model-739_M.pdb r_model-75_H.pdb r_model-769_H.pdb r_model-76_H.pdb r_model-776_M.pdb r_model-779_M.pdb r_model-785_H.pdb r_model-790_M.pdb r_model-791_H.pdb r_model-793_H.pdb r_model-805_H.pdb r_model-807_H.pdb r_model-808_H.pdb r_model-812_H.pdb r_model-818_H.pdb r_model-840_H.pdb r_model-850_M.pdb r_model-861_H.pdb r_model-865_H.pdb r_model-870_M.pdb r_model-873_M.pdb r_model-877_H.pdb r_model-878_H.pdb r_model-881_M.pdb r_model-883_H.pdb r_model-888_M.pdb r_model-910_H.pdb r_model-912_H.pdb r_model-916_M.pdb r_model-91_H.pdb r_model-921_H.pdb r_model-936_M.pdb r_model-941_M.pdb r_model-943_H.pdb r_model-949_M.pdb r_model-957_M.pdb r_model-967_M.pdb r_model-974_H.pdb r_model-97_H.pdb r_model-985_H.pdb 

cluster_2: 121 models:
r_model-1002_M.pdb r_model-1009_M.pdb r_model-1017_H.pdb r_model-1036_M.pdb r_model-1042_M.pdb r_model-107_M.pdb r_model-114_M.pdb r_model-115_M.pdb r_model-125_M.pdb r_model-128_M.pdb r_model-132_H.pdb r_model-15_M.pdb r_model-169_M.pdb r_model-185_M.pdb r_model-186_H.pdb r_model-18_M.pdb r_model-202_M.pdb r_model-210_H.pdb r_model-211_M.pdb r_model-215_M.pdb r_model-228_M.pdb r_model-229_M.pdb r_model-233_M.pdb r_model-234_M.pdb r_model-239_M.pdb r_model-241_M.pdb r_model-244_H.pdb r_model-259_M.pdb r_model-260_M.pdb r_model-261_M.pdb r_model-26_A.pdb r_model-272_M.pdb r_model-295_M.pdb r_model-305_H.pdb r_model-308_A.pdb r_model-326_M.pdb r_model-333_M.pdb r_model-350_M.pdb r_model-354_M.pdb r_model-357_M.pdb r_model-358_M.pdb r_model-362_H.pdb r_model-369_M.pdb r_model-389_M.pdb r_model-406_M.pdb r_model-413_M.pdb r_model-424_H.pdb r_model-433_M.pdb r_model-447_M.pdb r_model-450_M.pdb r_model-454_M.pdb r_model-456_M.pdb r_model-461_M.pdb r_model-466_M.pdb r_model-478_M.pdb r_model-480_M.pdb r_model-486_M.pdb r_model-495_M.pdb r_model-496_M.pdb r_model-503_M.pdb r_model-512_M.pdb r_model-517_H.pdb r_model-549_M.pdb r_model-563_M.pdb r_model-568_M.pdb r_model-56_M.pdb r_model-576_M.pdb r_model-57_M.pdb r_model-601_M.pdb r_model-603_M.pdb r_model-604_M.pdb r_model-608_M.pdb r_model-621_M.pdb r_model-623_A.pdb r_model-632_M.pdb r_model-638_M.pdb r_model-639_M.pdb r_model-651_M.pdb r_model-669_H.pdb r_model-672_M.pdb r_model-674_M.pdb r_model-678_H.pdb r_model-698_M.pdb r_model-710_M.pdb r_model-714_M.pdb r_model-719_H.pdb r_model-735_M.pdb r_model-750_H.pdb r_model-752_H.pdb r_model-755_H.pdb r_model-761_M.pdb r_model-780_M.pdb r_model-783_M.pdb r_model-79_A.pdb r_model-7_M.pdb r_model-811_M.pdb r_model-816_M.pdb r_model-832_M.pdb r_model-834_H.pdb r_model-839_M.pdb r_model-83_M.pdb r_model-842_M.pdb r_model-851_H.pdb r_model-856_M.pdb r_model-860_H.pdb r_model-864_M.pdb r_model-867_M.pdb r_model-895_M.pdb r_model-898_M.pdb r_model-899_H.pdb r_model-901_H.pdb r_model-908_M.pdb r_model-953_M.pdb r_model-961_M.pdb r_model-969_H.pdb r_model-96_H.pdb r_model-971_M.pdb r_model-975_M.pdb r_model-976_M.pdb r_model-991_M.pdb r_model-999_M.pdb 

cluster_3: 42 models:
r_model-101_H.pdb r_model-1020_M.pdb r_model-1029_M.pdb r_model-161_H.pdb r_model-180_M.pdb r_model-252_M.pdb r_model-317_M.pdb r_model-364_H.pdb r_model-378_M.pdb r_model-392_M.pdb r_model-41_M.pdb r_model-420_H.pdb r_model-426_M.pdb r_model-479_H.pdb r_model-485_M.pdb r_model-48_M.pdb r_model-532_M.pdb r_model-533_M.pdb r_model-562_H.pdb r_model-566_H.pdb r_model-570_H.pdb r_model-586_M.pdb r_model-600_M.pdb r_model-620_H.pdb r_model-629_H.pdb r_model-664_M.pdb r_model-666_H.pdb r_model-691_H.pdb r_model-702_M.pdb r_model-722_H.pdb r_model-723_M.pdb r_model-758_M.pdb r_model-814_H.pdb r_model-81_H.pdb r_model-841_M.pdb r_model-909_H.pdb r_model-928_H.pdb r_model-934_M.pdb r_model-938_H.pdb r_model-94_M.pdb r_model-954_H.pdb r_model-997_M.pdb 

cluster_4: 41 models:
r_model-1015_M.pdb r_model-112_H.pdb r_model-127_M.pdb r_model-152_M.pdb r_model-164_M.pdb r_model-172_M.pdb r_model-176_H.pdb r_model-194_M.pdb r_model-204_M.pdb r_model-237_H.pdb r_model-246_R.pdb r_model-296_M.pdb r_model-325_H.pdb r_model-338_H.pdb r_model-372_R.pdb r_model-396_M.pdb r_model-401_H.pdb r_model-455_H.pdb r_model-460_M.pdb r_model-464_M.pdb r_model-490_H.pdb r_model-500_H.pdb r_model-506_H.pdb r_model-540_H.pdb r_model-542_M.pdb r_model-575_M.pdb r_model-587_M.pdb r_model-592_M.pdb r_model-642_M.pdb r_model-663_M.pdb r_model-697_H.pdb r_model-705_M.pdb r_model-706_M.pdb r_model-792_H.pdb r_model-830_M.pdb r_model-871_M.pdb r_model-913_M.pdb r_model-977_H.pdb r_model-987_M.pdb r_model-98_M.pdb r_model-99_H.pdb 

cluster_5: 19 models:
r_model-1028_M.pdb r_model-1046_M.pdb r_model-126_H.pdb r_model-21_H.pdb r_model-235_M.pdb r_model-251_M.pdb r_model-25_M.pdb r_model-291_M.pdb r_model-444_M.pdb r_model-529_M.pdb r_model-52_M.pdb r_model-577_M.pdb r_model-622_H.pdb r_model-797_M.pdb r_model-803_M.pdb r_model-833_H.pdb r_model-86_H.pdb r_model-890_M.pdb r_model-917_M.pdb 

cluster_6: 15 models:
r_model-1038_I.pdb r_model-199_I.pdb r_model-206_I.pdb r_model-277_I.pdb r_model-321_I.pdb r_model-334_I.pdb r_model-343_I.pdb r_model-371_I.pdb r_model-385_I.pdb r_model-415_I.pdb r_model-47_I.pdb r_model-493_I.pdb r_model-641_I.pdb r_model-707_I.pdb r_model-858_I.pdb 

cluster_7: 15 models:
r_model-1049_I.pdb r_model-174_I.pdb r_model-192_I.pdb r_model-22_I.pdb r_model-255_I.pdb r_model-298_I.pdb r_model-429_I.pdb r_model-509_I.pdb r_model-593_I.pdb r_model-764_I.pdb r_model-849_I.pdb r_model-885_I.pdb r_model-919_I.pdb r_model-959_I.pdb r_model-990_I.pdb 

cluster_8: 14 models:
r_model-124_I.pdb r_model-178_I.pdb r_model-31_I.pdb r_model-400_I.pdb r_model-544_I.pdb r_model-559_I.pdb r_model-58_I.pdb r_model-708_I.pdb r_model-742_I.pdb r_model-749_I.pdb r_model-77_I.pdb r_model-825_I.pdb r_model-887_I.pdb r_model-960_I.pdb 

cluster_9: 13 models:
r_model-201_I.pdb r_model-208_I.pdb r_model-285_I.pdb r_model-319_I.pdb r_model-602_I.pdb r_model-640_I.pdb r_model-745_I.pdb r_model-827_I.pdb r_model-862_I.pdb r_model-876_I.pdb r_model-892_I.pdb r_model-90_I.pdb r_model-920_I.pdb 

cluster_10: 13 models:
r_model-177_M.pdb r_model-189_H.pdb r_model-249_H.pdb r_model-253_H.pdb r_model-324_H.pdb r_model-435_H.pdb r_model-614_H.pdb r_model-631_H.pdb r_model-766_H.pdb r_model-806_H.pdb r_model-823_H.pdb r_model-896_H.pdb r_model-942_H.pdb 

cluster_11: 10 models:
r_model-193_I.pdb r_model-24_I.pdb r_model-556_I.pdb r_model-612_I.pdb r_model-681_I.pdb r_model-687_I.pdb r_model-700_I.pdb r_model-73_I.pdb r_model-988_I.pdb r_model-993_I.pdb 

cluster_12: 9 models:
r_model-140_M.pdb r_model-258_M.pdb r_model-282_M.pdb r_model-328_M.pdb r_model-35_H.pdb r_model-431_A.pdb r_model-588_M.pdb r_model-661_M.pdb r_model-922_M.pdb 

cluster_13: 8 models:
r_model-1021_I.pdb r_model-218_I.pdb r_model-330_I.pdb r_model-422_I.pdb r_model-467_I.pdb r_model-55_I.pdb r_model-610_I.pdb r_model-859_I.pdb 

cluster_14: 8 models:
r_model-1039_I.pdb r_model-157_I.pdb r_model-168_I.pdb r_model-224_I.pdb r_model-591_I.pdb r_model-649_I.pdb r_model-67_I.pdb r_model-781_I.pdb 

cluster_15: 8 models:
r_model-245_M.pdb r_model-294_M.pdb r_model-365_A.pdb r_model-513_R.pdb r_model-543_A.pdb r_model-713_M.pdb r_model-721_M.pdb r_model-962_R.pdb 

cluster_16: 7 models:
r_model-1008_I.pdb r_model-175_I.pdb r_model-221_I.pdb r_model-248_I.pdb r_model-256_I.pdb r_model-759_I.pdb r_model-996_I.pdb 

cluster_17: 7 models:
r_model-1030_I.pdb r_model-16_I.pdb r_model-265_I.pdb r_model-279_I.pdb r_model-297_I.pdb r_model-554_I.pdb r_model-824_I.pdb 

cluster_18: 7 models:
r_model-1022_I.pdb r_model-1034_I.pdb r_model-1040_I.pdb r_model-198_I.pdb r_model-42_I.pdb r_model-765_I.pdb r_model-966_I.pdb 

cluster_19: 6 models:
r_model-1012_I.pdb r_model-205_I.pdb r_model-589_I.pdb r_model-71_I.pdb r_model-747_I.pdb r_model-789_I.pdb 

cluster_20: 6 models:
r_model-1_I.pdb r_model-222_I.pdb r_model-527_I.pdb r_model-731_I.pdb r_model-732_I.pdb r_model-800_I.pdb 

cluster_21: 6 models:
r_model-1003_M.pdb r_model-262_A.pdb r_model-264_A.pdb r_model-316_A.pdb r_model-391_M.pdb r_model-471_M.pdb 

cluster_22: 6 models:
r_model-120_R.pdb r_model-154_A.pdb r_model-165_R.pdb r_model-179_I.pdb r_model-87_I.pdb r_model-889_R.pdb 

cluster_23: 5 models:
r_model-173_I.pdb r_model-197_I.pdb r_model-505_I.pdb r_model-762_I.pdb r_model-846_I.pdb 

cluster_24: 5 models:
r_model-13_I.pdb r_model-423_I.pdb r_model-427_I.pdb r_model-469_I.pdb r_model-78_I.pdb 

cluster_25: 5 models:
r_model-1005_I.pdb r_model-12_I.pdb r_model-366_I.pdb r_model-677_I.pdb r_model-768_I.pdb 

cluster_26: 5 models:
r_model-267_I.pdb r_model-382_I.pdb r_model-699_I.pdb r_model-701_I.pdb r_model-737_I.pdb 

cluster_27: 5 models:
r_model-341_I.pdb r_model-46_I.pdb r_model-911_I.pdb r_model-93_I.pdb r_model-946_R.pdb 

cluster_28: 5 models:
r_model-1019_I.pdb r_model-323_I.pdb r_model-34_I.pdb r_model-85_I.pdb r_model-972_I.pdb 

cluster_29: 5 models:
r_model-227_M.pdb r_model-238_R.pdb r_model-289_M.pdb r_model-368_M.pdb r_model-472_M.pdb 

cluster_30: 5 models:
r_model-123_M.pdb r_model-142_M.pdb r_model-356_M.pdb r_model-607_M.pdb r_model-74_M.pdb 

cluster_31: 4 models:
r_model-596_I.pdb r_model-746_I.pdb r_model-753_I.pdb r_model-794_I.pdb 

cluster_32: 4 models:
r_model-106_I.pdb r_model-470_I.pdb r_model-483_I.pdb r_model-686_I.pdb 

cluster_33: 4 models:
r_model-111_I.pdb r_model-167_I.pdb r_model-894_I.pdb r_model-905_I.pdb 

cluster_34: 4 models:
r_model-1043_R.pdb r_model-280_R.pdb r_model-545_I.pdb r_model-982_I.pdb 

cluster_35: 4 models:
r_model-281_I.pdb r_model-335_I.pdb r_model-60_I.pdb r_model-784_I.pdb 

cluster_36: 4 models:
r_model-1035_I.pdb r_model-443_I.pdb r_model-457_I.pdb r_model-869_I.pdb 

cluster_37: 4 models:
r_model-434_I.pdb r_model-451_I.pdb r_model-54_I.pdb r_model-724_I.pdb 

cluster_38: 4 models:
r_model-473_I.pdb r_model-634_I.pdb r_model-648_I.pdb r_model-802_I.pdb 

cluster_39: 4 models:
r_model-117_I.pdb r_model-619_I.pdb r_model-646_I.pdb r_model-989_I.pdb 

cluster_40: 4 models:
r_model-300_I.pdb r_model-64_R.pdb r_model-712_I.pdb r_model-930_I.pdb 

cluster_41: 4 models:
r_model-1010_I.pdb r_model-196_I.pdb r_model-271_I.pdb r_model-88_I.pdb 

cluster_42: 4 models:
r_model-288_I.pdb r_model-436_I.pdb r_model-727_I.pdb r_model-837_I.pdb 

cluster_43: 4 models:
r_model-113_I.pdb r_model-650_I.pdb r_model-682_I.pdb r_model-973_I.pdb 

cluster_44: 3 models:
r_model-332_I.pdb r_model-558_I.pdb r_model-855_I.pdb 

cluster_45: 3 models:
r_model-310_R.pdb r_model-521_R.pdb r_model-628_R.pdb 

cluster_46: 3 models:
r_model-1031_R.pdb r_model-387_I.pdb r_model-760_I.pdb 

cluster_47: 3 models:
r_model-109_I.pdb r_model-418_I.pdb r_model-998_I.pdb 

cluster_48: 3 models:
r_model-379_I.pdb r_model-381_I.pdb r_model-655_I.pdb 

cluster_49: 3 models:
r_model-155_I.pdb r_model-854_I.pdb r_model-95_I.pdb 

cluster_50: 3 models:
r_model-337_I.pdb r_model-635_I.pdb r_model-656_I.pdb 

cluster_51: 3 models:
r_model-240_I.pdb r_model-704_I.pdb r_model-80_I.pdb 

cluster_52: 3 models:
r_model-360_A.pdb r_model-481_A.pdb r_model-504_A.pdb 

cluster_53: 3 models:
r_model-1048_I.pdb r_model-530_I.pdb r_model-933_I.pdb 

cluster_54: 3 models:
r_model-1024_R.pdb r_model-151_R.pdb r_model-547_I.pdb 

cluster_55: 3 models:
r_model-122_I.pdb r_model-580_I.pdb r_model-733_I.pdb 

cluster_56: 3 models:
r_model-230_I.pdb r_model-564_I.pdb r_model-572_I.pdb 

cluster_57: 3 models:
r_model-19_I.pdb r_model-44_I.pdb r_model-956_I.pdb 

cluster_58: 3 models:
r_model-1033_I.pdb r_model-507_I.pdb r_model-786_I.pdb 

cluster_59: 3 models:
r_model-17_I.pdb r_model-438_I.pdb r_model-927_I.pdb 

cluster_60: 3 models:
r_model-498_I.pdb r_model-551_I.pdb r_model-618_I.pdb 

cluster_61: 3 models:
r_model-331_I.pdb r_model-868_I.pdb r_model-926_I.pdb 

cluster_62: 3 models:
r_model-1018_I.pdb r_model-801_I.pdb r_model-951_I.pdb 

cluster_63: 3 models:
r_model-270_I.pdb r_model-318_I.pdb r_model-782_I.pdb 

cluster_64: 3 models:
r_model-273_I.pdb r_model-541_I.pdb r_model-729_I.pdb 

cluster_65: 3 models:
r_model-149_I.pdb r_model-615_I.pdb r_model-9_I.pdb 

cluster_66: 3 models:
r_model-131_I.pdb r_model-501_I.pdb r_model-886_I.pdb 

cluster_67: 3 models:
r_model-1000_I.pdb r_model-448_I.pdb r_model-715_I.pdb 

cluster_68: 3 models:
r_model-163_I.pdb r_model-315_I.pdb r_model-625_I.pdb 

cluster_69: 3 models:
r_model-1025_I.pdb r_model-306_I.pdb r_model-8_R.pdb 

cluster_70: 2 models:
r_model-110_I.pdb r_model-133_I.pdb 

cluster_71: 2 models:
r_model-437_I.pdb r_model-932_I.pdb 

cluster_72: 2 models:
r_model-200_R.pdb r_model-772_R.pdb 

cluster_73: 2 models:
r_model-353_R.pdb r_model-826_R.pdb 

cluster_74: 2 models:
r_model-162_I.pdb r_model-516_I.pdb 

cluster_75: 2 models:
r_model-137_R.pdb r_model-344_R.pdb 

cluster_76: 2 models:
r_model-880_R.pdb r_model-929_R.pdb 

cluster_77: 2 models:
r_model-141_I.pdb r_model-293_R.pdb 

cluster_78: 2 models:
r_model-292_I.pdb r_model-491_I.pdb 

cluster_79: 2 models:
r_model-33_I.pdb r_model-62_I.pdb 

cluster_80: 2 models:
r_model-263_I.pdb r_model-939_I.pdb 

cluster_81: 2 models:
r_model-565_I.pdb r_model-606_I.pdb 

cluster_82: 2 models:
r_model-313_I.pdb r_model-482_I.pdb 

cluster_83: 2 models:
r_model-187_I.pdb r_model-595_I.pdb 

cluster_84: 2 models:
r_model-219_I.pdb r_model-740_I.pdb 

cluster_85: 2 models:
r_model-223_A.pdb r_model-397_A.pdb 

cluster_86: 2 models:
r_model-3_I.pdb r_model-743_I.pdb 

cluster_87: 2 models:
r_model-810_I.pdb r_model-92_I.pdb 

cluster_88: 2 models:
r_model-312_I.pdb r_model-725_I.pdb 

cluster_89: 2 models:
r_model-1032_R.pdb r_model-944_R.pdb 

cluster_90: 2 models:
r_model-103_I.pdb r_model-652_I.pdb 

cluster_91: 2 models:
r_model-458_I.pdb r_model-821_I.pdb 

cluster_92: 2 models:
r_model-374_I.pdb r_model-958_I.pdb 

cluster_93: 2 models:
r_model-146_I.pdb r_model-468_I.pdb 

cluster_94: 2 models:
r_model-1007_I.pdb r_model-425_I.pdb 

cluster_95: 2 models:
r_model-216_I.pdb r_model-683_I.pdb 

cluster_96: 2 models:
r_model-346_I.pdb r_model-525_I.pdb 

cluster_97: 2 models:
r_model-852_I.pdb r_model-925_I.pdb 

cluster_98: 2 models:
r_model-552_I.pdb r_model-665_I.pdb 

cluster_99: 2 models:
r_model-550_I.pdb r_model-711_I.pdb 

cluster_100: 2 models:
r_model-59_I.pdb r_model-857_I.pdb 

cluster_101: 2 models:
r_model-670_R.pdb r_model-680_I.pdb 

cluster_102: 2 models:
r_model-30_A.pdb r_model-417_I.pdb 

cluster_103: 2 models:
r_model-1016_I.pdb r_model-348_I.pdb 

cluster_104: 2 models:
r_model-684_I.pdb r_model-935_I.pdb 

cluster_105: 2 models:
r_model-584_I.pdb r_model-915_I.pdb 

cluster_106: 2 models:
r_model-269_I.pdb r_model-377_I.pdb 

cluster_107: 2 models:
r_model-1006_I.pdb r_model-835_I.pdb 

cluster_108: 2 models:
r_model-105_I.pdb r_model-819_I.pdb 

cluster_109: 2 models:
r_model-207_R.pdb r_model-250_R.pdb 

cluster_110: 2 models:
r_model-462_I.pdb r_model-763_A.pdb 

cluster_111: 2 models:
r_model-307_I.pdb r_model-477_R.pdb 

cluster_112: 2 models:
r_model-108_A.pdb r_model-311_A.pdb 

cluster_113: 2 models:
r_model-439_R.pdb r_model-499_R.pdb 

cluster_114: 2 models:
r_model-633_R.pdb r_model-820_R.pdb 

cluster_115: 2 models:
r_model-367_R.pdb r_model-419_R.pdb 

cluster_116: 1 models:
r_model-534_I.pdb 

cluster_117: 1 models:
r_model-143_R.pdb 

cluster_118: 1 models:
r_model-822_R.pdb 

cluster_119: 1 models:
r_model-184_R.pdb 

cluster_120: 1 models:
r_model-36_R.pdb 

cluster_121: 1 models:
r_model-947_R.pdb 

cluster_122: 1 models:
r_model-692_R.pdb 

cluster_123: 1 models:
r_model-893_R.pdb 

cluster_124: 1 models:
r_model-624_R.pdb 

cluster_125: 1 models:
r_model-872_R.pdb 

cluster_126: 1 models:
r_model-598_R.pdb 

cluster_127: 1 models:
r_model-659_I.pdb 

cluster_128: 1 models:
r_model-847_I.pdb 

cluster_129: 1 models:
r_model-352_I.pdb 

cluster_130: 1 models:
r_model-139_I.pdb 

cluster_131: 1 models:
r_model-156_I.pdb 

cluster_132: 1 models:
r_model-720_I.pdb 

cluster_133: 1 models:
r_model-787_I.pdb 

cluster_134: 1 models:
r_model-144_I.pdb 

cluster_135: 1 models:
r_model-465_I.pdb 

cluster_136: 1 models:
r_model-653_I.pdb 

cluster_137: 1 models:
r_model-373_I.pdb 

cluster_138: 1 models:
r_model-569_I.pdb 

cluster_139: 1 models:
r_model-795_I.pdb 

cluster_140: 1 models:
r_model-937_I.pdb 

cluster_141: 1 models:
r_model-630_I.pdb 

cluster_142: 1 models:
r_model-1014_I.pdb 

cluster_143: 1 models:
r_model-609_I.pdb 

cluster_144: 1 models:
r_model-777_I.pdb 

cluster_145: 1 models:
r_model-796_I.pdb 

cluster_146: 1 models:
r_model-995_I.pdb 

cluster_147: 1 models:
r_model-536_I.pdb 

cluster_148: 1 models:
r_model-906_I.pdb 

cluster_149: 1 models:
r_model-829_I.pdb 

cluster_150: 1 models:
r_model-970_I.pdb 

cluster_151: 1 models:
r_model-349_I.pdb 

cluster_152: 1 models:
r_model-257_I.pdb 

cluster_153: 1 models:
r_model-809_I.pdb 

cluster_154: 1 models:
r_model-170_I.pdb 

cluster_155: 1 models:
r_model-817_I.pdb 

cluster_156: 1 models:
r_model-538_I.pdb 

cluster_157: 1 models:
r_model-32_I.pdb 

cluster_158: 1 models:
r_model-70_I.pdb 

cluster_159: 1 models:
r_model-741_I.pdb 

cluster_160: 1 models:
r_model-775_I.pdb 

cluster_161: 1 models:
r_model-432_I.pdb 

cluster_162: 1 models:
r_model-515_R.pdb 

cluster_163: 1 models:
r_model-583_I.pdb 

cluster_164: 1 models:
r_model-359_I.pdb 

cluster_165: 1 models:
r_model-945_I.pdb 

cluster_166: 1 models:
r_model-891_R.pdb 

cluster_167: 1 models:
r_model-948_R.pdb 

cluster_168: 1 models:
r_model-446_I.pdb 

cluster_169: 1 models:
r_model-394_R.pdb 

cluster_170: 1 models:
r_model-489_I.pdb 

cluster_171: 1 models:
r_model-39_I.pdb 

cluster_172: 1 models:
r_model-195_I.pdb 

cluster_173: 1 models:
r_model-717_I.pdb 

cluster_174: 1 models:
r_model-487_I.pdb 

cluster_175: 1 models:
r_model-605_I.pdb 

cluster_176: 1 models:
r_model-266_I.pdb 

cluster_177: 1 models:
r_model-778_I.pdb 

cluster_178: 1 models:
r_model-347_I.pdb 

cluster_179: 1 models:
r_model-979_I.pdb 

cluster_180: 1 models:
r_model-130_I.pdb 

cluster_181: 1 models:
r_model-284_I.pdb 

cluster_182: 1 models:
r_model-662_I.pdb 

cluster_183: 1 models:
r_model-767_I.pdb 

cluster_184: 1 models:
r_model-327_I.pdb 

cluster_185: 1 models:
r_model-121_I.pdb 

cluster_186: 1 models:
r_model-853_I.pdb 

cluster_187: 1 models:
r_model-28_I.pdb 

cluster_188: 1 models:
r_model-395_I.pdb 

cluster_189: 1 models:
r_model-225_I.pdb 

cluster_190: 1 models:
r_model-983_R.pdb 

cluster_191: 1 models:
r_model-756_R.pdb 

cluster_192: 1 models:
r_model-2_R.pdb 

cluster_193: 1 models:
r_model-843_R.pdb 

cluster_194: 1 models:
r_model-50_R.pdb 

cluster_195: 1 models:
r_model-384_R.pdb 

cluster_196: 1 models:
r_model-37_R.pdb 

cluster_197: 1 models:
r_model-278_R.pdb 

cluster_198: 1 models:
r_model-412_R.pdb 
