# Supplementary material for: Introducing a Clustering Step in a Consensus Approach for the Scoring of Protein-Protein Docking Models
Source: PLoS One. 2016 Nov 15;11(11):e0166460. doi: 10.1371/journal.pone.0166460 (PMC5112798; doi:10.1371/journal.pone.0166460)
Supplement: S1 Data — (TGZ) [file pone.0166460.s001.tgz › Oliva-Repository-PlosOne/ClustCONSRANK/T47_maxclust_5-top10.out]

==> cluster0/Zscore.txt <==
r_model-757_H.pdb                              0.89369          1.72044

==> cluster1/Zscore.txt <==
r_model-5_M.pdb                                0.87727          2.26448

==> cluster2/Zscore.txt <==
r_model-961_M.pdb                              0.90060          2.43469

==> cluster3/Zscore.txt <==
r_model-938_H.pdb                              0.86626          1.91743

==> cluster4/Zscore.txt <==
r_model-358_M.pdb                              0.92549          1.45169

==> cluster5/Zscore.txt <==
r_model-542_M.pdb                              0.87386          1.57091

==> cluster6/Zscore.txt <==
r_model-792_H.pdb                              0.90241          1.60326

==> cluster7/Zscore.txt <==
r_model-797_M.pdb                              0.90421          2.26594

==> cluster8/Zscore.txt <==
r_model-415_I.pdb                              0.82500          1.71597

==> cluster9/Zscore.txt <==
r_model-192_I.pdb                              0.90440          1.26347
