# Supplementary material for: Introducing a Clustering Step in a Consensus Approach for the Scoring of Protein-Protein Docking Models
Source: PLoS One. 2016 Nov 15;11(11):e0166460. doi: 10.1371/journal.pone.0166460 (PMC5112798; doi:10.1371/journal.pone.0166460)
Supplement: S1 Data — (TGZ) [file pone.0166460.s001.tgz › Oliva-Repository-PlosOne/ClustCONSRANK/T47_maxclust_10-top10.out]

==> cluster0/Zscore.txt <==
r_model-792_H.pdb                              0.82837          1.97979

==> cluster1/Zscore.txt <==
r_model-742_I.pdb                              0.44868          1.41971

==> cluster2/Zscore.txt <==
r_model-415_I.pdb                              0.77469          1.39413

==> cluster3/Zscore.txt <==
r_model-192_I.pdb                              0.85461          1.41784

==> cluster4/Zscore.txt <==
r_model-876_I.pdb                              0.74462          0.83452

==> cluster5/Zscore.txt <==
r_model-1030_I.pdb                             0.71154          1.60133

==> cluster6/Zscore.txt <==
r_model-122_I.pdb                              0.55159          1.45053

==> cluster7/Zscore.txt <==
r_model-513_R.pdb                              0.76571          1.08092

==> cluster8/Zscore.txt <==
r_model-391_M.pdb                              0.69215          1.33268

==> cluster9/Zscore.txt <==
r_model-12_I.pdb                               0.64444          1.03922
