# Supplementary material for: Introducing a Clustering Step in a Consensus Approach for the Scoring of Protein-Protein Docking Models
Source: PLoS One. 2016 Nov 15;11(11):e0166460. doi: 10.1371/journal.pone.0166460 (PMC5112798; doi:10.1371/journal.pone.0166460)
Supplement: S1 Data — (TGZ) [file pone.0166460.s001.tgz › Oliva-Repository-PlosOne/ClustCONSRANK/T50_maxclust_5-top10.out]

==> cluster0/Zscore.txt <==
r_model-433_I.pdb                              0.04920          2.83595

==> cluster1/Zscore.txt <==
r_model-864_I.pdb                              0.81523          0.96663

==> cluster2/Zscore.txt <==
r_model-204_A.pdb                              0.66285          2.06548

==> cluster3/Zscore.txt <==
r_model-973_I.pdb                              0.73520          0.92555

==> cluster4/Zscore.txt <==
r_model-722_I.pdb                              0.60386          2.27487

==> cluster5/Zscore.txt <==
r_model-282_I.pdb                              0.52983          1.37663

==> cluster6/Zscore.txt <==
r_model-1417_A.pdb                             0.46987          1.70952

==> cluster7/Zscore.txt <==
r_model-1225_I.pdb                             0.69048          1.81655

==> cluster8/Zscore.txt <==
r_model-1077_I.pdb                             0.40110          1.71050

==> cluster9/Zscore.txt <==
r_model-758_I.pdb                              0.71200          1.28164
