# Supplementary material for: Introducing a Clustering Step in a Consensus Approach for the Scoring of Protein-Protein Docking Models
Source: PLoS One. 2016 Nov 15;11(11):e0166460. doi: 10.1371/journal.pone.0166460 (PMC5112798; doi:10.1371/journal.pone.0166460)
Supplement: S1 Data — (TGZ) [file pone.0166460.s001.tgz › Oliva-Repository-PlosOne/ClustCONSRANK/T50_maxclust200-top10.out]

==> cluster0/Zscore_cluster_0.txt <==
r_model-282_I.pdb                              0.04433          3.33435

==> cluster0/Zscore.txt <==
r_model-282_I.pdb                              0.04433          3.33435

==> cluster1/Zscore.txt <==
r_model-864_I.pdb                              0.66784          0.90180

==> cluster2/Zscore.txt <==
r_model-856_I.pdb                              0.73522          2.08864

==> cluster3/Zscore_cluster_3.txt <==
r_model-496_M.pdb                              0.52384          1.55411

==> cluster3/Zscore.txt <==
r_model-496_M.pdb                              0.52384          1.55411

==> cluster4/Zscore.txt <==
r_model-722_I.pdb                              0.59291          2.08577

==> cluster5/Zscore_cluster_5.txt <==
r_model-204_A.pdb                              0.66285          2.06548

==> cluster5/Zscore.txt <==
r_model-204_A.pdb                              0.66285          2.06548

==> cluster6/Zscore.txt <==
r_model-973_I.pdb                              0.73520          0.92555

==> cluster7/Zscore_cluster_7.txt <==
r_model-1417_A.pdb                             0.46987          1.70952

==> cluster7/Zscore.txt <==
r_model-1417_A.pdb                             0.46987          1.70952

==> cluster8/Zscore.txt <==
r_model-1134_I.pdb                             0.43672          1.43835

==> cluster9/Zscore.txt <==
r_model-758_I.pdb                              0.71200          1.28164
