# Supplementary material for: Introducing a Clustering Step in a Consensus Approach for the Scoring of Protein-Protein Docking Models
Source: PLoS One. 2016 Nov 15;11(11):e0166460. doi: 10.1371/journal.pone.0166460 (PMC5112798; doi:10.1371/journal.pone.0166460)
Supplement: S1 Data — (TGZ) [file pone.0166460.s001.tgz › Oliva-Repository-PlosOne/ClustCONSRANK/T53_maxclust_5-top10.out]

==> cluster0/Zscore.txt <==
r_model-1285_I.pdb                             0.04360          5.02850

==> cluster1/Zscore.txt <==
r_model-84_I.pdb                               0.18779          2.85829

==> cluster2/Zscore.txt <==
r_model-38_I.pdb                               0.39889          2.69269

==> cluster3/Zscore.txt <==
r_model-285_I.pdb                              0.19636          1.26843

==> cluster4/Zscore.txt <==
r_model-522_A.pdb                              0.68067          0.96549

==> cluster5/Zscore.txt <==
r_model-719_I.pdb                              0.74032          0.81503

==> cluster6/Zscore.txt <==
r_model-616_I.pdb                              0.72222          1.34807

==> cluster7/Zscore.txt <==
r_model-157_I.pdb                              0.65436          0.95490

==> cluster8/Zscore.txt <==
r_model-20_I.pdb                               0.77806          0.88905

==> cluster9/Zscore.txt <==
r_model-899_I.pdb                              0.72099          1.38058
