# Supplementary material for: Introducing a Clustering Step in a Consensus Approach for the Scoring of Protein-Protein Docking Models
Source: PLoS One. 2016 Nov 15;11(11):e0166460. doi: 10.1371/journal.pone.0166460 (PMC5112798; doi:10.1371/journal.pone.0166460)
Supplement: S1 Data — (TGZ) [file pone.0166460.s001.tgz › Oliva-Repository-PlosOne/ClustCONSRANK/T53_maxclust_10-top10.out]

==> cluster0/Zscore.txt <==
r_model-1285_I.pdb                             0.04364          5.25201

==> cluster1/Zscore.txt <==
r_model-38_I.pdb                               0.18565          2.42098

==> cluster2/Zscore.txt <==
r_model-740_I.pdb                              0.51630          1.38917

==> cluster3/Zscore.txt <==
r_model-584_I.pdb                              0.57607          1.48475

==> cluster4/Zscore.txt <==
r_model-197_A.pdb                              0.45614          1.62404

==> cluster5/Zscore.txt <==
r_model-837_I.pdb                              0.65957          0.97382

==> cluster6/Zscore.txt <==
r_model-719_I.pdb                              0.66829          0.88368

==> cluster7/Zscore.txt <==
r_model-1323_I.pdb                             0.56371          1.51956

==> cluster8/Zscore.txt <==
r_model-899_I.pdb                              0.60331          1.09998

==> cluster9/Zscore.txt <==
r_model-157_I.pdb                              0.60447          0.99741
