# Supplementary material for: Introducing a Clustering Step in a Consensus Approach for the Scoring of Protein-Protein Docking Models
Source: PLoS One. 2016 Nov 15;11(11):e0166460. doi: 10.1371/journal.pone.0166460 (PMC5112798; doi:10.1371/journal.pone.0166460)
Supplement: S1 Data — (TGZ) [file pone.0166460.s001.tgz › Oliva-Repository-PlosOne/ClustCONSRANK/T54_maxclust200-top10.out]

==> cluster0/Zscore.txt <==
r_model-956_I.pdb                              0.07512          2.50223

==> cluster1/Zscore.txt <==
r_model-709_I.pdb                              0.65017          1.44661

==> cluster2/Zscore.txt <==
r_model-1359_I.pdb                             0.67384          1.44300

==> cluster3/Zscore.txt <==
r_model-244_I.pdb                              0.54748          1.59530

==> cluster4/Zscore.txt <==
r_model-1311_R.pdb                             0.57750          1.36637

==> cluster5/Zscore.txt <==
r_model-676_I.pdb                              0.39103          1.44002

==> cluster6/Zscore.txt <==
r_model-654_R.pdb                              0.24200          1.13508

==> cluster7/Zscore.txt <==
r_model-582_R.pdb                              0.85593          2.20085

==> cluster8/Zscore.txt <==
r_model-378_A.pdb                              0.53623          1.19847

==> cluster9/Zscore.txt <==
r_model-344_I.pdb                              0.81852          1.07849
