# Supplementary material for: Introducing a Clustering Step in a Consensus Approach for the Scoring of Protein-Protein Docking Models
Source: PLoS One. 2016 Nov 15;11(11):e0166460. doi: 10.1371/journal.pone.0166460 (PMC5112798; doi:10.1371/journal.pone.0166460)
Supplement: S1 Data — (TGZ) [file pone.0166460.s001.tgz › Oliva-Repository-PlosOne/ClustCONSRANK/T54_maxclust_10-top10.out]

==> cluster0/Zscore.txt <==
r_model-976_I.pdb                              0.07150          2.49476

==> cluster1/Zscore.txt <==
r_model-709_I.pdb                              0.52269          1.58593

==> cluster2/Zscore.txt <==
r_model-1359_I.pdb                             0.52944          1.43696

==> cluster3/Zscore.txt <==
r_model-1311_R.pdb                             0.48889          1.50273

==> cluster4/Zscore.txt <==
r_model-244_I.pdb                              0.53111          1.29387

==> cluster5/Zscore.txt <==
r_model-1260_I.pdb                             0.20729          1.51404

==> cluster6/Zscore.txt <==
r_model-582_R.pdb                              0.82446          1.71917

==> cluster7/Zscore.txt <==
r_model-657_I.pdb                              0.55879          2.02601

==> cluster8/Zscore.txt <==
r_model-378_A.pdb                              0.50662          1.21090

==> cluster9/Zscore.txt <==
r_model-344_I.pdb                              0.81852          1.07849
