# Supplementary material for: Introducing a Clustering Step in a Consensus Approach for the Scoring of Protein-Protein Docking Models
Source: PLoS One. 2016 Nov 15;11(11):e0166460. doi: 10.1371/journal.pone.0166460 (PMC5112798; doi:10.1371/journal.pone.0166460)
Supplement: S1 Data — (TGZ) [file pone.0166460.s001.tgz › Oliva-Repository-PlosOne/ClustCONSRANK/T72_maxclust_5-top10.out]

==> cluster0/Zscore.txt <==
r_model-1575.pdb                               0.07724          3.55696

==> cluster1/Zscore.txt <==
r_model-1540.pdb                               0.59622          1.47831

==> cluster2/Zscore.txt <==
r_model-1657.pdb                               0.63251          0.98453

==> cluster3/Zscore.txt <==
r_model-1057.pdb                               0.29040          1.27733

==> cluster4/Zscore.txt <==
r_model-1333.pdb                               0.61919          1.07791

==> cluster5/Zscore.txt <==
r_model-1153.pdb                               0.73661          1.04462

==> cluster6/Zscore.txt <==
r_model-1146.pdb                               0.38942          2.26189

==> cluster7/Zscore.txt <==
r_model-1347.pdb                               0.45833          1.21952

==> cluster8/Zscore.txt <==
r_model-1687.pdb                               0.89474          1.33662

==> cluster9/Zscore.txt <==
r_model-1562.pdb                               0.89806          1.34576
