# Supplementary material for: Introducing a Clustering Step in a Consensus Approach for the Scoring of Protein-Protein Docking Models
Source: PLoS One. 2016 Nov 15;11(11):e0166460. doi: 10.1371/journal.pone.0166460 (PMC5112798; doi:10.1371/journal.pone.0166460)
Supplement: S1 Data — (TGZ) [file pone.0166460.s001.tgz › Oliva-Repository-PlosOne/ClustCONSRANK/T72_maxclust_10-top10.out]

==> cluster0/Zscore.txt <==
r_model-1575.pdb                               0.06154          4.01933

==> cluster1/Zscore.txt <==
r_model-1540.pdb                               0.59355          1.47021

==> cluster2/Zscore.txt <==
r_model-1199.pdb                               0.23114          1.63310

==> cluster3/Zscore.txt <==
r_model-1657.pdb                               0.51434          1.14042

==> cluster4/Zscore.txt <==
r_model-1302.pdb                               0.36296          1.25690

==> cluster5/Zscore.txt <==
r_model-1388.pdb                               0.42402          1.36032

==> cluster6/Zscore.txt <==
r_model-1707.pdb                               0.39006          1.23405

==> cluster7/Zscore.txt <==
r_model-1333.pdb                               0.61919          1.07791

==> cluster8/Zscore.txt <==
r_model-1153.pdb                               0.73661          1.04462

==> cluster9/Zscore.txt <==
r_model-1562.pdb                               0.68932          0.65071
