# Supplementary material for: Introducing a Clustering Step in a Consensus Approach for the Scoring of Protein-Protein Docking Models
Source: PLoS One. 2016 Nov 15;11(11):e0166460. doi: 10.1371/journal.pone.0166460 (PMC5112798; doi:10.1371/journal.pone.0166460)
Supplement: S1 Data — (TGZ) [file pone.0166460.s001.tgz › Oliva-Repository-PlosOne/ClustCONSRANK/T79_maxclust200-top10.out]

==> cluster0/Zscore.txt <==
r_model-1957.pdb                               0.04664          2.51353

==> cluster1/Zscore.txt <==
r_model-1931.pdb                               0.75676          1.25985

==> cluster2/Zscore.txt <==
r_model-1003.pdb                               0.76774          1.05009

==> cluster3/Zscore.txt <==
r_model-1885.pdb                               0.91032          1.07298

==> cluster4/Zscore.txt <==
r_model-1194.pdb                               0.69561          1.00068

==> cluster5/Zscore.txt <==
r_model-1332.pdb                               0.64821          1.09198

==> cluster6/Zscore.txt <==
r_model-1741.pdb                               0.86268          1.87706

==> cluster7/Zscore.txt <==
r_model-1137.pdb                               0.60504          1.30515

==> cluster8/Zscore.txt <==
r_model-1905.pdb                               0.69474          1.55121

==> cluster9/Zscore.txt <==
r_model-1963.pdb                               0.66873          1.58886
