# Supplementary material for: Introducing a Clustering Step in a Consensus Approach for the Scoring of Protein-Protein Docking Models
Source: PLoS One. 2016 Nov 15;11(11):e0166460. doi: 10.1371/journal.pone.0166460 (PMC5112798; doi:10.1371/journal.pone.0166460)
Supplement: S1 Data — (TGZ) [file pone.0166460.s001.tgz › Oliva-Repository-PlosOne/ClustCONSRANK/T86_maxclust200-top10.out]

==> cluster0/Zscore.txt <==
r_model-1814.pdb                               0.07689          2.33517

==> cluster1/Zscore.txt <==
r_model-1385.pdb                               0.58819          1.31579

==> cluster2/Zscore.txt <==
r_model-1175.pdb                               0.78125          1.62906

==> cluster3/Zscore.txt <==
r_model-1739.pdb                               0.81313          1.78207

==> cluster4/Zscore.txt <==
r_model-1757.pdb                               0.71154          1.74909

==> cluster5/Zscore.txt <==
r_model-1651.pdb                               0.68850          1.06972

==> cluster6/Zscore.txt <==
r_model-1913.pdb                               0.79574          1.51091

==> cluster7/Zscore.txt <==
r_model-1300.pdb                               0.57933          1.88586

==> cluster8/Zscore.txt <==
r_model-1063.pdb                               0.65556          1.83095

==> cluster9/Zscore.txt <==
r_model-1322.pdb                               0.82029          1.26252
