# Supplementary material for: Introducing a Clustering Step in a Consensus Approach for the Scoring of Protein-Protein Docking Models
Source: PLoS One. 2016 Nov 15;11(11):e0166460. doi: 10.1371/journal.pone.0166460 (PMC5112798; doi:10.1371/journal.pone.0166460)
Supplement: S1 Data — (TGZ) [file pone.0166460.s001.tgz › Oliva-Repository-PlosOne/ClustCONSRANK/T86_maxclust_10-top10.out]

==> cluster0/Zscore.txt <==
r_model-1814.pdb                               0.05182          2.79947

==> cluster1/Zscore.txt <==
r_model-1175.pdb                               0.71205          2.94001

==> cluster2/Zscore.txt <==
r_model-1947.pdb                               0.47368          1.88034

==> cluster3/Zscore.txt <==
r_model-1385.pdb                               0.55150          1.23064

==> cluster4/Zscore.txt <==
r_model-1892.pdb                               0.58578          1.51413

==> cluster5/Zscore.txt <==
r_model-1913.pdb                               0.70145          1.37080

==> cluster6/Zscore.txt <==
r_model-1390.pdb                               0.39177          1.24931

==> cluster7/Zscore.txt <==
r_model-1425.pdb                               0.44444          0.92807

==> cluster8/Zscore.txt <==
r_model-1322.pdb                               0.76982          1.21500

==> cluster9/Zscore.txt <==
r_model-1111.pdb                               0.50874          1.90981
