# Supplementary material for: Introducing a Clustering Step in a Consensus Approach for the Scoring of Protein-Protein Docking Models
Source: PLoS One. 2016 Nov 15;11(11):e0166460. doi: 10.1371/journal.pone.0166460 (PMC5112798; doi:10.1371/journal.pone.0166460)
Supplement: S1 Data — (TGZ) [file pone.0166460.s001.tgz › Oliva-Repository-PlosOne/ClustCONSRANK/T40_complete_maxclust_200.txt]

T40_complete_maxclust_200: 198 clusters

cluster_0: 468 models:
r_model-1003_I.pdb r_model-1005_I.pdb r_model-1009_I.pdb r_model-1015_I.pdb r_model-1024_I.pdb r_model-1036_I.pdb r_model-1050_I.pdb r_model-1058_I.pdb r_model-1063_I.pdb r_model-1076_I.pdb r_model-1078_I.pdb r_model-1079_I.pdb r_model-1080_I.pdb r_model-1089_I.pdb r_model-1098_I.pdb r_model-1103_I.pdb r_model-1106_I.pdb r_model-1109_I.pdb r_model-1113_I.pdb r_model-1115_I.pdb r_model-1118_A.pdb r_model-1119_I.pdb r_model-1120_I.pdb r_model-1121_I.pdb r_model-1123_I.pdb r_model-1128_I.pdb r_model-1132_I.pdb r_model-1138_I.pdb r_model-1143_I.pdb r_model-1144_I.pdb r_model-1149_I.pdb r_model-1153_I.pdb r_model-1154_I.pdb r_model-1156_I.pdb r_model-1157_I.pdb r_model-1159_I.pdb r_model-1165_I.pdb r_model-1166_I.pdb r_model-1172_I.pdb r_model-1180_I.pdb r_model-1188_I.pdb r_model-1191_I.pdb r_model-1195_I.pdb r_model-1205_I.pdb r_model-1210_I.pdb r_model-1215_I.pdb r_model-1222_I.pdb r_model-1224_I.pdb r_model-1229_I.pdb r_model-1235_I.pdb r_model-1237_I.pdb r_model-1241_I.pdb r_model-1244_I.pdb r_model-1248_I.pdb r_model-1257_I.pdb r_model-1259_I.pdb r_model-1274_I.pdb r_model-1275_I.pdb r_model-1290_I.pdb r_model-1301_I.pdb r_model-1306_I.pdb r_model-1308_I.pdb r_model-1320_I.pdb r_model-1329_I.pdb r_model-1337_I.pdb r_model-1339_I.pdb r_model-1345_I.pdb r_model-1346_I.pdb r_model-1355_I.pdb r_model-1358_I.pdb r_model-1359_I.pdb r_model-1361_I.pdb r_model-1363_I.pdb r_model-1364_I.pdb r_model-1376_I.pdb r_model-1383_I.pdb r_model-1389_I.pdb r_model-1391_I.pdb r_model-1401_I.pdb r_model-1403_I.pdb r_model-1406_I.pdb r_model-1411_I.pdb r_model-1413_I.pdb r_model-1414_I.pdb r_model-1418_I.pdb r_model-1422_I.pdb r_model-1428_I.pdb r_model-1436_I.pdb r_model-1456_I.pdb r_model-1457_I.pdb r_model-1468_I.pdb r_model-1473_I.pdb r_model-1478_I.pdb r_model-1487_I.pdb r_model-1488_I.pdb r_model-1490_I.pdb r_model-1493_I.pdb r_model-1497_I.pdb r_model-1502_I.pdb r_model-1505_I.pdb r_model-1506_I.pdb r_model-1511_I.pdb r_model-1512_I.pdb r_model-1514_I.pdb r_model-1518_I.pdb r_model-1528_I.pdb r_model-1532_I.pdb r_model-1533_I.pdb r_model-1550_I.pdb r_model-1557_I.pdb r_model-1559_I.pdb r_model-1565_I.pdb r_model-1572_I.pdb r_model-1573_I.pdb r_model-1576_I.pdb r_model-1579_I.pdb r_model-1580_I.pdb r_model-1591_I.pdb r_model-1592_I.pdb r_model-1599_I.pdb r_model-1601_A.pdb r_model-1608_I.pdb r_model-1614_I.pdb r_model-1617_I.pdb r_model-1620_I.pdb r_model-1628_I.pdb r_model-1634_I.pdb r_model-1637_I.pdb r_model-1641_I.pdb r_model-1646_I.pdb r_model-1649_I.pdb r_model-1651_I.pdb r_model-1658_I.pdb r_model-1660_I.pdb r_model-1664_I.pdb r_model-1666_I.pdb r_model-1670_I.pdb r_model-1671_I.pdb r_model-1674_I.pdb r_model-1675_I.pdb r_model-1680_I.pdb r_model-1689_I.pdb r_model-1704_I.pdb r_model-1712_I.pdb r_model-1717_I.pdb r_model-1724_I.pdb r_model-1730_I.pdb r_model-1731_I.pdb r_model-1743_I.pdb r_model-1746_I.pdb r_model-1752_I.pdb r_model-1756_I.pdb r_model-1766_I.pdb r_model-1768_I.pdb r_model-1773_I.pdb r_model-1774_I.pdb r_model-1779_I.pdb r_model-1784_I.pdb r_model-1785_I.pdb r_model-1788_I.pdb r_model-1793_I.pdb r_model-1805_I.pdb r_model-1821_I.pdb r_model-1827_I.pdb r_model-1830_I.pdb r_model-1833_I.pdb r_model-1837_I.pdb r_model-1841_I.pdb r_model-1843_I.pdb r_model-1849_I.pdb r_model-1856_I.pdb r_model-1859_I.pdb r_model-1860_I.pdb r_model-1863_I.pdb r_model-1870_I.pdb r_model-1872_I.pdb r_model-1875_A.pdb r_model-1880_I.pdb r_model-1882_I.pdb r_model-1884_I.pdb r_model-1887_I.pdb r_model-1893_I.pdb r_model-1897_I.pdb r_model-1899_I.pdb r_model-1906_I.pdb r_model-1907_I.pdb r_model-1908_I.pdb r_model-1910_I.pdb r_model-1918_I.pdb r_model-1923_I.pdb r_model-1927_I.pdb r_model-1928_I.pdb r_model-1932_R.pdb r_model-1934_I.pdb r_model-1938_I.pdb r_model-1941_I.pdb r_model-1946_I.pdb r_model-1952_I.pdb r_model-1953_I.pdb r_model-1974_I.pdb r_model-1975_I.pdb r_model-1979_I.pdb r_model-1984_I.pdb r_model-1986_I.pdb r_model-1990_I.pdb r_model-1998_I.pdb r_model-1999_I.pdb r_model-2000_I.pdb r_model-2003_I.pdb r_model-2005_I.pdb r_model-2008_R.pdb r_model-2011_I.pdb r_model-2016_I.pdb r_model-2018_I.pdb r_model-2022_I.pdb r_model-2024_I.pdb r_model-2026_I.pdb r_model-2033_I.pdb r_model-2037_I.pdb r_model-2047_I.pdb r_model-2050_I.pdb r_model-2057_I.pdb r_model-2061_I.pdb r_model-2064_I.pdb r_model-2066_I.pdb r_model-2071_I.pdb r_model-2072_I.pdb r_model-2077_I.pdb r_model-2087_I.pdb r_model-2088_I.pdb r_model-2091_I.pdb r_model-2097_I.pdb r_model-2102_I.pdb r_model-2143_I.pdb r_model-2158_I.pdb r_model-2159_I.pdb r_model-2161_I.pdb r_model-2170_I.pdb r_model-2171_I.pdb r_model-2172_I.pdb r_model-2175_I.pdb r_model-2182_I.pdb r_model-2184_I.pdb r_model-2187_I.pdb r_model-2188_I.pdb r_model-2192_I.pdb r_model-2194_I.pdb r_model-2200_I.pdb r_model-2202_I.pdb r_model-2214_I.pdb r_model-2221_I.pdb r_model-2223_I.pdb r_model-2225_I.pdb r_model-2228_I.pdb r_model-2238_I.pdb r_model-2239_I.pdb r_model-2246_I.pdb r_model-2255_I.pdb r_model-2257_I.pdb r_model-2258_I.pdb r_model-2265_I.pdb r_model-2266_I.pdb r_model-2275_I.pdb r_model-2276_I.pdb r_model-2280_I.pdb r_model-2282_I.pdb r_model-2283_I.pdb r_model-2285_I.pdb r_model-2288_I.pdb r_model-2289_I.pdb r_model-2295_I.pdb r_model-2296_I.pdb r_model-2299_I.pdb r_model-2301_I.pdb r_model-2309_I.pdb r_model-2312_I.pdb r_model-2318_I.pdb r_model-2322_I.pdb r_model-2326_I.pdb r_model-2339_I.pdb r_model-2340_I.pdb r_model-2343_I.pdb r_model-2352_I.pdb r_model-2364_I.pdb r_model-2366_I.pdb r_model-2367_I.pdb r_model-2377_I.pdb r_model-2378_I.pdb r_model-2379_I.pdb r_model-2384_I.pdb r_model-2393_A.pdb r_model-2394_I.pdb r_model-2398_I.pdb r_model-2401_I.pdb r_model-2405_I.pdb r_model-2413_I.pdb r_model-2418_I.pdb r_model-2423_I.pdb r_model-2429_I.pdb r_model-2431_I.pdb r_model-2435_I.pdb r_model-2440_I.pdb r_model-2441_I.pdb r_model-2443_I.pdb r_model-2446_I.pdb r_model-2450_I.pdb r_model-2454_I.pdb r_model-2456_I.pdb r_model-2458_I.pdb r_model-2465_I.pdb r_model-2468_I.pdb r_model-2477_I.pdb r_model-2485_I.pdb r_model-2487_I.pdb r_model-2488_I.pdb r_model-2495_I.pdb r_model-2501_I.pdb r_model-2509_I.pdb r_model-2510_I.pdb r_model-2512_I.pdb r_model-2519_I.pdb r_model-2524_I.pdb r_model-2525_I.pdb r_model-2526_I.pdb r_model-2527_I.pdb r_model-2532_I.pdb r_model-2533_I.pdb r_model-2534_I.pdb r_model-2536_I.pdb r_model-2567_I.pdb r_model-2570_I.pdb r_model-2580_I.pdb r_model-2586_I.pdb r_model-2588_I.pdb r_model-2589_I.pdb r_model-2595_I.pdb r_model-2596_I.pdb r_model-2602_I.pdb r_model-2608_I.pdb r_model-2609_I.pdb r_model-2611_I.pdb r_model-2612_I.pdb r_model-2619_I.pdb r_model-2622_I.pdb r_model-2626_I.pdb r_model-2628_I.pdb r_model-2631_I.pdb r_model-2635_I.pdb r_model-2648_I.pdb r_model-2654_I.pdb r_model-2657_I.pdb r_model-2660_I.pdb r_model-2662_I.pdb r_model-2674_I.pdb r_model-2683_I.pdb r_model-2687_I.pdb r_model-2690_I.pdb r_model-2700_I.pdb r_model-2723_I.pdb r_model-2739_I.pdb r_model-2751_I.pdb r_model-2753_I.pdb r_model-2761_I.pdb r_model-2763_I.pdb r_model-2776_I.pdb r_model-2777_I.pdb r_model-2779_I.pdb r_model-2781_I.pdb r_model-2784_I.pdb r_model-2793_I.pdb r_model-2797_I.pdb r_model-2803_I.pdb r_model-2810_I.pdb r_model-2817_I.pdb r_model-2818_I.pdb r_model-2828_I.pdb r_model-2832_I.pdb r_model-2839_I.pdb r_model-2848_I.pdb r_model-2849_I.pdb r_model-2851_I.pdb r_model-2856_I.pdb r_model-2857_I.pdb r_model-2859_I.pdb r_model-2861_I.pdb r_model-2863_I.pdb r_model-2865_I.pdb r_model-2868_I.pdb r_model-2873_I.pdb r_model-2876_I.pdb r_model-2879_I.pdb r_model-2881_I.pdb r_model-2886_I.pdb r_model-2892_I.pdb r_model-2893_I.pdb r_model-2896_I.pdb r_model-2913_I.pdb r_model-2915_I.pdb r_model-2917_I.pdb r_model-2922_I.pdb r_model-2923_I.pdb r_model-2932_I.pdb r_model-2937_I.pdb r_model-2946_I.pdb r_model-2948_I.pdb r_model-2952_I.pdb r_model-2957_I.pdb r_model-2966_I.pdb r_model-2973_I.pdb r_model-2979_I.pdb r_model-2980_I.pdb r_model-2986_I.pdb r_model-2989_I.pdb r_model-2992_I.pdb r_model-2996_I.pdb r_model-2997_I.pdb r_model-2998_I.pdb r_model-3005_I.pdb r_model-3006_I.pdb r_model-3009_I.pdb r_model-3010_I.pdb r_model-3011_I.pdb r_model-3017_I.pdb r_model-3023_I.pdb r_model-3030_I.pdb r_model-3033_I.pdb r_model-3041_I.pdb r_model-3046_I.pdb r_model-3049_I.pdb r_model-3051_I.pdb r_model-3055_I.pdb r_model-3064_I.pdb r_model-3068_I.pdb r_model-3069_I.pdb r_model-3070_I.pdb r_model-3071_I.pdb r_model-3073_I.pdb r_model-3079_I.pdb r_model-3082_I.pdb r_model-3084_I.pdb r_model-3088_I.pdb r_model-3090_I.pdb r_model-3093_I.pdb r_model-3095_I.pdb r_model-3096_I.pdb r_model-3099_I.pdb r_model-3100_I.pdb r_model-3103_I.pdb r_model-3112_I.pdb r_model-3117_A.pdb r_model-3119_I.pdb r_model-3122_I.pdb r_model-3123_I.pdb r_model-3126_I.pdb r_model-3128_I.pdb r_model-3133_I.pdb r_model-3138_I.pdb r_model-3141_I.pdb r_model-3143_I.pdb r_model-3149_I.pdb r_model-3150_I.pdb r_model-3159_I.pdb r_model-3170_I.pdb r_model-3173_I.pdb r_model-3174_I.pdb r_model-3175_I.pdb r_model-3176_I.pdb r_model-3178_I.pdb 

cluster_1: 353 models:
r_model-1000_M.pdb r_model-1020_M.pdb r_model-1031_M.pdb r_model-1040_M.pdb r_model-1044_M.pdb r_model-1045_A.pdb r_model-1049_H.pdb r_model-1052_M.pdb r_model-1053_A.pdb r_model-1057_H.pdb r_model-1062_H.pdb r_model-1069_M.pdb r_model-1071_M.pdb r_model-1085_M.pdb r_model-1086_R.pdb r_model-1088_M.pdb r_model-1091_M.pdb r_model-1099_M.pdb r_model-1100_R.pdb r_model-1102_H.pdb r_model-1105_M.pdb r_model-1111_H.pdb r_model-1114_M.pdb r_model-1116_H.pdb r_model-1122_H.pdb r_model-1129_H.pdb r_model-1140_M.pdb r_model-1147_M.pdb r_model-1150_A.pdb r_model-1151_H.pdb r_model-1155_A.pdb r_model-1164_A.pdb r_model-1170_A.pdb r_model-1185_A.pdb r_model-1186_H.pdb r_model-1199_H.pdb r_model-1202_A.pdb r_model-1208_H.pdb r_model-1216_M.pdb r_model-1230_M.pdb r_model-1236_H.pdb r_model-1240_A.pdb r_model-1242_R.pdb r_model-1243_R.pdb r_model-1247_M.pdb r_model-1251_A.pdb r_model-1252_M.pdb r_model-1261_M.pdb r_model-1264_A.pdb r_model-1272_M.pdb r_model-1276_A.pdb r_model-1278_A.pdb r_model-1283_H.pdb r_model-1289_A.pdb r_model-1294_M.pdb r_model-1297_A.pdb r_model-1303_M.pdb r_model-1311_M.pdb r_model-1316_R.pdb r_model-1322_R.pdb r_model-1343_M.pdb r_model-1352_A.pdb r_model-1356_M.pdb r_model-1357_A.pdb r_model-1373_A.pdb r_model-1384_A.pdb r_model-1387_A.pdb r_model-1392_H.pdb r_model-1393_A.pdb r_model-1399_H.pdb r_model-1404_M.pdb r_model-1405_M.pdb r_model-1417_A.pdb r_model-1421_R.pdb r_model-1426_M.pdb r_model-1427_M.pdb r_model-1429_H.pdb r_model-1444_H.pdb r_model-1462_H.pdb r_model-1474_H.pdb r_model-1494_A.pdb r_model-1513_M.pdb r_model-1524_A.pdb r_model-1527_A.pdb r_model-1529_H.pdb r_model-1530_H.pdb r_model-1531_M.pdb r_model-1544_M.pdb r_model-1545_M.pdb r_model-1548_R.pdb r_model-1549_H.pdb r_model-1560_A.pdb r_model-1563_M.pdb r_model-1566_R.pdb r_model-1575_M.pdb r_model-1605_R.pdb r_model-1606_H.pdb r_model-1609_M.pdb r_model-1612_H.pdb r_model-1613_M.pdb r_model-1615_A.pdb r_model-1616_A.pdb r_model-1626_A.pdb r_model-1635_H.pdb r_model-1659_A.pdb r_model-1662_M.pdb r_model-1688_H.pdb r_model-1697_A.pdb r_model-1707_H.pdb r_model-1718_R.pdb r_model-1728_H.pdb r_model-1732_M.pdb r_model-1734_M.pdb r_model-1740_A.pdb r_model-1750_M.pdb r_model-1751_A.pdb r_model-1755_A.pdb r_model-1761_H.pdb r_model-1762_R.pdb r_model-1771_H.pdb r_model-1776_M.pdb r_model-1778_M.pdb r_model-1783_A.pdb r_model-1797_A.pdb r_model-1803_H.pdb r_model-1822_A.pdb r_model-1828_H.pdb r_model-1829_H.pdb r_model-1846_H.pdb r_model-1855_H.pdb r_model-1858_A.pdb r_model-1861_M.pdb r_model-1867_R.pdb r_model-1871_A.pdb r_model-1873_M.pdb r_model-1874_H.pdb r_model-1877_M.pdb r_model-1879_A.pdb r_model-1885_R.pdb r_model-1888_A.pdb r_model-1889_M.pdb r_model-1890_M.pdb r_model-1913_A.pdb r_model-1916_A.pdb r_model-1940_A.pdb r_model-1958_H.pdb r_model-1961_A.pdb r_model-1962_A.pdb r_model-1964_A.pdb r_model-1968_A.pdb r_model-1970_M.pdb r_model-1978_A.pdb r_model-1981_M.pdb r_model-1994_M.pdb r_model-1996_H.pdb r_model-2007_M.pdb r_model-2009_R.pdb r_model-2010_M.pdb r_model-2025_A.pdb r_model-2027_A.pdb r_model-2028_M.pdb r_model-2030_H.pdb r_model-2035_M.pdb r_model-2041_A.pdb r_model-2052_M.pdb r_model-2053_M.pdb r_model-2054_M.pdb r_model-2075_M.pdb r_model-2090_M.pdb r_model-2094_H.pdb r_model-2095_A.pdb r_model-2096_H.pdb r_model-2099_M.pdb r_model-2113_M.pdb r_model-2117_M.pdb r_model-2123_M.pdb r_model-2144_M.pdb r_model-2146_A.pdb r_model-2147_M.pdb r_model-2153_A.pdb r_model-2154_A.pdb r_model-2173_A.pdb r_model-2174_H.pdb r_model-2180_M.pdb r_model-2183_H.pdb r_model-2186_M.pdb r_model-2189_M.pdb r_model-2193_H.pdb r_model-2209_A.pdb r_model-2210_H.pdb r_model-2211_A.pdb r_model-2216_M.pdb r_model-2217_M.pdb r_model-2218_M.pdb r_model-2220_R.pdb r_model-2224_M.pdb r_model-2235_M.pdb r_model-2236_M.pdb r_model-2241_A.pdb r_model-2247_A.pdb r_model-2253_H.pdb r_model-2260_R.pdb r_model-2261_M.pdb r_model-2273_A.pdb r_model-2284_R.pdb r_model-2286_A.pdb r_model-2294_M.pdb r_model-2307_H.pdb r_model-2315_H.pdb r_model-2319_M.pdb r_model-2328_H.pdb r_model-2329_H.pdb r_model-2331_M.pdb r_model-2334_H.pdb r_model-2351_A.pdb r_model-2360_R.pdb r_model-2361_H.pdb r_model-2374_A.pdb r_model-2385_H.pdb r_model-2389_A.pdb r_model-2397_M.pdb r_model-2404_H.pdb r_model-2410_M.pdb r_model-2414_M.pdb r_model-2415_H.pdb r_model-2432_A.pdb r_model-2434_A.pdb r_model-2436_H.pdb r_model-2438_R.pdb r_model-2442_M.pdb r_model-2453_A.pdb r_model-2467_H.pdb r_model-2474_H.pdb r_model-2475_M.pdb r_model-2476_H.pdb r_model-2482_H.pdb r_model-2486_A.pdb r_model-2492_H.pdb r_model-2503_H.pdb r_model-2504_H.pdb r_model-2508_A.pdb r_model-2513_H.pdb r_model-2522_A.pdb r_model-2535_A.pdb r_model-2538_A.pdb r_model-2541_M.pdb r_model-2544_M.pdb r_model-2552_A.pdb r_model-2553_H.pdb r_model-2564_M.pdb r_model-2575_A.pdb r_model-2581_H.pdb r_model-2584_M.pdb r_model-2597_A.pdb r_model-2601_M.pdb r_model-2603_A.pdb r_model-2605_H.pdb r_model-2606_M.pdb r_model-2625_A.pdb r_model-2627_A.pdb r_model-2637_R.pdb r_model-2647_M.pdb r_model-2655_M.pdb r_model-2656_A.pdb r_model-2659_R.pdb r_model-2663_H.pdb r_model-2664_M.pdb r_model-2675_M.pdb r_model-2680_H.pdb r_model-2684_H.pdb r_model-2686_A.pdb r_model-2688_A.pdb r_model-2693_H.pdb r_model-2694_M.pdb r_model-2699_M.pdb r_model-2704_M.pdb r_model-2708_M.pdb r_model-2709_M.pdb r_model-2714_M.pdb r_model-2717_A.pdb r_model-2731_H.pdb r_model-2733_R.pdb r_model-2752_A.pdb r_model-2758_M.pdb r_model-2760_H.pdb r_model-2762_M.pdb r_model-2764_A.pdb r_model-2787_A.pdb r_model-2788_M.pdb r_model-2790_A.pdb r_model-2791_A.pdb r_model-2798_H.pdb r_model-2808_M.pdb r_model-2809_M.pdb r_model-2813_M.pdb r_model-2819_M.pdb r_model-2822_M.pdb r_model-2825_H.pdb r_model-2827_M.pdb r_model-2840_M.pdb r_model-2845_A.pdb r_model-2846_M.pdb r_model-2850_A.pdb r_model-2860_M.pdb r_model-2864_H.pdb r_model-2866_M.pdb r_model-2869_M.pdb r_model-2870_A.pdb r_model-2871_H.pdb r_model-2883_H.pdb r_model-2885_M.pdb r_model-2894_M.pdb r_model-2897_A.pdb r_model-2902_M.pdb r_model-2904_A.pdb r_model-2908_M.pdb r_model-2919_M.pdb r_model-2926_H.pdb r_model-2930_M.pdb r_model-2931_M.pdb r_model-2938_H.pdb r_model-2955_M.pdb r_model-2956_M.pdb r_model-2982_H.pdb r_model-3002_M.pdb r_model-3018_A.pdb r_model-3025_A.pdb r_model-3029_A.pdb r_model-3031_H.pdb r_model-3035_H.pdb r_model-3036_M.pdb r_model-3045_H.pdb r_model-3047_H.pdb r_model-3050_M.pdb r_model-3054_H.pdb r_model-3058_A.pdb r_model-3076_M.pdb r_model-3080_H.pdb r_model-3087_H.pdb r_model-3091_A.pdb r_model-3094_A.pdb r_model-3109_A.pdb r_model-3115_A.pdb r_model-3118_M.pdb r_model-3121_M.pdb r_model-3125_M.pdb r_model-3129_M.pdb r_model-3142_A.pdb r_model-3160_M.pdb r_model-3165_M.pdb r_model-3168_M.pdb r_model-3169_M.pdb r_model-3180_H.pdb 

cluster_2: 163 models:
r_model-1022_H.pdb r_model-1047_H.pdb r_model-1055_H.pdb r_model-1059_H.pdb r_model-1074_R.pdb r_model-1082_R.pdb r_model-1083_H.pdb r_model-1095_M.pdb r_model-1131_R.pdb r_model-1139_H.pdb r_model-1178_H.pdb r_model-1197_H.pdb r_model-1209_R.pdb r_model-1267_H.pdb r_model-1285_H.pdb r_model-1304_H.pdb r_model-1309_R.pdb r_model-1328_H.pdb r_model-1340_R.pdb r_model-1360_H.pdb r_model-1386_H.pdb r_model-1390_H.pdb r_model-1420_H.pdb r_model-1423_H.pdb r_model-1446_H.pdb r_model-1463_H.pdb r_model-1480_H.pdb r_model-1483_H.pdb r_model-1484_R.pdb r_model-1491_M.pdb r_model-1504_H.pdb r_model-1521_H.pdb r_model-1522_R.pdb r_model-1543_R.pdb r_model-1547_R.pdb r_model-1551_R.pdb r_model-1552_M.pdb r_model-1558_H.pdb r_model-1569_H.pdb r_model-1570_M.pdb r_model-1583_H.pdb r_model-1586_H.pdb r_model-1587_R.pdb r_model-1595_R.pdb r_model-1596_H.pdb r_model-1600_M.pdb r_model-1624_R.pdb r_model-1639_H.pdb r_model-1642_M.pdb r_model-1655_H.pdb r_model-1667_H.pdb r_model-1681_R.pdb r_model-1682_H.pdb r_model-1684_M.pdb r_model-1685_H.pdb r_model-1687_R.pdb r_model-1694_H.pdb r_model-1713_H.pdb r_model-1775_H.pdb r_model-1777_M.pdb r_model-1782_H.pdb r_model-1792_H.pdb r_model-1794_R.pdb r_model-1798_H.pdb r_model-1799_H.pdb r_model-1804_H.pdb r_model-1808_M.pdb r_model-1815_H.pdb r_model-1838_R.pdb r_model-1842_R.pdb r_model-1850_H.pdb r_model-1854_R.pdb r_model-1886_R.pdb r_model-1901_H.pdb r_model-1905_R.pdb r_model-1911_H.pdb r_model-1919_R.pdb r_model-1931_M.pdb r_model-1936_R.pdb r_model-1943_H.pdb r_model-1948_M.pdb r_model-1954_R.pdb r_model-1988_R.pdb r_model-1993_R.pdb r_model-2006_H.pdb r_model-2012_H.pdb r_model-2067_M.pdb r_model-2104_R.pdb r_model-2110_H.pdb r_model-2131_M.pdb r_model-2134_H.pdb r_model-2155_H.pdb r_model-2164_R.pdb r_model-2181_R.pdb r_model-2195_R.pdb r_model-2197_R.pdb r_model-2201_R.pdb r_model-2229_H.pdb r_model-2231_M.pdb r_model-2244_H.pdb r_model-2293_R.pdb r_model-2311_H.pdb r_model-2313_M.pdb r_model-2324_M.pdb r_model-2336_R.pdb r_model-2353_H.pdb r_model-2391_H.pdb r_model-2395_M.pdb r_model-2406_R.pdb r_model-2421_R.pdb r_model-2439_H.pdb r_model-2472_H.pdb r_model-2473_R.pdb r_model-2483_H.pdb r_model-2497_R.pdb r_model-2498_M.pdb r_model-2505_H.pdb r_model-2562_M.pdb r_model-2563_M.pdb r_model-2568_A.pdb r_model-2598_R.pdb r_model-2600_R.pdb r_model-2616_H.pdb r_model-2634_R.pdb r_model-2642_H.pdb r_model-2644_H.pdb r_model-2670_R.pdb r_model-2701_R.pdb r_model-2702_R.pdb r_model-2712_R.pdb r_model-2765_H.pdb r_model-2780_H.pdb r_model-2785_M.pdb r_model-2799_H.pdb r_model-2804_H.pdb r_model-2821_H.pdb r_model-2835_R.pdb r_model-2838_H.pdb r_model-2841_H.pdb r_model-2858_H.pdb r_model-2890_H.pdb r_model-2895_H.pdb r_model-2901_R.pdb r_model-2903_H.pdb r_model-2905_M.pdb r_model-2906_H.pdb r_model-2963_R.pdb r_model-2967_H.pdb r_model-2977_H.pdb r_model-2985_H.pdb r_model-3000_R.pdb r_model-3016_H.pdb r_model-3019_R.pdb r_model-3020_R.pdb r_model-3060_H.pdb r_model-3074_H.pdb r_model-3097_R.pdb r_model-3104_H.pdb r_model-3111_H.pdb r_model-3120_H.pdb r_model-3145_H.pdb r_model-3147_R.pdb r_model-3156_H.pdb 

cluster_3: 141 models:
r_model-1012_I.pdb r_model-1021_I.pdb r_model-1023_I.pdb r_model-1025_I.pdb r_model-1026_I.pdb r_model-1027_I.pdb r_model-1110_I.pdb r_model-1158_I.pdb r_model-1174_I.pdb r_model-1176_I.pdb r_model-1189_R.pdb r_model-1192_I.pdb r_model-1194_I.pdb r_model-1196_R.pdb r_model-1206_I.pdb r_model-1219_I.pdb r_model-1231_I.pdb r_model-1246_I.pdb r_model-1249_I.pdb r_model-1260_I.pdb r_model-1280_I.pdb r_model-1305_I.pdb r_model-1312_I.pdb r_model-1319_I.pdb r_model-1331_I.pdb r_model-1333_I.pdb r_model-1334_I.pdb r_model-1344_I.pdb r_model-1372_I.pdb r_model-1374_I.pdb r_model-1381_I.pdb r_model-1385_I.pdb r_model-1408_I.pdb r_model-1440_I.pdb r_model-1451_I.pdb r_model-1452_I.pdb r_model-1454_I.pdb r_model-1459_I.pdb r_model-1486_I.pdb r_model-1498_I.pdb r_model-1501_I.pdb r_model-1509_I.pdb r_model-1567_I.pdb r_model-1581_I.pdb r_model-1584_I.pdb r_model-1604_I.pdb r_model-1627_I.pdb r_model-1629_I.pdb r_model-1636_I.pdb r_model-1653_I.pdb r_model-1678_I.pdb r_model-1700_I.pdb r_model-1725_I.pdb r_model-1745_I.pdb r_model-1759_I.pdb r_model-1787_I.pdb r_model-1814_I.pdb r_model-1898_I.pdb r_model-1921_R.pdb r_model-1924_I.pdb r_model-1955_I.pdb r_model-2036_I.pdb r_model-2046_I.pdb r_model-2058_I.pdb r_model-2062_I.pdb r_model-2068_I.pdb r_model-2070_I.pdb r_model-2098_I.pdb r_model-2120_I.pdb r_model-2125_I.pdb r_model-2140_I.pdb r_model-2148_I.pdb r_model-2151_R.pdb r_model-2156_I.pdb r_model-2157_I.pdb r_model-2165_I.pdb r_model-2215_I.pdb r_model-2226_I.pdb r_model-2233_I.pdb r_model-2237_I.pdb r_model-2250_I.pdb r_model-2335_I.pdb r_model-2342_I.pdb r_model-2348_I.pdb r_model-2357_I.pdb r_model-2409_I.pdb r_model-2417_I.pdb r_model-2420_I.pdb r_model-2428_I.pdb r_model-2451_I.pdb r_model-2464_I.pdb r_model-2478_I.pdb r_model-2479_I.pdb r_model-2493_I.pdb r_model-2515_I.pdb r_model-2517_I.pdb r_model-2518_I.pdb r_model-2529_I.pdb r_model-2530_I.pdb r_model-2537_I.pdb r_model-2540_I.pdb r_model-2542_I.pdb r_model-2545_I.pdb r_model-2558_I.pdb r_model-2569_I.pdb r_model-2579_I.pdb r_model-2585_I.pdb r_model-2587_I.pdb r_model-2636_I.pdb r_model-2646_I.pdb r_model-2661_I.pdb r_model-2676_I.pdb r_model-2685_I.pdb r_model-2705_R.pdb r_model-2722_I.pdb r_model-2728_I.pdb r_model-2736_I.pdb r_model-2748_I.pdb r_model-2773_I.pdb r_model-2805_I.pdb r_model-2807_I.pdb r_model-2837_I.pdb r_model-2842_I.pdb r_model-2853_I.pdb r_model-2855_I.pdb r_model-2891_I.pdb r_model-2909_I.pdb r_model-2924_I.pdb r_model-2933_R.pdb r_model-2935_I.pdb r_model-2936_I.pdb r_model-2943_I.pdb r_model-2968_I.pdb r_model-2974_I.pdb r_model-3021_I.pdb r_model-3085_I.pdb r_model-3124_I.pdb r_model-3127_I.pdb r_model-3137_I.pdb r_model-3162_I.pdb r_model-3164_I.pdb 

cluster_4: 78 models:
r_model-1008_I.pdb r_model-1014_I.pdb r_model-1018_I.pdb r_model-1048_I.pdb r_model-1065_I.pdb r_model-1067_I.pdb r_model-1084_I.pdb r_model-1137_I.pdb r_model-1217_I.pdb r_model-1335_I.pdb r_model-1341_I.pdb r_model-1351_I.pdb r_model-1353_I.pdb r_model-1378_I.pdb r_model-1398_I.pdb r_model-1425_I.pdb r_model-1438_I.pdb r_model-1455_I.pdb r_model-1485_I.pdb r_model-1519_I.pdb r_model-1590_I.pdb r_model-1594_I.pdb r_model-1652_I.pdb r_model-1663_I.pdb r_model-1708_I.pdb r_model-1709_I.pdb r_model-1714_I.pdb r_model-1721_I.pdb r_model-1735_I.pdb r_model-1742_I.pdb r_model-1748_I.pdb r_model-1769_I.pdb r_model-1772_I.pdb r_model-1801_I.pdb r_model-1824_I.pdb r_model-1826_I.pdb r_model-1839_I.pdb r_model-1847_I.pdb r_model-1878_I.pdb r_model-1980_I.pdb r_model-1985_I.pdb r_model-2059_I.pdb r_model-2079_I.pdb r_model-2137_I.pdb r_model-2191_I.pdb r_model-2213_I.pdb r_model-2248_I.pdb r_model-2249_I.pdb r_model-2254_I.pdb r_model-2341_I.pdb r_model-2346_I.pdb r_model-2347_I.pdb r_model-2350_I.pdb r_model-2359_I.pdb r_model-2365_I.pdb r_model-2381_I.pdb r_model-2388_I.pdb r_model-2416_I.pdb r_model-2461_I.pdb r_model-2516_I.pdb r_model-2547_I.pdb r_model-2593_I.pdb r_model-2715_I.pdb r_model-2862_I.pdb r_model-2867_I.pdb r_model-2900_I.pdb r_model-2959_A.pdb r_model-2975_I.pdb r_model-3008_I.pdb r_model-3032_R.pdb r_model-3056_I.pdb r_model-3059_I.pdb r_model-3063_I.pdb r_model-3086_I.pdb r_model-3089_I.pdb r_model-3092_I.pdb r_model-3139_I.pdb r_model-3154_I.pdb 

cluster_5: 41 models:
r_model-1004_I.pdb r_model-1011_I.pdb r_model-1017_I.pdb r_model-1160_I.pdb r_model-1234_I.pdb r_model-1266_I.pdb r_model-1300_I.pdb r_model-1412_I.pdb r_model-1434_I.pdb r_model-1526_I.pdb r_model-1534_I.pdb r_model-1607_I.pdb r_model-1668_I.pdb r_model-1729_I.pdb r_model-1747_I.pdb r_model-1881_I.pdb r_model-1917_I.pdb r_model-1966_I.pdb r_model-2001_I.pdb r_model-2103_I.pdb r_model-2251_I.pdb r_model-2371_I.pdb r_model-2402_I.pdb r_model-2424_I.pdb r_model-2469_I.pdb r_model-2490_I.pdb r_model-2639_I.pdb r_model-2641_I.pdb r_model-2653_I.pdb r_model-2695_I.pdb r_model-2703_I.pdb r_model-2747_I.pdb r_model-2789_I.pdb r_model-2830_I.pdb r_model-2875_I.pdb r_model-2928_R.pdb r_model-3001_I.pdb r_model-3014_R.pdb r_model-3062_I.pdb r_model-3066_I.pdb r_model-3153_I.pdb 

cluster_6: 36 models:
r_model-1019_A.pdb r_model-1152_I.pdb r_model-1182_I.pdb r_model-1326_I.pdb r_model-1338_I.pdb r_model-1371_I.pdb r_model-1460_I.pdb r_model-1496_I.pdb r_model-1503_I.pdb r_model-1753_I.pdb r_model-1894_I.pdb r_model-1915_I.pdb r_model-1997_I.pdb r_model-2108_A.pdb r_model-2114_I.pdb r_model-2119_I.pdb r_model-2122_I.pdb r_model-2185_A.pdb r_model-2304_I.pdb r_model-2372_I.pdb r_model-2411_I.pdb r_model-2412_I.pdb r_model-2491_I.pdb r_model-2557_I.pdb r_model-2560_A.pdb r_model-2561_I.pdb r_model-2565_I.pdb r_model-2711_I.pdb r_model-2730_I.pdb r_model-2738_I.pdb r_model-2775_I.pdb r_model-2831_I.pdb r_model-2994_I.pdb r_model-2999_I.pdb r_model-3012_I.pdb r_model-3155_I.pdb 

cluster_7: 31 models:
r_model-1054_A.pdb r_model-1135_I.pdb r_model-1270_I.pdb r_model-1315_I.pdb r_model-1394_I.pdb r_model-1510_A.pdb r_model-1593_M.pdb r_model-1703_I.pdb r_model-1790_I.pdb r_model-1848_R.pdb r_model-1866_A.pdb r_model-1883_I.pdb r_model-1912_I.pdb r_model-1947_I.pdb r_model-1992_A.pdb r_model-2021_I.pdb r_model-2034_I.pdb r_model-2049_I.pdb r_model-2063_I.pdb r_model-2082_I.pdb r_model-2136_M.pdb r_model-2277_A.pdb r_model-2399_I.pdb r_model-2507_I.pdb r_model-2546_A.pdb r_model-2615_A.pdb r_model-2691_I.pdb r_model-2744_M.pdb r_model-2770_A.pdb r_model-2918_A.pdb r_model-2954_A.pdb 

cluster_8: 26 models:
r_model-1001_R.pdb r_model-1107_I.pdb r_model-1223_R.pdb r_model-1263_I.pdb r_model-1307_I.pdb r_model-1475_I.pdb r_model-1578_I.pdb r_model-1621_I.pdb r_model-1656_I.pdb r_model-1744_I.pdb r_model-1926_I.pdb r_model-1933_I.pdb r_model-1959_I.pdb r_model-2149_I.pdb r_model-2178_I.pdb r_model-2281_I.pdb r_model-2337_I.pdb r_model-2363_I.pdb r_model-2380_I.pdb r_model-2551_I.pdb r_model-2796_I.pdb r_model-2898_R.pdb r_model-2947_I.pdb r_model-2970_I.pdb r_model-2978_R.pdb r_model-3043_I.pdb 

cluster_9: 25 models:
r_model-1007_I.pdb r_model-1034_I.pdb r_model-1077_I.pdb r_model-1239_R.pdb r_model-1370_R.pdb r_model-1453_I.pdb r_model-1477_I.pdb r_model-1582_I.pdb r_model-1588_R.pdb r_model-1657_R.pdb r_model-1690_I.pdb r_model-1723_I.pdb r_model-1949_I.pdb r_model-2014_I.pdb r_model-2043_I.pdb r_model-2263_I.pdb r_model-2375_R.pdb r_model-2638_R.pdb r_model-2666_I.pdb r_model-2814_I.pdb r_model-2824_I.pdb r_model-2916_I.pdb r_model-2944_I.pdb r_model-3024_I.pdb r_model-3039_A.pdb 

cluster_10: 24 models:
r_model-1006_I.pdb r_model-1013_I.pdb r_model-1041_R.pdb r_model-1133_A.pdb r_model-1225_A.pdb r_model-1291_A.pdb r_model-1327_I.pdb r_model-1476_A.pdb r_model-1536_A.pdb r_model-1610_A.pdb r_model-1618_A.pdb r_model-1619_I.pdb r_model-1686_A.pdb r_model-1904_A.pdb r_model-2040_R.pdb r_model-2051_A.pdb r_model-2392_A.pdb r_model-2554_A.pdb r_model-2604_A.pdb r_model-2623_I.pdb r_model-2884_I.pdb r_model-2993_I.pdb r_model-3042_A.pdb r_model-3157_I.pdb 

cluster_11: 23 models:
r_model-1061_I.pdb r_model-1094_R.pdb r_model-1125_R.pdb r_model-1253_I.pdb r_model-1400_I.pdb r_model-1479_I.pdb r_model-1492_I.pdb r_model-1726_I.pdb r_model-1930_I.pdb r_model-1942_I.pdb r_model-1983_R.pdb r_model-2042_R.pdb r_model-2112_I.pdb r_model-2115_R.pdb r_model-2325_I.pdb r_model-2376_R.pdb r_model-2425_R.pdb r_model-2448_R.pdb r_model-2494_R.pdb r_model-2673_I.pdb r_model-2934_I.pdb r_model-3052_I.pdb r_model-3083_I.pdb 

cluster_12: 21 models:
r_model-1213_I.pdb r_model-1227_I.pdb r_model-1287_I.pdb r_model-1347_I.pdb r_model-1410_R.pdb r_model-1445_I.pdb r_model-1696_I.pdb r_model-1722_I.pdb r_model-1749_I.pdb r_model-1763_I.pdb r_model-1817_I.pdb r_model-2262_I.pdb r_model-2349_I.pdb r_model-2408_I.pdb r_model-2720_I.pdb r_model-2806_I.pdb r_model-2911_I.pdb r_model-2939_I.pdb r_model-2940_I.pdb r_model-3081_I.pdb r_model-3148_I.pdb 

cluster_13: 20 models:
r_model-1108_I.pdb r_model-1187_I.pdb r_model-1256_I.pdb r_model-1310_I.pdb r_model-1314_I.pdb r_model-1349_I.pdb r_model-1467_I.pdb r_model-1469_I.pdb r_model-1471_I.pdb r_model-1517_I.pdb r_model-1537_I.pdb r_model-1645_I.pdb r_model-1695_I.pdb r_model-1737_I.pdb r_model-2084_I.pdb r_model-2093_I.pdb r_model-2128_I.pdb r_model-2433_I.pdb r_model-2888_I.pdb r_model-3028_I.pdb 

cluster_14: 20 models:
r_model-1037_I.pdb r_model-1064_I.pdb r_model-1254_I.pdb r_model-1302_I.pdb r_model-1415_I.pdb r_model-1554_I.pdb r_model-1571_I.pdb r_model-1716_I.pdb r_model-1754_I.pdb r_model-1857_I.pdb r_model-2078_I.pdb r_model-2080_I.pdb r_model-2100_I.pdb r_model-2105_I.pdb r_model-2138_I.pdb r_model-2317_I.pdb r_model-2437_I.pdb r_model-2607_I.pdb r_model-2829_I.pdb r_model-3144_I.pdb 

cluster_15: 19 models:
r_model-1167_R.pdb r_model-1173_R.pdb r_model-1250_R.pdb r_model-1321_R.pdb r_model-1424_A.pdb r_model-1647_R.pdb r_model-1760_R.pdb r_model-1813_R.pdb r_model-1835_R.pdb r_model-2208_R.pdb r_model-2330_R.pdb r_model-2571_R.pdb r_model-2572_R.pdb r_model-2618_R.pdb r_model-2721_R.pdb r_model-2759_R.pdb r_model-2820_R.pdb r_model-2852_R.pdb r_model-3110_A.pdb 

cluster_16: 19 models:
r_model-1092_I.pdb r_model-1126_R.pdb r_model-1350_I.pdb r_model-1431_R.pdb r_model-1449_I.pdb r_model-1644_I.pdb r_model-1818_I.pdb r_model-1944_I.pdb r_model-1951_I.pdb r_model-2023_I.pdb r_model-2177_I.pdb r_model-2190_I.pdb r_model-2462_R.pdb r_model-2506_I.pdb r_model-2576_I.pdb r_model-2652_I.pdb r_model-2677_I.pdb r_model-2984_I.pdb r_model-3053_I.pdb 

cluster_17: 19 models:
r_model-1093_I.pdb r_model-1262_I.pdb r_model-1367_I.pdb r_model-1388_I.pdb r_model-1435_I.pdb r_model-1553_I.pdb r_model-1638_I.pdb r_model-1720_I.pdb r_model-1922_I.pdb r_model-1925_I.pdb r_model-2121_I.pdb r_model-2150_I.pdb r_model-2354_I.pdb r_model-2383_I.pdb r_model-2556_I.pdb r_model-2706_I.pdb r_model-2801_R.pdb r_model-2983_I.pdb r_model-3108_I.pdb 

cluster_18: 18 models:
r_model-1284_I.pdb r_model-1851_I.pdb r_model-1956_I.pdb r_model-1963_R.pdb r_model-1973_I.pdb r_model-2031_I.pdb r_model-2076_I.pdb r_model-2162_I.pdb r_model-2267_R.pdb r_model-2270_I.pdb r_model-2302_I.pdb r_model-2430_I.pdb r_model-2583_I.pdb r_model-2649_I.pdb r_model-2692_I.pdb r_model-2725_I.pdb r_model-2907_I.pdb r_model-2960_I.pdb 

cluster_19: 18 models:
r_model-1016_I.pdb r_model-1087_R.pdb r_model-1148_I.pdb r_model-1203_I.pdb r_model-1397_I.pdb r_model-1538_I.pdb r_model-1598_I.pdb r_model-1710_I.pdb r_model-1862_I.pdb r_model-1989_I.pdb r_model-2139_I.pdb r_model-2206_I.pdb r_model-2427_I.pdb r_model-2521_I.pdb r_model-2754_I.pdb r_model-2945_I.pdb r_model-3027_I.pdb r_model-3106_I.pdb 

cluster_20: 18 models:
r_model-1051_I.pdb r_model-1130_I.pdb r_model-1183_A.pdb r_model-1198_A.pdb r_model-1495_I.pdb r_model-1508_A.pdb r_model-1640_I.pdb r_model-1699_I.pdb r_model-1786_I.pdb r_model-1995_A.pdb r_model-2130_I.pdb r_model-2338_A.pdb r_model-2422_I.pdb r_model-2466_R.pdb r_model-2742_I.pdb r_model-2836_I.pdb r_model-3004_R.pdb r_model-3022_R.pdb 

cluster_21: 17 models:
r_model-1056_I.pdb r_model-1382_I.pdb r_model-1402_I.pdb r_model-1430_I.pdb r_model-1589_I.pdb r_model-1865_I.pdb r_model-1950_I.pdb r_model-2044_I.pdb r_model-2127_I.pdb r_model-2179_I.pdb r_model-2500_I.pdb r_model-2514_I.pdb r_model-2689_I.pdb r_model-2716_I.pdb r_model-2792_I.pdb r_model-3038_I.pdb r_model-3077_I.pdb 

cluster_22: 17 models:
r_model-1029_I.pdb r_model-1268_I.pdb r_model-1433_I.pdb r_model-1472_I.pdb r_model-1711_I.pdb r_model-1764_I.pdb r_model-1789_I.pdb r_model-2038_I.pdb r_model-2092_I.pdb r_model-2118_I.pdb r_model-2272_I.pdb r_model-2306_I.pdb r_model-2344_I.pdb r_model-2373_I.pdb r_model-2696_I.pdb r_model-2734_I.pdb r_model-2953_I.pdb 

cluster_23: 16 models:
r_model-1136_I.pdb r_model-1281_I.pdb r_model-1643_I.pdb r_model-1692_I.pdb r_model-1836_I.pdb r_model-1840_I.pdb r_model-2029_I.pdb r_model-2163_I.pdb r_model-2168_I.pdb r_model-2305_I.pdb r_model-2681_I.pdb r_model-2732_I.pdb r_model-2925_I.pdb r_model-2961_I.pdb r_model-3163_I.pdb r_model-3177_I.pdb 

cluster_24: 15 models:
r_model-1038_I.pdb r_model-1207_I.pdb r_model-1439_I.pdb r_model-1561_I.pdb r_model-1673_I.pdb r_model-1676_I.pdb r_model-1780_I.pdb r_model-1823_I.pdb r_model-1960_I.pdb r_model-2106_I.pdb r_model-2109_I.pdb r_model-2129_I.pdb r_model-2520_I.pdb r_model-3003_I.pdb r_model-3101_I.pdb 

cluster_25: 14 models:
r_model-1032_I.pdb r_model-1039_I.pdb r_model-1075_I.pdb r_model-1577_I.pdb r_model-1597_I.pdb r_model-1825_I.pdb r_model-1896_I.pdb r_model-2232_I.pdb r_model-2386_I.pdb r_model-2445_I.pdb r_model-2833_I.pdb r_model-3026_R.pdb r_model-3040_I.pdb r_model-3172_I.pdb 

cluster_26: 12 models:
r_model-1168_I.pdb r_model-1184_I.pdb r_model-1325_R.pdb r_model-1380_I.pdb r_model-1765_I.pdb r_model-1965_I.pdb r_model-2496_I.pdb r_model-2528_I.pdb r_model-2786_I.pdb r_model-2815_R.pdb r_model-2844_I.pdb r_model-3013_I.pdb 

cluster_27: 12 models:
r_model-1072_I.pdb r_model-1701_I.pdb r_model-1853_I.pdb r_model-1939_R.pdb r_model-2013_I.pdb r_model-2055_I.pdb r_model-2256_R.pdb r_model-2531_I.pdb r_model-2550_I.pdb r_model-2643_I.pdb r_model-2745_I.pdb r_model-2910_I.pdb 

cluster_28: 11 models:
r_model-1042_I.pdb r_model-1190_I.pdb r_model-1204_I.pdb r_model-1757_I.pdb r_model-1892_I.pdb r_model-2132_I.pdb r_model-2484_I.pdb r_model-2523_I.pdb r_model-2543_I.pdb r_model-2633_I.pdb r_model-3034_I.pdb 

cluster_29: 11 models:
r_model-1228_I.pdb r_model-1470_I.pdb r_model-1739_I.pdb r_model-1967_I.pdb r_model-2002_I.pdb r_model-2004_R.pdb r_model-2207_I.pdb r_model-2269_I.pdb r_model-2314_I.pdb r_model-2772_R.pdb r_model-2965_I.pdb 

cluster_30: 10 models:
r_model-1220_I.pdb r_model-1489_I.pdb r_model-1535_I.pdb r_model-1555_R.pdb r_model-1623_I.pdb r_model-1868_I.pdb r_model-2444_I.pdb r_model-2470_I.pdb r_model-2823_R.pdb r_model-3136_I.pdb 

cluster_31: 10 models:
r_model-1112_I.pdb r_model-1379_I.pdb r_model-2107_I.pdb r_model-2205_I.pdb r_model-2287_I.pdb r_model-2292_I.pdb r_model-2300_I.pdb r_model-2573_I.pdb r_model-2629_I.pdb r_model-3131_I.pdb 

cluster_32: 9 models:
r_model-1101_I.pdb r_model-1211_I.pdb r_model-1705_I.pdb r_model-2203_I.pdb r_model-2407_I.pdb r_model-2578_R.pdb r_model-2624_I.pdb r_model-2667_I.pdb r_model-2981_I.pdb 

cluster_33: 8 models:
r_model-1365_I.pdb r_model-2056_I.pdb r_model-2234_I.pdb r_model-2291_R.pdb r_model-2355_R.pdb r_model-2549_I.pdb r_model-2640_I.pdb r_model-2887_I.pdb 

cluster_34: 8 models:
r_model-1295_R.pdb r_model-1342_I.pdb r_model-1781_R.pdb r_model-2455_I.pdb r_model-2481_I.pdb r_model-2511_R.pdb r_model-2555_I.pdb r_model-2976_I.pdb 

cluster_35: 8 models:
r_model-1134_I.pdb r_model-1181_I.pdb r_model-1362_R.pdb r_model-1632_I.pdb r_model-2264_I.pdb r_model-2457_R.pdb r_model-2574_I.pdb r_model-3116_I.pdb 

cluster_36: 8 models:
r_model-1969_I.pdb r_model-2212_I.pdb r_model-2279_I.pdb r_model-2396_I.pdb r_model-2480_I.pdb r_model-2713_I.pdb r_model-2794_I.pdb r_model-3134_I.pdb 

cluster_37: 8 models:
r_model-1201_I.pdb r_model-1214_I.pdb r_model-1245_I.pdb r_model-1987_I.pdb r_model-2768_I.pdb r_model-2802_R.pdb r_model-2816_I.pdb r_model-3067_I.pdb 

cluster_38: 7 models:
r_model-1146_I.pdb r_model-1324_I.pdb r_model-1852_I.pdb r_model-2651_I.pdb r_model-2718_I.pdb r_model-2843_I.pdb r_model-2950_I.pdb 

cluster_39: 7 models:
r_model-1033_I.pdb r_model-2242_I.pdb r_model-2243_I.pdb r_model-2362_I.pdb r_model-2382_I.pdb r_model-2632_I.pdb r_model-2782_I.pdb 

cluster_40: 7 models:
r_model-1318_I.pdb r_model-1738_I.pdb r_model-1977_I.pdb r_model-2111_I.pdb r_model-2613_I.pdb r_model-2990_I.pdb r_model-3044_I.pdb 

cluster_41: 7 models:
r_model-1432_I.pdb r_model-1585_I.pdb r_model-1791_I.pdb r_model-1796_I.pdb r_model-1991_I.pdb r_model-2370_I.pdb r_model-2390_I.pdb 

cluster_42: 7 models:
r_model-1002_I.pdb r_model-1648_I.pdb r_model-1770_I.pdb r_model-1806_I.pdb r_model-2198_I.pdb r_model-2303_I.pdb r_model-2332_I.pdb 

cluster_43: 6 models:
r_model-1407_I.pdb r_model-1845_R.pdb r_model-2069_I.pdb r_model-2133_I.pdb r_model-2610_R.pdb r_model-3105_I.pdb 

cluster_44: 6 models:
r_model-1141_R.pdb r_model-1812_R.pdb r_model-2116_R.pdb r_model-2227_R.pdb r_model-2403_R.pdb r_model-2539_R.pdb 

cluster_45: 6 models:
r_model-1117_I.pdb r_model-1541_I.pdb r_model-1677_R.pdb r_model-1976_I.pdb r_model-2356_R.pdb r_model-2750_R.pdb 

cluster_46: 6 models:
r_model-1255_I.pdb r_model-1733_I.pdb r_model-1807_R.pdb r_model-1810_I.pdb r_model-1819_I.pdb r_model-2577_I.pdb 

cluster_47: 6 models:
r_model-1200_I.pdb r_model-2219_I.pdb r_model-2749_I.pdb r_model-2872_I.pdb r_model-2964_I.pdb r_model-3167_I.pdb 

cluster_48: 6 models:
r_model-1277_I.pdb r_model-1562_R.pdb r_model-1811_I.pdb r_model-2222_I.pdb r_model-2914_I.pdb r_model-3171_I.pdb 

cluster_49: 6 models:
r_model-1145_I.pdb r_model-1520_I.pdb r_model-1654_I.pdb r_model-2086_R.pdb r_model-2499_R.pdb r_model-3146_I.pdb 

cluster_50: 5 models:
r_model-1097_R.pdb r_model-2135_I.pdb r_model-2630_I.pdb r_model-2672_R.pdb r_model-2766_I.pdb 

cluster_51: 5 models:
r_model-2167_I.pdb r_model-2310_R.pdb r_model-2327_R.pdb r_model-2735_I.pdb r_model-2899_R.pdb 

cluster_52: 5 models:
r_model-1568_R.pdb r_model-1622_R.pdb r_model-1914_R.pdb r_model-1957_R.pdb r_model-2767_R.pdb 

cluster_53: 5 models:
r_model-1982_I.pdb r_model-2271_I.pdb r_model-2650_R.pdb r_model-2927_I.pdb r_model-3166_I.pdb 

cluster_54: 5 models:
r_model-1279_I.pdb r_model-1288_I.pdb r_model-2880_I.pdb r_model-2971_I.pdb r_model-3151_I.pdb 

cluster_55: 5 models:
r_model-1336_I.pdb r_model-1702_I.pdb r_model-1971_I.pdb r_model-2297_I.pdb r_model-2778_R.pdb 

cluster_56: 5 models:
r_model-1546_R.pdb r_model-1895_I.pdb r_model-2278_I.pdb r_model-2298_I.pdb r_model-2737_I.pdb 

cluster_57: 5 models:
r_model-1539_I.pdb r_model-1935_I.pdb r_model-2101_I.pdb r_model-2988_I.pdb r_model-3075_I.pdb 

cluster_58: 5 models:
r_model-2015_I.pdb r_model-2081_R.pdb r_model-2316_I.pdb r_model-2665_I.pdb r_model-3130_I.pdb 

cluster_59: 5 models:
r_model-1564_I.pdb r_model-2020_I.pdb r_model-2039_I.pdb r_model-2169_I.pdb r_model-2358_I.pdb 

cluster_60: 5 models:
r_model-1060_I.pdb r_model-1683_I.pdb r_model-2141_I.pdb r_model-2678_I.pdb r_model-3135_I.pdb 

cluster_61: 5 models:
r_model-1169_I.pdb r_model-1909_I.pdb r_model-2489_I.pdb r_model-2582_I.pdb r_model-3078_I.pdb 

cluster_62: 5 models:
r_model-1458_I.pdb r_model-1523_I.pdb r_model-1945_I.pdb r_model-2142_I.pdb r_model-2679_I.pdb 

cluster_63: 4 models:
r_model-1271_I.pdb r_model-2176_R.pdb r_model-2566_I.pdb r_model-3102_I.pdb 

cluster_64: 4 models:
r_model-1542_I.pdb r_model-1929_R.pdb r_model-2426_I.pdb r_model-2921_I.pdb 

cluster_65: 4 models:
r_model-1317_I.pdb r_model-1332_I.pdb r_model-2710_I.pdb r_model-2969_I.pdb 

cluster_66: 4 models:
r_model-1233_I.pdb r_model-2196_I.pdb r_model-2460_I.pdb r_model-2755_I.pdb 

cluster_67: 4 models:
r_model-1437_I.pdb r_model-1464_I.pdb r_model-1698_I.pdb r_model-2617_I.pdb 

cluster_68: 4 models:
r_model-1179_I.pdb r_model-2594_I.pdb r_model-2726_I.pdb r_model-2847_I.pdb 

cluster_69: 4 models:
r_model-1193_I.pdb r_model-1891_R.pdb r_model-2419_I.pdb r_model-2621_R.pdb 

cluster_70: 4 models:
r_model-2274_I.pdb r_model-2707_I.pdb r_model-2795_I.pdb r_model-2826_I.pdb 

cluster_71: 4 models:
r_model-1070_I.pdb r_model-1937_I.pdb r_model-2321_I.pdb r_model-3015_I.pdb 

cluster_72: 4 models:
r_model-1177_I.pdb r_model-1273_I.pdb r_model-1809_I.pdb r_model-2152_I.pdb 

cluster_73: 4 models:
r_model-1669_I.pdb r_model-1736_I.pdb r_model-2308_I.pdb r_model-2929_I.pdb 

cluster_74: 4 models:
r_model-1163_I.pdb r_model-1313_I.pdb r_model-2073_I.pdb r_model-2920_I.pdb 

cluster_75: 4 models:
r_model-1073_I.pdb r_model-1525_I.pdb r_model-1630_I.pdb r_model-3098_I.pdb 

cluster_76: 4 models:
r_model-1010_R.pdb r_model-1030_R.pdb r_model-1447_I.pdb r_model-3161_R.pdb 

cluster_77: 3 models:
r_model-1416_R.pdb r_model-2724_R.pdb r_model-2740_R.pdb 

cluster_78: 3 models:
r_model-1142_R.pdb r_model-1482_I.pdb r_model-2252_R.pdb 

cluster_79: 3 models:
r_model-1298_I.pdb r_model-2083_I.pdb r_model-2590_I.pdb 

cluster_80: 3 models:
r_model-1633_M.pdb r_model-1672_A.pdb r_model-1844_R.pdb 

cluster_81: 3 models:
r_model-1096_R.pdb r_model-1161_I.pdb r_model-1603_I.pdb 

cluster_82: 3 models:
r_model-1299_I.pdb r_model-1556_I.pdb r_model-2987_R.pdb 

cluster_83: 3 models:
r_model-1920_R.pdb r_model-2204_R.pdb r_model-2729_I.pdb 

cluster_84: 3 models:
r_model-1366_R.pdb r_model-1831_I.pdb r_model-2854_R.pdb 

cluster_85: 3 models:
r_model-1395_R.pdb r_model-1802_R.pdb r_model-3107_R.pdb 

cluster_86: 3 models:
r_model-1035_R.pdb r_model-1323_I.pdb r_model-2995_R.pdb 

cluster_87: 3 models:
r_model-1500_I.pdb r_model-2124_R.pdb r_model-2459_R.pdb 

cluster_88: 3 models:
r_model-2345_I.pdb r_model-2719_I.pdb r_model-3048_I.pdb 

cluster_89: 3 models:
r_model-1661_I.pdb r_model-2199_I.pdb r_model-2230_I.pdb 

cluster_90: 3 models:
r_model-1226_I.pdb r_model-1441_I.pdb r_model-1834_I.pdb 

cluster_91: 3 models:
r_model-2962_I.pdb r_model-2991_I.pdb r_model-3065_R.pdb 

cluster_92: 3 models:
r_model-2048_I.pdb r_model-2727_R.pdb r_model-2812_I.pdb 

cluster_93: 3 models:
r_model-1625_I.pdb r_model-2774_I.pdb r_model-3037_I.pdb 

cluster_94: 3 models:
r_model-1611_I.pdb r_model-1741_I.pdb r_model-2912_I.pdb 

cluster_95: 3 models:
r_model-1265_I.pdb r_model-2126_I.pdb r_model-2877_I.pdb 

cluster_96: 3 models:
r_model-2614_I.pdb r_model-2771_I.pdb r_model-3114_I.pdb 

cluster_97: 3 models:
r_model-1631_I.pdb r_model-2323_I.pdb r_model-2882_I.pdb 

cluster_98: 3 models:
r_model-1046_I.pdb r_model-1461_I.pdb r_model-2559_I.pdb 

cluster_99: 3 models:
r_model-2769_R.pdb r_model-2783_R.pdb r_model-2874_I.pdb 

cluster_100: 2 models:
r_model-1292_R.pdb r_model-2951_R.pdb 

cluster_101: 2 models:
r_model-1162_R.pdb r_model-3057_R.pdb 

cluster_102: 2 models:
r_model-1282_R.pdb r_model-2268_I.pdb 

cluster_103: 2 models:
r_model-1238_I.pdb r_model-2682_I.pdb 

cluster_104: 2 models:
r_model-1068_I.pdb r_model-2166_I.pdb 

cluster_105: 2 models:
r_model-2320_R.pdb r_model-2669_R.pdb 

cluster_106: 2 models:
r_model-1218_R.pdb r_model-3179_I.pdb 

cluster_107: 2 models:
r_model-1286_I.pdb r_model-2259_R.pdb 

cluster_108: 2 models:
r_model-1679_R.pdb r_model-2065_I.pdb 

cluster_109: 2 models:
r_model-1902_R.pdb r_model-2032_R.pdb 

cluster_110: 2 models:
r_model-2060_R.pdb r_model-2756_R.pdb 

cluster_111: 2 models:
r_model-1212_I.pdb r_model-3061_I.pdb 

cluster_112: 2 models:
r_model-1127_R.pdb r_model-1465_I.pdb 

cluster_113: 2 models:
r_model-2369_I.pdb r_model-2471_R.pdb 

cluster_114: 2 models:
r_model-1876_R.pdb r_model-2591_I.pdb 

cluster_115: 2 models:
r_model-1665_R.pdb r_model-2958_I.pdb 

cluster_116: 2 models:
r_model-1602_I.pdb r_model-2746_R.pdb 

cluster_117: 2 models:
r_model-1348_I.pdb r_model-1377_I.pdb 

cluster_118: 2 models:
r_model-1795_I.pdb r_model-2452_I.pdb 

cluster_119: 2 models:
r_model-2645_R.pdb r_model-2878_R.pdb 

cluster_120: 2 models:
r_model-1368_R.pdb r_model-1574_I.pdb 

cluster_121: 2 models:
r_model-2089_I.pdb r_model-2548_I.pdb 

cluster_122: 2 models:
r_model-1443_I.pdb r_model-3152_I.pdb 

cluster_123: 2 models:
r_model-1816_R.pdb r_model-2599_I.pdb 

cluster_124: 2 models:
r_model-1409_R.pdb r_model-2592_R.pdb 

cluster_125: 2 models:
r_model-1715_I.pdb r_model-2942_I.pdb 

cluster_126: 2 models:
r_model-2290_R.pdb r_model-2671_I.pdb 

cluster_127: 2 models:
r_model-1375_I.pdb r_model-2889_I.pdb 

cluster_128: 2 models:
r_model-1706_I.pdb r_model-1900_R.pdb 

cluster_129: 2 models:
r_model-1269_I.pdb r_model-2502_I.pdb 

cluster_130: 2 models:
r_model-1090_I.pdb r_model-1369_R.pdb 

cluster_131: 2 models:
r_model-1507_I.pdb r_model-2463_I.pdb 

cluster_132: 2 models:
r_model-1442_I.pdb r_model-2698_I.pdb 

cluster_133: 2 models:
r_model-1293_R.pdb r_model-2074_I.pdb 

cluster_134: 2 models:
r_model-1175_I.pdb r_model-1354_I.pdb 

cluster_135: 2 models:
r_model-1466_A.pdb r_model-2620_I.pdb 

cluster_136: 2 models:
r_model-1499_R.pdb r_model-2949_R.pdb 

cluster_137: 2 models:
r_model-2017_R.pdb r_model-2245_R.pdb 

cluster_138: 2 models:
r_model-1043_R.pdb r_model-1330_R.pdb 

cluster_139: 2 models:
r_model-1296_R.pdb r_model-2972_R.pdb 

cluster_140: 1 models:
r_model-2668_R.pdb 

cluster_141: 1 models:
r_model-2741_R.pdb 

cluster_142: 1 models:
r_model-2333_R.pdb 

cluster_143: 1 models:
r_model-1081_R.pdb 

cluster_144: 1 models:
r_model-1124_R.pdb 

cluster_145: 1 models:
r_model-2019_R.pdb 

cluster_146: 1 models:
r_model-2160_R.pdb 

cluster_147: 1 models:
r_model-1028_A.pdb 

cluster_148: 1 models:
r_model-2240_R.pdb 

cluster_149: 1 models:
r_model-1171_R.pdb 

cluster_150: 1 models:
r_model-2085_I.pdb 

cluster_151: 1 models:
r_model-1800_R.pdb 

cluster_152: 1 models:
r_model-1832_R.pdb 

cluster_153: 1 models:
r_model-1448_R.pdb 

cluster_154: 1 models:
r_model-3007_R.pdb 

cluster_155: 1 models:
r_model-1758_R.pdb 

cluster_156: 1 models:
r_model-1719_R.pdb 

cluster_157: 1 models:
r_model-1258_I.pdb 

cluster_158: 1 models:
r_model-2743_R.pdb 

cluster_159: 1 models:
r_model-1693_R.pdb 

cluster_160: 1 models:
r_model-1481_R.pdb 

cluster_161: 1 models:
r_model-1396_R.pdb 

cluster_162: 1 models:
r_model-1515_R.pdb 

cluster_163: 1 models:
r_model-1972_R.pdb 

cluster_164: 1 models:
r_model-1864_R.pdb 

cluster_165: 1 models:
r_model-3158_I.pdb 

cluster_166: 1 models:
r_model-2400_I.pdb 

cluster_167: 1 models:
r_model-3113_R.pdb 

cluster_168: 1 models:
r_model-1221_R.pdb 

cluster_169: 1 models:
r_model-1869_R.pdb 

cluster_170: 1 models:
r_model-3132_R.pdb 

cluster_171: 1 models:
r_model-2447_I.pdb 

cluster_172: 1 models:
r_model-2449_I.pdb 

cluster_173: 1 models:
r_model-2145_R.pdb 

cluster_174: 1 models:
r_model-3140_R.pdb 

cluster_175: 1 models:
r_model-2811_I.pdb 

cluster_176: 1 models:
r_model-1650_R.pdb 

cluster_177: 1 models:
r_model-2045_R.pdb 

cluster_178: 1 models:
r_model-1903_R.pdb 

cluster_179: 1 models:
r_model-1516_I.pdb 

cluster_180: 1 models:
r_model-1691_I.pdb 

cluster_181: 1 models:
r_model-2834_I.pdb 

cluster_182: 1 models:
r_model-2941_I.pdb 

cluster_183: 1 models:
r_model-2697_I.pdb 

cluster_184: 1 models:
r_model-1820_R.pdb 

cluster_185: 1 models:
r_model-1066_I.pdb 

cluster_186: 1 models:
r_model-2658_R.pdb 

cluster_187: 1 models:
r_model-2800_R.pdb 

cluster_188: 1 models:
r_model-1232_I.pdb 

cluster_189: 1 models:
r_model-1727_I.pdb 

cluster_190: 1 models:
r_model-1767_R.pdb 

cluster_191: 1 models:
r_model-1450_R.pdb 

cluster_192: 1 models:
r_model-2387_R.pdb 

cluster_193: 1 models:
r_model-1540_R.pdb 

cluster_194: 1 models:
r_model-3072_R.pdb 

cluster_195: 1 models:
r_model-2368_R.pdb 

cluster_196: 1 models:
r_model-2757_R.pdb 

cluster_197: 1 models:
r_model-1104_R.pdb 
