# Supplementary material for: Introducing a Clustering Step in a Consensus Approach for the Scoring of Protein-Protein Docking Models
Source: PLoS One. 2016 Nov 15;11(11):e0166460. doi: 10.1371/journal.pone.0166460 (PMC5112798; doi:10.1371/journal.pone.0166460)
Supplement: S1 Data — (TGZ) [file pone.0166460.s001.tgz › Oliva-Repository-PlosOne/ClustCONSRANK/T40_maxclust_5-top10.out]

==> cluster0/Zscore.txt <==
r_model-3064_I.pdb                             0.03279          2.75421

==> cluster1/Zscore.txt <==
r_model-2253_H.pdb                             0.91104          1.53360

==> cluster2/Zscore.txt <==
r_model-2353_H.pdb                             0.88893          1.54498

==> cluster3/Zscore.txt <==
r_model-2442_M.pdb                             0.88524          1.76272

==> cluster4/Zscore.txt <==
r_model-1357_A.pdb                             0.86858          1.46489

==> cluster5/Zscore.txt <==
r_model-2827_M.pdb                             0.86969          1.76857

==> cluster6/Zscore.txt <==
r_model-1011_I.pdb                             0.79894          1.66735

==> cluster7/Zscore.txt <==
r_model-2416_I.pdb                             0.50602          1.43129

==> cluster8/Zscore.txt <==
r_model-3096_I.pdb                             0.45455          1.65978

==> cluster9/Zscore.txt <==
r_model-2853_I.pdb                             0.72741          1.03257
