# Supplementary material for: Introducing a Clustering Step in a Consensus Approach for the Scoring of Protein-Protein Docking Models
Source: PLoS One. 2016 Nov 15;11(11):e0166460. doi: 10.1371/journal.pone.0166460 (PMC5112798; doi:10.1371/journal.pone.0166460)
Supplement: S1 Data — (TGZ) [file pone.0166460.s001.tgz › Oliva-Repository-PlosOne/ClustCONSRANK/T40_maxclust_10-top10.out]

==> cluster0/Zscore.txt <==
r_model-1015_I.pdb                             0.04417          3.33286

==> cluster1/Zscore.txt <==
r_model-2253_H.pdb                             0.82745          2.06796

==> cluster2/Zscore.txt <==
r_model-2353_H.pdb                             0.87649          1.44937

==> cluster3/Zscore.txt <==
r_model-2348_I.pdb                             0.31651          2.30640

==> cluster4/Zscore.txt <==
r_model-2442_M.pdb                             0.88524          1.76272

==> cluster5/Zscore.txt <==
r_model-2416_I.pdb                             0.32955          2.01739

==> cluster6/Zscore.txt <==
r_model-3001_I.pdb                             0.77744          1.36181

==> cluster7/Zscore.txt <==
r_model-2082_I.pdb                             0.39223          1.35685

==> cluster8/Zscore.txt <==
r_model-3155_I.pdb                             0.40394          1.58785

==> cluster9/Zscore.txt <==
r_model-2884_I.pdb                             0.67824          1.37409
