# Supplementary material for: Introducing a Clustering Step in a Consensus Approach for the Scoring of Protein-Protein Docking Models
Source: PLoS One. 2016 Nov 15;11(11):e0166460. doi: 10.1371/journal.pone.0166460 (PMC5112798; doi:10.1371/journal.pone.0166460)
Supplement: S1 Data — (TGZ) [file pone.0166460.s001.tgz › Oliva-Repository-PlosOne/RMSDClustCONSRANK/T29-maxclust200-top10.out]

==> cluster0/Zscore.txt <==
r_model-1913.pdb                               0.67576          0.87631

==> cluster1/Zscore.txt <==
r_model-2935.pdb                               0.54951          1.55587

==> cluster2/Zscore.txt <==
r_model-2507.pdb                               0.18195          1.76818

==> cluster3/Zscore.txt <==
r_model-2634.pdb                               0.29365          1.52825

==> cluster4/Zscore.txt <==
r_model-2446.pdb                               0.45051          2.09794

==> cluster5/Zscore.txt <==
r_model-2987.pdb                               0.27047          1.91395

==> cluster6/Zscore.txt <==
r_model-2023.pdb                               0.56818          0.87706

==> cluster7/Zscore.txt <==
r_model-1497.pdb                               0.40381          1.34940

==> cluster8/Zscore.txt <==
r_model-1313.pdb                               0.39583          1.19612

==> cluster9/Zscore.txt <==
r_model-2926.pdb                               0.34143          1.85893
