# Supplementary material for: Introducing a Clustering Step in a Consensus Approach for the Scoring of Protein-Protein Docking Models
Source: PLoS One. 2016 Nov 15;11(11):e0166460. doi: 10.1371/journal.pone.0166460 (PMC5112798; doi:10.1371/journal.pone.0166460)
Supplement: S1 Data — (TGZ) [file pone.0166460.s001.tgz › Oliva-Repository-PlosOne/RMSDClustCONSRANK/T29-maxclust_5-top10.out]

==> cluster0/Zscore.txt <==
r_model-1913.pdb                               0.67576          0.87631

==> cluster1/Zscore.txt <==
r_model-2731.pdb                               0.67578          1.12163

==> cluster2/Zscore.txt <==
r_model-2023.pdb                               0.64860          0.75191

==> cluster3/Zscore.txt <==
r_model-2378.pdb                               0.60300          1.43695

==> cluster4/Zscore.txt <==
r_model-2446.pdb                               0.51867          1.89848

==> cluster5/Zscore.txt <==
r_model-2761.pdb                               0.60957          1.20556

==> cluster6/Zscore.txt <==
r_model-1946.pdb                               0.51817          0.90256

==> cluster7/Zscore.txt <==
r_model-1726.pdb                               0.57895          1.09448

==> cluster8/Zscore.txt <==
r_model-3035.pdb                               0.76034          0.74425

==> cluster9/Zscore.txt <==
r_model-2507.pdb                               0.31161          1.47527
