# Supplementary material for: Introducing a Clustering Step in a Consensus Approach for the Scoring of Protein-Protein Docking Models
Source: PLoS One. 2016 Nov 15;11(11):e0166460. doi: 10.1371/journal.pone.0166460 (PMC5112798; doi:10.1371/journal.pone.0166460)
Supplement: S1 Data — (TGZ) [file pone.0166460.s001.tgz › Oliva-Repository-PlosOne/RMSDClustCONSRANK/T30-maxclust_10-top10.out]

==> cluster0/Zscore.txt <==
r_model-1834.pdb                               0.45475          1.12828

==> cluster1/Zscore.txt <==
r_model-1020.pdb                               0.11119          2.62156

==> cluster2/Zscore.txt <==
r_model-1725.pdb                               0.82527          1.16284

==> cluster3/Zscore.txt <==
r_model-1559.pdb                               0.17286          1.68459

==> cluster4/Zscore.txt <==
r_model-2243.pdb                               0.25885          1.28034

==> cluster5/Zscore.txt <==
r_model-2109.pdb                               0.17929          2.19770

==> cluster6/Zscore.txt <==
r_model-1588.pdb                               0.20353          1.91629

==> cluster7/Zscore.txt <==
r_model-2280.pdb                               0.21481          1.09264

==> cluster8/Zscore.txt <==
r_model-1037.pdb                               0.20000          2.10783

==> cluster9/Zscore.txt <==
r_model-1512.pdb                               0.24909          2.13590
