# Supplementary material for: Introducing a Clustering Step in a Consensus Approach for the Scoring of Protein-Protein Docking Models
Source: PLoS One. 2016 Nov 15;11(11):e0166460. doi: 10.1371/journal.pone.0166460 (PMC5112798; doi:10.1371/journal.pone.0166460)
Supplement: S1 Data — (TGZ) [file pone.0166460.s001.tgz › Oliva-Repository-PlosOne/RMSDClustCONSRANK/T30-maxclust200-top10.out]

==> cluster0/Zscore.txt <==
r_model-1252.pdb                               0.57460          1.25565

==> cluster1/Zscore.txt <==
r_model-1725.pdb                               0.82527          1.16284

==> cluster2/Zscore.txt <==
r_model-1477.pdb                               0.66405          0.87280

==> cluster3/Zscore.txt <==
r_model-2243.pdb                               0.36161          1.34069

==> cluster4/Zscore.txt <==
r_model-2109.pdb                               0.21154          1.75789

==> cluster5/Zscore.txt <==
r_model-2280.pdb                               0.27619          1.09772

==> cluster6/Zscore.txt <==
r_model-1588.pdb                               0.28107          1.63832

==> cluster7/Zscore.txt <==
r_model-1559.pdb                               0.34571          1.22350

==> cluster8/Zscore.txt <==
r_model-1648.pdb                               0.24668          1.78237

==> cluster9/Zscore.txt <==
r_model-1512.pdb                               0.39091          1.79724
