# Supplementary material for: Introducing a Clustering Step in a Consensus Approach for the Scoring of Protein-Protein Docking Models
Source: PLoS One. 2016 Nov 15;11(11):e0166460. doi: 10.1371/journal.pone.0166460 (PMC5112798; doi:10.1371/journal.pone.0166460)
Supplement: S1 Data — (TGZ) [file pone.0166460.s001.tgz › Oliva-Repository-PlosOne/RMSDClustCONSRANK/T32-maxclust_10-top10.out]

==> cluster0/Zscore.txt <==
r_model-1432.pdb                               0.64690          0.79032

==> cluster1/Zscore.txt <==
r_model-1298.pdb                               0.60215          1.04098

==> cluster2/Zscore.txt <==
r_model-1457.pdb                               0.65880          0.75837

==> cluster3/Zscore.txt <==
r_model-1000.pdb                               0.33135          1.43675

==> cluster4/Zscore.txt <==
r_model-1572.pdb                               0.43808          1.02909

==> cluster5/Zscore.txt <==
r_model-1197.pdb                               0.43542          1.97148

==> cluster6/Zscore.txt <==
r_model-1252.pdb                               0.43850          1.21689

==> cluster7/Zscore.txt <==
r_model-1228.pdb                               0.53571          1.51653

==> cluster8/Zscore.txt <==
r_model-1267.pdb                               0.23452          1.67248

==> cluster9/Zscore.txt <==
r_model-1242.pdb                               0.45155          1.07742
