# Supplementary material for: Introducing a Clustering Step in a Consensus Approach for the Scoring of Protein-Protein Docking Models
Source: PLoS One. 2016 Nov 15;11(11):e0166460. doi: 10.1371/journal.pone.0166460 (PMC5112798; doi:10.1371/journal.pone.0166460)
Supplement: S1 Data — (TGZ) [file pone.0166460.s001.tgz › Oliva-Repository-PlosOne/RMSDClustCONSRANK/T32-maxclust200-top10.out]

==> cluster0/Zscore.txt <==
r_model-1432.pdb                               0.81685          1.30447

==> cluster1/Zscore.txt <==
r_model-1457.pdb                               0.75753          0.68625

==> cluster2/Zscore.txt <==
r_model-1298.pdb                               0.74690          1.81367

==> cluster3/Zscore.txt <==
r_model-1383.pdb                               0.65102          0.86245

==> cluster4/Zscore.txt <==
r_model-1572.pdb                               0.62105          1.10802

==> cluster5/Zscore.txt <==
r_model-1263.pdb                               0.56148          1.22128

==> cluster6/Zscore.txt <==
r_model-1024.pdb                               0.60714          0.99402

==> cluster7/Zscore.txt <==
r_model-1242.pdb                               0.57849          1.07075

==> cluster8/Zscore.txt <==
r_model-1000.pdb                               0.75595          0.87392

==> cluster9/Zscore.txt <==
r_model-1207.pdb                               0.42249          0.84669
