# Supplementary material for: Introducing a Clustering Step in a Consensus Approach for the Scoring of Protein-Protein Docking Models
Source: PLoS One. 2016 Nov 15;11(11):e0166460. doi: 10.1371/journal.pone.0166460 (PMC5112798; doi:10.1371/journal.pone.0166460)
Supplement: S1 Data — (TGZ) [file pone.0166460.s001.tgz › Oliva-Repository-PlosOne/RMSDClustCONSRANK/T32-maxclust_5-top10.out]

==> cluster0/Zscore.txt <==
r_model-1432.pdb                               0.77778          0.94399

==> cluster1/Zscore.txt <==
r_model-1457.pdb                               0.72782          0.64497

==> cluster2/Zscore.txt <==
r_model-1298.pdb                               0.73166          1.10383

==> cluster3/Zscore.txt <==
r_model-1572.pdb                               0.46135          0.98529

==> cluster4/Zscore.txt <==
r_model-1000.pdb                               0.52571          0.98894

==> cluster5/Zscore.txt <==
r_model-1383.pdb                               0.65102          0.86245

==> cluster6/Zscore.txt <==
r_model-1242.pdb                               0.45155          1.07742

==> cluster7/Zscore.txt <==
r_model-1228.pdb                               0.58065          1.48765

==> cluster8/Zscore.txt <==
r_model-1023.pdb                               0.52098          1.17033

==> cluster9/Zscore.txt <==
r_model-1252.pdb                               0.56338          0.98505
