# Supplementary material for: Introducing a Clustering Step in a Consensus Approach for the Scoring of Protein-Protein Docking Models
Source: PLoS One. 2016 Nov 15;11(11):e0166460. doi: 10.1371/journal.pone.0166460 (PMC5112798; doi:10.1371/journal.pone.0166460)
Supplement: S1 Data — (TGZ) [file pone.0166460.s001.tgz › Oliva-Repository-PlosOne/RMSDClustCONSRANK/T35_complete_maxclust_200.txt]

T35_complete_maxclust_200: 200 clusters

cluster_0: 82 models:
r_model-1003.pdb r_model-1010.pdb r_model-1017.pdb r_model-1036.pdb r_model-1040.pdb r_model-1041.pdb r_model-1045.pdb r_model-1046.pdb r_model-1049.pdb r_model-1052.pdb r_model-1053.pdb r_model-1059.pdb r_model-1063.pdb r_model-1065.pdb r_model-1066.pdb r_model-1069.pdb r_model-1082.pdb r_model-1083.pdb r_model-1084.pdb r_model-1088.pdb r_model-1091.pdb r_model-1093.pdb r_model-1113.pdb r_model-1133.pdb r_model-1135.pdb r_model-1142.pdb r_model-1144.pdb r_model-1147.pdb r_model-1148.pdb r_model-1153.pdb r_model-1158.pdb r_model-1161.pdb r_model-1165.pdb r_model-1168.pdb r_model-1190.pdb r_model-1201.pdb r_model-1203.pdb r_model-1210.pdb r_model-1228.pdb r_model-1230.pdb r_model-1232.pdb r_model-1241.pdb r_model-1246.pdb r_model-1249.pdb r_model-1255.pdb r_model-1259.pdb r_model-1267.pdb r_model-1273.pdb r_model-1276.pdb r_model-1282.pdb r_model-1286.pdb r_model-1300.pdb r_model-1301.pdb r_model-1306.pdb r_model-1323.pdb r_model-1324.pdb r_model-1327.pdb r_model-1340.pdb r_model-1344.pdb r_model-1348.pdb r_model-1351.pdb r_model-1352.pdb r_model-1357.pdb r_model-1361.pdb r_model-1364.pdb r_model-1375.pdb r_model-1393.pdb r_model-1401.pdb r_model-1408.pdb r_model-1411.pdb r_model-1414.pdb r_model-1428.pdb r_model-1432.pdb r_model-1433.pdb r_model-1444.pdb r_model-1453.pdb r_model-1456.pdb r_model-1463.pdb r_model-1476.pdb r_model-1480.pdb r_model-1483.pdb r_model-1489.pdb 

cluster_1: 37 models:
r_model-1000.pdb r_model-1027.pdb r_model-1032.pdb r_model-1039.pdb r_model-1056.pdb r_model-1068.pdb r_model-1071.pdb r_model-1074.pdb r_model-1115.pdb r_model-1145.pdb r_model-1149.pdb r_model-1185.pdb r_model-1189.pdb r_model-1205.pdb r_model-1212.pdb r_model-1240.pdb r_model-1262.pdb r_model-1292.pdb r_model-1298.pdb r_model-1302.pdb r_model-1307.pdb r_model-1333.pdb r_model-1336.pdb r_model-1337.pdb r_model-1360.pdb r_model-1384.pdb r_model-1420.pdb r_model-1423.pdb r_model-1429.pdb r_model-1445.pdb r_model-1457.pdb r_model-1464.pdb r_model-1468.pdb r_model-1478.pdb r_model-1486.pdb r_model-1487.pdb r_model-1496.pdb 

cluster_2: 15 models:
r_model-1011.pdb r_model-1038.pdb r_model-1042.pdb r_model-1064.pdb r_model-1130.pdb r_model-1162.pdb r_model-1178.pdb r_model-1192.pdb r_model-1195.pdb r_model-1209.pdb r_model-1285.pdb r_model-1295.pdb r_model-1310.pdb r_model-1462.pdb r_model-1473.pdb 

cluster_3: 14 models:
r_model-1015.pdb r_model-1033.pdb r_model-1105.pdb r_model-1182.pdb r_model-1208.pdb r_model-1215.pdb r_model-1353.pdb r_model-1369.pdb r_model-1370.pdb r_model-1409.pdb r_model-1437.pdb r_model-1452.pdb r_model-1475.pdb r_model-1481.pdb 

cluster_4: 8 models:
r_model-1054.pdb r_model-1104.pdb r_model-1124.pdb r_model-1171.pdb r_model-1234.pdb r_model-1400.pdb r_model-1482.pdb r_model-1498.pdb 

cluster_5: 7 models:
r_model-1146.pdb r_model-1191.pdb r_model-1217.pdb r_model-1222.pdb r_model-1335.pdb r_model-1442.pdb r_model-1460.pdb 

cluster_6: 7 models:
r_model-1001.pdb r_model-1107.pdb r_model-1160.pdb r_model-1193.pdb r_model-1248.pdb r_model-1349.pdb r_model-1383.pdb 

cluster_7: 6 models:
r_model-1043.pdb r_model-1236.pdb r_model-1237.pdb r_model-1356.pdb r_model-1390.pdb r_model-1395.pdb 

cluster_8: 5 models:
r_model-1119.pdb r_model-1187.pdb r_model-1314.pdb r_model-1446.pdb r_model-1494.pdb 

cluster_9: 5 models:
r_model-1079.pdb r_model-1087.pdb r_model-1116.pdb r_model-1274.pdb r_model-1438.pdb 

cluster_10: 5 models:
r_model-1131.pdb r_model-1247.pdb r_model-1254.pdb r_model-1350.pdb r_model-1399.pdb 

cluster_11: 5 models:
r_model-1156.pdb r_model-1175.pdb r_model-1253.pdb r_model-1322.pdb r_model-1418.pdb 

cluster_12: 5 models:
r_model-1013.pdb r_model-1030.pdb r_model-1186.pdb r_model-1296.pdb r_model-1467.pdb 

cluster_13: 4 models:
r_model-1139.pdb r_model-1143.pdb r_model-1172.pdb r_model-1365.pdb 

cluster_14: 4 models:
r_model-1141.pdb r_model-1266.pdb r_model-1315.pdb r_model-1397.pdb 

cluster_15: 4 models:
r_model-1067.pdb r_model-1070.pdb r_model-1272.pdb r_model-1416.pdb 

cluster_16: 4 models:
r_model-1220.pdb r_model-1346.pdb r_model-1367.pdb r_model-1407.pdb 

cluster_17: 4 models:
r_model-1089.pdb r_model-1098.pdb r_model-1341.pdb r_model-1435.pdb 

cluster_18: 4 models:
r_model-1006.pdb r_model-1204.pdb r_model-1366.pdb r_model-1493.pdb 

cluster_19: 4 models:
r_model-1226.pdb r_model-1293.pdb r_model-1303.pdb r_model-1398.pdb 

cluster_20: 3 models:
r_model-1151.pdb r_model-1334.pdb r_model-1343.pdb 

cluster_21: 3 models:
r_model-1012.pdb r_model-1297.pdb r_model-1319.pdb 

cluster_22: 3 models:
r_model-1099.pdb r_model-1183.pdb r_model-1321.pdb 

cluster_23: 3 models:
r_model-1121.pdb r_model-1287.pdb r_model-1382.pdb 

cluster_24: 3 models:
r_model-1154.pdb r_model-1199.pdb r_model-1279.pdb 

cluster_25: 3 models:
r_model-1062.pdb r_model-1227.pdb r_model-1387.pdb 

cluster_26: 3 models:
r_model-1326.pdb r_model-1426.pdb r_model-1448.pdb 

cluster_27: 3 models:
r_model-1048.pdb r_model-1128.pdb r_model-1320.pdb 

cluster_28: 3 models:
r_model-1111.pdb r_model-1269.pdb r_model-1288.pdb 

cluster_29: 3 models:
r_model-1134.pdb r_model-1396.pdb r_model-1492.pdb 

cluster_30: 3 models:
r_model-1206.pdb r_model-1261.pdb r_model-1275.pdb 

cluster_31: 3 models:
r_model-1061.pdb r_model-1095.pdb r_model-1389.pdb 

cluster_32: 3 models:
r_model-1102.pdb r_model-1122.pdb r_model-1354.pdb 

cluster_33: 3 models:
r_model-1060.pdb r_model-1251.pdb r_model-1325.pdb 

cluster_34: 3 models:
r_model-1129.pdb r_model-1150.pdb r_model-1362.pdb 

cluster_35: 3 models:
r_model-1081.pdb r_model-1216.pdb r_model-1441.pdb 

cluster_36: 3 models:
r_model-1132.pdb r_model-1214.pdb r_model-1316.pdb 

cluster_37: 3 models:
r_model-1173.pdb r_model-1451.pdb r_model-1458.pdb 

cluster_38: 3 models:
r_model-1123.pdb r_model-1213.pdb r_model-1488.pdb 

cluster_39: 3 models:
r_model-1002.pdb r_model-1233.pdb r_model-1427.pdb 

cluster_40: 3 models:
r_model-1180.pdb r_model-1219.pdb r_model-1250.pdb 

cluster_41: 3 models:
r_model-1019.pdb r_model-1331.pdb r_model-1392.pdb 

cluster_42: 3 models:
r_model-1047.pdb r_model-1077.pdb r_model-1170.pdb 

cluster_43: 3 models:
r_model-1174.pdb r_model-1196.pdb r_model-1406.pdb 

cluster_44: 3 models:
r_model-1125.pdb r_model-1270.pdb r_model-1454.pdb 

cluster_45: 3 models:
r_model-1023.pdb r_model-1055.pdb r_model-1368.pdb 

cluster_46: 2 models:
r_model-1057.pdb r_model-1245.pdb 

cluster_47: 2 models:
r_model-1290.pdb r_model-1434.pdb 

cluster_48: 2 models:
r_model-1329.pdb r_model-1450.pdb 

cluster_49: 2 models:
r_model-1439.pdb r_model-1440.pdb 

cluster_50: 2 models:
r_model-1031.pdb r_model-1271.pdb 

cluster_51: 2 models:
r_model-1378.pdb r_model-1471.pdb 

cluster_52: 2 models:
r_model-1181.pdb r_model-1184.pdb 

cluster_53: 2 models:
r_model-1086.pdb r_model-1479.pdb 

cluster_54: 2 models:
r_model-1176.pdb r_model-1198.pdb 

cluster_55: 2 models:
r_model-1103.pdb r_model-1225.pdb 

cluster_56: 2 models:
r_model-1403.pdb r_model-1447.pdb 

cluster_57: 2 models:
r_model-1076.pdb r_model-1221.pdb 

cluster_58: 2 models:
r_model-1120.pdb r_model-1200.pdb 

cluster_59: 2 models:
r_model-1051.pdb r_model-1117.pdb 

cluster_60: 2 models:
r_model-1332.pdb r_model-1410.pdb 

cluster_61: 2 models:
r_model-1277.pdb r_model-1359.pdb 

cluster_62: 2 models:
r_model-1224.pdb r_model-1443.pdb 

cluster_63: 2 models:
r_model-1330.pdb r_model-1485.pdb 

cluster_64: 2 models:
r_model-1090.pdb r_model-1355.pdb 

cluster_65: 2 models:
r_model-1373.pdb r_model-1477.pdb 

cluster_66: 2 models:
r_model-1024.pdb r_model-1388.pdb 

cluster_67: 2 models:
r_model-1338.pdb r_model-1461.pdb 

cluster_68: 2 models:
r_model-1109.pdb r_model-1239.pdb 

cluster_69: 2 models:
r_model-1164.pdb r_model-1415.pdb 

cluster_70: 2 models:
r_model-1028.pdb r_model-1218.pdb 

cluster_71: 2 models:
r_model-1342.pdb r_model-1372.pdb 

cluster_72: 2 models:
r_model-1007.pdb r_model-1009.pdb 

cluster_73: 2 models:
r_model-1242.pdb r_model-1376.pdb 

cluster_74: 2 models:
r_model-1085.pdb r_model-1169.pdb 

cluster_75: 2 models:
r_model-1110.pdb r_model-1490.pdb 

cluster_76: 2 models:
r_model-1094.pdb r_model-1101.pdb 

cluster_77: 2 models:
r_model-1281.pdb r_model-1317.pdb 

cluster_78: 2 models:
r_model-1413.pdb r_model-1417.pdb 

cluster_79: 2 models:
r_model-1137.pdb r_model-1283.pdb 

cluster_80: 2 models:
r_model-1231.pdb r_model-1263.pdb 

cluster_81: 2 models:
r_model-1072.pdb r_model-1166.pdb 

cluster_82: 2 models:
r_model-1029.pdb r_model-1380.pdb 

cluster_83: 2 models:
r_model-1177.pdb r_model-1412.pdb 

cluster_84: 1 models:
r_model-1014.pdb 

cluster_85: 1 models:
r_model-1289.pdb 

cluster_86: 1 models:
r_model-1026.pdb 

cluster_87: 1 models:
r_model-1311.pdb 

cluster_88: 1 models:
r_model-1258.pdb 

cluster_89: 1 models:
r_model-1391.pdb 

cluster_90: 1 models:
r_model-1020.pdb 

cluster_91: 1 models:
r_model-1229.pdb 

cluster_92: 1 models:
r_model-1100.pdb 

cluster_93: 1 models:
r_model-1005.pdb 

cluster_94: 1 models:
r_model-1022.pdb 

cluster_95: 1 models:
r_model-1472.pdb 

cluster_96: 1 models:
r_model-1207.pdb 

cluster_97: 1 models:
r_model-1021.pdb 

cluster_98: 1 models:
r_model-1260.pdb 

cluster_99: 1 models:
r_model-1278.pdb 

cluster_100: 1 models:
r_model-1157.pdb 

cluster_101: 1 models:
r_model-1256.pdb 

cluster_102: 1 models:
r_model-1163.pdb 

cluster_103: 1 models:
r_model-1096.pdb 

cluster_104: 1 models:
r_model-1008.pdb 

cluster_105: 1 models:
r_model-1080.pdb 

cluster_106: 1 models:
r_model-1197.pdb 

cluster_107: 1 models:
r_model-1304.pdb 

cluster_108: 1 models:
r_model-1305.pdb 

cluster_109: 1 models:
r_model-1138.pdb 

cluster_110: 1 models:
r_model-1235.pdb 

cluster_111: 1 models:
r_model-1244.pdb 

cluster_112: 1 models:
r_model-1194.pdb 

cluster_113: 1 models:
r_model-1386.pdb 

cluster_114: 1 models:
r_model-1037.pdb 

cluster_115: 1 models:
r_model-1339.pdb 

cluster_116: 1 models:
r_model-1075.pdb 

cluster_117: 1 models:
r_model-1424.pdb 

cluster_118: 1 models:
r_model-1291.pdb 

cluster_119: 1 models:
r_model-1474.pdb 

cluster_120: 1 models:
r_model-1422.pdb 

cluster_121: 1 models:
r_model-1484.pdb 

cluster_122: 1 models:
r_model-1455.pdb 

cluster_123: 1 models:
r_model-1294.pdb 

cluster_124: 1 models:
r_model-1108.pdb 

cluster_125: 1 models:
r_model-1252.pdb 

cluster_126: 1 models:
r_model-1345.pdb 

cluster_127: 1 models:
r_model-1140.pdb 

cluster_128: 1 models:
r_model-1159.pdb 

cluster_129: 1 models:
r_model-1449.pdb 

cluster_130: 1 models:
r_model-1284.pdb 

cluster_131: 1 models:
r_model-1497.pdb 

cluster_132: 1 models:
r_model-1078.pdb 

cluster_133: 1 models:
r_model-1309.pdb 

cluster_134: 1 models:
r_model-1328.pdb 

cluster_135: 1 models:
r_model-1106.pdb 

cluster_136: 1 models:
r_model-1268.pdb 

cluster_137: 1 models:
r_model-1265.pdb 

cluster_138: 1 models:
r_model-1421.pdb 

cluster_139: 1 models:
r_model-1211.pdb 

cluster_140: 1 models:
r_model-1347.pdb 

cluster_141: 1 models:
r_model-1073.pdb 

cluster_142: 1 models:
r_model-1223.pdb 

cluster_143: 1 models:
r_model-1112.pdb 

cluster_144: 1 models:
r_model-1318.pdb 

cluster_145: 1 models:
r_model-1459.pdb 

cluster_146: 1 models:
r_model-1238.pdb 

cluster_147: 1 models:
r_model-1436.pdb 

cluster_148: 1 models:
r_model-1058.pdb 

cluster_149: 1 models:
r_model-1264.pdb 

cluster_150: 1 models:
r_model-1097.pdb 

cluster_151: 1 models:
r_model-1377.pdb 

cluster_152: 1 models:
r_model-1167.pdb 

cluster_153: 1 models:
r_model-1034.pdb 

cluster_154: 1 models:
r_model-1491.pdb 

cluster_155: 1 models:
r_model-1118.pdb 

cluster_156: 1 models:
r_model-1280.pdb 

cluster_157: 1 models:
r_model-1308.pdb 

cluster_158: 1 models:
r_model-1374.pdb 

cluster_159: 1 models:
r_model-1025.pdb 

cluster_160: 1 models:
r_model-1495.pdb 

cluster_161: 1 models:
r_model-1379.pdb 

cluster_162: 1 models:
r_model-1018.pdb 

cluster_163: 1 models:
r_model-1466.pdb 

cluster_164: 1 models:
r_model-1044.pdb 

cluster_165: 1 models:
r_model-1469.pdb 

cluster_166: 1 models:
r_model-1188.pdb 

cluster_167: 1 models:
r_model-1404.pdb 

cluster_168: 1 models:
r_model-1371.pdb 

cluster_169: 1 models:
r_model-1430.pdb 

cluster_170: 1 models:
r_model-1114.pdb 

cluster_171: 1 models:
r_model-1431.pdb 

cluster_172: 1 models:
r_model-1425.pdb 

cluster_173: 1 models:
r_model-1465.pdb 

cluster_174: 1 models:
r_model-1050.pdb 

cluster_175: 1 models:
r_model-1363.pdb 

cluster_176: 1 models:
r_model-1092.pdb 

cluster_177: 1 models:
r_model-1358.pdb 

cluster_178: 1 models:
r_model-1381.pdb 

cluster_179: 1 models:
r_model-1136.pdb 

cluster_180: 1 models:
r_model-1127.pdb 

cluster_181: 1 models:
r_model-1155.pdb 

cluster_182: 1 models:
r_model-1385.pdb 

cluster_183: 1 models:
r_model-1299.pdb 

cluster_184: 1 models:
r_model-1394.pdb 

cluster_185: 1 models:
r_model-1126.pdb 

cluster_186: 1 models:
r_model-1419.pdb 

cluster_187: 1 models:
r_model-1004.pdb 

cluster_188: 1 models:
r_model-1179.pdb 

cluster_189: 1 models:
r_model-1405.pdb 

cluster_190: 1 models:
r_model-1470.pdb 

cluster_191: 1 models:
r_model-1016.pdb 

cluster_192: 1 models:
r_model-1402.pdb 

cluster_193: 1 models:
r_model-1035.pdb 

cluster_194: 1 models:
r_model-1257.pdb 

cluster_195: 1 models:
r_model-1243.pdb 

cluster_196: 1 models:
r_model-1152.pdb 

cluster_197: 1 models:
r_model-1202.pdb 

cluster_198: 1 models:
r_model-1312.pdb 

cluster_199: 1 models:
r_model-1313.pdb 
