# Supplementary material for: Introducing a Clustering Step in a Consensus Approach for the Scoring of Protein-Protein Docking Models
Source: PLoS One. 2016 Nov 15;11(11):e0166460. doi: 10.1371/journal.pone.0166460 (PMC5112798; doi:10.1371/journal.pone.0166460)
Supplement: S1 Data — (TGZ) [file pone.0166460.s001.tgz › Oliva-Repository-PlosOne/RMSDClustCONSRANK/T35_complete_maxclust_50.txt]

T35_complete_maxclust_50: 50 clusters

cluster_0: 111 models:
r_model-1003.pdb r_model-1010.pdb r_model-1015.pdb r_model-1017.pdb r_model-1033.pdb r_model-1036.pdb r_model-1040.pdb r_model-1041.pdb r_model-1045.pdb r_model-1046.pdb r_model-1049.pdb r_model-1052.pdb r_model-1053.pdb r_model-1059.pdb r_model-1063.pdb r_model-1065.pdb r_model-1066.pdb r_model-1069.pdb r_model-1082.pdb r_model-1083.pdb r_model-1084.pdb r_model-1088.pdb r_model-1091.pdb r_model-1093.pdb r_model-1105.pdb r_model-1113.pdb r_model-1119.pdb r_model-1133.pdb r_model-1135.pdb r_model-1139.pdb r_model-1142.pdb r_model-1143.pdb r_model-1144.pdb r_model-1147.pdb r_model-1148.pdb r_model-1151.pdb r_model-1153.pdb r_model-1157.pdb r_model-1158.pdb r_model-1161.pdb r_model-1165.pdb r_model-1168.pdb r_model-1172.pdb r_model-1182.pdb r_model-1187.pdb r_model-1190.pdb r_model-1201.pdb r_model-1203.pdb r_model-1208.pdb r_model-1210.pdb r_model-1215.pdb r_model-1228.pdb r_model-1230.pdb r_model-1232.pdb r_model-1241.pdb r_model-1246.pdb r_model-1249.pdb r_model-1255.pdb r_model-1259.pdb r_model-1267.pdb r_model-1273.pdb r_model-1276.pdb r_model-1282.pdb r_model-1286.pdb r_model-1300.pdb r_model-1301.pdb r_model-1306.pdb r_model-1314.pdb r_model-1323.pdb r_model-1324.pdb r_model-1327.pdb r_model-1329.pdb r_model-1334.pdb r_model-1340.pdb r_model-1343.pdb r_model-1344.pdb r_model-1348.pdb r_model-1351.pdb r_model-1352.pdb r_model-1353.pdb r_model-1357.pdb r_model-1361.pdb r_model-1364.pdb r_model-1365.pdb r_model-1369.pdb r_model-1370.pdb r_model-1375.pdb r_model-1393.pdb r_model-1401.pdb r_model-1408.pdb r_model-1409.pdb r_model-1411.pdb r_model-1414.pdb r_model-1428.pdb r_model-1432.pdb r_model-1433.pdb r_model-1437.pdb r_model-1444.pdb r_model-1446.pdb r_model-1450.pdb r_model-1452.pdb r_model-1453.pdb r_model-1456.pdb r_model-1463.pdb r_model-1475.pdb r_model-1476.pdb r_model-1480.pdb r_model-1481.pdb r_model-1483.pdb r_model-1489.pdb r_model-1494.pdb 

cluster_1: 55 models:
r_model-1000.pdb r_model-1001.pdb r_model-1027.pdb r_model-1032.pdb r_model-1039.pdb r_model-1056.pdb r_model-1068.pdb r_model-1071.pdb r_model-1074.pdb r_model-1107.pdb r_model-1115.pdb r_model-1141.pdb r_model-1145.pdb r_model-1146.pdb r_model-1149.pdb r_model-1160.pdb r_model-1185.pdb r_model-1189.pdb r_model-1191.pdb r_model-1193.pdb r_model-1205.pdb r_model-1212.pdb r_model-1217.pdb r_model-1222.pdb r_model-1240.pdb r_model-1248.pdb r_model-1262.pdb r_model-1266.pdb r_model-1292.pdb r_model-1298.pdb r_model-1302.pdb r_model-1307.pdb r_model-1315.pdb r_model-1333.pdb r_model-1335.pdb r_model-1336.pdb r_model-1337.pdb r_model-1349.pdb r_model-1360.pdb r_model-1383.pdb r_model-1384.pdb r_model-1397.pdb r_model-1420.pdb r_model-1423.pdb r_model-1429.pdb r_model-1442.pdb r_model-1445.pdb r_model-1457.pdb r_model-1460.pdb r_model-1464.pdb r_model-1468.pdb r_model-1478.pdb r_model-1486.pdb r_model-1487.pdb r_model-1496.pdb 

cluster_2: 24 models:
r_model-1013.pdb r_model-1023.pdb r_model-1030.pdb r_model-1055.pdb r_model-1152.pdb r_model-1156.pdb r_model-1175.pdb r_model-1177.pdb r_model-1186.pdb r_model-1202.pdb r_model-1226.pdb r_model-1243.pdb r_model-1253.pdb r_model-1293.pdb r_model-1296.pdb r_model-1303.pdb r_model-1312.pdb r_model-1313.pdb r_model-1322.pdb r_model-1368.pdb r_model-1398.pdb r_model-1412.pdb r_model-1418.pdb r_model-1467.pdb 

cluster_3: 22 models:
r_model-1006.pdb r_model-1024.pdb r_model-1078.pdb r_model-1090.pdb r_model-1123.pdb r_model-1132.pdb r_model-1173.pdb r_model-1204.pdb r_model-1213.pdb r_model-1214.pdb r_model-1309.pdb r_model-1316.pdb r_model-1328.pdb r_model-1355.pdb r_model-1366.pdb r_model-1373.pdb r_model-1388.pdb r_model-1451.pdb r_model-1458.pdb r_model-1477.pdb r_model-1488.pdb r_model-1493.pdb 

cluster_4: 20 models:
r_model-1011.pdb r_model-1038.pdb r_model-1042.pdb r_model-1064.pdb r_model-1076.pdb r_model-1111.pdb r_model-1130.pdb r_model-1162.pdb r_model-1178.pdb r_model-1192.pdb r_model-1195.pdb r_model-1209.pdb r_model-1221.pdb r_model-1269.pdb r_model-1285.pdb r_model-1288.pdb r_model-1295.pdb r_model-1310.pdb r_model-1462.pdb r_model-1473.pdb 

cluster_5: 20 models:
r_model-1054.pdb r_model-1079.pdb r_model-1087.pdb r_model-1104.pdb r_model-1108.pdb r_model-1116.pdb r_model-1124.pdb r_model-1129.pdb r_model-1150.pdb r_model-1171.pdb r_model-1234.pdb r_model-1274.pdb r_model-1294.pdb r_model-1330.pdb r_model-1362.pdb r_model-1400.pdb r_model-1438.pdb r_model-1482.pdb r_model-1485.pdb r_model-1498.pdb 

cluster_6: 15 models:
r_model-1060.pdb r_model-1061.pdb r_model-1095.pdb r_model-1102.pdb r_model-1122.pdb r_model-1224.pdb r_model-1251.pdb r_model-1277.pdb r_model-1325.pdb r_model-1354.pdb r_model-1359.pdb r_model-1389.pdb r_model-1443.pdb r_model-1455.pdb r_model-1484.pdb 

cluster_7: 13 models:
r_model-1008.pdb r_model-1080.pdb r_model-1099.pdb r_model-1103.pdb r_model-1121.pdb r_model-1176.pdb r_model-1183.pdb r_model-1197.pdb r_model-1198.pdb r_model-1225.pdb r_model-1287.pdb r_model-1321.pdb r_model-1382.pdb 

cluster_8: 13 models:
r_model-1007.pdb r_model-1009.pdb r_model-1028.pdb r_model-1073.pdb r_model-1164.pdb r_model-1180.pdb r_model-1218.pdb r_model-1219.pdb r_model-1223.pdb r_model-1250.pdb r_model-1342.pdb r_model-1372.pdb r_model-1415.pdb 

cluster_9: 12 models:
r_model-1134.pdb r_model-1206.pdb r_model-1220.pdb r_model-1261.pdb r_model-1275.pdb r_model-1332.pdb r_model-1346.pdb r_model-1367.pdb r_model-1396.pdb r_model-1407.pdb r_model-1410.pdb r_model-1492.pdb 

cluster_10: 12 models:
r_model-1125.pdb r_model-1126.pdb r_model-1137.pdb r_model-1231.pdb r_model-1263.pdb r_model-1270.pdb r_model-1283.pdb r_model-1299.pdb r_model-1385.pdb r_model-1394.pdb r_model-1419.pdb r_model-1454.pdb 

cluster_11: 10 models:
r_model-1043.pdb r_model-1154.pdb r_model-1199.pdb r_model-1236.pdb r_model-1237.pdb r_model-1279.pdb r_model-1304.pdb r_model-1356.pdb r_model-1390.pdb r_model-1395.pdb 

cluster_12: 10 models:
r_model-1002.pdb r_model-1109.pdb r_model-1131.pdb r_model-1233.pdb r_model-1239.pdb r_model-1247.pdb r_model-1254.pdb r_model-1350.pdb r_model-1399.pdb r_model-1427.pdb 

cluster_13: 9 models:
r_model-1067.pdb r_model-1070.pdb r_model-1086.pdb r_model-1163.pdb r_model-1181.pdb r_model-1184.pdb r_model-1272.pdb r_model-1416.pdb r_model-1479.pdb 

cluster_14: 9 models:
r_model-1081.pdb r_model-1089.pdb r_model-1098.pdb r_model-1216.pdb r_model-1284.pdb r_model-1341.pdb r_model-1435.pdb r_model-1441.pdb r_model-1497.pdb 

cluster_15: 9 models:
r_model-1127.pdb r_model-1155.pdb r_model-1174.pdb r_model-1196.pdb r_model-1281.pdb r_model-1317.pdb r_model-1406.pdb r_model-1413.pdb r_model-1417.pdb 

cluster_16: 8 models:
r_model-1048.pdb r_model-1128.pdb r_model-1194.pdb r_model-1320.pdb r_model-1326.pdb r_model-1386.pdb r_model-1426.pdb r_model-1448.pdb 

cluster_17: 7 models:
r_model-1031.pdb r_model-1256.pdb r_model-1271.pdb r_model-1378.pdb r_model-1439.pdb r_model-1440.pdb r_model-1471.pdb 

cluster_18: 7 models:
r_model-1062.pdb r_model-1138.pdb r_model-1227.pdb r_model-1305.pdb r_model-1387.pdb r_model-1403.pdb r_model-1447.pdb 

cluster_19: 7 models:
r_model-1112.pdb r_model-1238.pdb r_model-1242.pdb r_model-1318.pdb r_model-1376.pdb r_model-1436.pdb r_model-1459.pdb 

cluster_20: 6 models:
r_model-1037.pdb r_model-1051.pdb r_model-1117.pdb r_model-1120.pdb r_model-1200.pdb r_model-1339.pdb 

cluster_21: 6 models:
r_model-1211.pdb r_model-1265.pdb r_model-1338.pdb r_model-1347.pdb r_model-1421.pdb r_model-1461.pdb 

cluster_22: 6 models:
r_model-1019.pdb r_model-1085.pdb r_model-1167.pdb r_model-1169.pdb r_model-1331.pdb r_model-1392.pdb 

cluster_23: 6 models:
r_model-1047.pdb r_model-1077.pdb r_model-1136.pdb r_model-1170.pdb r_model-1358.pdb r_model-1381.pdb 

cluster_24: 6 models:
r_model-1016.pdb r_model-1072.pdb r_model-1166.pdb r_model-1402.pdb r_model-1405.pdb r_model-1470.pdb 

cluster_25: 5 models:
r_model-1005.pdb r_model-1022.pdb r_model-1057.pdb r_model-1245.pdb r_model-1472.pdb 

cluster_26: 5 models:
r_model-1075.pdb r_model-1291.pdb r_model-1422.pdb r_model-1424.pdb r_model-1474.pdb 

cluster_27: 5 models:
r_model-1025.pdb r_model-1308.pdb r_model-1374.pdb r_model-1379.pdb r_model-1495.pdb 

cluster_28: 4 models:
r_model-1014.pdb r_model-1026.pdb r_model-1289.pdb r_model-1311.pdb 

cluster_29: 4 models:
r_model-1021.pdb r_model-1207.pdb r_model-1290.pdb r_model-1434.pdb 

cluster_30: 4 models:
r_model-1012.pdb r_model-1096.pdb r_model-1297.pdb r_model-1319.pdb 

cluster_31: 4 models:
r_model-1034.pdb r_model-1118.pdb r_model-1280.pdb r_model-1491.pdb 

cluster_32: 4 models:
r_model-1018.pdb r_model-1044.pdb r_model-1466.pdb r_model-1469.pdb 

cluster_33: 4 models:
r_model-1188.pdb r_model-1371.pdb r_model-1404.pdb r_model-1430.pdb 

cluster_34: 4 models:
r_model-1110.pdb r_model-1114.pdb r_model-1431.pdb r_model-1490.pdb 

cluster_35: 4 models:
r_model-1094.pdb r_model-1101.pdb r_model-1425.pdb r_model-1465.pdb 

cluster_36: 4 models:
r_model-1029.pdb r_model-1035.pdb r_model-1257.pdb r_model-1380.pdb 

cluster_37: 3 models:
r_model-1020.pdb r_model-1100.pdb r_model-1229.pdb 

cluster_38: 3 models:
r_model-1140.pdb r_model-1159.pdb r_model-1449.pdb 

cluster_39: 2 models:
r_model-1258.pdb r_model-1391.pdb 

cluster_40: 2 models:
r_model-1260.pdb r_model-1278.pdb 

cluster_41: 2 models:
r_model-1235.pdb r_model-1244.pdb 

cluster_42: 2 models:
r_model-1252.pdb r_model-1345.pdb 

cluster_43: 2 models:
r_model-1106.pdb r_model-1268.pdb 

cluster_44: 2 models:
r_model-1097.pdb r_model-1377.pdb 

cluster_45: 2 models:
r_model-1050.pdb r_model-1363.pdb 

cluster_46: 2 models:
r_model-1004.pdb r_model-1179.pdb 

cluster_47: 1 models:
r_model-1058.pdb 

cluster_48: 1 models:
r_model-1264.pdb 

cluster_49: 1 models:
r_model-1092.pdb 
