# Supplementary material for: Introducing a Clustering Step in a Consensus Approach for the Scoring of Protein-Protein Docking Models
Source: PLoS One. 2016 Nov 15;11(11):e0166460. doi: 10.1371/journal.pone.0166460 (PMC5112798; doi:10.1371/journal.pone.0166460)
Supplement: S1 Data — (TGZ) [file pone.0166460.s001.tgz › Oliva-Repository-PlosOne/RMSDClustCONSRANK/T35-maxclust_10-top10.out]

==> cluster0/Zscore.txt <==
r_model-1344.pdb                               0.55184          1.35710

==> cluster1/Zscore.txt <==
r_model-1191.pdb                               0.65989          1.78844

==> cluster2/Zscore.txt <==
r_model-1253.pdb                               0.26591          1.46230

==> cluster3/Zscore.txt <==
r_model-1090.pdb                               0.20868          1.73791

==> cluster4/Zscore.txt <==
r_model-1209.pdb                               0.48077          0.93915

==> cluster5/Zscore.txt <==
r_model-1054.pdb                               0.29082          1.15257

==> cluster6/Zscore.txt <==
r_model-1060.pdb                               0.28333          1.40947

==> cluster7/Zscore.txt <==
r_model-1287.pdb                               0.29615          1.56142

==> cluster8/Zscore.txt <==
r_model-1180.pdb                               0.19442          1.42049

==> cluster9/Zscore.txt <==
r_model-1134.pdb                               0.35897          1.35511
