# Supplementary material for: Introducing a Clustering Step in a Consensus Approach for the Scoring of Protein-Protein Docking Models
Source: PLoS One. 2016 Nov 15;11(11):e0166460. doi: 10.1371/journal.pone.0166460 (PMC5112798; doi:10.1371/journal.pone.0166460)
Supplement: S1 Data — (TGZ) [file pone.0166460.s001.tgz › Oliva-Repository-PlosOne/RMSDClustCONSRANK/T35-maxclust_5-top10.out]

==> cluster0/Zscore.txt <==
r_model-1344.pdb                               0.61964          1.31471

==> cluster1/Zscore.txt <==
r_model-1191.pdb                               0.75535          1.80137

==> cluster2/Zscore.txt <==
r_model-1209.pdb                               0.48077          0.93915

==> cluster3/Zscore.txt <==
r_model-1015.pdb                               0.73694          0.72454

==> cluster4/Zscore.txt <==
r_model-1287.pdb                               0.29615          1.56142

==> cluster5/Zscore.txt <==
r_model-1054.pdb                               0.44048          1.37176

==> cluster6/Zscore.txt <==
r_model-1160.pdb                               0.45974          1.08601

==> cluster7/Zscore.txt <==
r_model-1443.pdb                               0.34091          1.93934

==> cluster8/Zscore.txt <==
r_model-1090.pdb                               0.41736          1.26658

==> cluster9/Zscore.txt <==
r_model-1006.pdb                               0.30909          1.40262
