# Supplementary material for: Introducing a Clustering Step in a Consensus Approach for the Scoring of Protein-Protein Docking Models
Source: PLoS One. 2016 Nov 15;11(11):e0166460. doi: 10.1371/journal.pone.0166460 (PMC5112798; doi:10.1371/journal.pone.0166460)
Supplement: S1 Data — (TGZ) [file pone.0166460.s001.tgz › Oliva-Repository-PlosOne/RMSDClustCONSRANK/T37-maxclust_10-top10.out]

==> cluster0/Zscore.txt <==
r_model-1833.pdb                               0.86897          0.51421

==> cluster1/Zscore.txt <==
r_model-1471.pdb                               0.90682          2.85577

==> cluster2/Zscore.txt <==
r_model-2441.pdb                               0.91250          0.47594

==> cluster3/Zscore.txt <==
r_model-2584.pdb                               0.86538          0.80216

==> cluster4/Zscore.txt <==
r_model-2437.pdb                               0.80333          0.62195

==> cluster5/Zscore.txt <==
r_model-1334.pdb                               0.90324          0.84273

==> cluster6/Zscore.txt <==
r_model-1767.pdb                               0.96480          0.90879

==> cluster7/Zscore.txt <==
r_model-1848.pdb                               0.90378          1.09456

==> cluster8/Zscore.txt <==
r_model-2680.pdb                               0.91283          0.92601

==> cluster9/Zscore.txt <==
r_model-1707.pdb                               0.92101          2.01793
