# Supplementary material for: Introducing a Clustering Step in a Consensus Approach for the Scoring of Protein-Protein Docking Models
Source: PLoS One. 2016 Nov 15;11(11):e0166460. doi: 10.1371/journal.pone.0166460 (PMC5112798; doi:10.1371/journal.pone.0166460)
Supplement: S1 Data — (TGZ) [file pone.0166460.s001.tgz › Oliva-Repository-PlosOne/RMSDClustCONSRANK/T37-maxclust_5-top10.out]

==> cluster0/Zscore.txt <==
r_model-1833.pdb                               0.85145          0.55174

==> cluster1/Zscore.txt <==
r_model-2609.pdb                               0.94461          0.37572

==> cluster2/Zscore.txt <==
r_model-1707.pdb                               0.92531          2.04562

==> cluster3/Zscore.txt <==
r_model-2261.pdb                               0.87845          1.90583

==> cluster4/Zscore.txt <==
r_model-1562.pdb                               0.95750          1.82053

==> cluster5/Zscore.txt <==
r_model-2584.pdb                               0.90205          0.78302

==> cluster6/Zscore.txt <==
r_model-2580.pdb                               0.96930          0.95756

==> cluster7/Zscore.txt <==
r_model-2385.pdb                               0.95154          0.36432

==> cluster8/Zscore.txt <==
r_model-2278.pdb                               0.77179          0.99632

==> cluster9/Zscore.txt <==
r_model-1091.pdb                               0.89659          1.74359
