# Supplementary material for: Introducing a Clustering Step in a Consensus Approach for the Scoring of Protein-Protein Docking Models
Source: PLoS One. 2016 Nov 15;11(11):e0166460. doi: 10.1371/journal.pone.0166460 (PMC5112798; doi:10.1371/journal.pone.0166460)
Supplement: S1 Data — (TGZ) [file pone.0166460.s001.tgz › Oliva-Repository-PlosOne/RMSDClustCONSRANK/T37-maxclust200-top10.out]

==> cluster0/Zscore.txt <==
r_model-1833.pdb                               0.86897          0.51421

==> cluster1/Zscore.txt <==
r_model-2441.pdb                               0.91250          0.47594

==> cluster2/Zscore.txt <==
r_model-1471.pdb                               0.91034          3.24214

==> cluster3/Zscore.txt <==
r_model-2584.pdb                               0.87089          0.78675

==> cluster4/Zscore.txt <==
r_model-1707.pdb                               0.92101          2.01793

==> cluster5/Zscore.txt <==
r_model-2603.pdb                               0.88005          0.32819

==> cluster6/Zscore.txt <==
r_model-2294.pdb                               0.84545          0.38850

==> cluster7/Zscore.txt <==
r_model-1562.pdb                               0.95750          1.82053

==> cluster8/Zscore.txt <==
r_model-2274.pdb                               0.76600          0.51621

==> cluster9/Zscore.txt <==
r_model-2021.pdb                               0.94782          1.62699
