# Supplementary material for: Introducing a Clustering Step in a Consensus Approach for the Scoring of Protein-Protein Docking Models
Source: PLoS One. 2016 Nov 15;11(11):e0166460. doi: 10.1371/journal.pone.0166460 (PMC5112798; doi:10.1371/journal.pone.0166460)
Supplement: S1 Data — (TGZ) [file pone.0166460.s001.tgz › Oliva-Repository-PlosOne/RMSDClustCONSRANK/T35-maxclust200-top10.out]

==> cluster0/Zscore.txt <==
r_model-1344.pdb                               0.67565          1.71067

==> cluster1/Zscore.txt <==
r_model-1336.pdb                               0.69603          0.95685

==> cluster2/Zscore.txt <==
r_model-1209.pdb                               0.61667          0.91250

==> cluster3/Zscore.txt <==
r_model-1015.pdb                               0.79104          1.12814

==> cluster4/Zscore.txt <==
r_model-1171.pdb                               0.56136          1.30380

==> cluster5/Zscore.txt <==
r_model-1191.pdb                               0.80672          2.13113

==> cluster6/Zscore.txt <==
r_model-1160.pdb                               0.62449          1.17968

==> cluster7/Zscore.txt <==
r_model-1356.pdb                               0.77211          0.86960

==> cluster8/Zscore.txt <==
r_model-1494.pdb                               0.71395          0.90933

==> cluster9/Zscore.txt <==
r_model-1438.pdb                               0.56190          1.18613
