# Supplementary material for: Introducing a Clustering Step in a Consensus Approach for the Scoring of Protein-Protein Docking Models
Source: PLoS One. 2016 Nov 15;11(11):e0166460. doi: 10.1371/journal.pone.0166460 (PMC5112798; doi:10.1371/journal.pone.0166460)
Supplement: S1 Data — (TGZ) [file pone.0166460.s001.tgz › Oliva-Repository-PlosOne/RMSDClustCONSRANK/T39-maxclust200-top10.out]

==> cluster0/Zscore.txt <==
r_model-1512.pdb                               0.64659          0.91831

==> cluster1/Zscore.txt <==
r_model-1601.pdb                               0.41159          1.37245

==> cluster2/Zscore.txt <==
r_model-1728.pdb                               0.32606          1.46928

==> cluster3/Zscore.txt <==
r_model-1544.pdb                               0.56579          1.19590

==> cluster4/Zscore.txt <==
r_model-2009.pdb                               0.52417          1.17784

==> cluster5/Zscore.txt <==
r_model-1392.pdb                               0.56310          1.24777

==> cluster6/Zscore.txt <==
r_model-1130.pdb                               0.34206          1.28246

==> cluster7/Zscore.txt <==
r_model-1161.pdb                               0.17544          1.37764

==> cluster8/Zscore.txt <==
r_model-1108.pdb                               0.25798          1.68803

==> cluster9/Zscore.txt <==
r_model-2127.pdb                               0.24681          1.35714
