# Supplementary material for: Introducing a Clustering Step in a Consensus Approach for the Scoring of Protein-Protein Docking Models
Source: PLoS One. 2016 Nov 15;11(11):e0166460. doi: 10.1371/journal.pone.0166460 (PMC5112798; doi:10.1371/journal.pone.0166460)
Supplement: S1 Data — (TGZ) [file pone.0166460.s001.tgz › Oliva-Repository-PlosOne/RMSDClustCONSRANK/T39-maxclust_5-top10.out]

==> cluster0/Zscore.txt <==
r_model-1512.pdb                               0.68992          0.97114

==> cluster1/Zscore.txt <==
r_model-1601.pdb                               0.53040          1.20174

==> cluster2/Zscore.txt <==
r_model-1728.pdb                               0.32582          1.63918

==> cluster3/Zscore.txt <==
r_model-1544.pdb                               0.61294          1.21097

==> cluster4/Zscore.txt <==
r_model-1392.pdb                               0.68164          1.16599

==> cluster5/Zscore.txt <==
r_model-2009.pdb                               0.65053          1.01317

==> cluster6/Zscore.txt <==
r_model-1801.pdb                               0.60155          0.82812

==> cluster7/Zscore.txt <==
r_model-1130.pdb                               0.42758          1.15520

==> cluster8/Zscore.txt <==
r_model-1812.pdb                               0.59582          1.21616

==> cluster9/Zscore.txt <==
r_model-1521.pdb                               0.53519          1.20588
