# Supplementary material for: Introducing a Clustering Step in a Consensus Approach for the Scoring of Protein-Protein Docking Models
Source: PLoS One. 2016 Nov 15;11(11):e0166460. doi: 10.1371/journal.pone.0166460 (PMC5112798; doi:10.1371/journal.pone.0166460)
Supplement: S1 Data — (TGZ) [file pone.0166460.s001.tgz › Oliva-Repository-PlosOne/RMSDClustCONSRANK/T39-maxclust_10.out]

==> cluster0/Zscore.txt <==
r_model-1512.pdb                               0.54010          1.09241

==> cluster1/Zscore.txt <==
r_model-1601.pdb                               0.41159          1.37245

==> cluster2/Zscore.txt <==
r_model-1728.pdb                               0.32606          1.46928

==> cluster3/Zscore.txt <==
r_model-1544.pdb                               0.56579          1.19590

==> cluster4/Zscore.txt <==
r_model-1635.pdb                               0.13306          2.01677

==> cluster5/Zscore.txt <==
r_model-1296.pdb                               0.15592          2.15314

==> cluster6/Zscore.txt <==
r_model-1161.pdb                               0.14484          1.48793

==> cluster7/Zscore.txt <==
r_model-2061.pdb                               0.15574          1.78889

==> cluster8/Zscore.txt <==
r_model-1879.pdb                               0.21495          1.46947

==> cluster9/Zscore.txt <==
r_model-2009.pdb                               0.52417          1.17784
