# Supplementary material for: Introducing a Clustering Step in a Consensus Approach for the Scoring of Protein-Protein Docking Models
Source: PLoS One. 2016 Nov 15;11(11):e0166460. doi: 10.1371/journal.pone.0166460 (PMC5112798; doi:10.1371/journal.pone.0166460)
Supplement: S1 Data — (TGZ) [file pone.0166460.s001.tgz › Oliva-Repository-PlosOne/RMSDClustCONSRANK/T41-maxclust_10-top10.out]

==> cluster0/Zscore.txt <==
r_model-2137.pdb                               0.78414          1.46134

==> cluster1/Zscore.txt <==
r_model-1547.pdb                               0.79277          1.06027

==> cluster2/Zscore.txt <==
r_model-2186.pdb                               0.84536          1.01776

==> cluster3/Zscore.txt <==
r_model-2017.pdb                               0.75409          2.30439

==> cluster4/Zscore.txt <==
r_model-1267.pdb                               0.60620          1.17788

==> cluster5/Zscore.txt <==
r_model-2113.pdb                               0.71041          1.56115

==> cluster6/Zscore.txt <==
r_model-1063.pdb                               0.63801          1.00481

==> cluster7/Zscore.txt <==
r_model-1129.pdb                               0.61042          1.23638

==> cluster8/Zscore.txt <==
r_model-1542.pdb                               0.68056          1.06089

==> cluster9/Zscore.txt <==
r_model-1048.pdb                               0.80952          0.77017
