# Supplementary material for: Introducing a Clustering Step in a Consensus Approach for the Scoring of Protein-Protein Docking Models
Source: PLoS One. 2016 Nov 15;11(11):e0166460. doi: 10.1371/journal.pone.0166460 (PMC5112798; doi:10.1371/journal.pone.0166460)
Supplement: S1 Data — (TGZ) [file pone.0166460.s001.tgz › Oliva-Repository-PlosOne/RMSDClustCONSRANK/T41-maxclust_5-top10.out]

==> cluster0/Zscore.txt <==
r_model-1346.pdb                               0.79807          0.97179

==> cluster1/Zscore.txt <==
r_model-1547.pdb                               0.79819          0.96875

==> cluster2/Zscore.txt <==
r_model-2186.pdb                               0.89774          1.15425

==> cluster3/Zscore.txt <==
r_model-1238.pdb                               0.79345          1.51325

==> cluster4/Zscore.txt <==
r_model-2137.pdb                               0.79874          2.63708

==> cluster5/Zscore.txt <==
r_model-1585.pdb                               0.74074          1.50544

==> cluster6/Zscore.txt <==
r_model-1778.pdb                               0.89286          1.86928

==> cluster7/Zscore.txt <==
r_model-1129.pdb                               0.67381          1.31740

==> cluster8/Zscore.txt <==
r_model-1063.pdb                               0.89136          1.30603

==> cluster9/Zscore.txt <==
r_model-1490.pdb                               0.77791          1.15631
