# Supplementary material for: Introducing a Clustering Step in a Consensus Approach for the Scoring of Protein-Protein Docking Models
Source: PLoS One. 2016 Nov 15;11(11):e0166460. doi: 10.1371/journal.pone.0166460 (PMC5112798; doi:10.1371/journal.pone.0166460)
Supplement: S1 Data — (TGZ) [file pone.0166460.s001.tgz › Oliva-Repository-PlosOne/RMSDClustCONSRANK/T46-maxclust200-top10.out]

==> cluster0/Zscore.txt <==
r_model-2511.pdb                               0.06506          3.39703

==> cluster1/Zscore.txt <==
r_model-1512.pdb                               0.07479          2.81148

==> cluster2/Zscore.txt <==
r_model-2498.pdb                               0.08854          3.26865

==> cluster3/Zscore.txt <==
r_model-2655.pdb                               0.06653          3.45139

==> cluster4/Zscore.txt <==
r_model-1505.pdb                               0.04286          2.28565

==> cluster5/Zscore.txt <==
r_model-1599.pdb                               0.05882          2.37913

==> cluster6/Zscore.txt <==
r_model-1200.pdb                               0.09287          2.42486

==> cluster7/Zscore.txt <==
r_model-2096.pdb                               0.06805          2.33193

==> cluster8/Zscore.txt <==
r_model-2572.pdb                               0.11067          2.32422

==> cluster9/Zscore.txt <==
r_model-1230.pdb                               0.08658          2.15854
