# Supplementary material for: Introducing a Clustering Step in a Consensus Approach for the Scoring of Protein-Protein Docking Models
Source: PLoS One. 2016 Nov 15;11(11):e0166460. doi: 10.1371/journal.pone.0166460 (PMC5112798; doi:10.1371/journal.pone.0166460)
Supplement: S1 Data — (TGZ) [file pone.0166460.s001.tgz › Oliva-Repository-PlosOne/RMSDClustCONSRANK/T46-maxclust_5-top10.out]

==> cluster0/Zscore.txt <==
r_model-2511.pdb                               0.06002          2.92582

==> cluster1/Zscore.txt <==
r_model-1512.pdb                               0.07479          2.81148

==> cluster2/Zscore.txt <==
r_model-1599.pdb                               0.05882          2.37913

==> cluster3/Zscore.txt <==
r_model-2655.pdb                               0.07485          3.26010

==> cluster4/Zscore.txt <==
r_model-1505.pdb                               0.04504          2.11513

==> cluster5/Zscore.txt <==
r_model-2572.pdb                               0.11067          2.32422

==> cluster6/Zscore.txt <==
r_model-1230.pdb                               0.08658          2.15854

==> cluster7/Zscore.txt <==
r_model-2438.pdb                               0.09820          2.96048

==> cluster8/Zscore.txt <==
r_model-2096.pdb                               0.08042          2.80979

==> cluster9/Zscore.txt <==
r_model-2236.pdb                               0.06125          2.64071
