# Supplementary material for: Introducing a Clustering Step in a Consensus Approach for the Scoring of Protein-Protein Docking Models
Source: PLoS One. 2016 Nov 15;11(11):e0166460. doi: 10.1371/journal.pone.0166460 (PMC5112798; doi:10.1371/journal.pone.0166460)
Supplement: S1 Data — (TGZ) [file pone.0166460.s001.tgz › Oliva-Repository-PlosOne/RMSDClustCONSRANK/T47-maxclust_10-top10.out]

==> cluster0/Zscore.txt <==
r_model-1901.pdb                               0.81902          1.77291

==> cluster1/Zscore.txt <==
r_model-1152.pdb                               0.83827          1.46491

==> cluster2/Zscore.txt <==
r_model-1876.pdb                               0.69222          0.98922

==> cluster3/Zscore.txt <==
r_model-1762.pdb                               0.76944          1.44979

==> cluster4/Zscore.txt <==
r_model-2030.pdb                               0.66667          1.40452

==> cluster5/Zscore.txt <==
r_model-1192.pdb                               0.90440          1.26347

==> cluster6/Zscore.txt <==
r_model-1124.pdb                               0.78818          0.96157

==> cluster7/Zscore.txt <==
r_model-1391.pdb                               0.65227          1.04234

==> cluster8/Zscore.txt <==
r_model-1731.pdb                               0.61111          0.89584

==> cluster9/Zscore.txt <==
r_model-1687.pdb                               0.86136          1.40748
