# Supplementary material for: Introducing a Clustering Step in a Consensus Approach for the Scoring of Protein-Protein Docking Models
Source: PLoS One. 2016 Nov 15;11(11):e0166460. doi: 10.1371/journal.pone.0166460 (PMC5112798; doi:10.1371/journal.pone.0166460)
Supplement: S1 Data — (TGZ) [file pone.0166460.s001.tgz › Oliva-Repository-PlosOne/RMSDClustCONSRANK/T47-maxclust_5-top10.out]

==> cluster0/Zscore.txt <==
r_model-1152.pdb                               0.87111          2.12681

==> cluster1/Zscore.txt <==
r_model-1229.pdb                               0.85001          2.06323

==> cluster2/Zscore.txt <==
r_model-1231.pdb                               0.85557          2.39081

==> cluster3/Zscore.txt <==
r_model-1492.pdb                               0.89042          1.36525

==> cluster4/Zscore.txt <==
r_model-1005.pdb                               0.84214          1.40759

==> cluster5/Zscore.txt <==
r_model-1702.pdb                               0.92340          1.93933

==> cluster6/Zscore.txt <==
r_model-1101.pdb                               0.85795          1.05135

==> cluster7/Zscore.txt <==
r_model-1142.pdb                               0.75789          0.99530

==> cluster8/Zscore.txt <==
r_model-1687.pdb                               0.86136          1.40748

==> cluster9/Zscore.txt <==
r_model-1192.pdb                               0.93208          0.98870
