# Supplementary material for: Introducing a Clustering Step in a Consensus Approach for the Scoring of Protein-Protein Docking Models
Source: PLoS One. 2016 Nov 15;11(11):e0166460. doi: 10.1371/journal.pone.0166460 (PMC5112798; doi:10.1371/journal.pone.0166460)
Supplement: S1 Data — (TGZ) [file pone.0166460.s001.tgz › Oliva-Repository-PlosOne/RMSDClustCONSRANK/T50-maxclust200-top10.out]

==> cluster0/Zscore.txt <==
r_model-2234.pdb                               0.96444          1.99098

==> cluster1/Zscore.txt <==
r_model-2145.pdb                               0.98235          1.23840

==> cluster2/Zscore.txt <==
r_model-2424.pdb                               0.98847          1.05137

==> cluster3/Zscore.txt <==
r_model-2161.pdb                               0.99045          1.20275

==> cluster4/Zscore.txt <==
r_model-2247.pdb                               0.97469          1.10111

==> cluster5/Zscore.txt <==
r_model-2111.pdb                               0.96284          1.74414

==> cluster6/Zscore.txt <==
r_model-2229.pdb                               0.94787          1.88387

==> cluster7/Zscore.txt <==
r_model-1885.pdb                               0.98878          1.38115

==> cluster8/Zscore.txt <==
r_model-2048.pdb                               0.70547          1.79954

==> cluster9/Zscore.txt <==
r_model-1119.pdb                               1.00000          5.91222
