# Supplementary material for: Introducing a Clustering Step in a Consensus Approach for the Scoring of Protein-Protein Docking Models
Source: PLoS One. 2016 Nov 15;11(11):e0166460. doi: 10.1371/journal.pone.0166460 (PMC5112798; doi:10.1371/journal.pone.0166460)
Supplement: S1 Data — (TGZ) [file pone.0166460.s001.tgz › Oliva-Repository-PlosOne/RMSDClustCONSRANK/T50-maxclust_5-top10.out]

==> cluster0/Zscore.txt <==
r_model-2234.pdb                               0.96577          2.22404

==> cluster1/Zscore.txt <==
r_model-2040.pdb                               0.98835          1.08086

==> cluster2/Zscore.txt <==
r_model-2424.pdb                               0.98847          1.05137

==> cluster3/Zscore.txt <==
r_model-2247.pdb                               0.97353          1.01122

==> cluster4/Zscore.txt <==
r_model-2432.pdb                               1.00000              NaN

==> cluster5/Zscore.txt <==
r_model-2161.pdb                               0.98939          1.36548

==> cluster6/Zscore.txt <==
r_model-1727.pdb                               0.99133          1.74954

==> cluster7/Zscore.txt <==
r_model-2048.pdb                               0.73077          1.53696

==> cluster8/Zscore.txt <==
r_model-2404.pdb                               0.99593          1.18521

==> cluster9/Zscore.txt <==
r_model-2111.pdb                               0.97007          1.45690
