# Supplementary material for: Introducing a Clustering Step in a Consensus Approach for the Scoring of Protein-Protein Docking Models
Source: PLoS One. 2016 Nov 15;11(11):e0166460. doi: 10.1371/journal.pone.0166460 (PMC5112798; doi:10.1371/journal.pone.0166460)
Supplement: S1 Data — (TGZ) [file pone.0166460.s001.tgz › Oliva-Repository-PlosOne/RMSDClustCONSRANK/T50-maxclust_10-top10.out]

==> cluster0/Zscore.txt <==
r_model-2234.pdb                               0.96444          1.99098

==> cluster1/Zscore.txt <==
r_model-2145.pdb                               0.98235          1.23840

==> cluster2/Zscore.txt <==
r_model-2424.pdb                               0.99075          1.09922

==> cluster3/Zscore.txt <==
r_model-2247.pdb                               0.98113          0.88284

==> cluster4/Zscore.txt <==
r_model-2229.pdb                               0.95266          1.81860

==> cluster5/Zscore.txt <==
r_model-2154.pdb                               0.70764          2.58495

==> cluster6/Zscore.txt <==
r_model-2161.pdb                               0.99045          1.20275

==> cluster7/Zscore.txt <==
r_model-2111.pdb                               0.96284          1.74414

==> cluster8/Zscore.txt <==
r_model-1119.pdb                               1.00000          6.06996

==> cluster9/Zscore.txt <==
r_model-2400.pdb                               0.99031          1.65925
