# Supplementary material for: Introducing a Clustering Step in a Consensus Approach for the Scoring of Protein-Protein Docking Models
Source: PLoS One. 2016 Nov 15;11(11):e0166460. doi: 10.1371/journal.pone.0166460 (PMC5112798; doi:10.1371/journal.pone.0166460)
Supplement: S1 Data — (TGZ) [file pone.0166460.s001.tgz › Oliva-Repository-PlosOne/RMSDClustCONSRANK/T53-maxclust_5-top10.out]

==> cluster0/Zscore.txt <==
r_model-2359.pdb                               0.55913          2.10977

==> cluster1/Zscore.txt <==
r_model-1719.pdb                               0.52481          1.23052

==> cluster2/Zscore.txt <==
r_model-1502.pdb                               0.56368          1.08290

==> cluster3/Zscore.txt <==
r_model-1483.pdb                               0.55549          1.42365

==> cluster4/Zscore.txt <==
r_model-1344.pdb                               0.48013          1.47586

==> cluster5/Zscore.txt <==
r_model-1899.pdb                               0.59630          1.04119

==> cluster6/Zscore.txt <==
r_model-1455.pdb                               0.63296          1.03653

==> cluster7/Zscore.txt <==
r_model-1558.pdb                               0.60860          1.21239

==> cluster8/Zscore.txt <==
r_model-1448.pdb                               0.62854          1.41425

==> cluster9/Zscore.txt <==
r_model-1339.pdb                               0.56396          1.09342
