# Supplementary material for: Introducing a Clustering Step in a Consensus Approach for the Scoring of Protein-Protein Docking Models
Source: PLoS One. 2016 Nov 15;11(11):e0166460. doi: 10.1371/journal.pone.0166460 (PMC5112798; doi:10.1371/journal.pone.0166460)
Supplement: S1 Data — (TGZ) [file pone.0166460.s001.tgz › Oliva-Repository-PlosOne/RMSDClustCONSRANK/T53-maxclust_10-top10.out]

==> cluster0/Zscore.txt <==
r_model-2359.pdb                               0.55913          2.10977

==> cluster1/Zscore.txt <==
r_model-1719.pdb                               0.48374          1.30302

==> cluster2/Zscore.txt <==
r_model-1264.pdb                               0.51274          1.19365

==> cluster3/Zscore.txt <==
r_model-1483.pdb                               0.45346          1.44655

==> cluster4/Zscore.txt <==
r_model-1344.pdb                               0.39951          1.44496

==> cluster5/Zscore.txt <==
r_model-2057.pdb                               0.23150          1.96056

==> cluster6/Zscore.txt <==
r_model-1455.pdb                               0.46667          1.40649

==> cluster7/Zscore.txt <==
r_model-1558.pdb                               0.52996          1.23027

==> cluster8/Zscore.txt <==
r_model-1899.pdb                               0.53595          1.11662

==> cluster9/Zscore.txt <==
r_model-1339.pdb                               0.41195          1.26842
