# Supplementary material for: Introducing a Clustering Step in a Consensus Approach for the Scoring of Protein-Protein Docking Models
Source: PLoS One. 2016 Nov 15;11(11):e0166460. doi: 10.1371/journal.pone.0166460 (PMC5112798; doi:10.1371/journal.pone.0166460)
Supplement: S1 Data — (TGZ) [file pone.0166460.s001.tgz › Oliva-Repository-PlosOne/RMSDClustCONSRANK/T54-maxclust_10-top10.out]

==> cluster0/Zscore.txt <==
r_model-2359.pdb                               0.54828          1.37916

==> cluster1/Zscore.txt <==
r_model-1709.pdb                               0.73856          1.23819

==> cluster2/Zscore.txt <==
r_model-1344.pdb                               0.34465          1.52348

==> cluster3/Zscore.txt <==
r_model-2385.pdb                               0.61501          1.26031

==> cluster4/Zscore.txt <==
r_model-2090.pdb                               0.50928          1.34901

==> cluster5/Zscore.txt <==
r_model-1620.pdb                               0.41394          1.77174

==> cluster6/Zscore.txt <==
r_model-1640.pdb                               0.32439          1.28670

==> cluster7/Zscore.txt <==
r_model-1383.pdb                               0.55376          1.46231

==> cluster8/Zscore.txt <==
r_model-2184.pdb                               0.59238          1.66017

==> cluster9/Zscore.txt <==
r_model-1199.pdb                               0.62777          1.17931
