# Supplementary material for: Introducing a Clustering Step in a Consensus Approach for the Scoring of Protein-Protein Docking Models
Source: PLoS One. 2016 Nov 15;11(11):e0166460. doi: 10.1371/journal.pone.0166460 (PMC5112798; doi:10.1371/journal.pone.0166460)
Supplement: S1 Data — (TGZ) [file pone.0166460.s001.tgz › Oliva-Repository-PlosOne/RMSDClustCONSRANK/T54_complete_maxclust_140.txt]

T54_complete_maxclust_140: 140 clusters

cluster_0: 58 models:
r_model-1008.pdb r_model-1010.pdb r_model-1028.pdb r_model-1142.pdb r_model-1200.pdb r_model-1214.pdb r_model-1265.pdb r_model-1276.pdb r_model-1336.pdb r_model-1347.pdb r_model-1372.pdb r_model-1379.pdb r_model-1381.pdb r_model-1405.pdb r_model-1439.pdb r_model-1440.pdb r_model-1468.pdb r_model-1492.pdb r_model-1528.pdb r_model-1546.pdb r_model-1583.pdb r_model-1611.pdb r_model-1688.pdb r_model-1690.pdb r_model-1798.pdb r_model-1834.pdb r_model-1840.pdb r_model-1857.pdb r_model-1860.pdb r_model-1870.pdb r_model-1871.pdb r_model-1899.pdb r_model-1908.pdb r_model-1960.pdb r_model-1963.pdb r_model-1979.pdb r_model-2051.pdb r_model-2055.pdb r_model-2066.pdb r_model-2096.pdb r_model-2105.pdb r_model-2111.pdb r_model-2112.pdb r_model-2129.pdb r_model-2151.pdb r_model-2171.pdb r_model-2215.pdb r_model-2222.pdb r_model-2229.pdb r_model-2232.pdb r_model-2235.pdb r_model-2242.pdb r_model-2266.pdb r_model-2307.pdb r_model-2322.pdb r_model-2330.pdb r_model-2348.pdb r_model-2359.pdb 

cluster_1: 55 models:
r_model-1015.pdb r_model-1038.pdb r_model-1045.pdb r_model-1062.pdb r_model-1087.pdb r_model-1089.pdb r_model-1136.pdb r_model-1146.pdb r_model-1160.pdb r_model-1197.pdb r_model-1223.pdb r_model-1241.pdb r_model-1263.pdb r_model-1283.pdb r_model-1356.pdb r_model-1366.pdb r_model-1369.pdb r_model-1396.pdb r_model-1474.pdb r_model-1483.pdb r_model-1512.pdb r_model-1530.pdb r_model-1553.pdb r_model-1561.pdb r_model-1584.pdb r_model-1585.pdb r_model-1632.pdb r_model-1667.pdb r_model-1703.pdb r_model-1708.pdb r_model-1709.pdb r_model-1760.pdb r_model-1762.pdb r_model-1770.pdb r_model-1813.pdb r_model-1827.pdb r_model-1847.pdb r_model-1853.pdb r_model-1895.pdb r_model-1991.pdb r_model-2003.pdb r_model-2021.pdb r_model-2042.pdb r_model-2044.pdb r_model-2050.pdb r_model-2131.pdb r_model-2228.pdb r_model-2273.pdb r_model-2278.pdb r_model-2292.pdb r_model-2326.pdb r_model-2335.pdb r_model-2344.pdb r_model-2379.pdb r_model-2396.pdb 

cluster_2: 54 models:
r_model-1033.pdb r_model-1074.pdb r_model-1102.pdb r_model-1118.pdb r_model-1122.pdb r_model-1128.pdb r_model-1132.pdb r_model-1209.pdb r_model-1257.pdb r_model-1266.pdb r_model-1274.pdb r_model-1275.pdb r_model-1286.pdb r_model-1290.pdb r_model-1292.pdb r_model-1343.pdb r_model-1344.pdb r_model-1371.pdb r_model-1376.pdb r_model-1386.pdb r_model-1416.pdb r_model-1424.pdb r_model-1425.pdb r_model-1433.pdb r_model-1464.pdb r_model-1497.pdb r_model-1500.pdb r_model-1575.pdb r_model-1627.pdb r_model-1633.pdb r_model-1656.pdb r_model-1711.pdb r_model-1712.pdb r_model-1737.pdb r_model-1747.pdb r_model-1779.pdb r_model-1800.pdb r_model-1802.pdb r_model-1955.pdb r_model-1992.pdb r_model-2037.pdb r_model-2091.pdb r_model-2101.pdb r_model-2133.pdb r_model-2159.pdb r_model-2163.pdb r_model-2225.pdb r_model-2249.pdb r_model-2271.pdb r_model-2290.pdb r_model-2311.pdb r_model-2328.pdb r_model-2336.pdb r_model-2350.pdb 

cluster_3: 46 models:
r_model-1005.pdb r_model-1013.pdb r_model-1014.pdb r_model-1024.pdb r_model-1046.pdb r_model-1098.pdb r_model-1129.pdb r_model-1156.pdb r_model-1212.pdb r_model-1242.pdb r_model-1282.pdb r_model-1305.pdb r_model-1310.pdb r_model-1316.pdb r_model-1407.pdb r_model-1431.pdb r_model-1442.pdb r_model-1495.pdb r_model-1557.pdb r_model-1582.pdb r_model-1619.pdb r_model-1641.pdb r_model-1744.pdb r_model-1774.pdb r_model-1790.pdb r_model-1814.pdb r_model-1821.pdb r_model-1882.pdb r_model-1902.pdb r_model-1907.pdb r_model-1954.pdb r_model-2014.pdb r_model-2031.pdb r_model-2046.pdb r_model-2054.pdb r_model-2072.pdb r_model-2073.pdb r_model-2083.pdb r_model-2157.pdb r_model-2189.pdb r_model-2251.pdb r_model-2275.pdb r_model-2287.pdb r_model-2329.pdb r_model-2385.pdb r_model-2395.pdb 

cluster_4: 41 models:
r_model-1011.pdb r_model-1048.pdb r_model-1065.pdb r_model-1289.pdb r_model-1326.pdb r_model-1361.pdb r_model-1389.pdb r_model-1400.pdb r_model-1403.pdb r_model-1436.pdb r_model-1469.pdb r_model-1479.pdb r_model-1496.pdb r_model-1550.pdb r_model-1551.pdb r_model-1572.pdb r_model-1647.pdb r_model-1683.pdb r_model-1686.pdb r_model-1710.pdb r_model-1733.pdb r_model-1749.pdb r_model-1756.pdb r_model-1772.pdb r_model-1885.pdb r_model-1912.pdb r_model-1922.pdb r_model-1946.pdb r_model-1965.pdb r_model-2048.pdb r_model-2080.pdb r_model-2090.pdb r_model-2097.pdb r_model-2135.pdb r_model-2142.pdb r_model-2153.pdb r_model-2177.pdb r_model-2196.pdb r_model-2247.pdb r_model-2255.pdb r_model-2294.pdb 

cluster_5: 41 models:
r_model-1000.pdb r_model-1020.pdb r_model-1037.pdb r_model-1066.pdb r_model-1121.pdb r_model-1135.pdb r_model-1150.pdb r_model-1203.pdb r_model-1206.pdb r_model-1271.pdb r_model-1280.pdb r_model-1281.pdb r_model-1304.pdb r_model-1323.pdb r_model-1350.pdb r_model-1394.pdb r_model-1477.pdb r_model-1480.pdb r_model-1488.pdb r_model-1491.pdb r_model-1514.pdb r_model-1517.pdb r_model-1526.pdb r_model-1555.pdb r_model-1569.pdb r_model-1577.pdb r_model-1615.pdb r_model-1620.pdb r_model-1805.pdb r_model-1879.pdb r_model-1887.pdb r_model-1896.pdb r_model-1905.pdb r_model-1918.pdb r_model-1927.pdb r_model-1930.pdb r_model-2002.pdb r_model-2018.pdb r_model-2259.pdb r_model-2279.pdb r_model-2354.pdb 

cluster_6: 34 models:
r_model-1004.pdb r_model-1016.pdb r_model-1023.pdb r_model-1219.pdb r_model-1321.pdb r_model-1358.pdb r_model-1367.pdb r_model-1392.pdb r_model-1401.pdb r_model-1449.pdb r_model-1522.pdb r_model-1588.pdb r_model-1640.pdb r_model-1653.pdb r_model-1702.pdb r_model-1706.pdb r_model-1732.pdb r_model-1787.pdb r_model-1810.pdb r_model-1837.pdb r_model-1848.pdb r_model-1872.pdb r_model-1898.pdb r_model-1904.pdb r_model-1911.pdb r_model-1947.pdb r_model-1987.pdb r_model-2030.pdb r_model-2118.pdb r_model-2199.pdb r_model-2207.pdb r_model-2296.pdb r_model-2309.pdb r_model-2368.pdb 

cluster_7: 31 models:
r_model-1053.pdb r_model-1056.pdb r_model-1063.pdb r_model-1064.pdb r_model-1172.pdb r_model-1213.pdb r_model-1222.pdb r_model-1244.pdb r_model-1245.pdb r_model-1272.pdb r_model-1288.pdb r_model-1308.pdb r_model-1383.pdb r_model-1414.pdb r_model-1419.pdb r_model-1441.pdb r_model-1456.pdb r_model-1501.pdb r_model-1558.pdb r_model-1715.pdb r_model-1719.pdb r_model-1799.pdb r_model-1858.pdb r_model-1915.pdb r_model-1916.pdb r_model-2024.pdb r_model-2070.pdb r_model-2141.pdb r_model-2195.pdb r_model-2327.pdb r_model-2345.pdb 

cluster_8: 30 models:
r_model-1022.pdb r_model-1025.pdb r_model-1153.pdb r_model-1155.pdb r_model-1249.pdb r_model-1250.pdb r_model-1259.pdb r_model-1351.pdb r_model-1438.pdb r_model-1535.pdb r_model-1537.pdb r_model-1576.pdb r_model-1604.pdb r_model-1666.pdb r_model-1729.pdb r_model-1780.pdb r_model-1876.pdb r_model-1901.pdb r_model-1914.pdb r_model-1932.pdb r_model-2005.pdb r_model-2015.pdb r_model-2071.pdb r_model-2095.pdb r_model-2110.pdb r_model-2181.pdb r_model-2184.pdb r_model-2250.pdb r_model-2304.pdb r_model-2318.pdb 

cluster_9: 26 models:
r_model-1029.pdb r_model-1031.pdb r_model-1047.pdb r_model-1108.pdb r_model-1112.pdb r_model-1151.pdb r_model-1199.pdb r_model-1291.pdb r_model-1346.pdb r_model-1454.pdb r_model-1484.pdb r_model-1523.pdb r_model-1618.pdb r_model-1638.pdb r_model-1662.pdb r_model-1757.pdb r_model-1828.pdb r_model-1838.pdb r_model-1937.pdb r_model-1961.pdb r_model-2026.pdb r_model-2098.pdb r_model-2099.pdb r_model-2299.pdb r_model-2331.pdb r_model-2374.pdb 

cluster_10: 25 models:
r_model-1058.pdb r_model-1091.pdb r_model-1247.pdb r_model-1309.pdb r_model-1315.pdb r_model-1328.pdb r_model-1337.pdb r_model-1404.pdb r_model-1444.pdb r_model-1446.pdb r_model-1549.pdb r_model-1649.pdb r_model-1705.pdb r_model-1735.pdb r_model-1736.pdb r_model-1793.pdb r_model-1826.pdb r_model-1883.pdb r_model-1920.pdb r_model-1990.pdb r_model-2016.pdb r_model-2036.pdb r_model-2254.pdb r_model-2263.pdb r_model-2298.pdb 

cluster_11: 23 models:
r_model-1093.pdb r_model-1110.pdb r_model-1124.pdb r_model-1161.pdb r_model-1229.pdb r_model-1298.pdb r_model-1325.pdb r_model-1362.pdb r_model-1387.pdb r_model-1507.pdb r_model-1510.pdb r_model-1519.pdb r_model-1529.pdb r_model-1594.pdb r_model-1614.pdb r_model-1657.pdb r_model-1784.pdb r_model-1868.pdb r_model-1909.pdb r_model-1921.pdb r_model-2102.pdb r_model-2113.pdb r_model-2224.pdb 

cluster_12: 23 models:
r_model-1043.pdb r_model-1068.pdb r_model-1109.pdb r_model-1111.pdb r_model-1306.pdb r_model-1345.pdb r_model-1408.pdb r_model-1409.pdb r_model-1452.pdb r_model-1478.pdb r_model-1578.pdb r_model-1589.pdb r_model-1643.pdb r_model-1671.pdb r_model-1792.pdb r_model-1816.pdb r_model-1897.pdb r_model-1945.pdb r_model-2169.pdb r_model-2173.pdb r_model-2332.pdb r_model-2339.pdb r_model-2351.pdb 

cluster_13: 22 models:
r_model-1012.pdb r_model-1088.pdb r_model-1095.pdb r_model-1189.pdb r_model-1228.pdb r_model-1235.pdb r_model-1338.pdb r_model-1450.pdb r_model-1644.pdb r_model-1679.pdb r_model-1748.pdb r_model-1906.pdb r_model-1980.pdb r_model-2165.pdb r_model-2182.pdb r_model-2183.pdb r_model-2227.pdb r_model-2239.pdb r_model-2258.pdb r_model-2282.pdb r_model-2301.pdb r_model-2387.pdb 

cluster_14: 21 models:
r_model-1162.pdb r_model-1294.pdb r_model-1382.pdb r_model-1547.pdb r_model-1573.pdb r_model-1628.pdb r_model-1684.pdb r_model-1699.pdb r_model-1743.pdb r_model-1775.pdb r_model-1777.pdb r_model-1851.pdb r_model-1856.pdb r_model-1919.pdb r_model-1951.pdb r_model-2069.pdb r_model-2107.pdb r_model-2126.pdb r_model-2236.pdb r_model-2268.pdb r_model-2325.pdb 

cluster_15: 20 models:
r_model-1002.pdb r_model-1101.pdb r_model-1169.pdb r_model-1300.pdb r_model-1430.pdb r_model-1660.pdb r_model-1663.pdb r_model-1664.pdb r_model-1754.pdb r_model-1807.pdb r_model-1823.pdb r_model-1829.pdb r_model-1845.pdb r_model-1971.pdb r_model-2022.pdb r_model-2076.pdb r_model-2078.pdb r_model-2238.pdb r_model-2257.pdb r_model-2276.pdb 

cluster_16: 19 models:
r_model-1040.pdb r_model-1079.pdb r_model-1140.pdb r_model-1378.pdb r_model-1406.pdb r_model-1471.pdb r_model-1503.pdb r_model-1527.pdb r_model-1636.pdb r_model-1646.pdb r_model-1673.pdb r_model-1728.pdb r_model-1742.pdb r_model-1796.pdb r_model-2008.pdb r_model-2040.pdb r_model-2086.pdb r_model-2149.pdb r_model-2283.pdb 

cluster_17: 18 models:
r_model-1057.pdb r_model-1080.pdb r_model-1167.pdb r_model-1185.pdb r_model-1195.pdb r_model-1334.pdb r_model-1473.pdb r_model-1524.pdb r_model-1539.pdb r_model-1676.pdb r_model-1694.pdb r_model-1724.pdb r_model-1771.pdb r_model-1878.pdb r_model-1958.pdb r_model-2053.pdb r_model-2160.pdb r_model-2267.pdb 

cluster_18: 18 models:
r_model-1071.pdb r_model-1073.pdb r_model-1163.pdb r_model-1273.pdb r_model-1317.pdb r_model-1412.pdb r_model-1421.pdb r_model-1493.pdb r_model-1613.pdb r_model-1726.pdb r_model-1809.pdb r_model-2123.pdb r_model-2138.pdb r_model-2200.pdb r_model-2361.pdb r_model-2371.pdb r_model-2390.pdb r_model-2392.pdb 

cluster_19: 18 models:
r_model-1039.pdb r_model-1041.pdb r_model-1182.pdb r_model-1248.pdb r_model-1299.pdb r_model-1360.pdb r_model-1393.pdb r_model-1427.pdb r_model-1428.pdb r_model-1630.pdb r_model-1789.pdb r_model-1842.pdb r_model-1996.pdb r_model-2039.pdb r_model-2188.pdb r_model-2219.pdb r_model-2270.pdb r_model-2316.pdb 

cluster_20: 16 models:
r_model-1051.pdb r_model-1070.pdb r_model-1217.pdb r_model-1348.pdb r_model-1397.pdb r_model-1418.pdb r_model-1434.pdb r_model-1758.pdb r_model-1768.pdb r_model-1818.pdb r_model-1819.pdb r_model-1874.pdb r_model-2155.pdb r_model-2293.pdb r_model-2300.pdb r_model-2364.pdb 

cluster_21: 15 models:
r_model-1061.pdb r_model-1069.pdb r_model-1137.pdb r_model-1205.pdb r_model-1227.pdb r_model-1260.pdb r_model-1668.pdb r_model-1687.pdb r_model-1745.pdb r_model-1769.pdb r_model-1778.pdb r_model-1889.pdb r_model-1977.pdb r_model-2120.pdb r_model-2152.pdb 

cluster_22: 15 models:
r_model-1164.pdb r_model-1194.pdb r_model-1482.pdb r_model-1489.pdb r_model-1685.pdb r_model-1750.pdb r_model-1761.pdb r_model-1830.pdb r_model-1863.pdb r_model-1934.pdb r_model-1964.pdb r_model-2061.pdb r_model-2100.pdb r_model-2281.pdb r_model-2393.pdb 

cluster_23: 15 models:
r_model-1021.pdb r_model-1075.pdb r_model-1318.pdb r_model-1339.pdb r_model-1455.pdb r_model-1590.pdb r_model-1601.pdb r_model-1603.pdb r_model-1782.pdb r_model-1788.pdb r_model-1850.pdb r_model-1940.pdb r_model-2161.pdb r_model-2206.pdb r_model-2334.pdb 

cluster_24: 15 models:
r_model-1027.pdb r_model-1106.pdb r_model-1117.pdb r_model-1134.pdb r_model-1324.pdb r_model-1377.pdb r_model-1384.pdb r_model-1516.pdb r_model-1566.pdb r_model-1593.pdb r_model-1917.pdb r_model-1974.pdb r_model-2010.pdb r_model-2122.pdb r_model-2349.pdb 

cluster_25: 15 models:
r_model-1044.pdb r_model-1092.pdb r_model-1143.pdb r_model-1166.pdb r_model-1208.pdb r_model-1375.pdb r_model-1399.pdb r_model-1624.pdb r_model-1625.pdb r_model-1695.pdb r_model-1718.pdb r_model-1832.pdb r_model-1873.pdb r_model-2033.pdb r_model-2285.pdb 

cluster_26: 14 models:
r_model-1042.pdb r_model-1174.pdb r_model-1192.pdb r_model-1352.pdb r_model-1365.pdb r_model-1467.pdb r_model-1534.pdb r_model-1605.pdb r_model-1631.pdb r_model-1880.pdb r_model-2049.pdb r_model-2179.pdb r_model-2201.pdb r_model-2216.pdb 

cluster_27: 14 models:
r_model-1138.pdb r_model-1201.pdb r_model-1296.pdb r_model-1445.pdb r_model-1610.pdb r_model-1616.pdb r_model-1752.pdb r_model-1849.pdb r_model-1875.pdb r_model-2034.pdb r_model-2145.pdb r_model-2180.pdb r_model-2190.pdb r_model-2372.pdb 

cluster_28: 14 models:
r_model-1103.pdb r_model-1175.pdb r_model-1279.pdb r_model-1297.pdb r_model-1312.pdb r_model-1487.pdb r_model-1661.pdb r_model-1707.pdb r_model-1786.pdb r_model-2045.pdb r_model-2117.pdb r_model-2168.pdb r_model-2346.pdb r_model-2365.pdb 

cluster_29: 13 models:
r_model-1388.pdb r_model-1560.pdb r_model-1738.pdb r_model-1753.pdb r_model-1835.pdb r_model-1852.pdb r_model-1913.pdb r_model-1999.pdb r_model-2032.pdb r_model-2174.pdb r_model-2241.pdb r_model-2391.pdb r_model-2399.pdb 

cluster_30: 13 models:
r_model-1055.pdb r_model-1183.pdb r_model-1254.pdb r_model-1417.pdb r_model-1485.pdb r_model-1486.pdb r_model-1556.pdb r_model-1824.pdb r_model-1925.pdb r_model-2079.pdb r_model-2205.pdb r_model-2244.pdb r_model-2310.pdb 

cluster_31: 12 models:
r_model-1001.pdb r_model-1120.pdb r_model-1139.pdb r_model-1207.pdb r_model-1410.pdb r_model-1465.pdb r_model-1499.pdb r_model-1545.pdb r_model-1674.pdb r_model-1985.pdb r_model-2166.pdb r_model-2243.pdb 

cluster_32: 11 models:
r_model-1287.pdb r_model-1730.pdb r_model-1739.pdb r_model-1751.pdb r_model-1942.pdb r_model-1959.pdb r_model-1989.pdb r_model-1997.pdb r_model-2211.pdb r_model-2280.pdb r_model-2377.pdb 

cluster_33: 11 models:
r_model-1067.pdb r_model-1113.pdb r_model-1180.pdb r_model-1191.pdb r_model-1202.pdb r_model-1301.pdb r_model-1349.pdb r_model-1459.pdb r_model-1634.pdb r_model-1839.pdb r_model-2025.pdb 

cluster_34: 11 models:
r_model-1007.pdb r_model-1131.pdb r_model-1193.pdb r_model-1314.pdb r_model-1481.pdb r_model-1543.pdb r_model-1567.pdb r_model-1669.pdb r_model-1931.pdb r_model-2208.pdb r_model-2277.pdb 

cluster_35: 11 models:
r_model-1054.pdb r_model-1255.pdb r_model-1355.pdb r_model-1426.pdb r_model-1571.pdb r_model-1866.pdb r_model-1936.pdb r_model-1995.pdb r_model-2119.pdb r_model-2128.pdb r_model-2314.pdb 

cluster_36: 11 models:
r_model-1256.pdb r_model-1342.pdb r_model-1368.pdb r_model-1579.pdb r_model-1650.pdb r_model-1894.pdb r_model-1910.pdb r_model-1970.pdb r_model-2156.pdb r_model-2358.pdb r_model-2397.pdb 

cluster_37: 11 models:
r_model-1017.pdb r_model-1034.pdb r_model-1152.pdb r_model-1460.pdb r_model-1475.pdb r_model-1612.pdb r_model-2082.pdb r_model-2186.pdb r_model-2192.pdb r_model-2262.pdb r_model-2355.pdb 

cluster_38: 11 models:
r_model-1018.pdb r_model-1052.pdb r_model-1119.pdb r_model-1243.pdb r_model-1423.pdb r_model-1608.pdb r_model-1680.pdb r_model-1966.pdb r_model-1988.pdb r_model-2248.pdb r_model-2383.pdb 

cluster_39: 10 models:
r_model-1127.pdb r_model-1225.pdb r_model-1240.pdb r_model-1451.pdb r_model-1581.pdb r_model-1693.pdb r_model-1759.pdb r_model-1969.pdb r_model-2124.pdb r_model-2380.pdb 

cluster_40: 10 models:
r_model-1196.pdb r_model-1220.pdb r_model-1236.pdb r_model-1293.pdb r_model-1435.pdb r_model-1670.pdb r_model-2220.pdb r_model-2288.pdb r_model-2308.pdb r_model-2313.pdb 

cluster_41: 10 models:
r_model-1145.pdb r_model-1154.pdb r_model-1447.pdb r_model-1597.pdb r_model-1642.pdb r_model-1723.pdb r_model-1998.pdb r_model-2148.pdb r_model-2172.pdb r_model-2356.pdb 

cluster_42: 9 models:
r_model-1327.pdb r_model-1332.pdb r_model-1420.pdb r_model-1678.pdb r_model-1952.pdb r_model-2043.pdb r_model-2075.pdb r_model-2245.pdb r_model-2375.pdb 

cluster_43: 9 models:
r_model-1204.pdb r_model-1216.pdb r_model-1665.pdb r_model-1815.pdb r_model-2029.pdb r_model-2094.pdb r_model-2146.pdb r_model-2175.pdb r_model-2252.pdb 

cluster_44: 9 models:
r_model-1654.pdb r_model-1713.pdb r_model-1808.pdb r_model-1844.pdb r_model-1869.pdb r_model-1890.pdb r_model-1950.pdb r_model-2063.pdb r_model-2218.pdb 

cluster_45: 9 models:
r_model-1115.pdb r_model-1149.pdb r_model-1691.pdb r_model-1692.pdb r_model-1701.pdb r_model-1886.pdb r_model-2197.pdb r_model-2388.pdb r_model-2394.pdb 

cluster_46: 9 models:
r_model-1187.pdb r_model-1239.pdb r_model-1746.pdb r_model-1755.pdb r_model-1893.pdb r_model-1949.pdb r_model-1953.pdb r_model-1973.pdb r_model-2132.pdb 

cluster_47: 9 models:
r_model-1050.pdb r_model-1773.pdb r_model-1791.pdb r_model-1846.pdb r_model-1867.pdb r_model-1994.pdb r_model-2088.pdb r_model-2115.pdb r_model-2194.pdb 

cluster_48: 9 models:
r_model-1370.pdb r_model-1413.pdb r_model-1453.pdb r_model-1672.pdb r_model-1825.pdb r_model-2023.pdb r_model-2084.pdb r_model-2237.pdb r_model-2272.pdb 

cluster_49: 8 models:
r_model-1059.pdb r_model-1357.pdb r_model-1606.pdb r_model-1697.pdb r_model-1891.pdb r_model-1939.pdb r_model-2114.pdb r_model-2312.pdb 

cluster_50: 8 models:
r_model-1307.pdb r_model-1329.pdb r_model-1461.pdb r_model-1525.pdb r_model-1986.pdb r_model-2125.pdb r_model-2306.pdb r_model-2376.pdb 

cluster_51: 8 models:
r_model-1157.pdb r_model-1181.pdb r_model-1237.pdb r_model-1505.pdb r_model-1548.pdb r_model-1648.pdb r_model-1941.pdb r_model-2353.pdb 

cluster_52: 8 models:
r_model-1498.pdb r_model-1511.pdb r_model-1542.pdb r_model-1564.pdb r_model-1811.pdb r_model-2167.pdb r_model-2297.pdb r_model-2337.pdb 

cluster_53: 8 models:
r_model-1165.pdb r_model-1587.pdb r_model-1607.pdb r_model-1714.pdb r_model-1731.pdb r_model-1892.pdb r_model-2116.pdb r_model-2360.pdb 

cluster_54: 8 models:
r_model-1076.pdb r_model-1186.pdb r_model-1320.pdb r_model-1629.pdb r_model-1776.pdb r_model-1865.pdb r_model-1948.pdb r_model-1957.pdb 

cluster_55: 8 models:
r_model-1105.pdb r_model-1130.pdb r_model-1218.pdb r_model-1859.pdb r_model-1877.pdb r_model-2170.pdb r_model-2269.pdb r_model-2315.pdb 

cluster_56: 7 models:
r_model-1078.pdb r_model-1125.pdb r_model-1133.pdb r_model-1198.pdb r_model-2081.pdb r_model-2352.pdb r_model-2384.pdb 

cluster_57: 7 models:
r_model-1072.pdb r_model-1422.pdb r_model-1562.pdb r_model-1591.pdb r_model-1881.pdb r_model-2052.pdb r_model-2261.pdb 

cluster_58: 7 models:
r_model-1599.pdb r_model-1797.pdb r_model-1855.pdb r_model-2230.pdb r_model-2256.pdb r_model-2289.pdb r_model-2340.pdb 

cluster_59: 7 models:
r_model-1238.pdb r_model-1311.pdb r_model-1330.pdb r_model-1521.pdb r_model-1639.pdb r_model-1975.pdb r_model-2221.pdb 

cluster_60: 7 models:
r_model-1019.pdb r_model-1267.pdb r_model-1285.pdb r_model-1470.pdb r_model-1900.pdb r_model-2007.pdb r_model-2027.pdb 

cluster_61: 7 models:
r_model-1253.pdb r_model-1398.pdb r_model-1698.pdb r_model-1924.pdb r_model-1972.pdb r_model-2204.pdb r_model-2362.pdb 

cluster_62: 7 models:
r_model-1082.pdb r_model-1100.pdb r_model-1359.pdb r_model-1402.pdb r_model-1962.pdb r_model-1968.pdb r_model-1976.pdb 

cluster_63: 7 models:
r_model-1170.pdb r_model-1536.pdb r_model-1538.pdb r_model-1574.pdb r_model-1734.pdb r_model-1785.pdb r_model-1956.pdb 

cluster_64: 7 models:
r_model-1006.pdb r_model-1096.pdb r_model-1099.pdb r_model-1147.pdb r_model-1158.pdb r_model-1509.pdb r_model-2291.pdb 

cluster_65: 7 models:
r_model-1094.pdb r_model-1284.pdb r_model-1354.pdb r_model-1515.pdb r_model-1621.pdb r_model-2000.pdb r_model-2185.pdb 

cluster_66: 7 models:
r_model-1448.pdb r_model-1476.pdb r_model-1532.pdb r_model-1552.pdb r_model-1592.pdb r_model-1704.pdb r_model-2338.pdb 

cluster_67: 7 models:
r_model-1171.pdb r_model-1221.pdb r_model-1340.pdb r_model-1655.pdb r_model-1820.pdb r_model-2150.pdb r_model-2164.pdb 

cluster_68: 6 models:
r_model-1141.pdb r_model-1432.pdb r_model-1933.pdb r_model-2139.pdb r_model-2147.pdb r_model-2343.pdb 

cluster_69: 6 models:
r_model-1677.pdb r_model-2009.pdb r_model-2074.pdb r_model-2121.pdb r_model-2162.pdb r_model-2323.pdb 

cluster_70: 6 models:
r_model-1081.pdb r_model-1085.pdb r_model-1123.pdb r_model-1333.pdb r_model-2176.pdb r_model-2369.pdb 

cluster_71: 6 models:
r_model-1086.pdb r_model-1246.pdb r_model-1258.pdb r_model-1983.pdb r_model-2140.pdb r_model-2260.pdb 

cluster_72: 6 models:
r_model-1144.pdb r_model-1262.pdb r_model-1651.pdb r_model-1765.pdb r_model-2089.pdb r_model-2187.pdb 

cluster_73: 6 models:
r_model-1233.pdb r_model-1268.pdb r_model-1380.pdb r_model-1411.pdb r_model-1415.pdb r_model-1502.pdb 

cluster_74: 6 models:
r_model-1009.pdb r_model-1364.pdb r_model-1700.pdb r_model-2057.pdb r_model-2134.pdb r_model-2342.pdb 

cluster_75: 6 models:
r_model-1261.pdb r_model-1466.pdb r_model-1944.pdb r_model-1981.pdb r_model-2137.pdb r_model-2231.pdb 

cluster_76: 6 models:
r_model-1210.pdb r_model-1252.pdb r_model-1513.pdb r_model-1982.pdb r_model-2127.pdb r_model-2209.pdb 

cluster_77: 6 models:
r_model-1114.pdb r_model-1168.pdb r_model-1232.pdb r_model-1303.pdb r_model-1518.pdb r_model-1580.pdb 

cluster_78: 6 models:
r_model-1226.pdb r_model-1658.pdb r_model-1978.pdb r_model-2154.pdb r_model-2246.pdb r_model-2373.pdb 

cluster_79: 6 models:
r_model-1179.pdb r_model-1224.pdb r_model-1331.pdb r_model-1804.pdb r_model-2006.pdb r_model-2038.pdb 

cluster_80: 6 models:
r_model-1084.pdb r_model-1741.pdb r_model-1854.pdb r_model-2012.pdb r_model-2041.pdb r_model-2210.pdb 

cluster_81: 6 models:
r_model-1097.pdb r_model-1659.pdb r_model-2062.pdb r_model-2214.pdb r_model-2319.pdb r_model-2357.pdb 

cluster_82: 6 models:
r_model-1322.pdb r_model-1540.pdb r_model-2047.pdb r_model-2108.pdb r_model-2198.pdb r_model-2265.pdb 

cluster_83: 6 models:
r_model-1234.pdb r_model-1520.pdb r_model-1652.pdb r_model-1926.pdb r_model-2085.pdb r_model-2093.pdb 

cluster_84: 5 models:
r_model-1032.pdb r_model-1188.pdb r_model-1215.pdb r_model-1984.pdb r_model-2366.pdb 

cluster_85: 5 models:
r_model-1211.pdb r_model-1506.pdb r_model-2011.pdb r_model-2274.pdb r_model-2286.pdb 

cluster_86: 5 models:
r_model-1335.pdb r_model-1391.pdb r_model-1508.pdb r_model-1923.pdb r_model-2234.pdb 

cluster_87: 5 models:
r_model-1148.pdb r_model-1178.pdb r_model-1319.pdb r_model-1490.pdb r_model-1836.pdb 

cluster_88: 5 models:
r_model-2004.pdb r_model-2019.pdb r_model-2056.pdb r_model-2064.pdb r_model-2144.pdb 

cluster_89: 5 models:
r_model-1570.pdb r_model-1675.pdb r_model-1841.pdb r_model-2059.pdb r_model-2092.pdb 

cluster_90: 5 models:
r_model-1563.pdb r_model-1637.pdb r_model-1725.pdb r_model-2087.pdb r_model-2324.pdb 

cluster_91: 5 models:
r_model-1036.pdb r_model-1116.pdb r_model-1596.pdb r_model-2264.pdb r_model-2381.pdb 

cluster_92: 5 models:
r_model-1602.pdb r_model-2017.pdb r_model-2028.pdb r_model-2191.pdb r_model-2253.pdb 

cluster_93: 5 models:
r_model-1083.pdb r_model-1554.pdb r_model-2068.pdb r_model-2103.pdb r_model-2347.pdb 

cluster_94: 5 models:
r_model-1373.pdb r_model-1740.pdb r_model-1783.pdb r_model-2389.pdb r_model-2398.pdb 

cluster_95: 5 models:
r_model-1251.pdb r_model-1313.pdb r_model-1864.pdb r_model-1903.pdb r_model-2106.pdb 

cluster_96: 5 models:
r_model-1177.pdb r_model-1269.pdb r_model-1598.pdb r_model-1781.pdb r_model-2158.pdb 

cluster_97: 5 models:
r_model-1126.pdb r_model-1559.pdb r_model-1623.pdb r_model-1862.pdb r_model-2295.pdb 

cluster_98: 5 models:
r_model-1159.pdb r_model-1173.pdb r_model-1472.pdb r_model-1763.pdb r_model-2386.pdb 

cluster_99: 4 models:
r_model-1060.pdb r_model-1681.pdb r_model-1929.pdb r_model-2363.pdb 

cluster_100: 4 models:
r_model-1682.pdb r_model-1817.pdb r_model-1822.pdb r_model-1938.pdb 

cluster_101: 4 models:
r_model-1833.pdb r_model-2067.pdb r_model-2178.pdb r_model-2303.pdb 

cluster_102: 4 models:
r_model-1030.pdb r_model-1295.pdb r_model-1721.pdb r_model-2317.pdb 

cluster_103: 4 models:
r_model-1278.pdb r_model-1363.pdb r_model-1727.pdb r_model-2284.pdb 

cluster_104: 4 models:
r_model-1107.pdb r_model-1302.pdb r_model-1374.pdb r_model-1993.pdb 

cluster_105: 4 models:
r_model-1443.pdb r_model-1801.pdb r_model-1806.pdb r_model-2212.pdb 

cluster_106: 4 models:
r_model-1635.pdb r_model-1884.pdb r_model-1888.pdb r_model-2213.pdb 

cluster_107: 4 models:
r_model-1190.pdb r_model-1622.pdb r_model-1626.pdb r_model-2193.pdb 

cluster_108: 4 models:
r_model-1531.pdb r_model-1722.pdb r_model-1794.pdb r_model-2104.pdb 

cluster_109: 4 models:
r_model-1035.pdb r_model-1353.pdb r_model-1943.pdb r_model-2130.pdb 

cluster_110: 4 models:
r_model-1390.pdb r_model-1395.pdb r_model-1600.pdb r_model-2203.pdb 

cluster_111: 4 models:
r_model-1230.pdb r_model-1541.pdb r_model-1609.pdb r_model-1795.pdb 

cluster_112: 4 models:
r_model-1385.pdb r_model-1568.pdb r_model-1766.pdb r_model-2302.pdb 

cluster_113: 4 models:
r_model-1077.pdb r_model-1928.pdb r_model-2001.pdb r_model-2060.pdb 

cluster_114: 4 models:
r_model-1026.pdb r_model-1720.pdb r_model-1935.pdb r_model-2370.pdb 

cluster_115: 4 models:
r_model-1437.pdb r_model-1544.pdb r_model-1843.pdb r_model-2065.pdb 

cluster_116: 3 models:
r_model-1504.pdb r_model-2143.pdb r_model-2202.pdb 

cluster_117: 3 models:
r_model-1003.pdb r_model-1457.pdb r_model-2058.pdb 

cluster_118: 3 models:
r_model-1231.pdb r_model-2077.pdb r_model-2109.pdb 

cluster_119: 3 models:
r_model-1104.pdb r_model-1176.pdb r_model-2020.pdb 

cluster_120: 3 models:
r_model-1264.pdb r_model-1277.pdb r_model-1645.pdb 

cluster_121: 3 models:
r_model-1803.pdb r_model-2035.pdb r_model-2240.pdb 

cluster_122: 3 models:
r_model-1429.pdb r_model-1767.pdb r_model-1967.pdb 

cluster_123: 3 models:
r_model-1565.pdb r_model-1716.pdb r_model-2320.pdb 

cluster_124: 3 models:
r_model-1696.pdb r_model-1812.pdb r_model-1831.pdb 

cluster_125: 3 models:
r_model-1270.pdb r_model-1458.pdb r_model-1861.pdb 

cluster_126: 3 models:
r_model-1090.pdb r_model-1717.pdb r_model-2341.pdb 

cluster_127: 2 models:
r_model-2223.pdb r_model-2382.pdb 

cluster_128: 2 models:
r_model-1049.pdb r_model-1341.pdb 

cluster_129: 2 models:
r_model-1184.pdb r_model-2013.pdb 

cluster_130: 2 models:
r_model-1533.pdb r_model-2226.pdb 

cluster_131: 2 models:
r_model-1586.pdb r_model-2321.pdb 

cluster_132: 2 models:
r_model-1462.pdb r_model-1494.pdb 

cluster_133: 2 models:
r_model-1617.pdb r_model-2378.pdb 

cluster_134: 2 models:
r_model-1689.pdb r_model-2233.pdb 

cluster_135: 2 models:
r_model-1764.pdb r_model-2333.pdb 

cluster_136: 2 models:
r_model-2217.pdb r_model-2367.pdb 

cluster_137: 2 models:
r_model-1463.pdb r_model-2136.pdb 

cluster_138: 1 models:
r_model-2305.pdb 

cluster_139: 1 models:
r_model-1595.pdb 
