# Supplementary material for: Introducing a Clustering Step in a Consensus Approach for the Scoring of Protein-Protein Docking Models
Source: PLoS One. 2016 Nov 15;11(11):e0166460. doi: 10.1371/journal.pone.0166460 (PMC5112798; doi:10.1371/journal.pone.0166460)
Supplement: S1 Data — (TGZ) [file pone.0166460.s001.tgz › Oliva-Repository-PlosOne/RMSDClustCONSRANK/T40-maxclust200-top10.out]

==> cluster0/Zscore.txt <==
r_model-2253.pdb                               0.82663          1.80160

==> cluster1/Zscore.txt <==
r_model-1586.pdb                               0.81950          1.08145

==> cluster2/Zscore.txt <==
r_model-2827.pdb                               0.71945          0.98435

==> cluster3/Zscore.txt <==
r_model-1093.pdb                               0.32514          1.54309

==> cluster4/Zscore.txt <==
r_model-3001.pdb                               0.74067          0.91769

==> cluster5/Zscore.txt <==
r_model-1110.pdb                               0.65054          1.37644

==> cluster6/Zscore.txt <==
r_model-1984.pdb                               0.38103          1.58885

==> cluster7/Zscore.txt <==
r_model-1488.pdb                               0.33124          1.31128

==> cluster8/Zscore.txt <==
r_model-1765.pdb                               0.37233          1.33844

==> cluster9/Zscore.txt <==
r_model-2692.pdb                               0.42212          1.45784
