# Supplementary material for: Introducing a Clustering Step in a Consensus Approach for the Scoring of Protein-Protein Docking Models
Source: PLoS One. 2016 Nov 15;11(11):e0166460. doi: 10.1371/journal.pone.0166460 (PMC5112798; doi:10.1371/journal.pone.0166460)
Supplement: S1 Data — (TGZ) [file pone.0166460.s001.tgz › Oliva-Repository-PlosOne/RMSDClustCONSRANK/T40-maxclust_5-top10.out]

==> cluster0/Zscore.txt <==
r_model-1586.pdb                               0.85794          1.10194

==> cluster1/Zscore.txt <==
r_model-2253.pdb                               0.90263          1.54480

==> cluster2/Zscore.txt <==
r_model-1609.pdb                               0.80183          2.09903

==> cluster3/Zscore.txt <==
r_model-2442.pdb                               0.90199          1.38193

==> cluster4/Zscore.txt <==
r_model-2827.pdb                               0.86169          1.01127

==> cluster5/Zscore.txt <==
r_model-3001.pdb                               0.74067          0.91769

==> cluster6/Zscore.txt <==
r_model-1197.pdb                               0.76724          1.02128

==> cluster7/Zscore.txt <==
r_model-2558.pdb                               0.73913          0.66828

==> cluster8/Zscore.txt <==
r_model-1644.pdb                               0.72959          1.08395

==> cluster9/Zscore.txt <==
r_model-1093.pdb                               0.77377          0.77491
