# Supplementary material for: Introducing a Clustering Step in a Consensus Approach for the Scoring of Protein-Protein Docking Models
Source: PLoS One. 2016 Nov 15;11(11):e0166460. doi: 10.1371/journal.pone.0166460 (PMC5112798; doi:10.1371/journal.pone.0166460)
Supplement: S1 Data — (TGZ) [file pone.0166460.s001.tgz › Oliva-Repository-PlosOne/redundancy-removal/T29-40.out]

r_model-760_M.pdb
40
r_model-1221_A.pdb
40
r_model-1897_M.pdb
40
r_model-1052_M.pdb
40
r_model-1944_A.pdb
40
r_model-173_M.pdb
43
r_model-1868_M.pdb
47
r_model-608_A.pdb
40
r_model-1505_A.pdb
42
r_model-1595_R.pdb
42
r_model-2089_A.pdb
45
r_model-1729_R.pdb
54
r_model-195_M.pdb
41
r_model-876_A.pdb
40
r_model-1286_A.pdb
47
r_model-1864_A.pdb
52
r_model-260_A.pdb
54
r_model-1305_A.pdb
80
r_model-744_R.pdb
63
r_model-814_A.pdb
53
r_model-1771_I.pdb
58
r_model-423_A.pdb
49
r_model-416_A.pdb
40
r_model-1285_I.pdb
40
r_model-642_I.pdb
42
r_model-2135_A.pdb
44
r_model-1067_I.pdb
43
r_model-1713_I.pdb
40
r_model-528_I.pdb
48
r_model-163_A.pdb
42
r_model-701_I.pdb
68
r_model-1446_I.pdb
47
r_model-238_I.pdb
53
r_model-422_R.pdb
89
r_model-431_I.pdb
58
r_model-947_R.pdb
48
r_model-1459_R.pdb
60
r_model-497_I.pdb
54
r_model-462_I.pdb
57
r_model-2098_R.pdb
40
r_model-1005_I.pdb
63
r_model-1347_R.pdb
66
r_model-1663_I.pdb
50
r_model-1712_I.pdb
41
r_model-352_I.pdb
63
r_model-674_I.pdb
47
r_model-516_I.pdb
65
r_model-2172_R.pdb
61
r_model-1250_I.pdb
54
r_model-82_I.pdb
63
r_model-1900_R.pdb
90
r_model-547_I.pdb
70
r_model-1092_R.pdb
45
r_model-933_I.pdb
43
r_model-542_I.pdb
59
r_model-891_I.pdb
49
r_model-1981_R.pdb
52
r_model-1352_I.pdb
48
r_model-1585_I.pdb
50
r_model-1143_I.pdb
56
r_model-1351_I.pdb
57
r_model-1197_I.pdb
60
r_model-2124_I.pdb
40
r_model-1170_I.pdb
66
r_model-1195_I.pdb
42
r_model-2096_I.pdb
54
r_model-127_I.pdb
77
r_model-1445_I.pdb
40
r_model-1037_R.pdb
54
r_model-1669_I.pdb
43
r_model-1997_I.pdb
52
r_model-1631_A.pdb
80
r_model-1499_I.pdb
59
r_model-645_R.pdb
94
r_model-2081_I.pdb
61
r_model-1357_I.pdb
66
r_model-2025_R.pdb
48
r_model-559_R.pdb
50
r_model-1467_I.pdb
70
r_model-1792_I.pdb
54
r_model-356_I.pdb
52
r_model-1735_I.pdb
57
r_model-1559_I.pdb
42
r_model-770_I.pdb
63
r_model-1722_R.pdb
135
r_model-815_I.pdb
52
r_model-1639_I.pdb
44
r_model-1381_I.pdb
105
r_model-1132_I.pdb
40
r_model-1668_I.pdb
56
r_model-905_I.pdb
40
r_model-939_I.pdb
45
r_model-444_I.pdb
47
r_model-695_I.pdb
61
r_model-763_I.pdb
74
r_model-1179_I.pdb
44
r_model-1782_R.pdb
91
r_model-2079_I.pdb
51
r_model-1336_I.pdb
65
r_model-1519_R.pdb
80
r_model-604_I.pdb
44
r_model-63_I.pdb
49
r_model-1718_I.pdb
58
r_model-657_I.pdb
57
r_model-1915_I.pdb
57
r_model-1779_I.pdb
40
r_model-1229_I.pdb
68
r_model-2014_I.pdb
79
r_model-1529_I.pdb
62
r_model-2070_I.pdb
89
r_model-769_I.pdb
63
r_model-1762_I.pdb
45
r_model-391_I.pdb
54
r_model-219_I.pdb
50
r_model-1109_I.pdb
48
r_model-647_R.pdb
106
r_model-1333_I.pdb
70
r_model-495_I.pdb
58
r_model-328_I.pdb
50
r_model-1926_I.pdb
45
r_model-2020_I.pdb
40
r_model-728_I.pdb
60
r_model-1395_I.pdb
54
r_model-1757_I.pdb
41
r_model-513_I.pdb
63
r_model-1376_I.pdb
49
r_model-69_R.pdb
92
r_model-1463_I.pdb
58
r_model-514_I.pdb
42
r_model-512_I.pdb
59
r_model-1060_I.pdb
40
r_model-1328_I.pdb
41
r_model-1023_I.pdb
40
r_model-1413_I.pdb
45
r_model-471_I.pdb
54
r_model-1688_I.pdb
50
r_model-1500_I.pdb
73
r_model-1128_I.pdb
47
r_model-1545_I.pdb
54
r_model-2008_I.pdb
47
r_model-2035_I.pdb
61
r_model-94_I.pdb
50
r_model-1406_I.pdb
42
r_model-1185_I.pdb
40
r_model-1518_I.pdb
44
r_model-1665_I.pdb
54
r_model-8_I.pdb
65
r_model-1564_I.pdb
42
r_model-702_I.pdb
40
r_model-669_I.pdb
53
r_model-32_I.pdb
42
r_model-726_I.pdb
40
r_model-803_I.pdb
47
r_model-1078_I.pdb
58
r_model-1572_I.pdb
67
r_model-1634_I.pdb
44
r_model-1163_I.pdb
47
r_model-856_I.pdb
59
r_model-1863_I.pdb
50
r_model-1343_I.pdb
44
r_model-1144_I.pdb
40
r_model-1160_I.pdb
49
r_model-609_I.pdb
48
r_model-489_I.pdb
48
r_model-2076_I.pdb
56
r_model-1741_I.pdb
57
r_model-589_I.pdb
119
r_model-923_I.pdb
46
r_model-262_I.pdb
46
r_model-1764_I.pdb
59
r_model-1716_I.pdb
46
r_model-1647_I.pdb
58
r_model-1750_I.pdb
46
r_model-1780_I.pdb
59
r_model-611_I.pdb
58
r_model-1030_I.pdb
77
r_model-1152_I.pdb
50
r_model-966_I.pdb
50
r_model-1045_I.pdb
67
r_model-1076_I.pdb
43
r_model-2117_I.pdb
57
r_model-985_I.pdb
45
r_model-511_I.pdb
48
r_model-2114_I.pdb
75
r_model-1751_I.pdb
40
r_model-634_I.pdb
62
r_model-222_I.pdb
56
r_model-213_I.pdb
66
r_model-1056_R.pdb
99
r_model-68_I.pdb
54
r_model-1057_I.pdb
54
r_model-205_I.pdb
54
r_model-2100_I.pdb
42
r_model-2144_R.pdb
138
r_model-1266_I.pdb
40
r_model-1073_R.pdb
99
r_model-2133_I.pdb
60
r_model-2027_I.pdb
58
r_model-1911_I.pdb
63
r_model-1966_I.pdb
57
r_model-1416_I.pdb
63
r_model-1007_I.pdb
50
r_model-1919_I.pdb
44
r_model-1358_I.pdb
68
r_model-341_I.pdb
54
r_model-964_I.pdb
91
r_model-1175_I.pdb
70
r_model-287_I.pdb
61
r_model-2041_I.pdb
46
r_model-1133_I.pdb
40
r_model-1248_I.pdb
79
r_model-603_I.pdb
80
r_model-346_I.pdb
49
r_model-1956_I.pdb
59
r_model-957_R.pdb
40
r_model-946_I.pdb
50
r_model-2119_I.pdb
43
r_model-1557_I.pdb
74
r_model-1098_I.pdb
42
r_model-2182_I.pdb
44
r_model-1988_I.pdb
50
r_model-257_I.pdb
46
r_model-1901_I.pdb
56
r_model-758_I.pdb
62
r_model-1993_I.pdb
65
r_model-873_I.pdb
54
r_model-186_I.pdb
45
r_model-1440_I.pdb
57
r_model-829_I.pdb
75
r_model-1775_I.pdb
50
r_model-21_I.pdb
42
r_model-1423_I.pdb
50
r_model-2055_I.pdb
57
r_model-177_I.pdb
52
r_model-138_I.pdb
59
r_model-1382_I.pdb
63
r_model-1274_I.pdb
53
r_model-1050_I.pdb
61
r_model-981_I.pdb
75
r_model-1327_I.pdb
49
r_model-51_I.pdb
65
r_model-264_I.pdb
83
r_model-1516_I.pdb
41
r_model-1841_R.pdb
94
r_model-949_I.pdb
56
r_model-120_R.pdb
50
r_model-326_I.pdb
61
r_model-924_I.pdb
69
r_model-1760_I.pdb
59
r_model-635_I.pdb
54
r_model-2118_I.pdb
44
r_model-885_I.pdb
49
r_model-1994_R.pdb
95
r_model-1598_I.pdb
47
r_model-1587_I.pdb
97
r_model-893_I.pdb
40
r_model-2058_I.pdb
51
r_model-614_I.pdb
46
r_model-685_I.pdb
67
r_model-960_R.pdb
120
r_model-520_I.pdb
82
r_model-412_I.pdb
46
r_model-162_R.pdb
86
r_model-1287_I.pdb
77
r_model-11_I.pdb
59
r_model-1403_I.pdb
66
r_model-1618_R.pdb
79
r_model-1409_I.pdb
41
r_model-2034_I.pdb
86
r_model-766_I.pdb
52
r_model-1996_I.pdb
40
r_model-1008_I.pdb
42
r_model-1610_I.pdb
54
r_model-722_I.pdb
58
r_model-1589_I.pdb
79
r_model-325_I.pdb
56
r_model-1801_I.pdb
40
r_model-298_I.pdb
49
r_model-402_I.pdb
61
r_model-2093_I.pdb
75
r_model-134_I.pdb
109
r_model-1032_I.pdb
59
r_model-1046_I.pdb
42
r_model-101_I.pdb
40
r_model-1103_I.pdb
83
r_model-2158_I.pdb
44
r_model-2102_I.pdb
67
r_model-1065_I.pdb
44
r_model-1891_R.pdb
92
r_model-1840_I.pdb
88
r_model-1151_R.pdb
63
r_model-879_I.pdb
47
r_model-1702_R.pdb
105
r_model-767_I.pdb
54
r_model-650_I.pdb
58
r_model-393_I.pdb
63
r_model-730_I.pdb
40
r_model-2181_I.pdb
54
r_model-1931_I.pdb
70
r_model-1415_I.pdb
62
r_model-899_R.pdb
111
r_model-817_I.pdb
49
r_model-414_I.pdb
61
r_model-23_I.pdb
42
r_model-864_R.pdb
106
r_model-1199_I.pdb
54
r_model-1470_I.pdb
51
r_model-1694_I.pdb
73
r_model-1094_R.pdb
118
r_model-983_I.pdb
42
r_model-463_I.pdb
77
r_model-799_I.pdb
90
r_model-354_I.pdb
67
r_model-1990_I.pdb
71
r_model-1335_R.pdb
78
r_model-500_I.pdb
73
r_model-1503_I.pdb
78
r_model-791_I.pdb
92
r_model-1220_R.pdb
151
r_model-275_I.pdb
53
r_model-1087_I.pdb
62
r_model-492_R.pdb
109
r_model-1783_I.pdb
61
r_model-348_I.pdb
73
r_model-1526_I.pdb
61
r_model-1749_R.pdb
89
r_model-1521_I.pdb
60
r_model-1040_I.pdb
74
r_model-802_I.pdb
43
r_model-859_R.pdb
123
r_model-1259_I.pdb
62
r_model-1928_I.pdb
50
r_model-1645_I.pdb
85
r_model-616_R.pdb
132
r_model-455_I.pdb
86
r_model-207_I.pdb
78
r_model-691_I.pdb
59
r_model-93_I.pdb
85
r_model-206_I.pdb
71
r_model-1496_I.pdb
52
r_model-1569_R.pdb
131
r_model-112_I.pdb
51
r_model-217_I.pdb
62
r_model-188_I.pdb
56
r_model-1122_R.pdb
129
r_model-2053_I.pdb
50
r_model-1393_I.pdb
46
r_model-780_I.pdb
56
r_model-221_I.pdb
42
r_model-1311_I.pdb
51
r_model-199_I.pdb
50
r_model-1704_I.pdb
65
r_model-1508_I.pdb
90
r_model-1809_I.pdb
75
r_model-1196_I.pdb
54
r_model-170_R.pdb
114
r_model-1129_R.pdb
125
r_model-703_I.pdb
57
r_model-1101_R.pdb
58
r_model-570_R.pdb
71
r_model-1822_I.pdb
58
r_model-1310_I.pdb
42
r_model-2104_I.pdb
86
r_model-1845_I.pdb
42
r_model-498_I.pdb
59
r_model-1739_I.pdb
71
r_model-1139_I.pdb
56
r_model-1808_I.pdb
65
r_model-1776_I.pdb
50
r_model-1024_I.pdb
46
r_model-970_I.pdb
48
r_model-781_I.pdb
79
r_model-70_I.pdb
61
r_model-1495_I.pdb
75
r_model-975_I.pdb
53
r_model-761_I.pdb
54
r_model-320_I.pdb
58
r_model-599_I.pdb
67
r_model-2113_I.pdb
81
r_model-35_I.pdb
41
r_model-2043_I.pdb
61
r_model-2006_I.pdb
53
r_model-1422_I.pdb
99
r_model-908_I.pdb
83
r_model-441_I.pdb
63
r_model-2084_R.pdb
63
r_model-2024_I.pdb
71
r_model-121_I.pdb
95
r_model-1727_I.pdb
51
r_model-2177_I.pdb
43
r_model-1537_I.pdb
75
r_model-1439_I.pdb
71
r_model-2011_I.pdb
80
r_model-505_I.pdb
88
r_model-2078_I.pdb
70
r_model-2174_I.pdb
84
r_model-1924_I.pdb
86
r_model-1215_I.pdb
74
r_model-527_I.pdb
46
r_model-521_R.pdb
112
r_model-203_I.pdb
56
r_model-1903_I.pdb
80
r_model-1188_I.pdb
52
r_model-310_I.pdb
80
r_model-252_I.pdb
53
r_model-1972_I.pdb
91
r_model-1380_I.pdb
51
r_model-477_I.pdb
46
r_model-1708_I.pdb
42
r_model-1507_I.pdb
56
r_model-175_I.pdb
41
r_model-2156_R.pdb
109
r_model-192_I.pdb
46
r_model-389_I.pdb
82
r_model-10_R.pdb
166
r_model-680_I.pdb
46
r_model-1627_I.pdb
58
r_model-1896_I.pdb
61
r_model-90_I.pdb
74
r_model-544_I.pdb
41
r_model-2057_I.pdb
60
r_model-2042_I.pdb
60
r_model-931_R.pdb
105
r_model-1951_I.pdb
69
r_model-661_R.pdb
95
r_model-159_I.pdb
77
r_model-1407_R.pdb
156
r_model-909_R.pdb
145
r_model-995_R.pdb
118
r_model-1097_R.pdb
111
r_model-653_I.pdb
48
r_model-303_I.pdb
47
r_model-1397_I.pdb
49
r_model-1181_I.pdb
57
r_model-658_I.pdb
63
r_model-583_R.pdb
105
r_model-806_I.pdb
62
r_model-1648_R.pdb
126
r_model-1520_R.pdb
129
r_model-853_I.pdb
65
r_model-1978_I.pdb
63
r_model-1839_I.pdb
118
r_model-1369_I.pdb
59
r_model-759_I.pdb
60
r_model-1510_I.pdb
51
r_model-561_I.pdb
75
r_model-1918_I.pdb
48
r_model-785_I.pdb
46
r_model-818_I.pdb
72
r_model-550_I.pdb
54
r_model-1696_R.pdb
130
r_model-157_I.pdb
54
r_model-141_I.pdb
46
r_model-537_I.pdb
60
r_model-315_I.pdb
49
r_model-2132_R.pdb
149
r_model-2032_I.pdb
74
r_model-1707_I.pdb
100
r_model-996_I.pdb
56
r_model-286_I.pdb
63
r_model-61_I.pdb
70
r_model-1976_R.pdb
132
r_model-17_I.pdb
116
r_model-755_R.pdb
109
r_model-309_I.pdb
70
r_model-539_I.pdb
60
r_model-2088_I.pdb
77
r_model-1085_I.pdb
57
r_model-793_I.pdb
63
r_model-1680_R.pdb
54
r_model-73_R.pdb
79
r_model-1862_I.pdb
57
r_model-1682_I.pdb
79
r_model-323_I.pdb
77
r_model-1111_I.pdb
56
r_model-834_I.pdb
67
r_model-592_I.pdb
45
r_model-562_R.pdb
155
r_model-292_I.pdb
47
r_model-272_I.pdb
94
r_model-365_I.pdb
51
r_model-1390_I.pdb
85
r_model-968_I.pdb
58
r_model-887_I.pdb
79
r_model-878_I.pdb
66
r_model-1424_I.pdb
61
r_model-390_I.pdb
52
r_model-368_R.pdb
130
r_model-666_I.pdb
76
r_model-571_I.pdb
79
r_model-534_I.pdb
48
r_model-108_I.pdb
103
r_model-779_I.pdb
69
r_model-149_I.pdb
62
r_model-1995_I.pdb
58
r_model-1547_I.pdb
70
r_model-1527_I.pdb
56
r_model-850_I.pdb
49
r_model-706_I.pdb
48
r_model-255_I.pdb
61
r_model-1138_I.pdb
57
r_model-2121_I.pdb
72
r_model-118_I.pdb
85
r_model-1302_I.pdb
40
r_model-151_I.pdb
63
r_model-224_R.pdb
99
r_model-476_I.pdb
105
r_model-473_I.pdb
54
r_model-201_I.pdb
52
r_model-902_I.pdb
41
r_model-1142_I.pdb
60
r_model-98_I.pdb
42
r_model-929_I.pdb
76
r_model-1484_I.pdb
67
r_model-1715_I.pdb
41
r_model-144_I.pdb
82
r_model-1360_I.pdb
106
r_model-631_R.pdb
92
r_model-212_R.pdb
79
r_model-871_I.pdb
67
r_model-671_I.pdb
68
r_model-1876_I.pdb
72
r_model-1844_I.pdb
61
r_model-1632_R.pdb
82
r_model-601_I.pdb
78
r_model-914_I.pdb
94
r_model-2161_I.pdb
79
r_model-1374_I.pdb
41
r_model-1338_R.pdb
63
r_model-2108_I.pdb
56
r_model-1237_I.pdb
57
r_model-1119_I.pdb
58
r_model-478_I.pdb
67
r_model-1737_R.pdb
124
r_model-1561_I.pdb
61
r_model-1549_I.pdb
72
r_model-506_I.pdb
87
r_model-453_R.pdb
138
r_model-227_R.pdb
114
r_model-180_I.pdb
76
r_model-408_I.pdb
69
r_model-950_I.pdb
89
r_model-39_I.pdb
41
r_model-1177_I.pdb
71
r_model-1485_I.pdb
96
r_model-2170_R.pdb
54
r_model-1950_R.pdb
124
r_model-327_I.pdb
53
r_model-813_R.pdb
105
r_model-510_I.pdb
75
r_model-465_R.pdb
100
r_model-314_R.pdb
102
r_model-2016_I.pdb
70
r_model-74_R.pdb
76
r_model-386_R.pdb
79
r_model-223_I.pdb
49
r_model-1656_I.pdb
63
r_model-833_I.pdb
72
r_model-563_I.pdb
48
r_model-1957_I.pdb
81
r_model-124_I.pdb
48
r_model-694_R.pdb
142
r_model-593_I.pdb
67
r_model-1257_I.pdb
58
r_model-1059_I.pdb
51
r_model-720_I.pdb
92
r_model-1363_I.pdb
69
r_model-1054_I.pdb
56
r_model-606_R.pdb
167
r_model-1576_I.pdb
79
r_model-898_I.pdb
51
r_model-1616_I.pdb
66
r_model-92_I.pdb
67
r_model-750_I.pdb
69
r_model-1361_I.pdb
71
r_model-1140_I.pdb
52
r_model-977_R.pdb
152
r_model-877_I.pdb
75
r_model-748_I.pdb
77
r_model-370_R.pdb
135
r_model-19_I.pdb
82
r_model-1786_R.pdb
144
r_model-1218_I.pdb
120
r_model-1723_I.pdb
48
r_model-1562_I.pdb
98
r_model-1201_I.pdb
83
r_model-771_R.pdb
116
r_model-1686_I.pdb
50
r_model-1474_I.pdb
63
r_model-895_I.pdb
74
r_model-2072_I.pdb
70
r_model-1478_I.pdb
53
r_model-1104_I.pdb
63
r_model-269_I.pdb
67
r_model-2050_I.pdb
43
r_model-1646_I.pdb
63
r_model-1952_I.pdb
69
r_model-1100_R.pdb
105
r_model-976_I.pdb
43
r_model-613_I.pdb
42
r_model-523_I.pdb
94
r_model-34_I.pdb
59
r_model-1766_I.pdb
80
r_model-1294_I.pdb
78
r_model-485_I.pdb
49
r_model-339_I.pdb
58
r_model-1425_I.pdb
56
r_model-1954_I.pdb
67
r_model-404_R.pdb
119
r_model-337_I.pdb
43
r_model-214_R.pdb
132
r_model-194_R.pdb
63
r_model-1887_R.pdb
142
r_model-841_R.pdb
139
r_model-915_I.pdb
67
r_model-851_I.pdb
40
r_model-1450_I.pdb
114
r_model-1049_I.pdb
92
r_model-1017_I.pdb
54
r_model-1910_R.pdb
62
r_model-1202_I.pdb
46
r_model-823_R.pdb
109
r_model-2028_R.pdb
115
r_model-1674_I.pdb
86
r_model-986_I.pdb
94
r_model-934_I.pdb
61
r_model-897_I.pdb
88
r_model-202_I.pdb
70
r_model-630_I.pdb
112
r_model-2139_R.pdb
155
r_model-848_I.pdb
47
r_model-2110_I.pdb
86
r_model-1015_I.pdb
112
r_model-741_I.pdb
63
r_model-632_I.pdb
65
r_model-1962_I.pdb
54
r_model-2094_I.pdb
56
r_model-738_I.pdb
74
r_model-590_I.pdb
85
r_model-1603_R.pdb
69
r_model-1149_I.pdb
68
r_model-855_I.pdb
41
r_model-49_I.pdb
58
r_model-1843_I.pdb
115
r_model-1597_I.pdb
62
r_model-776_I.pdb
71
r_model-499_I.pdb
56
r_model-345_I.pdb
119
r_model-1690_I.pdb
102
r_model-1701_I.pdb
95
r_model-1231_I.pdb
67
r_model-405_I.pdb
72
r_model-640_I.pdb
79
r_model-443_R.pdb
140
r_model-399_I.pdb
60
r_model-1906_I.pdb
96
r_model-1644_I.pdb
89
r_model-437_I.pdb
109
r_model-211_I.pdb
52
r_model-907_I.pdb
66
r_model-686_I.pdb
61
r_model-1262_I.pdb
71
r_model-179_I.pdb
40
r_model-154_I.pdb
88
r_model-1154_R.pdb
135
r_model-587_I.pdb
109
r_model-355_I.pdb
91
r_model-867_I.pdb
103
r_model-1189_I.pdb
54
r_model-406_R.pdb
149
r_model-1917_I.pdb
54
r_model-1937_R.pdb
88
r_model-904_R.pdb
111
r_model-1606_R.pdb
139
r_model-591_I.pdb
76
r_model-928_I.pdb
50
r_model-705_I.pdb
51
r_model-2175_I.pdb
66
r_model-1194_I.pdb
84
r_model-96_I.pdb
90
r_model-1683_R.pdb
92
r_model-254_I.pdb
75
r_model-938_I.pdb
51
r_model-248_I.pdb
123
r_model-243_I.pdb
41
r_model-1692_I.pdb
80
r_model-1289_I.pdb
80
r_model-920_I.pdb
76
r_model-1975_I.pdb
47
r_model-1819_I.pdb
82
r_model-1230_I.pdb
59
r_model-330_I.pdb
118
r_model-1535_I.pdb
78
r_model-1044_R.pdb
106
r_model-1788_R.pdb
162
r_model-660_I.pdb
53
r_model-507_I.pdb
79
r_model-1458_I.pdb
91
r_model-1206_I.pdb
91
r_model-831_I.pdb
69
r_model-467_R.pdb
65
r_model-1826_R.pdb
108
r_model-1270_I.pdb
51
r_model-420_I.pdb
57
r_model-2180_I.pdb
108
r_model-340_I.pdb
53
r_model-2012_R.pdb
126
r_model-1326_I.pdb
75
r_model-77_I.pdb
43
r_model-71_R.pdb
111
r_model-2077_I.pdb
67
r_model-962_I.pdb
54
r_model-874_I.pdb
59
r_model-1679_I.pdb
49
r_model-987_I.pdb
103
r_model-972_I.pdb
82
r_model-1982_I.pdb
88
r_model-619_I.pdb
42
r_model-2056_I.pdb
66
r_model-1689_I.pdb
60
r_model-1498_I.pdb
68
r_model-1428_I.pdb
74
r_model-300_I.pdb
109
r_model-1738_I.pdb
56
r_model-1299_I.pdb
80
r_model-1157_I.pdb
92
r_model-857_R.pdb
140
r_model-401_I.pdb
54
r_model-2021_R.pdb
86
r_model-1719_I.pdb
96
r_model-870_I.pdb
109
r_model-38_R.pdb
159
r_model-367_I.pdb
66
r_model-1402_I.pdb
67
r_model-1077_I.pdb
70
r_model-656_R.pdb
148
r_model-1165_I.pdb
71
r_model-742_I.pdb
148
r_model-693_I.pdb
46
r_model-2044_I.pdb
50
r_model-1399_R.pdb
170
r_model-643_I.pdb
77
r_model-196_R.pdb
105
r_model-1515_R.pdb
144
r_model-910_I.pdb
81
r_model-1842_I.pdb
51
r_model-1193_I.pdb
44
r_model-1885_I.pdb
49
r_model-1824_I.pdb
65
r_model-1514_I.pdb
51
r_model-786_I.pdb
59
r_model-504_I.pdb
75
r_model-426_I.pdb
80
r_model-229_I.pdb
66
r_model-1509_I.pdb
89
r_model-1308_I.pdb
105
r_model-456_I.pdb
77
r_model-215_R.pdb
117
r_model-2085_I.pdb
59
r_model-1284_R.pdb
121
r_model-961_I.pdb
81
r_model-89_R.pdb
89
r_model-842_I.pdb
101
r_model-350_I.pdb
54
r_model-2178_I.pdb
57
r_model-1612_I.pdb
58
r_model-46_I.pdb
76
r_model-1418_I.pdb
70
r_model-784_I.pdb
49
r_model-349_I.pdb
71
r_model-1983_I.pdb
62
r_model-621_R.pdb
97
r_model-293_I.pdb
76
r_model-1726_I.pdb
48
r_model-1263_I.pdb
85
r_model-664_I.pdb
92
r_model-1563_I.pdb
63
r_model-1426_I.pdb
42
r_model-1114_I.pdb
60
r_model-991_I.pdb
49
r_model-906_I.pdb
49
r_model-1461_I.pdb
99
r_model-364_R.pdb
118
r_model-1622_R.pdb
97
r_model-1027_R.pdb
122
r_model-549_I.pdb
72
r_model-535_I.pdb
59
r_model-594_I.pdb
95
r_model-1227_I.pdb
54
r_model-1075_I.pdb
67
r_model-872_I.pdb
54
r_model-668_I.pdb
94
r_model-953_R.pdb
75
r_model-921_I.pdb
43
r_model-670_I.pdb
96
r_model-407_I.pdb
105
r_model-216_I.pdb
106
r_model-1345_I.pdb
59
r_model-1710_I.pdb
60
r_model-918_I.pdb
54
r_model-1753_I.pdb
56
r_model-1313_I.pdb
58
r_model-1256_R.pdb
92
r_model-1080_I.pdb
56
r_model-990_I.pdb
46
r_model-788_I.pdb
51
r_model-381_I.pdb
59
r_model-1720_I.pdb
54
r_model-454_I.pdb
65
r_model-620_I.pdb
53
r_model-2074_I.pdb
118
r_model-1169_I.pdb
61
r_model-1001_I.pdb
54
r_model-317_I.pdb
67
r_model-281_I.pdb
63
r_model-276_R.pdb
114
r_model-1894_I.pdb
101
r_model-398_I.pdb
53
r_model-792_R.pdb
150
r_model-697_I.pdb
73
r_model-1974_I.pdb
87
r_model-99_I.pdb
113
r_model-2129_I.pdb
63
r_model-2107_I.pdb
125
r_model-1888_I.pdb
79
r_model-1865_I.pdb
52
r_model-358_R.pdb
122
r_model-88_I.pdb
58
r_model-1517_I.pdb
92
r_model-1447_I.pdb
84
r_model-109_R.pdb
126
r_model-1538_I.pdb
107
r_model-274_I.pdb
108
r_model-178_I.pdb
107
r_model-155_R.pdb
126
r_model-811_I.pdb
99
r_model-659_I.pdb
63
r_model-600_R.pdb
124
r_model-1254_I.pdb
89
r_model-840_I.pdb
66
r_model-662_I.pdb
85
r_model-501_I.pdb
54
r_model-1703_I.pdb
95
r_model-854_I.pdb
79
r_model-53_I.pdb
85
r_model-479_I.pdb
43
r_model-1834_I.pdb
79
r_model-235_I.pdb
70
r_model-442_I.pdb
78
r_model-113_I.pdb
78
r_model-888_I.pdb
50
r_model-2045_I.pdb
122
r_model-1219_I.pdb
67
r_model-332_I.pdb
59
r_model-2017_I.pdb
59
r_model-1849_I.pdb
59
r_model-1767_I.pdb
48
r_model-1555_I.pdb
73
r_model-1552_R.pdb
126
r_model-930_I.pdb
56
r_model-945_I.pdb
88
r_model-588_I.pdb
105
r_model-1881_I.pdb
48
r_model-1955_I.pdb
75
r_model-1386_I.pdb
50
r_model-446_I.pdb
62
r_model-14_I.pdb
56
r_model-139_I.pdb
66
r_model-1071_I.pdb
58
r_model-649_R.pdb
111
r_model-1379_I.pdb
153
r_model-1172_I.pdb
56
r_model-1130_R.pdb
107
r_model-1106_I.pdb
63
r_model-76_I.pdb
53
r_model-487_R.pdb
138
r_model-452_I.pdb
62
r_model-1815_I.pdb
42
r_model-1711_I.pdb
112
r_model-684_I.pdb
47
r_model-1740_R.pdb
103
r_model-1464_I.pdb
76
r_model-819_R.pdb
132
r_model-1861_R.pdb
124
r_model-1043_I.pdb
56
r_model-1899_I.pdb
80
r_model-1691_R.pdb
134
r_model-1643_I.pdb
68
r_model-1373_I.pdb
82
r_model-881_I.pdb
153
r_model-687_I.pdb
80
r_model-37_I.pdb
76
r_model-1372_R.pdb
114
r_model-1086_I.pdb
88
r_model-801_I.pdb
57
r_model-572_I.pdb
41
r_model-1912_I.pdb
116
r_model-1695_I.pdb
44
r_model-1442_R.pdb
111
r_model-204_I.pdb
80
r_model-1895_I.pdb
57
r_model-1283_I.pdb
90
r_model-1184_I.pdb
57
r_model-882_R.pdb
151
r_model-533_R.pdb
50
r_model-321_I.pdb
63
r_model-1488_I.pdb
69
r_model-545_I.pdb
92
r_model-329_I.pdb
50
r_model-1836_I.pdb
48
r_model-1777_R.pdb
141
r_model-1609_I.pdb
92
r_model-774_I.pdb
57
r_model-1827_I.pdb
65
r_model-1642_I.pdb
62
r_model-1629_I.pdb
75
r_model-935_I.pdb
91
r_model-459_R.pdb
109
r_model-1300_I.pdb
79
r_model-100_R.pdb
120
r_model-704_I.pdb
109
r_model-494_R.pdb
131
r_model-2001_I.pdb
47
r_model-1960_I.pdb
95
r_model-1946_I.pdb
70
r_model-171_I.pdb
73
r_model-1568_I.pdb
118
r_model-1089_I.pdb
117
r_model-1596_R.pdb
172
r_model-1755_I.pdb
67
r_model-679_I.pdb
83
r_model-2168_I.pdb
83
r_model-988_I.pdb
75
r_model-2071_I.pdb
49
r_model-1359_I.pdb
86
r_model-1118_I.pdb
68
r_model-1011_I.pdb
69
r_model-648_I.pdb
63
r_model-490_I.pdb
82
r_model-482_I.pdb
155
r_model-1384_I.pdb
54
r_model-58_I.pdb
53
r_model-557_I.pdb
59
r_model-1791_I.pdb
78
r_model-1790_I.pdb
103
r_model-1736_I.pdb
88
r_model-1493_I.pdb
56
r_model-752_I.pdb
78
r_model-57_R.pdb
160
r_model-502_I.pdb
104
r_model-374_I.pdb
97
r_model-1650_R.pdb
202
r_model-1548_I.pdb
145
r_model-1482_I.pdb
117
r_model-1456_R.pdb
195
r_model-959_I.pdb
77
r_model-397_I.pdb
54
r_model-142_I.pdb
62
r_model-641_I.pdb
81
r_model-1252_I.pdb
161
r_model-809_I.pdb
54
r_model-1524_I.pdb
50
r_model-36_I.pdb
87
r_model-324_I.pdb
54
r_model-270_I.pdb
63
r_model-1588_I.pdb
112
r_model-736_I.pdb
113
r_model-294_I.pdb
98
r_model-790_I.pdb
59
r_model-743_I.pdb
80
r_model-52_I.pdb
63
r_model-371_I.pdb
78
r_model-1633_R.pdb
121
r_model-1582_R.pdb
144
r_model-1112_R.pdb
109
r_model-940_I.pdb
67
r_model-690_I.pdb
94
r_model-646_I.pdb
68
r_model-517_I.pdb
97
r_model-282_I.pdb
124
r_model-1830_I.pdb
46
r_model-1615_I.pdb
62
r_model-1236_I.pdb
56
r_model-1026_I.pdb
48
r_model-263_R.pdb
162
r_model-2023_I.pdb
69
r_model-2004_I.pdb
58
r_model-115_I.pdb
92
r_model-387_R.pdb
126
r_model-384_R.pdb
106
r_model-382_I.pdb
66
r_model-2141_I.pdb
84
r_model-2065_R.pdb
145
r_model-1812_I.pdb
52
r_model-1014_R.pdb
129
r_model-708_I.pdb
63
r_model-2037_I.pdb
73
r_model-1948_I.pdb
67
r_model-699_R.pdb
112
r_model-342_I.pdb
58
r_model-1661_I.pdb
99
r_model-1640_R.pdb
118
r_model-1392_I.pdb
79
r_model-503_I.pdb
59
r_model-460_R.pdb
112
r_model-1539_R.pdb
113
r_model-869_I.pdb
65
r_model-807_I.pdb
103
r_model-1389_I.pdb
71
r_model-1186_R.pdb
134
r_model-1053_I.pdb
126
r_model-256_I.pdb
82
r_model-1604_I.pdb
89
r_model-912_I.pdb
78
r_model-1817_R.pdb
112
r_model-1752_I.pdb
77
r_model-1577_I.pdb
68
r_model-567_I.pdb
133
r_model-2082_I.pdb
86
r_model-1368_I.pdb
98
r_model-1306_I.pdb
65
r_model-1031_I.pdb
48
r_model-663_I.pdb
87
r_model-369_I.pdb
98
r_model-1883_I.pdb
101
r_model-1797_I.pdb
53
r_model-1432_I.pdb
68
r_model-1431_R.pdb
140
r_model-54_I.pdb
91
r_model-480_I.pdb
99
r_model-1967_I.pdb
46
r_model-165_I.pdb
79
r_model-1608_I.pdb
58
r_model-529_I.pdb
98
r_model-1462_I.pdb
78
r_model-1279_I.pdb
70
r_model-866_I.pdb
53
r_model-218_I.pdb
69
r_model-1678_I.pdb
68
r_model-597_I.pdb
58
r_model-522_I.pdb
85
r_model-299_I.pdb
78
r_model-2146_I.pdb
61
r_model-1550_I.pdb
44
r_model-447_I.pdb
80
r_model-1745_I.pdb
53
r_model-1546_R.pdb
112
r_model-1115_R.pdb
150
r_model-1811_I.pdb
50
r_model-1681_I.pdb
69
r_model-160_R.pdb
105
r_model-1064_I.pdb
73
r_model-984_R.pdb
114
r_model-725_I.pdb
63
r_model-271_I.pdb
126
r_model-2047_I.pdb
77
r_model-1117_R.pdb
103
r_model-239_I.pdb
58
r_model-1430_I.pdb
42
r_model-474_I.pdb
91
r_model-1925_I.pdb
99
r_model-1893_I.pdb
72
r_model-1544_I.pdb
73
r_model-1272_I.pdb
101
r_model-958_R.pdb
142
r_model-862_R.pdb
103
r_model-696_I.pdb
74
r_model-2052_I.pdb
70
r_model-156_I.pdb
74
r_model-1858_I.pdb
121
r_model-1667_I.pdb
63
r_model-1367_I.pdb
59
r_model-135_I.pdb
63
r_model-1315_R.pdb
136
r_model-1278_I.pdb
73
r_model-922_I.pdb
45
r_model-411_I.pdb
99
r_model-1676_I.pdb
78
r_model-1411_R.pdb
105
r_model-1364_R.pdb
148
r_model-838_I.pdb
83
r_model-2166_I.pdb
69
r_model-1323_I.pdb
82
r_model-739_I.pdb
112
r_model-430_I.pdb
76
r_model-107_I.pdb
72
r_model-941_R.pdb
139
r_model-2030_I.pdb
122
r_model-1602_I.pdb
97
r_model-1571_I.pdb
85
r_model-1383_I.pdb
72
r_model-1344_I.pdb
73
r_model-2134_I.pdb
66
r_model-301_I.pdb
59
r_model-2128_I.pdb
63
r_model-1892_I.pdb
99
r_model-1580_I.pdb
69
r_model-1244_I.pdb
88
r_model-1074_I.pdb
74
r_model-372_R.pdb
145
r_model-2002_I.pdb
63
r_model-1798_I.pdb
100
r_model-1292_R.pdb
84
r_model-1141_I.pdb
79
r_model-775_I.pdb
44
r_model-1699_I.pdb
68
r_model-1282_I.pdb
45
r_model-9_I.pdb
73
r_model-942_I.pdb
68
r_model-578_I.pdb
54
r_model-131_I.pdb
66
r_model-1131_I.pdb
62
r_model-410_I.pdb
73
r_model-1653_R.pdb
136
r_model-889_I.pdb
97
r_model-469_I.pdb
69
r_model-251_I.pdb
141
r_model-2092_R.pdb
142
r_model-1949_R.pdb
165
r_model-1153_I.pdb
67
r_model-843_I.pdb
112
r_model-731_I.pdb
51
r_model-153_I.pdb
80
r_model-969_I.pdb
54
r_model-1772_I.pdb
54
r_model-1371_I.pdb
62
r_model-754_I.pdb
47
r_model-225_I.pdb
44
r_model-1355_R.pdb
126
r_model-1240_I.pdb
65
r_model-1083_R.pdb
118
r_model-20_I.pdb
48
r_model-451_I.pdb
98
r_model-25_R.pdb
107
r_model-1410_I.pdb
104
r_model-84_I.pdb
60
r_model-757_I.pdb
66
r_model-618_I.pdb
90
r_model-2165_I.pdb
62
r_model-1728_I.pdb
41
r_model-917_I.pdb
44
r_model-1222_I.pdb
54
r_model-1019_I.pdb
83
r_model-86_I.pdb
61
r_model-343_I.pdb
88
r_model-2019_I.pdb
63
r_model-1847_I.pdb
52
r_model-1486_R.pdb
185
r_model-927_I.pdb
124
r_model-421_I.pdb
49
r_model-312_I.pdb
101
r_model-1554_I.pdb
46
r_model-295_I.pdb
76
r_model-1619_I.pdb
76
r_model-582_R.pdb
125
r_model-543_I.pdb
58
r_model-357_I.pdb
70
r_model-1732_R.pdb
100
r_model-1417_I.pdb
60
r_model-1350_I.pdb
66
r_model-1658_I.pdb
45
r_model-1536_I.pdb
109
r_model-1807_I.pdb
53
r_model-1468_I.pdb
63
r_model-1349_I.pdb
102
r_model-967_I.pdb
60
r_model-1655_I.pdb
48
r_model-880_I.pdb
86
r_model-2080_I.pdb
84
r_model-1455_R.pdb
181
r_model-655_I.pdb
53
r_model-2126_I.pdb
87
r_model-896_R.pdb
116
r_model-409_R.pdb
115
r_model-119_I.pdb
67
r_model-569_R.pdb
109
r_model-1880_I.pdb
138
r_model-1297_R.pdb
136
r_model-125_I.pdb
109
r_model-1134_I.pdb
42
r_model-110_R.pdb
121
r_model-607_R.pdb
53
r_model-1873_I.pdb
56
r_model-1006_I.pdb
47
r_model-400_I.pdb
77
r_model-1763_I.pdb
126
r_model-1698_I.pdb
69
r_model-1523_I.pdb
137
r_model-1155_I.pdb
81
r_model-710_I.pdb
105
r_model-395_R.pdb
133
r_model-1754_I.pdb
63
r_model-1102_I.pdb
76
r_model-106_I.pdb
100
r_model-2010_I.pdb
120
r_model-1860_I.pdb
54
r_model-1513_I.pdb
112
r_model-1511_I.pdb
63
r_model-1088_R.pdb
114
r_model-1033_R.pdb
102
r_model-81_I.pdb
112
r_model-622_I.pdb
71
r_model-187_I.pdb
82
r_model-1874_I.pdb
75
r_model-1693_I.pdb
63
r_model-1673_I.pdb
79
r_model-1433_R.pdb
140
r_model-1192_I.pdb
94
r_model-85_I.pdb
89
r_model-837_I.pdb
146
r_model-773_I.pdb
100
r_model-2171_R.pdb
122
r_model-1947_R.pdb
160
r_model-1805_I.pdb
69
r_model-1243_R.pdb
101
r_model-846_I.pdb
89
r_model-709_R.pdb
129
r_model-585_I.pdb
121
r_model-1242_I.pdb
127
r_model-97_R.pdb
107
r_model-808_I.pdb
68
r_model-2046_I.pdb
63
r_model-1958_I.pdb
67
r_model-1837_I.pdb
83
r_model-1795_R.pdb
133
r_model-1494_R.pdb
126
r_model-1438_I.pdb
72
r_model-795_I.pdb
63
r_model-681_I.pdb
111
r_model-2105_I.pdb
43
r_model-2003_R.pdb
145
r_model-1214_I.pdb
87
r_model-798_I.pdb
83
r_model-673_I.pdb
50
r_model-586_R.pdb
101
r_model-376_I.pdb
108
r_model-1854_I.pdb
95
r_model-849_I.pdb
67
r_model-531_I.pdb
90
r_model-2038_I.pdb
74
r_model-2000_I.pdb
67
r_model-745_I.pdb
101
r_model-64_I.pdb
124
r_model-536_I.pdb
83
r_model-1838_I.pdb
97
r_model-1234_I.pdb
102
r_model-532_I.pdb
107
r_model-33_I.pdb
94
r_model-2031_I.pdb
42
r_model-1473_I.pdb
60
r_model-1466_I.pdb
83
r_model-140_R.pdb
159
r_model-1939_I.pdb
107
r_model-1796_I.pdb
113
r_model-954_I.pdb
80
r_model-392_I.pdb
131
r_model-1953_R.pdb
124
r_model-892_I.pdb
59
r_model-304_I.pdb
83
r_model-491_I.pdb
78
r_model-424_I.pdb
84
r_model-333_I.pdb
72
r_model-1671_I.pdb
92
r_model-1013_I.pdb
71
r_model-756_I.pdb
47
r_model-265_I.pdb
63
r_model-2097_I.pdb
109
r_model-1251_R.pdb
148
r_model-2127_I.pdb
106
r_model-2142_R.pdb
132
r_model-2064_R.pdb
161
r_model-1579_I.pdb
81
r_model-1504_I.pdb
72
r_model-1003_I.pdb
54
r_model-828_R.pdb
107
r_model-624_I.pdb
99
r_model-612_I.pdb
83
r_model-435_R.pdb
117
r_model-1324_I.pdb
60
r_model-847_I.pdb
54
r_model-1773_I.pdb
63
r_model-1706_I.pdb
62
r_model-1018_I.pdb
112
r_model-554_R.pdb
87
r_model-1823_I.pdb
99
r_model-1594_I.pdb
127
r_model-1331_R.pdb
147
r_model-1156_R.pdb
103
r_model-1036_I.pdb
116
r_model-997_R.pdb
131
r_model-1806_I.pdb
63
r_model-2083_R.pdb
154
r_model-1489_I.pdb
89
r_model-1747_I.pdb
70
r_model-1502_I.pdb
53
r_model-678_R.pdb
122
r_model-2009_I.pdb
69
r_model-1200_R.pdb
132
r_model-415_I.pdb
62
r_model-351_I.pdb
43
r_model-1126_I.pdb
101
r_model-628_I.pdb
71
r_model-1733_I.pdb
75
r_model-1573_I.pdb
66
r_model-146_I.pdb
77
r_model-698_R.pdb
114
r_model-1889_I.pdb
80
r_model-1821_R.pdb
125
r_model-1592_I.pdb
137
r_model-1560_I.pdb
100
r_model-285_I.pdb
71
r_model-1908_I.pdb
94
r_model-729_I.pdb
54
r_model-525_I.pdb
104
r_model-1530_I.pdb
59
r_model-1166_I.pdb
78
r_model-765_I.pdb
54
r_model-623_I.pdb
95
r_model-1660_I.pdb
109
r_model-2138_I.pdb
101
r_model-1992_I.pdb
78
r_model-1835_I.pdb
80
r_model-1213_I.pdb
89
r_model-1348_I.pdb
65
r_model-1127_I.pdb
73
r_model-1991_I.pdb
78
r_model-1927_I.pdb
82
r_model-1437_R.pdb
83
r_model-432_I.pdb
151
r_model-1850_I.pdb
95
r_model-1295_R.pdb
121
r_model-246_R.pdb
160
r_model-1567_I.pdb
65
r_model-1029_I.pdb
53
r_model-50_I.pdb
77
r_model-1334_R.pdb
139
r_model-129_R.pdb
160
r_model-396_I.pdb
138
r_model-245_I.pdb
92
r_model-1198_I.pdb
90
r_model-579_I.pdb
82
r_model-1408_R.pdb
109
r_model-1312_R.pdb
115
r_model-714_I.pdb
59
r_model-1317_I.pdb
82
r_model-1717_I.pdb
71
r_model-65_I.pdb
78
r_model-1932_I.pdb
87
r_model-1670_I.pdb
120
r_model-1434_I.pdb
54
r_model-919_R.pdb
137
r_model-629_I.pdb
61
r_model-375_R.pdb
132
r_model-1769_R.pdb
114
r_model-1765_R.pdb
127
r_model-764_R.pdb
130
r_model-636_R.pdb
126
r_model-347_R.pdb
76
r_model-247_I.pdb
52
r_model-2048_I.pdb
107
r_model-1543_I.pdb
73
r_model-1986_I.pdb
79
r_model-1241_I.pdb
61
r_model-638_I.pdb
65
r_model-2179_R.pdb
151
r_model-1599_I.pdb
104
r_model-143_I.pdb
168
r_model-41_I.pdb
121
r_model-419_I.pdb
79
r_model-1831_I.pdb
66
r_model-943_I.pdb
75
r_model-240_I.pdb
121
r_model-2183_I.pdb
67
r_model-1902_I.pdb
71
r_model-176_I.pdb
99
r_model-1491_I.pdb
131
r_model-883_I.pdb
105
r_model-466_I.pdb
74
r_model-433_I.pdb
112
r_model-30_I.pdb
82
r_model-746_R.pdb
124
r_model-1275_I.pdb
130
r_model-2147_I.pdb
79
r_model-1607_I.pdb
81
r_model-1090_R.pdb
122
r_model-1778_I.pdb
49
r_model-164_R.pdb
133
r_model-1566_I.pdb
73
r_model-1435_R.pdb
145
r_model-692_I.pdb
63
r_model-1855_I.pdb
57
r_model-974_I.pdb
135
r_model-1480_I.pdb
59
r_model-78_I.pdb
77
r_model-388_I.pdb
63
r_model-1570_I.pdb
153
r_model-2101_I.pdb
65
r_model-311_I.pdb
83
r_model-208_I.pdb
63
r_model-488_I.pdb
193
r_model-1943_I.pdb
66
r_model-1977_R.pdb
122
r_model-1870_I.pdb
92
r_model-2150_R.pdb
137
r_model-1398_R.pdb
180
r_model-956_R.pdb
153
r_model-558_I.pdb
77
r_model-1832_I.pdb
61
r_model-1387_I.pdb
78
r_model-951_R.pdb
129
r_model-1662_I.pdb
85
r_model-1081_I.pdb
89
r_model-965_I.pdb
71
r_model-1421_I.pdb
132
r_model-1068_I.pdb
70
r_model-1058_I.pdb
68
r_model-1280_I.pdb
89
r_model-1973_I.pdb
92
r_model-231_R.pdb
73
r_model-1293_I.pdb
101
r_model-1501_R.pdb
309
r_model-1492_I.pdb
75
r_model-1096_I.pdb
51
r_model-1613_R.pdb
184
r_model-47_R.pdb
108
r_model-289_I.pdb
57
r_model-472_R.pdb
124
r_model-683_I.pdb
76
r_model-1664_I.pdb
84
r_model-1135_I.pdb
101
r_model-2066_R.pdb
122
r_model-955_I.pdb
71
r_model-1391_I.pdb
68
r_model-1_I.pdb
97
r_model-733_I.pdb
80
r_model-667_R.pdb
89
r_model-1276_R.pdb
123
r_model-1933_I.pdb
71
r_model-1069_R.pdb
140
r_model-1212_I.pdb
106
r_model-2073_R.pdb
160
r_model-1533_I.pdb
135
r_model-665_R.pdb
Time: 22019.31 sec
